# Supplementary material for: Hot-carrier trapping preserves high quantum yields but limits optical gain in InP-based quantum dots
Source: Nat Commun. 2025 Jul 7;16:6249. doi: 10.1038/s41467-025-61511-9 (PMC12234661; doi:10.1038/s41467-025-61511-9)
Supplement: Supplementary file 3 — Source Data [file 41467_2025_61511_MOESM3_ESM.zip]

Archive with 136 entries (136 files):
- Figure1b.xlsx
- __MACOSX/._Figure1b.xlsx
- Figure1c.xlsx
- __MACOSX/._Figure1c.xlsx
- Figure1d.xlsx
- __MACOSX/._Figure1d.xlsx
- Figure1e.xlsx
- __MACOSX/._Figure1e.xlsx
- Figure1f.xlsx
- __MACOSX/._Figure1f.xlsx
- Figure1g.xlsx
- __MACOSX/._Figure1g.xlsx
- Figure1h.xlsx
- __MACOSX/._Figure1h.xlsx
- Figure2a.xlsx
- __MACOSX/._Figure2a.xlsx
- Figure2b.xlsx
- __MACOSX/._Figure2b.xlsx
- Figure2c.xlsx
- __MACOSX/._Figure2c.xlsx
- Figure2d.xlsx
- __MACOSX/._Figure2d.xlsx
- Figure2e.xlsx
- __MACOSX/._Figure2e.xlsx
- Figure3a.xlsx
- __MACOSX/._Figure3a.xlsx
- Figure3c.xlsx
- __MACOSX/._Figure3c.xlsx
- Figure4b.xlsx
- __MACOSX/._Figure4b.xlsx
- Figure4c.xlsx
- __MACOSX/._Figure4c.xlsx
- Figure4d.xlsx
- __MACOSX/._Figure4d.xlsx
- Figure4f.xlsx
- __MACOSX/._Figure4f.xlsx
- Figure4g.xlsx
- __MACOSX/._Figure4g.xlsx
- Figure4h.xlsx
- __MACOSX/._Figure4h.xlsx
- Figure5a.xlsx
- __MACOSX/._Figure5a.xlsx
- Figure5b.xlsx
- __MACOSX/._Figure5b.xlsx
- Figure5c.xlsx
- __MACOSX/._Figure5c.xlsx
- Figure5d.xlsx
- __MACOSX/._Figure5d.xlsx
- SupplementaryFigure1a.xlsx
- __MACOSX/._SupplementaryFigure1a.xlsx
- SupplementaryFigure1b.xlsx
- __MACOSX/._SupplementaryFigure1b.xlsx
- SupplementaryFigure2.xlsx
- __MACOSX/._SupplementaryFigure2.xlsx
- SupplementaryFigure3.xlsx
- __MACOSX/._SupplementaryFigure3.xlsx
- SupplementaryFigure4b.xlsx
- __MACOSX/._SupplementaryFigure4b.xlsx
- SupplementaryFigure4c.xlsx
- __MACOSX/._SupplementaryFigure4c.xlsx
- SupplementaryFigure4d.xlsx
- __MACOSX/._SupplementaryFigure4d.xlsx
- SupplementaryFigure5.xlsx
- __MACOSX/._SupplementaryFigure5.xlsx
- SupplementaryFigure6a.xlsx
- __MACOSX/._SupplementaryFigure6a.xlsx
- SupplementaryFigure6b.xlsx
- __MACOSX/._SupplementaryFigure6b.xlsx
- SupplementaryFigure6c.xlsx
- __MACOSX/._SupplementaryFigure6c.xlsx
- SupplementaryFigure6d.xlsx
- __MACOSX/._SupplementaryFigure6d.xlsx
- SupplementaryFigure6e.xlsx
- __MACOSX/._SupplementaryFigure6e.xlsx
- SupplementaryFigure6f.xlsx
- __MACOSX/._SupplementaryFigure6f.xlsx
- SupplementaryFigure8b.xlsx
- __MACOSX/._SupplementaryFigure8b.xlsx
- SupplementaryFigure8c.xlsx
- __MACOSX/._SupplementaryFigure8c.xlsx
- SupplementaryFigure9b.xlsx
- __MACOSX/._SupplementaryFigure9b.xlsx
- SupplementaryFigure9c.xlsx
- __MACOSX/._SupplementaryFigure9c.xlsx
- SupplementaryFigure9d.xlsx
- __MACOSX/._SupplementaryFigure9d.xlsx
- SupplementaryFigure10a.xlsx
- __MACOSX/._SupplementaryFigure10a.xlsx
- SupplementaryFigure10b.xlsx
- __MACOSX/._SupplementaryFigure10b.xlsx
- SupplementaryFigure10c.xlsx
- __MACOSX/._SupplementaryFigure10c.xlsx
- SupplementaryFigure10d.xlsx
- __MACOSX/._SupplementaryFigure10d.xlsx
- SupplementaryFigure10e.xlsx
- __MACOSX/._SupplementaryFigure10e.xlsx
- SupplementaryFigure10f.xlsx
- __MACOSX/._SupplementaryFigure10f.xlsx
- SupplementaryFigure11a.xlsx
- __MACOSX/._SupplementaryFigure11a.xlsx
- SupplementaryFigure11b.xlsx
- __MACOSX/._SupplementaryFigure11b.xlsx
- SupplementaryFigure11c.xlsx
- __MACOSX/._SupplementaryFigure11c.xlsx
- SupplementaryFigure11d.xlsx
- __MACOSX/._SupplementaryFigure11d.xlsx
- SupplementaryFigure12.xlsx
- __MACOSX/._SupplementaryFigure12.xlsx
- SupplementaryFigure13c.xlsx
- __MACOSX/._SupplementaryFigure13c.xlsx
- SupplementaryFigure15_QD2.xlsx
- __MACOSX/._SupplementaryFigure15_QD2.xlsx
- SupplementaryFigure15_QD3.xlsx
- __MACOSX/._SupplementaryFigure15_QD3.xlsx
- SupplementaryFigure15_QD4.xlsx
- __MACOSX/._SupplementaryFigure15_QD4.xlsx
- SupplementaryFigure15_QD5.xlsx
- __MACOSX/._SupplementaryFigure15_QD5.xlsx
- SupplementaryFigure16_CdSe.xlsx
- __MACOSX/._SupplementaryFigure16_CdSe.xlsx
- SupplementaryFigure16_CIS.xlsx
- __MACOSX/._SupplementaryFigure16_CIS.xlsx
- SupplementaryFigure16_Perovskite.xlsx
- __MACOSX/._SupplementaryFigure16_Perovskite.xlsx
- SupplementaryFigure17a.xlsx
- __MACOSX/._SupplementaryFigure17a.xlsx
- SupplementaryFigure17b.xlsx
- __MACOSX/._SupplementaryFigure17b.xlsx
- SupplementaryFigure17c.xlsx
- __MACOSX/._SupplementaryFigure17c.xlsx
- SupplementaryFigure17d.xlsx
- __MACOSX/._SupplementaryFigure17d.xlsx
- SupplementaryFigure19b.xlsx
- __MACOSX/._SupplementaryFigure19b.xlsx
- SupplementaryFigure19c.xlsx
- __MACOSX/._SupplementaryFigure19c.xlsx
