# Supplementary material for: Hot-carrier trapping preserves high quantum yields but limits optical gain in InP-based quantum dots
Source: Nat Commun. 2025 Jul 7;16:6249. doi: 10.1038/s41467-025-61511-9 (PMC12234661; doi:10.1038/s41467-025-61511-9)
Supplement: Supplementary file 3 — Source Data [file 41467_2025_61511_MOESM3_ESM.zip › Figure1b.xlsx]

## Sheet: Absorption InPZnSeZnS
1.55	-9e-05
1.55388	-0.000145
1.55779	-0.000206
1.56171	-0.000277
1.56566	-2.4e-05
1.56962	4.3e-05
1.5736	-5e-06
1.57761	0.000177
1.58163	-4e-05
1.58568	2.5e-05
1.58974	0.000181
1.59383	0.000102
1.59794	5.5e-05
1.60207	6.3e-05
1.60622	0.000141
1.61039	0.00015
1.61458	0.000299
1.6188	0.000135
1.62304	0.000213
1.6273	0.000122
1.63158	0.000229
1.63588	0.00024
1.64021	3.1e-05
1.64456	1.3e-05
1.64894	4.8e-05
1.65333	2.7e-05
1.65775	0.000253
1.6622	5.3e-05
1.66667	-4.7e-05
1.67116	0.000123
1.67568	-9e-06
1.68022	0.000162
1.68478	0.000224
1.68937	0.000174
1.69399	0.000162
1.69863	0.000177
1.7033	0.000159
1.70799	0.000102
1.71271	0.000308
1.71745	7.6e-05
1.72222	0.000155
1.72702	0.00023
1.73184	0.00021
1.73669	0.000131
1.74157	0.000279
1.74648	6.2e-05
1.75141	8.5e-05
1.75637	0.000118
1.76136	9.5e-05
1.76638	0.000303
1.77143	0.000193
1.7765	6.8e-05
1.78161	0.000222
1.78674	0.000371
1.79191	0.00024
1.7971	0.000262
1.80233	0.000227
1.80758	0.000221
1.81287	0.000241
1.81818	0.000262
1.82353	0.00034
1.82891	0.000287
1.83432	0.000264
1.83976	0.000277
1.84524	0.000306
1.85075	0.000455
1.85629	0.000574
1.86186	0.000414
1.86747	0.000353
1.87311	0.000377
1.87879	0.000426
1.8845	0.000504
1.89024	0.000684
1.89602	0.000617
1.90184	0.000731
1.90769	0.000921
1.91358	0.001187
1.9195	0.001416
1.92547	0.001668
1.93146	0.001886
1.9375	0.002287
1.94357	0.002757
1.94969	0.003293
1.95584	0.004047
1.96203	0.004963
1.96825	0.005882
1.97452	0.007088
1.98083	0.008452
1.98718	0.010158
1.99357	0.012234
2	0.014477
2.00647	0.016982
2.01299	0.019875
2.01954	0.023061
2.02614	0.02644
2.03279	0.030092
2.03947	0.033973
2.0462	0.037991
2.05298	0.042117
2.0598	0.046276
2.06667	0.050283
2.07358	0.054097
2.08054	0.057916
2.08754	0.061376
2.09459	0.064451
2.10169	0.067262
2.10884	0.069582
2.11604	0.071482
2.12329	0.072995
2.13058	0.073986
2.13793	0.074717
2.14533	0.075275
2.15278	0.075275
2.16028	0.074971
2.16783	0.074622
2.17544	0.074012
2.1831	0.073401
2.19081	0.072772
2.19858	0.071924
2.20641	0.071174
2.21429	0.070726
2.22222	0.070409
2.23022	0.070257
2.23827	0.070374
2.24638	0.070768
2.25455	0.071325
2.26277	0.072229
2.27106	0.073527
2.27941	0.074995
2.28782	0.076789
2.2963	0.078889
2.30483	0.080926
2.31343	0.083191
2.3221	0.085782
2.33083	0.088232
2.33962	0.090759
2.34848	0.093296
2.35741	0.095641
2.36641	0.098038
2.37548	0.100397
2.38462	0.102561
2.39382	0.104728
2.4031	0.106725
2.41245	0.108643
2.42188	0.110596
2.43137	0.112438
2.44094	0.114261
2.45059	0.116178
2.46032	0.118105
2.47012	0.120069
2.48	0.12218
2.48996	0.124459

## Sheet: Emission InPZnSeZnS
2.2963	0.000196157
2.28782	0.000242118
2.27941	0.000334195
2.27106	0.000456699
2.26277	0.000516766
2.25455	0.000680984
2.24638	0.000821557
2.23827	0.00119792
2.23022	0.00130542
2.22222	0.00168686
2.21429	0.00200453
2.20641	0.00249137
2.19858	0.00319073
2.19081	0.00394106
2.1831	0.00482122
2.17544	0.00606799
2.16783	0.00659775
2.16028	0.00856492
2.15278	0.0104192
2.14533	0.0126915
2.13793	0.0147708
2.13058	0.0181431
2.12329	0.0203876
2.11604	0.024655
2.10884	0.0285392
2.10169	0.0319312
2.09459	0.0380965
2.08754	0.0428202
2.08054	0.0471452
2.07358	0.0491614
2.06667	0.0572601
2.0598	0.0596103
2.05298	0.0642112
2.0462	0.0673291
2.03947	0.0673897
2.03279	0.0721096
2.02614	0.0716485
2.01954	0.0729495
2.01299	0.0738095
2.00647	0.0675859
2	0.0673537
1.99357	0.0661845
1.98718	0.0633042
1.98083	0.0592549
1.97452	0.0570498
1.96825	0.0524364
1.96203	0.0487158
1.95584	0.0450703
1.94969	0.0408329
1.94357	0.0374105
1.9375	0.0347756
1.93146	0.0326868
1.92547	0.0300207
1.9195	0.0271372
1.91358	0.0230792
1.90769	0.0216521
1.90184	0.0213918
1.89602	0.0172117
1.89024	0.0176122
1.8845	0.0136203
1.87879	0.0140559
1.87311	0.0135789
1.86747	0.011141
1.86186	0.00970049
1.85629	0.0100096
1.85075	0.00892459
1.84524	0.00817752
1.83976	0.00816563
1.83432	0.00628619
1.82891	0.00648898
1.82353	0.00546007
1.81818	0.00457293
1.81287	0.0054564
1.80758	0.00475322
1.80233	0.00442631
1.7971	0.00414364
1.79191	0.00416108
1.78674	0.00414016
1.78161	0.00357095
1.7765	0.00369849
1.77143	0.00303507
1.76638	0.00332384
1.76136	0.00386174
1.75637	0.00311183
1.75141	0.00376087
1.74648	0.00336238
1.74157	0.00312999
1.73669	0.0042165
1.73184	0.00354424
1.72702	0.00372623
1.72222	0.00332869
1.71745	0.00387963
1.71271	0.00375352
1.70799	0.00289111
1.7033	0.00300556
