# Supplementary material for: Hot-carrier trapping preserves high quantum yields but limits optical gain in InP-based quantum dots
Source: Nat Commun. 2025 Jul 7;16:6249. doi: 10.1038/s41467-025-61511-9 (PMC12234661; doi:10.1038/s41467-025-61511-9)
Supplement: Supplementary file 3 — Source Data [file 41467_2025_61511_MOESM3_ESM.zip › Figure1c.xlsx]

## Sheet: Pump–probe trace
-3.46343	0.0738095
-2.96343	0.0737765
-2.46343	0.0736809
-1.96343	0.0737975
-1.46343	0.0737864
-0.963428	0.0737994
-0.863428	0.0737552
-0.763428	0.0736668
-0.663428	0.0737366
-0.563428	0.0737319
-0.463428	0.0737988
-0.363428	0.0736905
-0.263428	0.0732748
-0.163428	0.0693639
-0.0634285	0.0549257
0.0365715	0.0318911
0.136572	0.0111646
0.236572	0.00639116
0.336572	0.00773111
0.436572	0.00674767
0.536572	0.00589677
0.636572	0.00577156
0.736572	0.00603648
0.836572	0.00582869
0.936572	0.00588495
1.03657	0.00610675
1.13657	0.00629708
1.23657	0.0062065
1.33657	0.00604053
1.43657	0.00635253
1.53657	0.00646271
1.63657	0.00694447
1.73657	0.00692553
1.83657	0.00715874
1.93657	0.00680199
2.03657	0.00711301
2.13657	0.00765027
2.23657	0.00728429
2.33657	0.00750082
2.43657	0.00768201
2.53657	0.00798252
2.63657	0.00809865
2.73657	0.00806426
2.83657	0.0081404
2.93657	0.00813685
3.03657	0.00856402
3.13657	0.0085888
3.23657	0.0086063
3.33657	0.00885765
3.43657	0.00880656
3.53657	0.00893841
3.63657	0.00870461
3.73657	0.00918529
3.83657	0.009078
3.93657	0.00905699
4.03657	0.00937731
4.13657	0.00931956
4.23657	0.00941449
4.33657	0.0097817
4.43657	0.00965549
4.53657	0.00968217
4.73657	0.00983781
4.93657	0.0100194
5.13657	0.0102211
5.33657	0.0103779
5.53657	0.0107557
5.73657	0.010813
5.93657	0.0111372
6.13657	0.0110868
6.33657	0.0112732
6.53657	0.0112738
6.73657	0.0115909
6.93657	0.0118125
7.13657	0.0116235
7.33657	0.0120388
7.53657	0.0121887
7.73657	0.0123993
7.93657	0.0124388
8.13657	0.0124766
8.33657	0.0128256
8.53657	0.0128775
8.73657	0.0130333
8.93657	0.0131531
9.13657	0.0133398
9.33657	0.0135496
9.53657	0.0135418
11.5366	0.014842
13.5366	0.0154752
15.5366	0.0164402
17.5366	0.0169251
19.5366	0.0176967
21.5366	0.0181482
23.5366	0.0191556
25.5366	0.0195941
27.5366	0.0200039
29.5366	0.0205199
31.5366	0.0211695
33.5366	0.0215845
35.5366	0.0222523
37.5366	0.0226644
39.5366	0.0230915
41.5366	0.0237127
43.5366	0.0242899
45.5366	0.02468
47.5366	0.0250007
49.5366	0.025431
54.5366	0.0263286
59.5366	0.0272997
64.5366	0.0281196
69.5366	0.0286176
74.5366	0.0294585
79.5366	0.0298927
84.5366	0.0306071
89.5366	0.0312775
94.5366	0.0315695
99.5366	0.0321484
124.537	0.0340437
149.537	0.0353392
174.537	0.0363419
199.537	0.0372226
224.537	0.0378275
249.537	0.0384231
274.537	0.0390115
299.537	0.0392924
324.537	0.039593
349.537	0.0399651
374.537	0.0401159
399.537	0.0404492
424.537	0.040526
449.537	0.04069
474.537	0.0409592
499.537	0.0411981
549.537	0.0414122
599.537	0.0418112
649.537	0.0419215
699.537	0.0422407
749.537	0.0422157
799.537	0.0424202
849.537	0.0424926
899.537	0.0428999
949.537	0.0427881
999.537	0.0429561
1249.54	0.0435428
1499.54	0.0439927
1749.54	0.0443277
1999.54	0.0447301
2249.54	0.0450025
2499.54	0.0451529
2749.54	0.045329
2999.54	0.0457207
3249.54	0.0459001
3499.54	0.0461684
3749.54	0.0463436
3999.54	0.0464399
4249.54	0.0465764
4499.54	0.04683
4749.54	0.0470577
4999.54	0.0471104
5249.54	0.0472099
5499.54	0.047412
5749.54	0.0472615
5999.54	0.0475464
6249.54	0.0477585

## Sheet: Pump–probe trace fit
-1	0.0738095
0	0.0397978
1	0.00662905
2	0.00750893
3	0.00834954
4	0.00915287
5	0.00992084
6	0.0106552
7	0.0113578
8	0.0120301
9	0.0126737
10	0.0132901
11	0.0138806
12	0.0144465
13	0.0149891
14	0.0155096
15	0.016009
16	0.0164885
17	0.0169489
18	0.0173914
19	0.0178168
20	0.0182258
21	0.0186195
22	0.0189984
23	0.0193634
24	0.0197151
25	0.0200541
26	0.0203812
27	0.0206969
28	0.0210017
29	0.0212962
30	0.0215808
31	0.0218562
32	0.0221226
33	0.0223805
34	0.0226304
35	0.0228727
36	0.0231076
37	0.0233355
38	0.0235568
39	0.0237718
40	0.0239807
41	0.0241839
42	0.0243816
43	0.0245741
44	0.0247616
45	0.0249443
46	0.0251225
47	0.0252963
48	0.0254659
49	0.0256316
50	0.0257935
51	0.0259518
52	0.0261066
53	0.0262581
54	0.0264064
55	0.0265516
56	0.026694
57	0.0268335
58	0.0269703
59	0.0271046
60	0.0272364
61	0.0273659
62	0.0274931
63	0.027618
64	0.0277409
65	0.0278618
66	0.0279807
67	0.0280977
68	0.0282129
69	0.0283264
70	0.0284383
71	0.0285485
72	0.0286571
73	0.0287642
74	0.0288699
75	0.0289742
76	0.0290771
77	0.0291787
78	0.029279
79	0.029378
80	0.0294759
81	0.0295726
82	0.0296682
83	0.0297627
84	0.0298562
85	0.0299486
86	0.03004
87	0.0301304
88	0.0302198
89	0.0303084
90	0.030396
91	0.0304828
92	0.0305687
93	0.0306537
94	0.0307379
95	0.0308214
96	0.030904
97	0.0309859
98	0.031067
99	0.0311475
100	0.0312271
101	0.0313061
102	0.0313844
103	0.031462
104	0.031539
105	0.0316153
106	0.0316909
107	0.031766
108	0.0318404
109	0.0319142
110	0.0319874
111	0.03206
112	0.032132
113	0.0322035
114	0.0322744
115	0.0323448
116	0.0324146
117	0.0324838
118	0.0325526
119	0.0326208
120	0.0326885
121	0.0327557
122	0.0328224
123	0.0328886
124	0.0329543
125	0.0330195
126	0.0330843
127	0.0331486
128	0.0332124
129	0.0332757
130	0.0333386
131	0.0334011
132	0.0334631
133	0.0335246
134	0.0335857
135	0.0336464
136	0.0337067
137	0.0337665
138	0.0338259
139	0.0338849
140	0.0339435
141	0.0340017
142	0.0340594
143	0.0341168
144	0.0341738
145	0.0342304
146	0.0342865
147	0.0343424
148	0.0343978
149	0.0344528
150	0.0345075
151	0.0345618
152	0.0346157
153	0.0346693
154	0.0347224
155	0.0347753
156	0.0348278
157	0.0348799
158	0.0349316
159	0.0349831
160	0.0350341
161	0.0350849
162	0.0351352
163	0.0351853
164	0.035235
165	0.0352844
166	0.0353334
167	0.0353821
168	0.0354305
169	0.0354786
170	0.0355263
171	0.0355738
172	0.0356209
173	0.0356677
174	0.0357142
175	0.0357603
176	0.0358062
177	0.0358518
178	0.035897
179	0.035942
180	0.0359867
181	0.036031
182	0.0360751
183	0.0361189
184	0.0361624
185	0.0362056
186	0.0362485
187	0.0362911
188	0.0363335
189	0.0363756
190	0.0364173
191	0.0364589
192	0.0365001
193	0.0365411
194	0.0365818
195	0.0366222
196	0.0366624
197	0.0367023
198	0.0367419
199	0.0367813
200	0.0368204
201	0.0368593
202	0.0368979
203	0.0369362
204	0.0369743
205	0.0370122
206	0.0370498
207	0.0370871
208	0.0371242
209	0.0371611
210	0.0371977
211	0.0372341
212	0.0372703
213	0.0373062
214	0.0373418
215	0.0373773
216	0.0374125
217	0.0374474
218	0.0374822
219	0.0375167
220	0.037551
221	0.0375851
222	0.0376189
223	0.0376525
224	0.0376859
225	0.0377191
226	0.0377521
227	0.0377848
228	0.0378174
229	0.0378497
230	0.0378818
231	0.0379137
232	0.0379454
233	0.0379769
234	0.0380082
235	0.0380393
236	0.0380701
237	0.0381008
238	0.0381313
239	0.0381616
240	0.0381917
241	0.0382215
242	0.0382512
243	0.0382807
244	0.03831
245	0.0383391
246	0.0383681
247	0.0383968
248	0.0384254
249	0.0384537
250	0.0384819
251	0.0385099
252	0.0385377
253	0.0385653
254	0.0385928
255	0.0386201
256	0.0386472
257	0.0386741
258	0.0387008
259	0.0387274
260	0.0387538
261	0.03878
262	0.0388061
263	0.038832
264	0.0388577
265	0.0388833
266	0.0389087
267	0.0389339
268	0.038959
269	0.0389839
270	0.0390086
271	0.0390332
272	0.0390576
273	0.0390819
274	0.039106
275	0.0391299
276	0.0391537
277	0.0391774
278	0.0392009
279	0.0392242
280	0.0392474
281	0.0392704
282	0.0392933
283	0.0393161
284	0.0393387
285	0.0393611
286	0.0393834
287	0.0394056
288	0.0394276
289	0.0394495
290	0.0394712
291	0.0394928
292	0.0395143
293	0.0395356
294	0.0395568
295	0.0395778
296	0.0395987
297	0.0396195
298	0.0396402
299	0.0396607
300	0.0396811
301	0.0397013
302	0.0397214
303	0.0397414
304	0.0397613
305	0.039781
306	0.0398006
307	0.0398201
308	0.0398395
309	0.0398587
310	0.0398778
311	0.0398968
312	0.0399157
313	0.0399345
314	0.0399531
315	0.0399716
316	0.03999
317	0.0400083
318	0.0400264
319	0.0400445
320	0.0400624
321	0.0400802
322	0.0400979
323	0.0401155
324	0.040133
325	0.0401503
326	0.0401676
327	0.0401847
328	0.0402018
329	0.0402187
330	0.0402355
331	0.0402522
332	0.0402688
333	0.0402853
334	0.0403017
335	0.040318
336	0.0403342
337	0.0403503
338	0.0403663
339	0.0403822
340	0.040398
341	0.0404137
342	0.0404292
343	0.0404447
344	0.0404601
345	0.0404754
346	0.0404906
347	0.0405057
348	0.0405207
349	0.0405356
350	0.0405504
351	0.0405652
352	0.0405798
353	0.0405943
354	0.0406088
355	0.0406231
356	0.0406374
357	0.0406516
358	0.0406657
359	0.0406797
360	0.0406936
361	0.0407074
362	0.0407211
363	0.0407348
364	0.0407484
365	0.0407618
366	0.0407752
367	0.0407886
368	0.0408018
369	0.0408149
370	0.040828
371	0.040841
372	0.0408539
373	0.0408667
374	0.0408795
375	0.0408921
376	0.0409047
377	0.0409172
378	0.0409296
379	0.040942
380	0.0409543
381	0.0409665
382	0.0409786
383	0.0409906
384	0.0410026
385	0.0410145
386	0.0410263
387	0.0410381
388	0.0410498
389	0.0410614
390	0.0410729
391	0.0410844
392	0.0410958
393	0.0411071
394	0.0411183
395	0.0411295
396	0.0411406
397	0.0411517
398	0.0411627
399	0.0411736
400	0.0411844
401	0.0411952
402	0.0412059
403	0.0412166
404	0.0412271
405	0.0412377
406	0.0412481
407	0.0412585
408	0.0412688
409	0.0412791
410	0.0412893
411	0.0412994
412	0.0413095
413	0.0413195
414	0.0413295
415	0.0413393
416	0.0413492
417	0.0413589
418	0.0413687
419	0.0413783
420	0.0413879
421	0.0413974
422	0.0414069
423	0.0414163
424	0.0414257
425	0.041435
426	0.0414443
427	0.0414535
428	0.0414626
429	0.0414717
430	0.0414807
431	0.0414897
432	0.0414986
433	0.0415075
434	0.0415163
435	0.0415251
436	0.0415338
437	0.0415424
438	0.041551
439	0.0415596
440	0.0415681
441	0.0415765
442	0.0415849
443	0.0415933
444	0.0416016
445	0.0416098
446	0.041618
447	0.0416262
448	0.0416343
449	0.0416424
450	0.0416504
451	0.0416583
452	0.0416662
453	0.0416741
454	0.0416819
455	0.0416897
456	0.0416974
457	0.0417051
458	0.0417128
459	0.0417203
460	0.0417279
461	0.0417354
462	0.0417429
463	0.0417503
464	0.0417576
465	0.041765
466	0.0417723
467	0.0417795
468	0.0417867
469	0.0417939
470	0.041801
471	0.0418081
472	0.0418151
473	0.0418221
474	0.041829
475	0.0418359
476	0.0418428
477	0.0418496
478	0.0418564
479	0.0418632
480	0.0418699
481	0.0418766
482	0.0418832
483	0.0418898
484	0.0418964
485	0.0419029
486	0.0419094
487	0.0419158
488	0.0419222
489	0.0419286
490	0.041935
491	0.0419413
492	0.0419475
493	0.0419537
494	0.0419599
495	0.0419661
496	0.0419722
497	0.0419783
498	0.0419844
499	0.0419904
500	0.0419964
501	0.0420023
502	0.0420082
503	0.0420141
504	0.04202
505	0.0420258
506	0.0420316
507	0.0420373
508	0.042043
509	0.0420487
510	0.0420544
511	0.04206
512	0.0420656
513	0.0420712
514	0.0420767
515	0.0420822
516	0.0420877
517	0.0420931
518	0.0420985
519	0.0421039
520	0.0421092
521	0.0421145
522	0.0421198
523	0.0421251
524	0.0421303
525	0.0421355
526	0.0421407
527	0.0421458
528	0.042151
529	0.042156
530	0.0421611
531	0.0421661
532	0.0421711
533	0.0421761
534	0.0421811
535	0.042186
536	0.0421909
537	0.0421958
538	0.0422006
539	0.0422054
540	0.0422102
541	0.042215
542	0.0422197
543	0.0422244
544	0.0422291
545	0.0422338
546	0.0422384
547	0.042243
548	0.0422476
549	0.0422522
550	0.0422567
551	0.0422612
552	0.0422657
553	0.0422702
554	0.0422746
555	0.0422791
556	0.0422835
557	0.0422878
558	0.0422922
559	0.0422965
560	0.0423008
561	0.0423051
562	0.0423094
563	0.0423136
564	0.0423178
565	0.042322
566	0.0423262
567	0.0423303
568	0.0423345
569	0.0423386
570	0.0423426
571	0.0423467
572	0.0423507
573	0.0423548
574	0.0423588
575	0.0423628
576	0.0423667
577	0.0423707
578	0.0423746
579	0.0423785
580	0.0423823
581	0.0423862
582	0.04239
583	0.0423939
584	0.0423977
585	0.0424015
586	0.0424052
587	0.042409
588	0.0424127
589	0.0424164
590	0.0424201
591	0.0424237
592	0.0424274
593	0.042431
594	0.0424346
595	0.0424382
596	0.0424418
597	0.0424454
598	0.0424489
599	0.0424524
600	0.042456
601	0.0424594
602	0.0424629
603	0.0424664
604	0.0424698
605	0.0424732
606	0.0424766
607	0.04248
608	0.0424834
609	0.0424868
610	0.0424901
611	0.0424934
612	0.0424967
613	0.0425
614	0.0425033
615	0.0425066
616	0.0425098
617	0.042513
618	0.0425162
619	0.0425194
620	0.0425226
621	0.0425258
622	0.0425289
623	0.0425321
624	0.0425352
625	0.0425383
626	0.0425414
627	0.0425445
628	0.0425476
629	0.0425506
630	0.0425536
631	0.0425567
632	0.0425597
633	0.0425627
634	0.0425656
635	0.0425686
636	0.0425716
637	0.0425745
638	0.0425774
639	0.0425803
640	0.0425832
641	0.0425861
642	0.042589
643	0.0425919
644	0.0425947
645	0.0425975
646	0.0426004
647	0.0426032
648	0.042606
649	0.0426087
650	0.0426115
651	0.0426143
652	0.042617
653	0.0426198
654	0.0426225
655	0.0426252
656	0.0426279
657	0.0426306
658	0.0426332
659	0.0426359
660	0.0426386
661	0.0426412
662	0.0426438
663	0.0426464
664	0.0426491
665	0.0426516
666	0.0426542
667	0.0426568
668	0.0426594
669	0.0426619
670	0.0426644
671	0.042667
672	0.0426695
673	0.042672
674	0.0426745
675	0.042677
676	0.0426795
677	0.0426819
678	0.0426844
679	0.0426868
680	0.0426893
681	0.0426917
682	0.0426941
683	0.0426965
684	0.0426989
685	0.0427013
686	0.0427037
687	0.042706
688	0.0427084
689	0.0427107
690	0.0427131
691	0.0427154
692	0.0427177
693	0.04272
694	0.0427223
695	0.0427246
696	0.0427269
697	0.0427291
698	0.0427314
699	0.0427337
700	0.0427359
701	0.0427381
702	0.0427404
703	0.0427426
704	0.0427448
705	0.042747
706	0.0427492
707	0.0427514
708	0.0427535
709	0.0427557
710	0.0427579
711	0.04276
712	0.0427622
713	0.0427643
714	0.0427664
715	0.0427685
716	0.0427707
717	0.0427728
718	0.0427749
719	0.0427769
720	0.042779
721	0.0427811
722	0.0427832
723	0.0427852
724	0.0427873
725	0.0427893
726	0.0427913
727	0.0427934
728	0.0427954
729	0.0427974
730	0.0427994
731	0.0428014
732	0.0428034
733	0.0428054
734	0.0428073
735	0.0428093
736	0.0428113
737	0.0428132
738	0.0428152
739	0.0428171
740	0.042819
741	0.042821
742	0.0428229
743	0.0428248
744	0.0428267
745	0.0428286
746	0.0428305
747	0.0428324
748	0.0428343
749	0.0428361
750	0.042838
751	0.0428399
752	0.0428417
753	0.0428436
754	0.0428454
755	0.0428473
756	0.0428491
757	0.0428509
758	0.0428527
759	0.0428546
760	0.0428564
761	0.0428582
762	0.04286
763	0.0428617
764	0.0428635
765	0.0428653
766	0.0428671
767	0.0428689
768	0.0428706
769	0.0428724
770	0.0428741
771	0.0428759
772	0.0428776
773	0.0428793
774	0.0428811
775	0.0428828
776	0.0428845
777	0.0428862
778	0.0428879
779	0.0428896
780	0.0428913
781	0.042893
782	0.0428947
783	0.0428964
784	0.0428981
785	0.0428997
786	0.0429014
787	0.0429031
788	0.0429047
789	0.0429064
790	0.042908
791	0.0429096
792	0.0429113
793	0.0429129
794	0.0429145
795	0.0429162
796	0.0429178
797	0.0429194
798	0.042921
799	0.0429226
800	0.0429242
801	0.0429258
802	0.0429274
803	0.042929
804	0.0429306
805	0.0429321
806	0.0429337
807	0.0429353
808	0.0429368
809	0.0429384
810	0.04294
811	0.0429415
812	0.0429431
813	0.0429446
814	0.0429461
815	0.0429477
816	0.0429492
817	0.0429507
818	0.0429523
819	0.0429538
820	0.0429553
821	0.0429568
822	0.0429583
823	0.0429598
824	0.0429613
825	0.0429628
826	0.0429643
827	0.0429658
828	0.0429673
829	0.0429688
830	0.0429702
831	0.0429717
832	0.0429732
833	0.0429746
834	0.0429761
835	0.0429776
836	0.042979
837	0.0429805
838	0.0429819
839	0.0429834
840	0.0429848
841	0.0429862
842	0.0429877
843	0.0429891
844	0.0429905
845	0.042992
846	0.0429934
847	0.0429948
848	0.0429962
849	0.0429976
850	0.042999
851	0.0430004
852	0.0430018
853	0.0430032
854	0.0430046
855	0.043006
856	0.0430074
857	0.0430088
858	0.0430102
859	0.0430115
860	0.0430129
861	0.0430143
862	0.0430157
863	0.043017
864	0.0430184
865	0.0430198
866	0.0430211
867	0.0430225
868	0.0430238
869	0.0430252
870	0.0430265
871	0.0430279
872	0.0430292
873	0.0430305
874	0.0430319
875	0.0430332
876	0.0430345
877	0.0430359
878	0.0430372
879	0.0430385
880	0.0430398
881	0.0430412
882	0.0430425
883	0.0430438
884	0.0430451
885	0.0430464
886	0.0430477
887	0.043049
888	0.0430503
889	0.0430516
890	0.0430529
891	0.0430542
892	0.0430555
893	0.0430568
894	0.043058
895	0.0430593
896	0.0430606
897	0.0430619
898	0.0430632
899	0.0430644
900	0.0430657
901	0.043067
902	0.0430682
903	0.0430695
904	0.0430707
905	0.043072
906	0.0430733
907	0.0430745
908	0.0430758
909	0.043077
910	0.0430783
911	0.0430795
912	0.0430808
913	0.043082
914	0.0430832
915	0.0430845
916	0.0430857
917	0.0430869
918	0.0430882
919	0.0430894
920	0.0430906
921	0.0430918
922	0.0430931
923	0.0430943
924	0.0430955
925	0.0430967
926	0.0430979
927	0.0430992
928	0.0431004
929	0.0431016
930	0.0431028
931	0.043104
932	0.0431052
933	0.0431064
934	0.0431076
935	0.0431088
936	0.04311
937	0.0431112
938	0.0431124
939	0.0431136
940	0.0431147
941	0.0431159
942	0.0431171
943	0.0431183
944	0.0431195
945	0.0431207
946	0.0431218
947	0.043123
948	0.0431242
949	0.0431254
950	0.0431265
951	0.0431277
952	0.0431289
953	0.04313
954	0.0431312
955	0.0431324
956	0.0431335
957	0.0431347
958	0.0431358
959	0.043137
960	0.0431382
961	0.0431393
962	0.0431405
963	0.0431416
964	0.0431428
965	0.0431439
966	0.043145
967	0.0431462
968	0.0431473
969	0.0431485
970	0.0431496
971	0.0431508
972	0.0431519
973	0.043153
974	0.0431542
975	0.0431553
976	0.0431564
977	0.0431576
978	0.0431587
979	0.0431598
980	0.0431609
981	0.0431621
982	0.0431632
983	0.0431643
984	0.0431654
985	0.0431665
986	0.0431677
987	0.0431688
988	0.0431699
989	0.043171
990	0.0431721
991	0.0431732
992	0.0431743
993	0.0431755
994	0.0431766
995	0.0431777
996	0.0431788
997	0.0431799
998	0.043181
999	0.0431821
1000	0.0431832
1001	0.0431843
1002	0.0431854
1003	0.0431865
1004	0.0431876
1005	0.0431887
1006	0.0431898
1007	0.0431909
1008	0.0431919
1009	0.043193
1010	0.0431941
1011	0.0431952
1012	0.0431963
1013	0.0431974
1014	0.0431985
1015	0.0431995
1016	0.0432006
1017	0.0432017
1018	0.0432028
1019	0.0432039
1020	0.0432049
1021	0.043206
1022	0.0432071
1023	0.0432082
1024	0.0432093
1025	0.0432103
1026	0.0432114
1027	0.0432125
1028	0.0432135
1029	0.0432146
1030	0.0432157
1031	0.0432167
1032	0.0432178
1033	0.0432189
1034	0.0432199
1035	0.043221
1036	0.0432221
1037	0.0432231
1038	0.0432242
1039	0.0432252
1040	0.0432263
1041	0.0432274
1042	0.0432284
1043	0.0432295
1044	0.0432305
1045	0.0432316
1046	0.0432326
1047	0.0432337
1048	0.0432347
1049	0.0432358
1050	0.0432368
1051	0.0432379
1052	0.0432389
1053	0.04324
1054	0.043241
1055	0.0432421
1056	0.0432431
1057	0.0432442
1058	0.0432452
1059	0.0432462
1060	0.0432473
1061	0.0432483
1062	0.0432494
1063	0.0432504
1064	0.0432514
1065	0.0432525
1066	0.0432535
1067	0.0432545
1068	0.0432556
1069	0.0432566
1070	0.0432576
1071	0.0432587
1072	0.0432597
1073	0.0432607
1074	0.0432618
1075	0.0432628
1076	0.0432638
1077	0.0432649
1078	0.0432659
1079	0.0432669
1080	0.0432679
1081	0.043269
1082	0.04327
1083	0.043271
1084	0.043272
1085	0.0432731
1086	0.0432741
1087	0.0432751
1088	0.0432761
1089	0.0432771
1090	0.0432782
1091	0.0432792
1092	0.0432802
1093	0.0432812
1094	0.0432822
1095	0.0432832
1096	0.0432843
1097	0.0432853
1098	0.0432863
1099	0.0432873
1100	0.0432883
1101	0.0432893
1102	0.0432903
1103	0.0432913
1104	0.0432924
1105	0.0432934
1106	0.0432944
1107	0.0432954
1108	0.0432964
1109	0.0432974
1110	0.0432984
1111	0.0432994
1112	0.0433004
1113	0.0433014
1114	0.0433024
1115	0.0433034
1116	0.0433044
1117	0.0433054
1118	0.0433064
1119	0.0433074
1120	0.0433084
1121	0.0433094
1122	0.0433104
1123	0.0433114
1124	0.0433124
1125	0.0433134
1126	0.0433144
1127	0.0433154
1128	0.0433164
1129	0.0433174
1130	0.0433184
1131	0.0433194
1132	0.0433204
1133	0.0433214
1134	0.0433224
1135	0.0433234
1136	0.0433244
1137	0.0433254
1138	0.0433264
1139	0.0433274
1140	0.0433284
1141	0.0433293
1142	0.0433303
1143	0.0433313
1144	0.0433323
1145	0.0433333
1146	0.0433343
1147	0.0433353
1148	0.0433363
1149	0.0433372
1150	0.0433382
1151	0.0433392
1152	0.0433402
1153	0.0433412
1154	0.0433422
1155	0.0433432
1156	0.0433441
1157	0.0433451
1158	0.0433461
1159	0.0433471
1160	0.0433481
1161	0.043349
1162	0.04335
1163	0.043351
1164	0.043352
1165	0.043353
1166	0.0433539
1167	0.0433549
1168	0.0433559
1169	0.0433569
1170	0.0433579
1171	0.0433588
1172	0.0433598
1173	0.0433608
1174	0.0433618
1175	0.0433627
1176	0.0433637
1177	0.0433647
1178	0.0433657
1179	0.0433666
1180	0.0433676
1181	0.0433686
1182	0.0433696
1183	0.0433705
1184	0.0433715
1185	0.0433725
1186	0.0433734
1187	0.0433744
1188	0.0433754
1189	0.0433764
1190	0.0433773
1191	0.0433783
1192	0.0433793
1193	0.0433802
1194	0.0433812
1195	0.0433822
1196	0.0433831
1197	0.0433841
1198	0.0433851
1199	0.043386
1200	0.043387
1201	0.043388
1202	0.0433889
1203	0.0433899
1204	0.0433909
1205	0.0433918
1206	0.0433928
1207	0.0433938
1208	0.0433947
1209	0.0433957
1210	0.0433967
1211	0.0433976
1212	0.0433986
1213	0.0433995
1214	0.0434005
1215	0.0434015
1216	0.0434024
1217	0.0434034
1218	0.0434044
1219	0.0434053
1220	0.0434063
1221	0.0434072
1222	0.0434082
1223	0.0434092
1224	0.0434101
1225	0.0434111
1226	0.043412
1227	0.043413
1228	0.043414
1229	0.0434149
1230	0.0434159
1231	0.0434168
1232	0.0434178
1233	0.0434187
1234	0.0434197
1235	0.0434206
1236	0.0434216
1237	0.0434226
1238	0.0434235
1239	0.0434245
1240	0.0434254
1241	0.0434264
1242	0.0434273
1243	0.0434283
1244	0.0434292
1245	0.0434302
1246	0.0434312
1247	0.0434321
1248	0.0434331
1249	0.043434
1250	0.043435
1251	0.0434359
1252	0.0434369
1253	0.0434378
1254	0.0434388
1255	0.0434397
1256	0.0434407
1257	0.0434416
1258	0.0434426
1259	0.0434435
1260	0.0434445
1261	0.0434454
1262	0.0434464
1263	0.0434473
1264	0.0434483
1265	0.0434492
1266	0.0434502
1267	0.0434511
1268	0.0434521
1269	0.043453
1270	0.043454
1271	0.0434549
1272	0.0434559
1273	0.0434568
1274	0.0434577
1275	0.0434587
1276	0.0434596
1277	0.0434606
1278	0.0434615
1279	0.0434625
1280	0.0434634
1281	0.0434644
1282	0.0434653
1283	0.0434663
1284	0.0434672
1285	0.0434682
1286	0.0434691
1287	0.04347
1288	0.043471
1289	0.0434719
1290	0.0434729
1291	0.0434738
1292	0.0434748
1293	0.0434757
1294	0.0434766
1295	0.0434776
1296	0.0434785
1297	0.0434795
1298	0.0434804
1299	0.0434814
1300	0.0434823
1301	0.0434832
1302	0.0434842
1303	0.0434851
1304	0.0434861
1305	0.043487
1306	0.0434879
1307	0.0434889
1308	0.0434898
1309	0.0434908
1310	0.0434917
1311	0.0434926
1312	0.0434936
1313	0.0434945
1314	0.0434955
1315	0.0434964
1316	0.0434973
1317	0.0434983
1318	0.0434992
1319	0.0435002
1320	0.0435011
1321	0.043502
1322	0.043503
1323	0.0435039
1324	0.0435048
1325	0.0435058
1326	0.0435067
1327	0.0435077
1328	0.0435086
1329	0.0435095
1330	0.0435105
1331	0.0435114
1332	0.0435123
1333	0.0435133
1334	0.0435142
1335	0.0435152
1336	0.0435161
1337	0.043517
1338	0.043518
1339	0.0435189
1340	0.0435198
1341	0.0435208
1342	0.0435217
1343	0.0435226
1344	0.0435236
1345	0.0435245
1346	0.0435254
1347	0.0435264
1348	0.0435273
1349	0.0435282
1350	0.0435292
1351	0.0435301
1352	0.043531
1353	0.043532
1354	0.0435329
1355	0.0435338
1356	0.0435348
1357	0.0435357
1358	0.0435366
1359	0.0435376
1360	0.0435385
1361	0.0435394
1362	0.0435404
1363	0.0435413
1364	0.0435422
1365	0.0435432
1366	0.0435441
1367	0.043545
1368	0.043546
1369	0.0435469
1370	0.0435478
1371	0.0435488
1372	0.0435497
1373	0.0435506
1374	0.0435515
1375	0.0435525
1376	0.0435534
1377	0.0435543
1378	0.0435553
1379	0.0435562
1380	0.0435571
1381	0.0435581
1382	0.043559
1383	0.0435599
1384	0.0435608
1385	0.0435618
1386	0.0435627
1387	0.0435636
1388	0.0435646
1389	0.0435655
1390	0.0435664
1391	0.0435674
1392	0.0435683
1393	0.0435692
1394	0.0435701
1395	0.0435711
1396	0.043572
1397	0.0435729
1398	0.0435739
1399	0.0435748
1400	0.0435757
1401	0.0435766
1402	0.0435776
1403	0.0435785
1404	0.0435794
1405	0.0435803
1406	0.0435813
1407	0.0435822
1408	0.0435831
1409	0.0435841
1410	0.043585
1411	0.0435859
1412	0.0435868
1413	0.0435878
1414	0.0435887
1415	0.0435896
1416	0.0435905
1417	0.0435915
1418	0.0435924
1419	0.0435933
1420	0.0435942
1421	0.0435952
1422	0.0435961
1423	0.043597
1424	0.0435979
1425	0.0435989
1426	0.0435998
1427	0.0436007
1428	0.0436016
1429	0.0436026
1430	0.0436035
1431	0.0436044
1432	0.0436053
1433	0.0436063
1434	0.0436072
1435	0.0436081
1436	0.043609
1437	0.04361
1438	0.0436109
1439	0.0436118
1440	0.0436127
1441	0.0436137
1442	0.0436146
1443	0.0436155
1444	0.0436164
1445	0.0436174
1446	0.0436183
1447	0.0436192
1448	0.0436201
1449	0.043621
1450	0.043622
1451	0.0436229
1452	0.0436238
1453	0.0436247
1454	0.0436257
1455	0.0436266
1456	0.0436275
1457	0.0436284
1458	0.0436294
1459	0.0436303
1460	0.0436312
1461	0.0436321
1462	0.043633
1463	0.043634
1464	0.0436349
1465	0.0436358
1466	0.0436367
1467	0.0436376
1468	0.0436386
1469	0.0436395
1470	0.0436404
1471	0.0436413
1472	0.0436423
1473	0.0436432
1474	0.0436441
1475	0.043645
1476	0.0436459
1477	0.0436469
1478	0.0436478
1479	0.0436487
1480	0.0436496
1481	0.0436505
1482	0.0436515
1483	0.0436524
1484	0.0436533
1485	0.0436542
1486	0.0436551
1487	0.0436561
1488	0.043657
1489	0.0436579
1490	0.0436588
1491	0.0436597
1492	0.0436607
1493	0.0436616
1494	0.0436625
1495	0.0436634
1496	0.0436643
1497	0.0436653
1498	0.0436662
1499	0.0436671
1500	0.043668
1501	0.0436689
1502	0.0436699
1503	0.0436708
1504	0.0436717
1505	0.0436726
1506	0.0436735
1507	0.0436745
1508	0.0436754
1509	0.0436763
1510	0.0436772
1511	0.0436781
1512	0.0436791
1513	0.04368
1514	0.0436809
1515	0.0436818
1516	0.0436827
1517	0.0436836
1518	0.0436846
1519	0.0436855
1520	0.0436864
1521	0.0436873
1522	0.0436882
1523	0.0436891
1524	0.0436901
1525	0.043691
1526	0.0436919
1527	0.0436928
1528	0.0436937
1529	0.0436947
1530	0.0436956
1531	0.0436965
1532	0.0436974
1533	0.0436983
1534	0.0436992
1535	0.0437002
1536	0.0437011
1537	0.043702
1538	0.0437029
1539	0.0437038
1540	0.0437047
1541	0.0437057
1542	0.0437066
1543	0.0437075
1544	0.0437084
1545	0.0437093
1546	0.0437102
1547	0.0437112
1548	0.0437121
1549	0.043713
1550	0.0437139
1551	0.0437148
1552	0.0437157
1553	0.0437167
1554	0.0437176
1555	0.0437185
1556	0.0437194
1557	0.0437203
1558	0.0437212
1559	0.0437222
1560	0.0437231
1561	0.043724
1562	0.0437249
1563	0.0437258
1564	0.0437267
1565	0.0437276
1566	0.0437286
1567	0.0437295
1568	0.0437304
1569	0.0437313
1570	0.0437322
1571	0.0437331
1572	0.0437341
1573	0.043735
1574	0.0437359
1575	0.0437368
1576	0.0437377
1577	0.0437386
1578	0.0437395
1579	0.0437405
1580	0.0437414
1581	0.0437423
1582	0.0437432
1583	0.0437441
1584	0.043745
1585	0.0437459
1586	0.0437469
1587	0.0437478
1588	0.0437487
1589	0.0437496
1590	0.0437505
1591	0.0437514
1592	0.0437523
1593	0.0437533
1594	0.0437542
1595	0.0437551
1596	0.043756
1597	0.0437569
1598	0.0437578
1599	0.0437587
1600	0.0437597
1601	0.0437606
1602	0.0437615
1603	0.0437624
1604	0.0437633
1605	0.0437642
1606	0.0437651
1607	0.043766
1608	0.043767
1609	0.0437679
1610	0.0437688
1611	0.0437697
1612	0.0437706
1613	0.0437715
1614	0.0437724
1615	0.0437734
1616	0.0437743
1617	0.0437752
1618	0.0437761
1619	0.043777
1620	0.0437779
1621	0.0437788
1622	0.0437797
1623	0.0437807
1624	0.0437816
1625	0.0437825
1626	0.0437834
1627	0.0437843
1628	0.0437852
1629	0.0437861
1630	0.043787
1631	0.043788
1632	0.0437889
1633	0.0437898
1634	0.0437907
1635	0.0437916
1636	0.0437925
1637	0.0437934
1638	0.0437943
1639	0.0437952
1640	0.0437962
1641	0.0437971
1642	0.043798
1643	0.0437989
1644	0.0437998
1645	0.0438007
1646	0.0438016
1647	0.0438025
1648	0.0438035
1649	0.0438044
1650	0.0438053
1651	0.0438062
1652	0.0438071
1653	0.043808
1654	0.0438089
1655	0.0438098
1656	0.0438107
1657	0.0438117
1658	0.0438126
1659	0.0438135
1660	0.0438144
1661	0.0438153
1662	0.0438162
1663	0.0438171
1664	0.043818
1665	0.0438189
1666	0.0438199
1667	0.0438208
1668	0.0438217
1669	0.0438226
1670	0.0438235
1671	0.0438244
1672	0.0438253
1673	0.0438262
1674	0.0438271
1675	0.043828
1676	0.043829
1677	0.0438299
1678	0.0438308
1679	0.0438317
1680	0.0438326
1681	0.0438335
1682	0.0438344
1683	0.0438353
1684	0.0438362
1685	0.0438371
1686	0.0438381
1687	0.043839
1688	0.0438399
1689	0.0438408
1690	0.0438417
1691	0.0438426
1692	0.0438435
1693	0.0438444
1694	0.0438453
1695	0.0438462
1696	0.0438472
1697	0.0438481
1698	0.043849
1699	0.0438499
1700	0.0438508
1701	0.0438517
1702	0.0438526
1703	0.0438535
1704	0.0438544
1705	0.0438553
1706	0.0438562
1707	0.0438572
1708	0.0438581
1709	0.043859
1710	0.0438599
1711	0.0438608
1712	0.0438617
1713	0.0438626
1714	0.0438635
1715	0.0438644
1716	0.0438653
1717	0.0438662
1718	0.0438672
1719	0.0438681
1720	0.043869
1721	0.0438699
1722	0.0438708
1723	0.0438717
1724	0.0438726
1725	0.0438735
1726	0.0438744
1727	0.0438753
1728	0.0438762
1729	0.0438771
1730	0.0438781
1731	0.043879
1732	0.0438799
1733	0.0438808
1734	0.0438817
1735	0.0438826
1736	0.0438835
1737	0.0438844
1738	0.0438853
1739	0.0438862
1740	0.0438871
1741	0.043888
1742	0.043889
1743	0.0438899
1744	0.0438908
1745	0.0438917
1746	0.0438926
1747	0.0438935
1748	0.0438944
1749	0.0438953
1750	0.0438962
1751	0.0438971
1752	0.043898
1753	0.0438989
1754	0.0438998
1755	0.0439008
1756	0.0439017
1757	0.0439026
1758	0.0439035
1759	0.0439044
1760	0.0439053
1761	0.0439062
1762	0.0439071
1763	0.043908
1764	0.0439089
1765	0.0439098
1766	0.0439107
1767	0.0439116
1768	0.0439125
1769	0.0439135
1770	0.0439144
1771	0.0439153
1772	0.0439162
1773	0.0439171
1774	0.043918
1775	0.0439189
1776	0.0439198
1777	0.0439207
1778	0.0439216
1779	0.0439225
1780	0.0439234
1781	0.0439243
1782	0.0439252
1783	0.0439261
1784	0.0439271
1785	0.043928
1786	0.0439289
1787	0.0439298
1788	0.0439307
1789	0.0439316
1790	0.0439325
1791	0.0439334
1792	0.0439343
1793	0.0439352
1794	0.0439361
1795	0.043937
1796	0.0439379
1797	0.0439388
1798	0.0439397
1799	0.0439406
1800	0.0439415
1801	0.0439425
1802	0.0439434
1803	0.0439443
1804	0.0439452
1805	0.0439461
1806	0.043947
1807	0.0439479
1808	0.0439488
1809	0.0439497
1810	0.0439506
1811	0.0439515
1812	0.0439524
1813	0.0439533
1814	0.0439542
1815	0.0439551
1816	0.043956
1817	0.0439569
1818	0.0439578
1819	0.0439588
1820	0.0439597
1821	0.0439606
1822	0.0439615
1823	0.0439624
1824	0.0439633
1825	0.0439642
1826	0.0439651
1827	0.043966
1828	0.0439669
1829	0.0439678
1830	0.0439687
1831	0.0439696
1832	0.0439705
1833	0.0439714
1834	0.0439723
1835	0.0439732
1836	0.0439741
1837	0.043975
1838	0.0439759
1839	0.0439769
1840	0.0439778
1841	0.0439787
1842	0.0439796
1843	0.0439805
1844	0.0439814
1845	0.0439823
1846	0.0439832
1847	0.0439841
1848	0.043985
1849	0.0439859
1850	0.0439868
1851	0.0439877
1852	0.0439886
1853	0.0439895
1854	0.0439904
1855	0.0439913
1856	0.0439922
1857	0.0439931
1858	0.043994
1859	0.0439949
1860	0.0439958
1861	0.0439967
1862	0.0439977
1863	0.0439986
1864	0.0439995
1865	0.0440004
1866	0.0440013
1867	0.0440022
1868	0.0440031
1869	0.044004
1870	0.0440049
1871	0.0440058
1872	0.0440067
1873	0.0440076
1874	0.0440085
1875	0.0440094
1876	0.0440103
1877	0.0440112
1878	0.0440121
1879	0.044013
1880	0.0440139
1881	0.0440148
1882	0.0440157
1883	0.0440166
1884	0.0440175
1885	0.0440184
1886	0.0440193
1887	0.0440202
1888	0.0440211
1889	0.044022
1890	0.0440229
1891	0.0440239
1892	0.0440248
1893	0.0440257
1894	0.0440266
1895	0.0440275
1896	0.0440284
1897	0.0440293
1898	0.0440302
1899	0.0440311
1900	0.044032
1901	0.0440329
1902	0.0440338
1903	0.0440347
1904	0.0440356
1905	0.0440365
1906	0.0440374
1907	0.0440383
1908	0.0440392
1909	0.0440401
1910	0.044041
1911	0.0440419
1912	0.0440428
1913	0.0440437
1914	0.0440446
1915	0.0440455
1916	0.0440464
1917	0.0440473
1918	0.0440482
1919	0.0440491
1920	0.04405
1921	0.0440509
1922	0.0440518
1923	0.0440527
1924	0.0440536
1925	0.0440545
1926	0.0440554
1927	0.0440563
1928	0.0440572
1929	0.0440581
1930	0.044059
1931	0.0440599
1932	0.0440608
1933	0.0440618
1934	0.0440627
1935	0.0440636
1936	0.0440645
1937	0.0440654
1938	0.0440663
1939	0.0440672
1940	0.0440681
1941	0.044069
1942	0.0440699
1943	0.0440708
1944	0.0440717
1945	0.0440726
1946	0.0440735
1947	0.0440744
1948	0.0440753
1949	0.0440762
1950	0.0440771
1951	0.044078
1952	0.0440789
1953	0.0440798
1954	0.0440807
1955	0.0440816
1956	0.0440825
1957	0.0440834
1958	0.0440843
1959	0.0440852
1960	0.0440861
1961	0.044087
1962	0.0440879
1963	0.0440888
1964	0.0440897
1965	0.0440906
1966	0.0440915
1967	0.0440924
1968	0.0440933
1969	0.0440942
1970	0.0440951
1971	0.044096
1972	0.0440969
1973	0.0440978
1974	0.0440987
1975	0.0440996
1976	0.0441005
1977	0.0441014
1978	0.0441023
1979	0.0441032
1980	0.0441041
1981	0.044105
1982	0.0441059
1983	0.0441068
1984	0.0441077
1985	0.0441086
1986	0.0441095
1987	0.0441104
1988	0.0441113
1989	0.0441122
1990	0.0441131
1991	0.044114
1992	0.0441149
1993	0.0441158
1994	0.0441167
1995	0.0441176
1996	0.0441185
1997	0.0441194
1998	0.0441203
[truncated: 8,002 more rows]
