# Supplementary material for: Hot-carrier trapping preserves high quantum yields but limits optical gain in InP-based quantum dots
Source: Nat Commun. 2025 Jul 7;16:6249. doi: 10.1038/s41467-025-61511-9 (PMC12234661; doi:10.1038/s41467-025-61511-9)
Supplement: Supplementary file 3 — Source Data [file 41467_2025_61511_MOESM3_ESM.zip › Figure1d.xlsx]

## Sheet: Sheet1
1.55	0.000258443
1.55388	0.000343445
1.55779	0.000124044
1.56171	0.000111494
1.56566	0.000293502
1.56962	0.000245273
1.5736	0.000175801
1.57761	0.000500277
1.58163	0.000234595
1.58568	0.000262879
1.58974	0.000553646
1.59383	0.000588832
1.59794	0.000431626
1.60207	0.000308557
1.60622	0.000405586
1.61039	0.000352361
1.61458	0.000447143
1.6188	0.000299459
1.62304	0.000580756
1.6273	0.000344751
1.63158	0.000458304
1.63588	0.000454493
1.64021	0.000420714
1.64456	0.000200675
1.64894	0.000334745
1.65333	0.000148182
1.65775	0.000553424
1.6622	0.00031926
1.66667	0.000117815
1.67116	0.000314779
1.67568	0.000192661
1.68022	0.000441399
1.68478	0.000462652
1.68937	0.000490184
1.69399	0.000376546
1.69863	0.000320727
1.7033	0.000449249
1.70799	0.0003109
1.71271	0.000481234
1.71745	0.000309411
1.72222	0.00036436
1.72702	0.000472238
1.73184	0.000474486
1.73669	0.000402676
1.74157	0.000528043
1.74648	0.000255144
1.75141	0.000200498
1.75637	0.000257013
1.76136	0.000326994
1.76638	0.000534466
1.77143	0.000374387
1.7765	0.000240411
1.78161	0.00040862
1.78674	0.000579231
1.79191	0.000395534
1.7971	0.000447922
1.80233	0.000434688
1.80758	0.0004126
1.81287	0.000391266
1.81818	0.00043689
1.82353	0.000572068
1.82891	0.000416609
1.83432	0.000377251
1.83976	0.000402708
1.84524	0.000430719
1.85075	0.000536056
1.85629	0.000674704
1.86186	0.000526295
1.86747	0.000392514
1.87311	0.000396313
1.87879	0.000429491
1.8845	0.000452256
1.89024	0.000593953
1.89602	0.000455521
1.90184	0.000543243
1.90769	0.000611789
1.91358	0.0008132
1.9195	0.00093724
1.92547	0.00104443
1.93146	0.00107424
1.9375	0.00131708
1.94357	0.00157259
1.94969	0.00187914
1.95584	0.00239374
1.96203	0.00302377
1.96825	0.00362467
1.97452	0.00449929
1.98083	0.00546265
1.98718	0.00674944
1.99357	0.00836308
2	0.0101015
2.00647	0.0120493
2.01299	0.0143892
2.01954	0.016996
2.02614	0.0197139
2.03279	0.0227306
2.03947	0.0259808
2.0462	0.0294558
2.05298	0.0330193
2.0598	0.0366042
2.06667	0.0401308
2.07358	0.0435589
2.08054	0.0470794
2.08754	0.0501929
2.09459	0.053003
2.10169	0.0556971
2.10884	0.0579567
2.11604	0.0598143
2.12329	0.0613974
2.13058	0.0624831
2.13793	0.0633943
2.14533	0.0641533
2.15278	0.0644392
2.16028	0.0643807
2.16783	0.0643974
2.17544	0.0641013
2.1831	0.0638439
2.19081	0.0636167
2.19858	0.063087
2.20641	0.0627337
2.21429	0.0626295
2.22222	0.062616
2.23022	0.0628231
2.23827	0.0631589
2.24638	0.0636768

## Sheet: Sheet2
1.55	0.00296605
1.55388	0.00269074
1.55779	0.00278608
1.56171	0.00272924
1.56566	0.00304236
1.56962	0.00295613
1.5736	0.00301007
1.57761	0.00325613
1.58163	0.00287886
1.58568	0.0029283
1.58974	0.00326298
1.59383	0.0028426
1.59794	0.00301137
1.60207	0.00290289
1.60622	0.00287789
1.61039	0.00281762
1.61458	0.00311274
1.6188	0.00305255
1.62304	0.00292251
1.6273	0.00283793
1.63158	0.00288811
1.63588	0.00293069
1.64021	0.00271368
1.64456	0.00270276
1.64894	0.00268005
1.65333	0.00260691
1.65775	0.00289934
1.6622	0.00264898
1.66667	0.00252571
1.67116	0.00265759
1.67568	0.00259653
1.68022	0.00275649
1.68478	0.00272778
1.68937	0.0026315
1.69399	0.00264078
1.69863	0.00261887
1.7033	0.00259324
1.70799	0.00254812
1.71271	0.0026032
1.71745	0.00248592
1.72222	0.00250199
1.72702	0.00250093
1.73184	0.00253149
1.73669	0.00237765
1.74157	0.00251643
1.74648	0.00232208
1.75141	0.00234512
1.75637	0.00224909
1.76136	0.00224262
1.76638	0.00242046
1.77143	0.00230438
1.7765	0.00209718
1.78161	0.00228427
1.78674	0.00237819
1.79191	0.0021406
1.7971	0.00217645
1.80233	0.00213457
1.80758	0.00201396
1.81287	0.00202
1.81818	0.00199009
1.82353	0.00195167
1.82891	0.00187461
1.83432	0.00174567
1.83976	0.00161573
1.84524	0.00157346
1.85075	0.00165278
1.85629	0.0015305
1.86186	0.00120963
1.86747	0.00101473
1.87311	0.000815012
1.87879	0.000617954
1.8845	0.000371026
1.89024	0.000225626
1.89602	-0.000224011
1.90184	-0.000482401
1.90769	-0.000830088
1.91358	-0.00117209
1.9195	-0.00160191
1.92547	-0.00206625
1.93146	-0.00265367
1.9375	-0.0033264
1.94357	-0.00387795
1.94969	-0.00467636
1.95584	-0.00523742
1.96203	-0.00591218
1.96825	-0.00666819
1.97452	-0.00738577
1.98083	-0.00816159
1.98718	-0.00877067
1.99357	-0.00919328
2	-0.00966503
2.00647	-0.0101168
2.01299	-0.0102278
2.01954	-0.010181
2.02614	-0.0100227
2.03279	-0.00956591
2.03947	-0.00887018
2.0462	-0.00788503
2.05298	-0.00661963
2.0598	-0.00508474
2.06667	-0.00347332
2.07358	-0.00175586
2.08054	0.000245942
2.08754	0.00238902
2.09459	0.00434519
2.10169	0.00643212
2.10884	0.00845991
2.11604	0.0101977
2.12329	0.0120635
2.13058	0.0135727
2.13793	0.0150881
2.14533	0.0165961
2.15278	0.0178066
2.16028	0.0187686
2.16783	0.0197875
2.17544	0.0205945
2.1831	0.0214997
2.19081	0.0221872
2.19858	0.0228063
2.20641	0.0233143
2.21429	0.0241861
2.22222	0.0249509
2.23022	0.025796
2.23827	0.0266285
2.24638	0.0274323

## Sheet: Sheet3
1.55	0.00330197
1.55388	0.00339802
1.55779	0.00318669
1.56171	0.00294159
1.56566	0.00334143
1.56962	0.0032557
1.5736	0.00328552
1.57761	0.00348274
1.58163	0.00323214
1.58568	0.00317274
1.58974	0.00319835
1.59383	0.00324215
1.59794	0.00327149
1.60207	0.0030948
1.60622	0.00326776
1.61039	0.00311483
1.61458	0.00324784
1.6188	0.0031672
1.62304	0.00310545
1.6273	0.00309003
1.63158	0.00309458
1.63588	0.00311297
1.64021	0.00291247
1.64456	0.00284049
1.64894	0.00296174
1.65333	0.00287355
1.65775	0.00311123
1.6622	0.00289465
1.66667	0.00267145
1.67116	0.00279643
1.67568	0.00270257
1.68022	0.00291371
1.68478	0.00288368
1.68937	0.00284459
1.69399	0.00278993
1.69863	0.00270132
1.7033	0.00277603
1.70799	0.00269351
1.71271	0.00288557
1.71745	0.00248266
1.72222	0.00274298
1.72702	0.00266052
1.73184	0.00270619
1.73669	0.00253328
1.74157	0.00273197
1.74648	0.00243463
1.75141	0.00250791
1.75637	0.00246547
1.76136	0.0023933
1.76638	0.00252671
1.77143	0.0024011
1.7765	0.00223579
1.78161	0.00232725
1.78674	0.00243103
1.79191	0.00229038
1.7971	0.00223702
1.80233	0.00214136
1.80758	0.00214731
1.81287	0.0020574
1.81818	0.00195584
1.82353	0.00201057
1.82891	0.00186938
1.83432	0.0017095
1.83976	0.00162287
1.84524	0.00150188
1.85075	0.00149031
1.85629	0.00149788
1.86186	0.00112047
1.86747	0.000848679
1.87311	0.000699401
1.87879	0.000447987
1.8845	0.000146288
1.89024	1.94898e-05
1.89602	-0.00044998
1.90184	-0.000803561
1.90769	-0.00117109
1.91358	-0.00151388
1.9195	-0.00198517
1.92547	-0.00264635
1.93146	-0.00329285
1.9375	-0.00397714
1.94357	-0.00465693
1.94969	-0.00549124
1.95584	-0.00622173
1.96203	-0.00702704
1.96825	-0.00799774
1.97452	-0.00876163
1.98083	-0.00972278
1.98718	-0.0104316
1.99357	-0.0110936
2	-0.0116384
2.00647	-0.0122066
2.01299	-0.0125269
2.01954	-0.0127299
2.02614	-0.0125008
2.03279	-0.0125299
2.03947	-0.0120448
2.0462	-0.0114806
2.05298	-0.0104032
2.0598	-0.00907066
2.06667	-0.00773839
2.07358	-0.00628287
2.08054	-0.00418803
2.08754	-0.00238077
2.09459	-0.000450081
2.10169	0.00158484
2.10884	0.00342807
2.11604	0.00526447
2.12329	0.00691638
2.13058	0.00845012
2.13793	0.00998554
2.14533	0.0115862
2.15278	0.0128727
2.16028	0.01389
2.16783	0.014994
2.17544	0.0158711
2.1831	0.0167758
2.19081	0.0176346
2.19858	0.01825
2.20641	0.0189318
2.21429	0.0197136
2.22222	0.0205991
2.23022	0.0214205
2.23827	0.0223127
2.24638	0.0232979

## Sheet: Sheet4
1.55	0.0040432
1.55388	0.00393137
1.55779	0.00404159
1.56171	0.00381887
1.56566	0.00391113
1.56962	0.0039704
1.5736	0.00390554
1.57761	0.00410144
1.58163	0.00378307
1.58568	0.00370985
1.58974	0.0040446
1.59383	0.00385059
1.59794	0.00390774
1.60207	0.00370914
1.60622	0.00376185
1.61039	0.00386537
1.61458	0.00393616
1.6188	0.00393802
1.62304	0.00397994
1.6273	0.00375084
1.63158	0.00375218
1.63588	0.00381489
1.64021	0.00365105
1.64456	0.00341304
1.64894	0.00362275
1.65333	0.00339896
1.65775	0.00380008
1.6622	0.0035012
1.66667	0.00323696
1.67116	0.00353208
1.67568	0.00330115
1.68022	0.00338542
1.68478	0.0034349
1.68937	0.00339425
1.69399	0.00345734
1.69863	0.00337485
1.7033	0.00328453
1.70799	0.00322329
1.71271	0.00340018
1.71745	0.00305726
1.72222	0.00320588
1.72702	0.0032429
1.73184	0.0032556
1.73669	0.00299031
1.74157	0.00314218
1.74648	0.00303976
1.75141	0.00297627
1.75637	0.00297265
1.76136	0.00285738
1.76638	0.00303077
1.77143	0.00294095
1.7765	0.00272377
1.78161	0.00282541
1.78674	0.00289704
1.79191	0.00280006
1.7971	0.00272233
1.80233	0.00265465
1.80758	0.00256009
1.81287	0.00249127
1.81818	0.00239832
1.82353	0.00243961
1.82891	0.00225623
1.83432	0.00212304
1.83976	0.00204444
1.84524	0.00193476
1.85075	0.0018618
1.85629	0.00182681
1.86186	0.00146704
1.86747	0.00111609
1.87311	0.000853141
1.87879	0.000619859
1.8845	0.000356073
1.89024	0.00012811
1.89602	-0.000417524
1.90184	-0.000784273
1.90769	-0.00126929
1.91358	-0.00167088
1.9195	-0.00218953
1.92547	-0.00293031
1.93146	-0.00366225
1.9375	-0.00442818
1.94357	-0.00524149
1.94969	-0.00623868
1.95584	-0.0069875
1.96203	-0.00791725
1.96825	-0.00897187
1.97452	-0.00991545
1.98083	-0.0109918
1.98718	-0.0118234
1.99357	-0.0125964
2	-0.0132864
2.00647	-0.0140949
2.01299	-0.0145958
2.01954	-0.0149959
2.02614	-0.0150862
2.03279	-0.0150132
2.03947	-0.0146318
2.0462	-0.0141438
2.05298	-0.0131129
2.0598	-0.0119985
2.06667	-0.010707
2.07358	-0.00915894
2.08054	-0.00738095
2.08754	-0.00546137
2.09459	-0.00366379
2.10169	-0.00177437
2.10884	0.000134198
2.11604	0.00195876
2.12329	0.00371416
2.13058	0.00537722
2.13793	0.00685678
2.14533	0.00848821
2.15278	0.00974951
2.16028	0.010841
2.16783	0.0120413
2.17544	0.012886
2.1831	0.0137928
2.19081	0.01468
2.19858	0.015299
2.20641	0.015843
2.21429	0.0167523
2.22222	0.0176272
2.23022	0.0184991
2.23827	0.0191394
2.24638	0.0202617

## Sheet: Sheet5
1.55	0.000223441
1.55388	0.000143286
1.55779	0.00031556
1.56171	0.000313101
1.56566	0.000477301
1.56962	0.000607019
1.5736	0.000418113
1.57761	0.000649558
1.58163	0.000538144
1.58568	0.000241213
1.58974	0.00060161
1.59383	0.000510994
1.59794	0.000388677
1.60207	0.000434758
1.60622	0.000688487
1.61039	0.000382795
1.61458	0.000772467
1.6188	0.000583604
1.62304	0.000705769
1.6273	0.000361288
1.63158	0.000557475
1.63588	0.000661408
1.64021	0.000538652
1.64456	0.000425717
1.64894	0.000400745
1.65333	0.000345232
1.65775	0.000592866
1.6622	0.000399373
1.66667	0.000436405
1.67116	0.000445819
1.67568	0.000385617
1.68022	0.00049254
1.68478	0.000546856
1.68937	0.00054733
1.69399	0.000497606
1.69863	0.000486917
1.7033	0.000450521
1.70799	0.000436663
1.71271	0.000653536
1.71745	0.000324678
1.72222	0.000532848
1.72702	0.000509218
1.73184	0.000556668
1.73669	0.00046494
1.74157	0.000611546
1.74648	0.00040975
1.75141	0.000451225
1.75637	0.000452417
1.76136	0.000407638
1.76638	0.000571329
1.77143	0.000494911
1.7765	0.000328647
1.78161	0.000507539
1.78674	0.000673093
1.79191	0.000527722
1.7971	0.000575605
1.80233	0.000497286
1.80758	0.000458667
1.81287	0.000497542
1.81818	0.000492739
1.82353	0.000588809
1.82891	0.000535934
1.83432	0.000474821
1.83976	0.000447674
1.84524	0.000528257
1.85075	0.000635337
1.85629	0.000698827
1.86186	0.000507296
1.86747	0.000453751
1.87311	0.000410922
1.87879	0.00041684
1.8845	0.000456091
1.89024	0.000544072
1.89602	0.000364865
1.90184	0.000426929
1.90769	0.000495666
1.91358	0.000572385
1.9195	0.000687977
1.92547	0.000828907
1.93146	0.000750156
1.9375	0.000886167
1.94357	0.00110926
1.94969	0.00135609
1.95584	0.00171593
1.96203	0.0022377
1.96825	0.00265373
1.97452	0.00339493
1.98083	0.00419909
1.98718	0.00529078
1.99357	0.0067209
2	0.00820683
2.00647	0.00991512
2.01299	0.0119795
2.01954	0.0142209
2.02614	0.0167937
2.03279	0.0194851
2.03947	0.0224445
2.0462	0.0255405
2.05298	0.0288314
2.0598	0.0322219
2.06667	0.0354933
2.07358	0.038662
2.08054	0.0419552
2.08754	0.045002
2.09459	0.0477927
2.10169	0.0502764
2.10884	0.0524421
2.11604	0.054343
2.12329	0.0558971
2.13058	0.0570305
2.13793	0.0579743
2.14533	0.0588948
2.15278	0.0592538
2.16028	0.0593769
2.16783	0.0594929
2.17544	0.059393
2.1831	0.0593032
2.19081	0.0591855
2.19858	0.0588529
2.20641	0.058659
2.21429	0.0587842
2.22222	0.0589087
2.23022	0.0592396
2.23827	0.0595886
2.24638	0.0602513

## Sheet: Sheet6
1.55	0.00416459
1.55388	0.00431834
1.55779	0.00412513
1.56171	0.0041462
1.56566	0.00441072
1.56962	0.0044665
1.5736	0.00421621
1.57761	0.00440371
1.58163	0.00421912
1.58568	0.00429302
1.58974	0.00427976
1.59383	0.00417382
1.59794	0.00410054
1.60207	0.00408424
1.60622	0.00427589
1.61039	0.00421587
1.61458	0.0043395
1.6188	0.00415136
1.62304	0.00413998
1.6273	0.00400926
1.63158	0.00414059
1.63588	0.00418666
1.64021	0.00400826
1.64456	0.00379026
1.64894	0.004013
1.65333	0.00388721
1.65775	0.00411637
1.6622	0.00381765
1.66667	0.00366419
1.67116	0.00384404
1.67568	0.00379859
1.68022	0.00378306
1.68478	0.00396581
1.68937	0.00384607
1.69399	0.00365962
1.69863	0.00356791
1.7033	0.00356279
1.70799	0.00350409
1.71271	0.00362627
1.71745	0.00345593
1.72222	0.00353211
1.72702	0.00355045
1.73184	0.0036364
1.73669	0.00333528
1.74157	0.00351874
1.74648	0.00327506
1.75141	0.00330805
1.75637	0.00323946
1.76136	0.0031989
1.76638	0.00336659
1.77143	0.00314033
1.7765	0.002953
1.78161	0.00314128
1.78674	0.00315084
1.79191	0.00301939
1.7971	0.00293724
1.80233	0.00282152
1.80758	0.00279913
1.81287	0.00274781
1.81818	0.00268996
1.82353	0.00258517
1.82891	0.00243556
1.83432	0.00222117
1.83976	0.0022005
1.84524	0.00203785
1.85075	0.00196849
1.85629	0.00199858
1.86186	0.00160236
1.86747	0.00122234
1.87311	0.000931564
1.87879	0.00062635
1.8845	0.000372706
1.89024	7.71299e-05
1.89602	-0.00044839
1.90184	-0.00090135
1.90769	-0.00133177
1.91358	-0.00182565
1.9195	-0.00238282
1.92547	-0.00308738
1.93146	-0.00396112
1.9375	-0.00464801
1.94357	-0.00558258
1.94969	-0.0065543
1.95584	-0.00741809
1.96203	-0.00833562
1.96825	-0.00950131
1.97452	-0.0104881
1.98083	-0.011663
1.98718	-0.0125192
1.99357	-0.0133426
2	-0.0141294
2.00647	-0.0150151
2.01299	-0.0154816
2.01954	-0.0159505
2.02614	-0.0162222
2.03279	-0.0161895
2.03947	-0.0160104
2.0462	-0.015392
2.05298	-0.0146764
2.0598	-0.0137276
2.06667	-0.012499
2.07358	-0.0111119
2.08054	-0.0094309
2.08754	-0.00759851
2.09459	-0.00591135
2.10169	-0.00399376
2.10884	-0.00221601
2.11604	-0.000481739
2.12329	0.00125692
2.13058	0.00288179
2.13793	0.0044708
2.14533	0.00600865
2.15278	0.00735071
2.16028	0.00834765
2.16783	0.00934599
2.17544	0.0104045
2.1831	0.0112552
2.19081	0.0122317
2.19858	0.0128469
2.20641	0.0134965
2.21429	0.0142495
2.22222	0.0150797
2.23022	0.0158997
2.23827	0.0167308
2.24638	0.0177648

## Sheet: Sheet7
1.55	0.00363591
1.55388	0.00358303
1.55779	0.00384215
1.56171	0.00335029
1.56566	0.00358154
1.56962	0.00365857
1.5736	0.00373572
1.57761	0.00362219
1.58163	0.00353506
1.58568	0.00376635
1.58974	0.00379935
1.59383	0.00376562
1.59794	0.00375182
1.60207	0.00356823
1.60622	0.00364888
1.61039	0.00382142
1.61458	0.00386176
1.6188	0.00370894
1.62304	0.00373785
1.6273	0.00360316
1.63158	0.00371582
1.63588	0.00392121
1.64021	0.00352938
1.64456	0.00353674
1.64894	0.00339222
1.65333	0.00343995
1.65775	0.00363503
1.6622	0.00342782
1.66667	0.00339651
1.67116	0.00356818
1.67568	0.00345239
1.68022	0.00336364
1.68478	0.0035502
1.68937	0.00339627
1.69399	0.00342024
1.69863	0.00341065
1.7033	0.00344707
1.70799	0.00329154
1.71271	0.00349768
1.71745	0.00330268
1.72222	0.00340912
1.72702	0.00350365
1.73184	0.00335072
1.73669	0.00338271
1.74157	0.00342044
1.74648	0.00324357
1.75141	0.00329332
1.75637	0.00321687
1.76136	0.0031732
1.76638	0.00328964
1.77143	0.00304092
1.7765	0.00309223
1.78161	0.00306906
1.78674	0.00328208
1.79191	0.00327869
1.7971	0.00307879
1.80233	0.00286798
1.80758	0.00300969
1.81287	0.00291648
1.81818	0.00287603
1.82353	0.00282575
1.82891	0.00260657
1.83432	0.00247392
1.83976	0.00243963
1.84524	0.00221369
1.85075	0.00222638
1.85629	0.00218671
1.86186	0.0017531
1.86747	0.00140003
1.87311	0.00124412
1.87879	0.000897228
1.8845	0.000541574
1.89024	0.000319707
1.89602	-0.00031881
1.90184	-0.00068017
1.90769	-0.00121943
1.91358	-0.00161479
1.9195	-0.00222452
1.92547	-0.00299154
1.93146	-0.00381325
1.9375	-0.00455791
1.94357	-0.00541971
1.94969	-0.00645251
1.95584	-0.00734393
1.96203	-0.00830269
1.96825	-0.0093871
1.97452	-0.010541
1.98083	-0.0114716
1.98718	-0.0124239
1.99357	-0.0132712
2	-0.0141099
2.00647	-0.0149547
2.01299	-0.0154226
2.01954	-0.0158681
2.02614	-0.0162277
2.03279	-0.0163653
2.03947	-0.0162441
2.0462	-0.0157128
2.05298	-0.0152456
2.0598	-0.0144912
2.06667	-0.0133919
2.07358	-0.012116
2.08054	-0.0106286
2.08754	-0.00903169
2.09459	-0.00731669
2.10169	-0.00551153
2.10884	-0.00375503
2.11604	-0.00213519
2.12329	-0.000598085
2.13058	0.000888608
2.13793	0.00240739
2.14533	0.0038989
2.15278	0.00525861
2.16028	0.0064035
2.16783	0.007519
2.17544	0.00851205
2.1831	0.00932526
2.19081	0.0103048
2.19858	0.0108269
2.20641	0.0115459
2.21429	0.0123191
2.22222	0.0131256
2.23022	0.013844
2.23827	0.0146959
2.24638	0.0156997

## Sheet: Sheet8
1.55	0.000753554
1.55388	0.00057203
1.55779	0.000443646
1.56171	0.000590781
1.56566	0.000860063
1.56962	0.000813844
1.5736	0.00063697
1.57761	0.000776013
1.58163	0.000686361
1.58568	0.000878205
1.58974	0.000787122
1.59383	0.000804645
1.59794	0.000871045
1.60207	0.000686641
1.60622	0.000789268
1.61039	0.000751409
1.61458	0.000984901
1.6188	0.000843391
1.62304	0.000933116
1.6273	0.000723467
1.63158	0.000868576
1.63588	0.000962825
1.64021	0.000717483
1.64456	0.000679792
1.64894	0.000657432
1.65333	0.000683139
1.65775	0.000881255
1.6622	0.000757597
1.66667	0.000605008
1.67116	0.000773435
1.67568	0.000733835
1.68022	0.000798075
1.68478	0.000846072
1.68937	0.000898365
1.69399	0.000837211
1.69863	0.000817995
1.7033	0.0008105
1.70799	0.000739673
1.71271	0.000975425
1.71745	0.000700658
1.72222	0.000819475
1.72702	0.000822041
1.73184	0.000798786
1.73669	0.000772835
1.74157	0.00089945
1.74648	0.000572792
1.75141	0.000673113
1.75637	0.000681456
1.76136	0.000675006
1.76638	0.000920671
1.77143	0.000755367
1.7765	0.000611208
1.78161	0.000792265
1.78674	0.000945343
1.79191	0.000729291
1.7971	0.000779428
1.80233	0.000718901
1.80758	0.000728318
1.81287	0.000703379
1.81818	0.000737619
1.82353	0.000723838
1.82891	0.000665126
1.83432	0.000659672
1.83976	0.000656158
1.84524	0.00064589
1.85075	0.000771914
1.85629	0.000852398
1.86186	0.000629296
1.86747	0.000533964
1.87311	0.000465302
1.87879	0.000476962
1.8845	0.000468621
1.89024	0.00058372
1.89602	0.00042627
1.90184	0.000371186
1.90769	0.000464242
1.91358	0.000524809
1.9195	0.000569999
1.92547	0.000604018
1.93146	0.0005726
1.9375	0.000650119
1.94357	0.000813046
1.94969	0.000947927
1.95584	0.00128916
1.96203	0.00168291
1.96825	0.00200813
1.97452	0.00255032
1.98083	0.00324337
1.98718	0.00414292
1.99357	0.00537752
2	0.00661052
2.00647	0.00812696
2.01299	0.01003
2.01954	0.0120135
2.02614	0.0142639
2.03279	0.0168132
2.03947	0.0196558
2.0462	0.0225064
2.05298	0.0255819
2.0598	0.0288091
2.06667	0.0318637
2.07358	0.0349084
2.08054	0.0380265
2.08754	0.0409321
2.09459	0.0435609
2.10169	0.046063
2.10884	0.0482314
2.11604	0.0500338
2.12329	0.0516591
2.13058	0.0528037
2.13793	0.0538355
2.14533	0.0548011
2.15278	0.055192
2.16028	0.0554053
2.16783	0.0556378
2.17544	0.0556021
2.1831	0.0557052
2.19081	0.0557562
2.19858	0.0555076
2.20641	0.05533
2.21429	0.0554975
2.22222	0.0558534
2.23022	0.0562449
2.23827	0.0566539
2.24638	0.0572378

## Sheet: Sheet9
1.55	0.000723111
1.55388	0.000762589
1.55779	0.000685411
1.56171	0.000301405
1.56566	0.000852842
1.56962	0.000546793
1.5736	0.000774191
1.57761	0.000929911
1.58163	0.000716698
1.58568	0.000691862
1.58974	0.000811249
1.59383	0.000803337
1.59794	0.00068464
1.60207	0.00092195
1.60622	0.000940855
1.61039	0.000872296
1.61458	0.000997385
1.6188	0.00102152
1.62304	0.000829095
1.6273	0.000819648
1.63158	0.00103693
1.63588	0.000949055
1.64021	0.00062158
1.64456	0.000663538
1.64894	0.000581569
1.65333	0.000644511
1.65775	0.00085088
1.6622	0.000647034
1.66667	0.000613657
1.67116	0.000749255
1.67568	0.000613122
1.68022	0.000708541
1.68478	0.000844025
1.68937	0.000771824
1.69399	0.000717537
1.69863	0.000752412
1.7033	0.000758758
1.70799	0.000668612
1.71271	0.000839933
1.71745	0.000603234
1.72222	0.000703992
1.72702	0.00081599
1.73184	0.000732083
1.73669	0.000642034
1.74157	0.000860717
1.74648	0.000600587
1.75141	0.000601391
1.75637	0.000619422
1.76136	0.000587325
1.76638	0.000775081
1.77143	0.000706983
1.7765	0.000551494
1.78161	0.000723323
1.78674	0.000874257
1.79191	0.000700979
1.7971	0.000733114
1.80233	0.000690618
1.80758	0.000682448
1.81287	0.000732001
1.81818	0.000709959
1.82353	0.000724411
1.82891	0.000708377
1.83432	0.000669652
1.83976	0.000595485
1.84524	0.000659331
1.85075	0.000750495
1.85629	0.000828529
1.86186	0.000640007
1.86747	0.000536188
1.87311	0.000493912
1.87879	0.000417281
1.8845	0.000435705
1.89024	0.00047501
1.89602	0.000305318
1.90184	0.000285884
1.90769	0.000259787
1.91358	0.000319361
1.9195	0.000331862
1.92547	0.000310795
1.93146	0.000213169
1.9375	0.000209528
1.94357	0.000288153
1.94969	0.000314029
1.95584	0.000516276
1.96203	0.000825681
1.96825	0.00103926
1.97452	0.00149468
1.98083	0.00199467
1.98718	0.00274456
1.99357	0.00381846
2	0.00489285
2.00647	0.00623748
2.01299	0.00785252
2.01954	0.00967067
2.02614	0.0117041
2.03279	0.0139221
2.03947	0.0164637
2.0462	0.0192182
2.05298	0.0220859
2.0598	0.0250576
2.06667	0.0280668
2.07358	0.0309038
2.08054	0.03393
2.08754	0.036699
2.09459	0.0392177
2.10169	0.0416614
2.10884	0.043783
2.11604	0.0456757
2.12329	0.0472411
2.13058	0.0485125
2.13793	0.0496028
2.14533	0.0505414
2.15278	0.051111
2.16028	0.0514195
2.16783	0.0517852
2.17544	0.051947
2.1831	0.0520621
2.19081	0.0521375
2.19858	0.0520217
2.20641	0.0520542
2.21429	0.0524141
2.22222	0.0528244
2.23022	0.0532351
2.23827	0.0538251
2.24638	0.054435

## Sheet: Sheet10
1.55	0.000665671
1.55388	0.000889
1.55779	0.000669416
1.56171	0.000740415
1.56566	0.000773947
1.56962	0.000891402
1.5736	0.000998234
1.57761	0.000925035
1.58163	0.00083891
1.58568	0.000838249
1.58974	0.00107304
1.59383	0.000846657
1.59794	0.000823636
1.60207	0.000952476
1.60622	0.00110284
1.61039	0.000890476
1.61458	0.00107804
1.6188	0.000764757
1.62304	0.00105637
1.6273	0.000832259
1.63158	0.0010737
1.63588	0.0010287
1.64021	0.000837346
1.64456	0.00072025
1.64894	0.000757249
1.65333	0.000649077
1.65775	0.000944314
1.6622	0.000639827
1.66667	0.00070109
1.67116	0.000720944
1.67568	0.000721665
1.68022	0.000883376
1.68478	0.000864722
1.68937	0.000834922
1.69399	0.000818033
1.69863	0.00078688
1.7033	0.000783412
1.70799	0.000793989
1.71271	0.000944244
1.71745	0.000716673
1.72222	0.000691289
1.72702	0.000870001
1.73184	0.000778263
1.73669	0.000696151
1.74157	0.000980878
1.74648	0.000640794
1.75141	0.0007501
1.75637	0.000782818
1.76136	0.000730147
1.76638	0.000872644
1.77143	0.0008287
1.7765	0.000666989
1.78161	0.000805769
1.78674	0.000903413
1.79191	0.000809698
1.7971	0.000811413
1.80233	0.00072884
1.80758	0.000703677
1.81287	0.000803147
1.81818	0.000726509
1.82353	0.000779887
1.82891	0.000751004
1.83432	0.00069716
1.83976	0.000695202
1.84524	0.000675851
1.85075	0.000785175
1.85629	0.000833004
1.86186	0.000627653
1.86747	0.000532676
1.87311	0.000428443
1.87879	0.000436354
1.8845	0.000403149
1.89024	0.000493448
1.89602	0.000252015
1.90184	0.000171464
1.90769	0.000177178
1.91358	0.000210236
1.9195	0.000169081
1.92547	8.61969e-05
1.93146	-2.67212e-05
1.9375	-6.74193e-05
1.94357	-6.60415e-05
1.94969	-0.000111548
1.95584	2.896e-05
1.96203	0.00024671
1.96825	0.000255542
1.97452	0.000633514
1.98083	0.00102186
1.98718	0.00166633
1.99357	0.00258941
2	0.00349875
2.00647	0.00473913
2.01299	0.00621161
2.01954	0.00791313
2.02614	0.00971953
2.03279	0.0117523
2.03947	0.0142022
2.0462	0.0166376
2.05298	0.0193427
2.0598	0.0222305
2.06667	0.0250719
2.07358	0.0278566
2.08054	0.0307712
2.08754	0.0334703
2.09459	0.0360342
2.10169	0.0384954
2.10884	0.0406203
2.11604	0.0424227
2.12329	0.044001
2.13058	0.0453095
2.13793	0.0464209
2.14533	0.0474903
2.15278	0.0480775
2.16028	0.0484543
2.16783	0.0488846
2.17544	0.049042
2.1831	0.0492772
2.19081	0.0494347
2.19858	0.0495027
2.20641	0.0496544
2.21429	0.0498808
2.22222	0.050292
2.23022	0.0508747
2.23827	0.0514023
2.24638	0.0521673

[truncated: 4 more sheets: Sheet11, Sheet12, Sheet13, Sheet14]
