# Supplementary material for: Hot-carrier trapping preserves high quantum yields but limits optical gain in InP-based quantum dots
Source: Nat Commun. 2025 Jul 7;16:6249. doi: 10.1038/s41467-025-61511-9 (PMC12234661; doi:10.1038/s41467-025-61511-9)
Supplement: Supplementary file 3 — Source Data [file 41467_2025_61511_MOESM3_ESM.zip › Figure1f.xlsx]

## Sheet: Sheet1
1.55	0.0346573
1.55194	0.0415728
1.55388	0.0251327
1.55583	0.0223018
1.55779	0.0616923
1.55975	0.0555874
1.56171	0.0226875
1.56368	0.0706614
1.56566	0.0735831
1.56764	0.029522
1.56962	0.041486
1.57161	0.0342722
1.5736	-0.00196269
1.5756	0.10498
1.57761	-0.000746616
1.57962	0.042916
1.58163	0.054378
1.58365	0.0532982
1.58568	0.0493994
1.58771	-0.00473939
1.58974	-0.000479557
1.59178	0.070088
1.59383	-0.00397834
1.59588	0.029466
1.59794	0.0562922
1.6	0.0394967
1.60207	0.0486531
1.60414	0.0810798
1.60622	-0.010565
1.6083	0.0549632
1.61039	0.0208309
1.61248	0.0399527
1.61458	-0.0161844
1.61669	0.000737194
1.6188	0.0142137
1.62092	0.0859803
1.62304	0.0220433
1.62516	0.015329
1.6273	0.0365075
1.62943	-0.0278437
1.63158	-0.0304297
1.63373	0.0470023
1.63588	-0.0325005
1.63804	0.0692971
1.64021	0.0293461
1.64238	0.000658515
1.64456	0.0560734
1.64675	0.023538
1.64894	-0.0702743
1.65113	0.0193294
1.65333	0.0220723
1.65554	0.0100631
1.65775	0.0501287
1.65997	0.0301527
1.6622	-0.0392533
1.66443	0.0376683
1.66667	0.0146609
1.66891	0.0398612
1.67116	-0.00120677
1.67341	-0.00981857
1.67568	0.0377618
1.67794	0.0555235
1.68022	0.0228399
1.6825	0.0699156
1.68478	0.027757
1.68707	0.0155927
1.68937	0.0362933
1.69168	0.0254911
1.69399	0.0599538
1.69631	-0.0190662
1.69863	0.0227031
1.70096	0.0148886
1.7033	0.0212399
1.70564	0.0539763
1.70799	0.033494
1.71034	0.00615562
1.71271	-0.00287861
1.71508	0.0363031
1.71745	0.0147594
1.71983	-0.0272932
1.72222	0.00187021
1.72462	0.00413524
1.72702	0.0164577
1.72943	0.0037568
1.73184	-0.0204358
1.73427	0.0134103
1.73669	-0.0176168
1.73913	0.00397146
1.74157	0.0267627
1.74402	-0.0235612
1.74648	0.0156664
1.74894	-0.0109673
1.75141	0.0205086
1.75389	-0.0134996
1.75637	0.0239042
1.75887	-0.0128604
1.76136	-0.000846851
1.76387	-0.0194774
1.76638	-0.010996
1.7689	-0.00182329
1.77143	0.0210462
1.77396	0.00998749
1.7765	0.0259756
1.77905	0.0475456
1.78161	-0.0200002
1.78417	0.00518908
1.78674	0.00962912
1.78932	0.00163666
1.79191	0.0268781
1.7945	-0.0233633
1.7971	-0.0116438
1.79971	0.0304297
1.80233	-0.0107956
1.80495	-0.00107319
1.80758	0.0084719
1.81022	-0.0319331
1.81287	-0.00466158
1.81552	0.00173303
1.81818	-0.0156236
1.82085	-0.000269681
1.82353	0.00319566
1.82622	0.00453982
1.82891	0.00371396
1.83161	-0.0272306
1.83432	-0.0177539
1.83704	-0.00504293
1.83976	-0.0318192
1.8425	0.0135023
1.84524	-0.0445365
1.84799	-0.0101205
1.85075	-0.0523425
1.85351	-0.0210902
1.85629	-0.0546444
1.85907	-0.0632944
1.86186	-0.0594383
1.86466	-0.0607235
1.86747	-0.0785567
1.87029	-0.0692423
1.87311	-0.081451
1.87595	-0.0609562
1.87879	-0.0560755
1.88164	-0.046738
1.8845	-0.0542857
1.88737	-0.0594056
1.89024	-0.075849
1.89313	-0.0537119
1.89602	-0.0167695
1.89893	-0.0504474
1.90184	-0.0549817
1.90476	-0.0702649
1.90769	-0.0378567
1.91063	-0.0222065
1.91358	-0.0255185
1.91654	-0.0343269
1.9195	-0.0118812
1.92248	-0.0306596
1.92547	-0.0225474
1.92846	-0.0213586
1.93146	-0.0109607
1.93448	0.0223774
1.9375	0.0387971
1.94053	0.0495602
1.94357	0.0689344
1.94662	0.0744993
1.94969	0.1314
1.95276	0.159123
1.95584	0.175268
1.95893	0.215142
1.96203	0.237458
1.96513	0.279949
1.96825	0.342768
1.97138	0.38643
1.97452	0.439615
1.97767	0.50841
1.98083	0.56391
1.984	0.635975
1.98718	0.699158
1.99037	0.71967
1.99357	0.807328
1.99678	0.881724
2	0.941736
2.00323	0.994585
2.00647	1.06817
2.00972	1.11916
2.01299	1.16641
2.01626	1.21084
2.01954	1.26871
2.02284	1.29685
2.02614	1.34128
2.02946	1.36162
2.03279	1.39689
2.03612	1.41876
2.03947	1.43273
2.04283	1.41715
2.0462	1.45176
2.04959	1.44811
2.05298	1.43906
2.05638	1.41522
2.0598	1.41232
2.06323	1.41221
2.06667	1.4037
2.07012	1.3815
2.07358	1.39095
2.07705	1.38157
2.08054	1.38073
2.08403	1.37287
2.08754	1.37363
2.09106	1.33129
2.09459	1.32994
2.09814	1.35132
2.10169	1.35275
2.10526	1.35729
2.10884	1.37641
2.11244	1.38041
2.11604	1.41061
2.11966	1.42174
2.12329	1.42406
2.12693	1.43023
2.13058	1.47787
2.13425	1.50494
2.13793	1.53171
2.14162	1.57558
2.14533	1.6078
2.14905	1.66202
2.15278	1.69675
2.15652	1.76085
2.16028	1.78659
2.16405	1.82287
2.16783	1.89124
2.17163	1.94193
2.17544	1.98768
2.17926	2.04068
2.1831	2.06564
2.18695	2.10334
2.19081	2.145
2.19469	2.17301
2.19858	2.2064
2.20249	2.23947
2.20641	2.26792
2.21034	2.2826
2.21429	2.31592
2.21825	2.32536
2.22222	2.3645
2.22621	2.35086
2.23022	2.36488
2.23423	2.39256
2.23827	2.42143
2.24231	2.41761
2.24638	2.42238
2.25045	2.4565
2.25455	2.48784
2.25865	2.5163
2.26277	2.56306
2.26691	2.5775
2.27106	2.61635
2.27523	2.64483
2.27941	2.68676
2.28361	2.75303
2.28782	2.83274
2.29205	2.89109
2.2963	2.94257
2.30056	3.00555
2.30483	3.11712
2.30912	3.12105
2.31343	3.23775
2.31776	3.32812
2.3221	3.39731
2.32645	3.4991
2.33083	3.57398
2.33522	3.67306
2.33962	3.77126
2.34405	3.90063
2.34848	4.02697
2.35294	4.10627
2.35741	4.2487
2.3619	4.37768
2.36641	4.52928
2.37094	4.68488
2.37548	4.82045
2.38004	5.00091
2.38462	5.17016
2.38921	5.35363
2.39382	5.55717
2.39845	5.85542
2.4031	6.09004
2.40777	6.29167
2.41245	6.55376
2.41715	6.85605
2.42188	7.15647
2.42661	7.48979
2.43137	7.8243
2.43615	8.21348
2.44094	8.60938
2.44576	9.10646
2.45059	9.56063
2.45545	10.1102
2.46032	10.737
2.46521	11.3191
2.47012	12.0467
2.47505	12.897
2.48	13.71
2.48497	14.7513
2.48996	15.8807
2.49497	16.9892
2.5	18.3019
2.50505	19.5346
2.51012	21.0076
2.51521	22.6209
2.52033	24.1131
2.52546	25.6049
2.53061	27.1916
2.53579	28.9626
2.54098	30.6306
2.5462	32.1592
2.55144	33.8009
2.5567	35.0788
2.56198	36.9658
2.56729	38.3048
2.57261	40.0012
2.57796	41.8799
2.58333	43.0071
2.58873	44.657
2.59414	46.2649
2.59958	47.2553
2.60504	49.1245
2.61053	49.7223
2.61603	51.7559
2.62156	52.6579
2.62712	54.0494
2.6327	54.5891
2.6383	55.9478
2.64392	57.3692
2.64957	53.156
2.65525	36.4711
2.66094	0.328945
2.66667	-62.4241
2.67241	-159.117
2.67819	-297.272
2.68398	-484.725
2.6898	-729.322
2.69565	-1039.19
2.70153	-1422.68
2.70742	-1888.29
2.71335	-2444.78
2.7193	-3101.13
2.72527	-3866.5
2.73128	-4750.31
2.73731	-5762.23
2.74336	-6912.08
2.74945	-8210
2.75556	-9666.35
2.76169	-11291.7
2.76786	-13097.1
2.77405	-15093.5
2.78027	-17292.3
2.78652	-19705.3
2.79279	-22344.4
2.7991	-25221.8
2.80543	-28350.1
2.81179	-31742.1
2.81818	-35411
2.8246	-39370.1
2.83105	-43633.3
2.83753	-48214.7
2.84404	-53128.7
2.85057	-58390.1
2.85714	-64013.9
2.86374	-70015.7
2.87037	-76411.2
2.87703	-83216.6
2.88372	-90448.6
2.89044	-98124.1
2.8972	-106260
2.90398	-114875
2.9108	-123987
2.91765	-133614
2.92453	-143776
2.93144	-154491
2.93839	-165780
2.94537	-177664
2.95238	-190162
2.95943	-203296
2.96651	-217089
2.97362	-231562
2.98077	-246739
2.98795	-262642
2.99517	-279296
3.00242	-296724
3.00971	-314953
3.01703	-334007
3.02439	-353913
3.03178	-374697
3.03922	-396386
3.04668	-419010
3.05419	-442596
3.06173	-467174
3.06931	-492773
3.07692	-519424
3.08458	-547159
3.09227	-576010
3.1	-606008
3.10777	-637188
3.11558	-669585
3.12343	-703233
3.13131	-738167
3.13924	-774426
3.14721	-812045
3.15522	-851064
3.16327	-891522
3.17136	-933458
3.17949	-976914
3.18766	-1.02193e+06
3.19588	-1.06855e+06
3.20413	-1.11683e+06
3.21244	-1.16679e+06
3.22078	-1.21849e+06
3.22917	-1.27198e+06
3.2376	-1.32731e+06
3.24607	-1.38452e+06
3.25459	-1.44366e+06
3.26316	-1.50478e+06
3.27177	-1.56795e+06
3.28042	-1.6332e+06
3.28912	-1.7006e+06
3.29787	-1.77021e+06
3.30667	-1.84207e+06
3.31551	-1.91625e+06
3.3244	-1.99282e+06
3.33333	-2.07182e+06
3.34232	-2.15332e+06
3.35135	-2.23739e+06
3.36043	-2.3241e+06
3.36957	-2.41351e+06
3.37875	-2.50568e+06
3.38798	-2.6007e+06
3.39726	-2.69863e+06
3.40659	-2.79954e+06
3.41598	-2.90352e+06
3.42541	-3.01064e+06
3.4349	-3.12097e+06
3.44444	-3.2346e+06
3.45404	-3.35161e+06
3.46369	-3.47209e+06
3.47339	-3.59612e+06
3.48315	-3.72379e+06
3.49296	-3.85519e+06
3.50282	-3.99041e+06
3.51275	-4.12956e+06
3.52273	-4.27272e+06
3.53276	-4.41999e+06
3.54286	-4.57148e+06
3.55301	-4.72729e+06
3.56322	-4.88752e+06
3.57349	-5.05229e+06
3.58382	-5.22171e+06
3.5942	-5.39589e+06
3.60465	-5.57494e+06
3.61516	-5.75899e+06
3.62573	-5.94816e+06
3.63636	-6.14257e+06
3.64706	-6.34236e+06
3.65782	-6.54764e+06
3.66864	-6.75856e+06
3.67953	-6.97526e+06
3.69048	-7.19787e+06
3.70149	-7.42654e+06
3.71257	-7.66141e+06
3.72372	-7.90264e+06
3.73494	-8.15037e+06
3.74622	-8.40478e+06
3.75758	-8.66601e+06
3.769	-8.93424e+06
3.78049	-9.20963e+06
3.79205	-9.49236e+06
3.80368	-9.78261e+06
3.81538	-1.00805e+07
3.82716	-1.03864e+07
3.83901	-1.07003e+07
3.85093	-1.10224e+07
3.86293	-1.13531e+07
3.875	-1.16924e+07
3.88715	-1.20406e+07
3.89937	-1.23979e+07
3.91167	-1.27645e+07
3.92405	-1.31407e+07
3.93651	-1.35266e+07
3.94904	-1.39226e+07
3.96166	-1.43288e+07
3.97436	-1.47455e+07
3.98714	-1.5173e+07
4	-1.56115e+07
4.01294	-1.60613e+07
4.02597	-1.65226e+07
4.03909	-1.69958e+07
4.05229	-1.74811e+07
4.06557	-1.79789e+07
4.07895	-1.84894e+07
4.09241	-1.90129e+07
4.10596	-1.95497e+07
4.1196	-2.01003e+07
4.13333	-2.06648e+07

## Sheet: Sheet2
1.55	0.11556
1.55194	0.0304928
1.55388	-0.0357359
1.55583	-0.000733843
1.55779	0.0466158
1.55975	0.0688595
1.56171	0.0455962
1.56368	0.00333987
1.56566	0.0220127
1.56764	0.0288799
1.56962	-0.0120876
1.57161	-0.0391412
1.5736	0.0241371
1.5756	0.0181597
1.57761	-0.0106273
1.57962	-0.00310039
1.58163	-0.0105739
1.58365	-0.00109278
1.58568	0.0263532
1.58771	-0.00876339
1.58974	-0.025428
1.59178	-0.000689213
1.59383	-0.0113318
1.59588	0.0257492
1.59794	0.0346448
1.6	-0.0300736
1.60207	0.0280471
1.60414	-0.000154181
1.60622	0.00244992
1.6083	-0.0365669
1.61039	0.0561477
1.61248	-0.0251889
1.61458	0.0070799
1.61669	-0.0051084
1.6188	-0.0539528
1.62092	0.0698318
1.62304	-0.00558307
1.62516	-0.0657853
1.6273	0.0827909
1.62943	-0.0763649
1.63158	0.022141
1.63373	0.0225509
1.63588	0.00844831
1.63804	0.0651561
1.64021	0.0294119
1.64238	-0.0210213
1.64456	-0.0459852
1.64675	0.0439757
1.64894	-0.0462666
1.65113	-0.0231221
1.65333	0.0195686
1.65554	-0.0652462
1.65775	-0.0145066
1.65997	-0.00753472
1.6622	0.000279281
1.66443	-0.0144106
1.66667	-0.0136365
1.66891	0.0381418
1.67116	-0.0377606
1.67341	-0.0063301
1.67568	-0.0367709
1.67794	-0.0208624
1.68022	0.013368
1.6825	-0.00219701
1.68478	0.0257026
1.68707	0.0433737
1.68937	-0.00444039
1.69168	-0.0613381
1.69399	0.00463135
1.69631	0.0225453
1.69863	-0.0144759
1.70096	0.0252956
1.7033	0.00714109
1.70564	0.00138976
1.70799	-0.0290299
1.71034	0.00429292
1.71271	-0.0242306
1.71508	0.0112495
1.71745	0.00675632
1.71983	0.0130094
1.72222	-0.030664
1.72462	-0.00781909
1.72702	0.0212039
1.72943	-0.00227029
1.73184	-0.0379183
1.73427	-0.0125178
1.73669	-0.0343451
1.73913	0.00765441
1.74157	-0.014905
1.74402	0.0121988
1.74648	-0.0209144
1.74894	-0.00365057
1.75141	-0.00855767
1.75389	-0.0171408
1.75637	-0.023836
1.75887	0.00422287
1.76136	-0.0418646
1.76387	-0.0444678
1.76638	-0.0169968
1.7689	-0.0295562
1.77143	-0.00294437
1.77396	0.0075654
1.7765	-0.000611445
1.77905	0.0429437
1.78161	-0.0121865
1.78417	-0.018634
1.78674	-0.0202788
1.78932	-0.00585627
1.79191	-0.015718
1.7945	-0.0320667
1.7971	-0.0054906
1.79971	-0.0225071
1.80233	-0.0183989
1.80495	-0.0282132
1.80758	-0.0278233
1.81022	-0.00960885
1.81287	-0.0293456
1.81552	-0.0439371
1.81818	-0.00447034
1.82085	-0.0241156
1.82353	-0.034831
1.82622	0.0109969
1.82891	-0.0271299
1.83161	-0.028038
1.83432	0.0119839
1.83704	-0.0562361
1.83976	-0.0350872
1.8425	-0.019733
1.84524	-0.0438681
1.84799	-0.0580103
1.85075	-0.0386705
1.85351	-0.0992772
1.85629	-0.0447415
1.85907	-0.0706217
1.86186	-0.0950777
1.86466	-0.085682
1.86747	-0.0929804
1.87029	-0.0914044
1.87311	-0.0912695
1.87595	-0.0902246
1.87879	-0.0730096
1.88164	-0.0793973
1.8845	-0.0732908
1.88737	-0.0753537
1.89024	-0.0683111
1.89313	-0.092533
1.89602	-0.0886068
1.89893	-0.0731745
1.90184	-0.0473474
1.90476	-0.0830974
1.90769	-0.0236768
1.91063	-0.049969
1.91358	-0.0338522
1.91654	-0.0571388
1.9195	-0.0368975
1.92248	-0.0419551
1.92547	-0.0432651
1.92846	-0.035559
1.93146	-0.0239992
1.93448	-0.0277158
1.9375	0.0248456
1.94053	0.0337419
1.94357	0.0533081
1.94662	0.0733402
1.94969	0.0917157
1.95276	0.126168
1.95584	0.146528
1.95893	0.149366
1.96203	0.202461
1.96513	0.267481
1.96825	0.259529
1.97138	0.31695
1.97452	0.365463
1.97767	0.440171
1.98083	0.481386
1.984	0.528126
1.98718	0.578019
1.99037	0.614547
1.99357	0.683824
1.99678	0.748878
2	0.815711
2.00323	0.845248
2.00647	0.926802
2.00972	0.955523
2.01299	1.04385
2.01626	1.09471
2.01954	1.09515
2.02284	1.11071
2.02614	1.19004
2.02946	1.23059
2.03279	1.26221
2.03612	1.2943
2.03947	1.29975
2.04283	1.2941
2.0462	1.3112
2.04959	1.34483
2.05298	1.3243
2.05638	1.33072
2.0598	1.32667
2.06323	1.31647
2.06667	1.30592
2.07012	1.30441
2.07358	1.2878
2.07705	1.298
2.08054	1.27821
2.08403	1.29941
2.08754	1.25664
2.09106	1.24511
2.09459	1.26273
2.09814	1.27466
2.10169	1.28374
2.10526	1.28272
2.10884	1.28386
2.11244	1.30407
2.11604	1.32567
2.11966	1.32807
2.12329	1.35143
2.12693	1.36496
2.13058	1.40285
2.13425	1.42693
2.13793	1.47454
2.14162	1.50596
2.14533	1.53229
2.14905	1.59914
2.15278	1.64222
2.15652	1.6763
2.16028	1.71151
2.16405	1.74685
2.16783	1.81349
2.17163	1.8571
2.17544	1.91466
2.17926	1.95525
2.1831	1.98726
2.18695	2.0344
2.19081	2.06508
2.19469	2.0955
2.19858	2.15077
2.20249	2.15951
2.20641	2.19873
2.21034	2.22474
2.21429	2.22105
2.21825	2.26271
2.22222	2.30539
2.22621	2.28549
2.23022	2.32669
2.23423	2.33829
2.23827	2.35376
2.24231	2.37871
2.24638	2.35025
2.25045	2.38819
2.25455	2.42024
2.25865	2.45913
2.26277	2.50276
2.26691	2.51193
2.27106	2.54866
2.27523	2.58506
2.27941	2.6043
2.28361	2.69133
2.28782	2.74855
2.29205	2.7965
2.2963	2.85856
2.30056	2.93838
2.30483	2.99431
2.30912	3.05121
2.31343	3.12411
2.31776	3.22878
2.3221	3.30732
2.32645	3.38859
2.33083	3.44904
2.33522	3.57983
2.33962	3.68826
2.34405	3.76425
2.34848	3.90667
2.35294	3.97923
2.35741	4.13335
2.3619	4.25777
2.36641	4.39747
2.37094	4.55507
2.37548	4.71574
2.38004	4.86983
2.38462	5.0343
2.38921	5.24729
2.39382	5.4415
2.39845	5.72597
2.4031	5.91456
2.40777	6.17606
2.41245	6.46149
2.41715	6.70188
2.42188	7.02775
2.42661	7.3663
2.43137	7.64969
2.43615	8.06753
2.44094	8.48751
2.44576	8.93751
2.45059	9.43192
2.45545	9.92276
2.46032	10.53
2.46521	11.1789
2.47012	11.7985
2.47505	12.5696
2.48	13.5791
2.48497	14.4325
2.48996	15.5711
2.49497	16.7003
2.5	17.9871
2.50505	19.3663
2.51012	20.6472
2.51521	22.2257
2.52033	23.7151
2.52546	25.3508
2.53061	26.8674
2.53579	28.4108
2.54098	30.236
2.5462	31.675
2.55144	33.4123
2.5567	34.8433
2.56198	36.6329
2.56729	38.3969
2.57261	39.6323
2.57796	41.0647
2.58333	42.9418
2.58873	44.3579
2.59414	45.7991
2.59958	47.2706
2.60504	48.7182
2.61053	49.6228
2.61603	51.8969
2.62156	51.99
2.62712	54.0474
2.6327	55.2567
2.6383	55.0677
2.64392	57.9338
2.64957	77.017
2.65525	125.678
2.66094	217.626
2.66667	366.926
2.67241	588.011
2.67819	895.671
2.68398	1304.94
2.6898	1831.43
2.69565	2491.05
2.70153	3300.09
2.70742	4275.28
2.71335	5433.76
2.7193	6793.06
2.72527	8371.18
2.73128	10186.6
2.73731	12258
2.74336	14605
2.74945	17247.2
2.75556	20205
2.76169	23499.2
2.76786	27151
2.77405	31182.2
2.78027	35615.1
2.78652	40472.7
2.79279	45778.3
2.7991	51555.8
2.80543	57829.8
2.81179	64625.4
2.81818	71968.3
2.8246	79884.9
2.83105	88402
2.83753	97547.2
2.84404	107349
2.85057	117836
2.85714	129037
2.86374	140984
2.87037	153707
2.87703	167237
2.88372	181608
2.89044	196852
2.8972	213003
2.90398	230096
2.9108	248167
2.91765	267251
2.92453	287387
2.93144	308612
2.93839	330965
2.94537	354486
2.95238	379216
2.95943	405196
2.96651	432469
2.97362	461079
2.98077	491070
2.98795	522489
2.99517	555380
3.00242	589794
3.00971	625778
3.01703	663382
3.02439	702657
3.03178	743656
3.03922	786433
3.04668	831041
3.05419	877537
3.06173	925978
3.06931	976423
3.07692	1.02893e+06
3.08458	1.08356e+06
3.09227	1.14038e+06
3.1	1.19945e+06
3.10777	1.26084e+06
3.11558	1.32461e+06
3.12343	1.39084e+06
3.13131	1.45958e+06
3.13924	1.53092e+06
3.14721	1.60493e+06
3.15522	1.68168e+06
3.16327	1.76125e+06
3.17136	1.84371e+06
3.17949	1.92916e+06
3.18766	2.01766e+06
3.19588	2.1093e+06
3.20413	2.20418e+06
3.21244	2.30237e+06
3.22078	2.40396e+06
3.22917	2.50906e+06
3.2376	2.61774e+06
3.24607	2.73012e+06
3.25459	2.84628e+06
3.26316	2.96632e+06
3.27177	3.09036e+06
3.28042	3.21848e+06
3.28912	3.35081e+06
3.29787	3.48745e+06
3.30667	3.62852e+06
3.31551	3.77412e+06
3.3244	3.92438e+06
3.33333	4.07941e+06
3.34232	4.23934e+06
3.35135	4.4043e+06
3.36043	4.5744e+06
3.36957	4.7498e+06
3.37875	4.93061e+06
3.38798	5.11698e+06
3.39726	5.30905e+06
3.40659	5.50696e+06
3.41598	5.71085e+06
3.42541	5.92089e+06
3.4349	6.13722e+06
3.44444	6.36e+06
3.45404	6.5894e+06
3.46369	6.82557e+06
3.47339	7.0687e+06
3.48315	7.31894e+06
3.49296	7.57647e+06
3.50282	7.84149e+06
3.51275	8.11417e+06
3.52273	8.39469e+06
3.53276	8.68327e+06
3.54286	8.98009e+06
3.55301	9.28536e+06
3.56322	9.59928e+06
3.57349	9.92206e+06
3.58382	1.02539e+07
3.5942	1.05951e+07
3.60465	1.09458e+07
3.61516	1.13063e+07
3.62573	1.16768e+07
3.63636	1.20575e+07
3.64706	1.24488e+07
3.65782	1.28508e+07
3.66864	1.32638e+07
3.67953	1.36881e+07
3.69048	1.41239e+07
3.70149	1.45716e+07
3.71257	1.50314e+07
3.72372	1.55037e+07
3.73494	1.59886e+07
3.74622	1.64866e+07
3.75758	1.6998e+07
3.769	1.7523e+07
3.78049	1.8062e+07
3.79205	1.86153e+07
3.80368	1.91834e+07
3.81538	1.97664e+07
3.82716	2.03649e+07
3.83901	2.09792e+07
3.85093	2.16096e+07
3.86293	2.22566e+07
3.875	2.29205e+07
3.88715	2.36017e+07
3.89937	2.43008e+07
3.91167	2.50181e+07
3.92405	2.5754e+07
3.93651	2.6509e+07
3.94904	2.72836e+07
3.96166	2.80782e+07
3.97436	2.88933e+07
3.98714	2.97295e+07
4	3.05871e+07
4.01294	3.14669e+07
4.02597	3.23692e+07
4.03909	3.32946e+07
4.05229	3.42438e+07
4.06557	3.52172e+07
4.07895	3.62155e+07
4.09241	3.72392e+07
4.10596	3.8289e+07
4.1196	3.93656e+07
4.13333	4.04695e+07

## Sheet: Sheet3
1.55	0.0495266
1.55194	-0.0722601
1.55388	-0.102613
1.55583	-0.0426116
1.55779	0.0468889
1.55975	0.035205
1.56171	-0.0224148
1.56368	0.0283135
1.56566	0.0518216
1.56764	-0.0393523
1.56962	0.0949197
1.57161	-0.0438775
1.5736	0.00856155
1.5756	-0.0578878
1.57761	-0.0207516
1.57962	0.0362341
1.58163	-0.00694062
1.58365	-0.0288873
1.58568	-0.0549591
1.58771	0.00657911
1.58974	-0.0523601
1.59178	-0.0575144
1.59383	0.0583762
1.59588	0.0277567
1.59794	-0.0138644
1.6	0.0390088
1.60207	0.0255407
1.60414	-0.00625011
1.60622	-0.101188
1.6083	-0.0789034
1.61039	0.0759244
1.61248	-0.0118045
1.61458	-0.0681224
1.61669	-0.00190634
1.6188	0.02355
1.62092	-0.0649086
1.62304	0.0376768
1.62516	0.0487943
1.6273	-0.0508067
1.62943	-0.0688784
1.63158	-0.118298
1.63373	-0.032181
1.63588	-0.0569354
1.63804	-0.0814292
1.64021	0.00938331
1.64238	-0.0348461
1.64456	-0.0605325
1.64675	-0.048884
1.64894	-0.0116689
1.65113	-0.0261417
1.65333	-0.0562093
1.65554	-0.0441357
1.65775	-0.0549587
1.65997	-0.0457521
1.6622	-0.0109244
1.66443	-0.03669
1.66667	-0.0314555
1.66891	-0.0819311
1.67116	-0.0585849
1.67341	-0.0600254
1.67568	-0.118753
1.67794	-0.0196351
1.68022	-0.0649293
1.6825	0.0554823
1.68478	-0.0412633
1.68707	-0.0219739
1.68937	-0.0650384
1.69168	-0.0275693
1.69399	-0.0447947
1.69631	-0.0907294
1.69863	-0.0509678
1.70096	-0.0778519
1.7033	-0.0209363
1.70564	-0.0600091
1.70799	-0.0552031
1.71034	-0.0329179
1.71271	-0.0431152
1.71508	-0.0658281
1.71745	-0.0889159
1.71983	-0.0405742
1.72222	-0.0605608
1.72462	-0.0616795
1.72702	-0.0294954
1.72943	-0.0610614
1.73184	-0.00592698
1.73427	-0.0388978
1.73669	-0.0584452
1.73913	-0.0693061
1.74157	-0.0746496
1.74402	-0.00488795
1.74648	-0.0537906
1.74894	-0.0398142
1.75141	-0.071281
1.75389	-0.060332
1.75637	-0.0802666
1.75887	-0.0492638
1.76136	-0.0672461
1.76387	-0.0531884
1.76638	-0.0474575
1.7689	-0.0554947
1.77143	-0.0384075
1.77396	-0.0433766
1.7765	-0.0242367
1.77905	-0.0516894
1.78161	-0.0510533
1.78417	-0.0596522
1.78674	-0.05156
1.78932	-0.0722671
1.79191	-0.0504854
1.7945	-0.0302486
1.7971	-0.0449878
1.79971	-0.0418421
1.80233	-0.0363215
1.80495	-0.0835433
1.80758	-0.0690295
1.81022	-0.0496346
1.81287	-0.0545061
1.81552	-0.0759868
1.81818	-0.0526535
1.82085	-0.0177683
1.82353	-0.06293
1.82622	-0.0562236
1.82891	-0.0775889
1.83161	-0.0718175
1.83432	-0.0934888
1.83704	-0.0633311
1.83976	-0.071236
1.8425	-0.0563921
1.84524	-0.0688839
1.84799	-0.104454
1.85075	-0.0944509
1.85351	-0.092773
1.85629	-0.105057
1.85907	-0.14349
1.86186	-0.124232
1.86466	-0.122759
1.86747	-0.173564
1.87029	-0.110739
1.87311	-0.140496
1.87595	-0.122833
1.87879	-0.125019
1.88164	-0.138211
1.8845	-0.0984162
1.88737	-0.106995
1.89024	-0.140207
1.89313	-0.128488
1.89602	-0.114791
1.89893	-0.119625
1.90184	-0.143149
1.90476	-0.123019
1.90769	-0.118691
1.91063	-0.100737
1.91358	-0.11465
1.91654	-0.112561
1.9195	-0.113135
1.92248	-0.133318
1.92547	-0.120339
1.92846	-0.157389
1.93146	-0.116777
1.93448	-0.126454
1.9375	-0.118763
1.94053	-0.112705
1.94357	-0.131975
1.94662	-0.112774
1.94969	-0.103306
1.95276	-0.085541
1.95584	-0.0682256
1.95893	-0.0842344
1.96203	-0.0859247
1.96513	-0.0427972
1.96825	-0.0565908
1.97138	-0.0389682
1.97452	-0.0371734
1.97767	0.00498589
1.98083	0.0467653
1.984	0.0478689
1.98718	0.0629466
1.99037	0.0256334
1.99357	0.072361
1.99678	0.109708
2	0.15762
2.00323	0.222798
2.00647	0.218805
2.00972	0.285708
2.01299	0.289342
2.01626	0.365879
2.01954	0.384115
2.02284	0.39876
2.02614	0.471172
2.02946	0.511798
2.03279	0.560244
2.03612	0.588557
2.03947	0.617208
2.04283	0.631136
2.0462	0.677503
2.04959	0.727669
2.05298	0.732967
2.05638	0.743841
2.0598	0.760592
2.06323	0.77596
2.06667	0.788721
2.07012	0.789639
2.07358	0.811237
2.07705	0.83613
2.08054	0.838568
2.08403	0.809151
2.08754	0.850657
2.09106	0.820884
2.09459	0.822392
2.09814	0.835495
2.10169	0.871531
2.10526	0.896908
2.10884	0.904476
2.11244	0.919242
2.11604	0.934565
2.11966	0.951772
2.12329	0.961643
2.12693	0.983059
2.13058	1.00944
2.13425	1.05133
2.13793	1.08657
2.14162	1.10687
2.14533	1.14622
2.14905	1.17602
2.15278	1.22951
2.15652	1.26755
2.16028	1.3006
2.16405	1.34644
2.16783	1.41276
2.17163	1.46718
2.17544	1.51494
2.17926	1.57177
2.1831	1.60465
2.18695	1.66395
2.19081	1.71416
2.19469	1.75313
2.19858	1.79131
2.20249	1.83949
2.20641	1.88215
2.21034	1.92751
2.21429	1.93406
2.21825	1.99366
2.22222	2.01449
2.22621	2.01895
2.23022	2.05225
2.23423	2.1045
2.23827	2.12959
2.24231	2.1644
2.24638	2.16055
2.25045	2.16968
2.25455	2.21174
2.25865	2.23567
2.26277	2.28464
2.26691	2.30087
2.27106	2.32573
2.27523	2.34419
2.27941	2.35401
2.28361	2.44644
2.28782	2.49308
2.29205	2.50341
2.2963	2.58142
2.30056	2.60088
2.30483	2.69707
2.30912	2.75545
2.31343	2.83473
2.31776	2.87546
2.3221	2.98712
2.32645	3.02091
2.33083	3.10238
2.33522	3.21685
2.33962	3.31301
2.34405	3.39723
2.34848	3.51823
2.35294	3.61009
2.35741	3.72196
2.3619	3.8408
2.36641	3.97611
2.37094	4.10736
2.37548	4.26045
2.38004	4.38571
2.38462	4.58333
2.38921	4.73599
2.39382	4.92501
2.39845	5.16458
2.4031	5.34624
2.40777	5.61643
2.41245	5.80583
2.41715	6.11786
2.42188	6.35987
2.42661	6.67618
2.43137	6.90484
2.43615	7.37079
2.44094	7.75829
2.44576	8.13044
2.45059	8.61827
2.45545	9.10206
2.46032	9.629
2.46521	10.1887
2.47012	10.7925
2.47505	11.5735
2.48	12.3509
2.48497	13.2875
2.48996	14.3201
2.49497	15.3974
2.5	16.4745
2.50505	17.729
2.51012	18.9714
2.51521	20.6434
2.52033	21.7693
2.52546	23.3389
2.53061	24.9995
2.53579	26.4417
2.54098	28.0526
2.5462	29.7817
2.55144	31.1741
2.5567	33.0179
2.56198	34.5217
2.56729	36.1095
2.57261	37.8734
2.57796	39.1995
2.58333	40.9632
2.58873	42.6692
2.59414	43.4507
2.59958	44.9308
2.60504	47.293
2.61053	48.6737
2.61603	50.0872
2.62156	52.5833
2.62712	52.5342
2.6327	53.1503
2.6383	56.0023
2.64392	53.3936
2.64957	32.1987
2.65525	-20.9709
2.66094	-119.842
2.66667	-278.48
2.67241	-511.302
2.67819	-833.095
2.68398	-1259.14
2.6898	-1804.92
2.69565	-2486.39
2.70153	-3319.91
2.70742	-4322.21
2.71335	-5510.46
2.7193	-6902.26
2.72527	-8515.63
2.73128	-10369
2.73731	-12481.4
2.74336	-14872.1
2.74945	-17560.9
2.75556	-20568.3
2.76169	-23914.9
2.76786	-27622.2
2.77405	-31712
2.78027	-36206.7
2.78652	-41129.1
2.79279	-46502.7
2.7991	-52351.6
2.80543	-58700.2
2.81179	-65573.8
2.81818	-72998
2.8246	-80999.4
2.83105	-89604.8
2.83753	-98841.9
2.84404	-108739
2.85057	-119325
2.85714	-130629
2.86374	-142683
2.87037	-155516
2.87703	-169161
2.88372	-183649
2.89044	-199016
2.8972	-215293
2.90398	-232517
2.9108	-250722
2.91765	-269945
2.92453	-290224
2.93144	-311596
2.93839	-334101
2.94537	-357778
2.95238	-382669
2.95943	-408814
2.96651	-436258
2.97362	-465043
2.98077	-495214
2.98795	-526816
2.99517	-559898
3.00242	-594506
3.00971	-630689
3.01703	-668498
3.02439	-707984
3.03178	-749199
3.03922	-792196
3.04668	-837030
3.05419	-883759
3.06173	-932437
3.06931	-983126
3.07692	-1.03588e+06
3.08458	-1.09077e+06
3.09227	-1.14785e+06
3.1	-1.20719e+06
3.10777	-1.26885e+06
3.11558	-1.3329e+06
3.12343	-1.39941e+06
3.13131	-1.46845e+06
3.13924	-1.54009e+06
3.14721	-1.61441e+06
3.15522	-1.69147e+06
3.16327	-1.77136e+06
3.17136	-1.85415e+06
3.17949	-1.93992e+06
3.18766	-2.02877e+06
3.19588	-2.12076e+06
3.20413	-2.21599e+06
3.21244	-2.31454e+06
3.22078	-2.41651e+06
3.22917	-2.52199e+06
3.2376	-2.63106e+06
3.24607	-2.74383e+06
3.25459	-2.86039e+06
3.26316	-2.98085e+06
3.27177	-3.1053e+06
3.28042	-3.23386e+06
3.28912	-3.36662e+06
3.29787	-3.50371e+06
3.30667	-3.64523e+06
3.31551	-3.79129e+06
3.3244	-3.94202e+06
3.33333	-4.09754e+06
3.34232	-4.25796e+06
3.35135	-4.42342e+06
3.36043	-4.59404e+06
3.36957	-4.76995e+06
3.37875	-4.9513e+06
3.38798	-5.13821e+06
3.39726	-5.33083e+06
3.40659	-5.5293e+06
3.41598	-5.73377e+06
3.42541	-5.94439e+06
3.4349	-6.16132e+06
3.44444	-6.38471e+06
3.45404	-6.61473e+06
3.46369	-6.85153e+06
3.47339	-7.09529e+06
3.48315	-7.34619e+06
3.49296	-7.60439e+06
3.50282	-7.87009e+06
3.51275	-8.14346e+06
3.52273	-8.42469e+06
3.53276	-8.71398e+06
3.54286	-9.01153e+06
3.55301	-9.31754e+06
3.56322	-9.63222e+06
3.57349	-9.95578e+06
3.58382	-1.02884e+07
3.5942	-1.06304e+07
3.60465	-1.09819e+07
3.61516	-1.13433e+07
3.62573	-1.17146e+07
3.63636	-1.20962e+07
3.64706	-1.24883e+07
3.65782	-1.28912e+07
3.66864	-1.33051e+07
3.67953	-1.37303e+07
3.69048	-1.41671e+07
3.70149	-1.46158e+07
3.71257	-1.50766e+07
3.72372	-1.55498e+07
3.73494	-1.60358e+07
3.74622	-1.65348e+07
3.75758	-1.70472e+07
3.769	-1.75732e+07
3.78049	-1.81133e+07
3.79205	-1.86678e+07
3.80368	-1.9237e+07
3.81538	-1.98212e+07
3.82716	-2.04208e+07
3.83901	-2.10363e+07
3.85093	-2.16679e+07
3.86293	-2.23161e+07
3.875	-2.29812e+07
3.88715	-2.36638e+07
3.89937	-2.43641e+07
3.91167	-2.50827e+07
3.92405	-2.582e+07
3.93651	-2.65764e+07
3.94904	-2.73523e+07
3.96166	-2.81483e+07
3.97436	-2.89649e+07
3.98714	-2.98025e+07
4	-3.06617e+07
4.01294	-3.1543e+07
4.02597	-3.24468e+07
4.03909	-3.33738e+07
4.05229	-3.43246e+07
4.06557	-3.52996e+07
4.07895	-3.62995e+07
4.09241	-3.7325e+07
4.10596	-3.83765e+07
4.1196	-3.94548e+07
4.13333	-4.05605e+07

## Sheet: Sheet4
1.55	0.00765006
1.55194	0.00386655
1.55388	-0.0306761
1.55583	0.0289608
1.55779	0.0894318
1.55975	0.07041
1.56171	-0.0312292
1.56368	0.0526834
1.56566	-0.0278786
1.56764	0.0233241
1.56962	0.090486
1.57161	0.0226183
1.5736	0.00245642
1.5756	-0.0656735
1.57761	0.00736273
1.57962	0.0307562
1.58163	-0.0411316
1.58365	0.00187997
1.58568	0.0309139
1.58771	-0.0957049
1.58974	-0.0339504
1.59178	0.0113885
1.59383	-0.0500656
1.59588	-0.00215486
1.59794	0.0414055
1.6	-0.00882029
1.60207	-0.0191606
1.60414	0.0561679
1.60622	-0.0585828
1.6083	-0.028971
1.61039	0.011916
1.61248	0.0232772
1.61458	-0.0701898
1.61669	-0.0428696
1.6188	-0.0581554
1.62092	0.000924396
1.62304	0.0458708
1.62516	-0.00256934
1.6273	-0.0518292
1.62943	-0.0781585
1.63158	-0.0614038
1.63373	-0.00206376
1.63588	-0.000681966
1.63804	-0.0132184
1.64021	0.00694375
1.64238	-0.0447397
1.64456	-0.0103601
1.64675	-0.0223156
1.64894	-0.0499831
1.65113	-0.0156748
1.65333	-0.0924987
1.65554	0.0115582
1.65775	-0.00425241
1.65997	-0.095453
1.6622	-0.0130946
1.66443	-0.0163868
1.66667	-0.0557997
1.66891	-0.0207777
1.67116	-0.0364358
1.67341	-0.0882679
1.67568	-0.0626504
1.67794	-0.0230943
1.68022	-0.0470885
1.6825	-0.0292193
1.68478	-0.0513504
1.68707	-0.0690784
1.68937	0.0266032
1.69168	-0.100687
1.69399	-0.0444896
1.69631	-0.00104832
1.69863	-0.0706646
1.70096	-0.0382301
1.7033	0.0490513
1.70564	-0.102885
1.70799	-0.0233745
1.71034	-0.0208042
1.71271	-0.0839682
1.71508	-0.0338078
1.71745	-0.0586187
1.71983	-0.045158
1.72222	-0.0503507
1.72462	-0.0565856
1.72702	-0.0586317
1.72943	-0.0194404
1.73184	-0.0481384
1.73427	-0.100674
1.73669	-0.0597131
1.73913	-0.078159
1.74157	-0.0839041
1.74402	0.0342976
1.74648	-0.0721191
1.74894	-0.0604031
1.75141	-0.0363706
1.75389	-0.0712122
1.75637	-0.0230383
1.75887	-0.0608817
1.76136	-0.0735653
1.76387	-0.0581526
1.76638	-0.0328408
1.7689	-0.0847831
1.77143	0.00361016
1.77396	-0.0291238
1.7765	-0.0665123
1.77905	-0.0393034
1.78161	-0.0479355
1.78417	-0.0448698
1.78674	-0.091876
1.78932	-0.0663515
1.79191	-0.0482854
1.7945	-0.0587942
1.7971	-0.0194404
1.79971	-0.0749211
1.80233	-0.0545174
1.80495	-0.0483784
1.80758	-0.0556254
1.81022	-0.0741673
1.81287	-0.0862306
1.81552	-0.033849
1.81818	-0.0723819
1.82085	-0.0639243
1.82353	-0.0418041
1.82622	-0.0942749
1.82891	-0.0786465
1.83161	-0.0262826
1.83432	-0.0647905
1.83704	-0.0529709
1.83976	-0.057089
1.8425	-0.0884415
1.84524	-0.0777799
1.84799	-0.079514
1.85075	-0.0637749
1.85351	-0.0622375
1.85629	-0.1162
1.85907	-0.114701
1.86186	-0.105878
1.86466	-0.151718
1.86747	-0.130498
1.87029	-0.149112
1.87311	-0.135395
1.87595	-0.105534
1.87879	-0.140137
1.88164	-0.128858
1.8845	-0.144596
1.88737	-0.172881
1.89024	-0.145066
1.89313	-0.14237
1.89602	-0.118414
1.89893	-0.153698
1.90184	-0.176613
1.90476	-0.184127
1.90769	-0.15679
1.91063	-0.170212
1.91358	-0.15998
1.91654	-0.191218
1.9195	-0.191244
1.92248	-0.210807
1.92547	-0.236284
1.92846	-0.207851
1.93146	-0.211644
1.93448	-0.219855
1.9375	-0.206804
1.94053	-0.238996
1.94357	-0.273289
1.94662	-0.273027
1.94969	-0.244845
1.95276	-0.252912
1.95584	-0.27052
1.95893	-0.314639
1.96203	-0.296371
1.96513	-0.30327
1.96825	-0.367148
1.97138	-0.388321
1.97452	-0.3929
1.97767	-0.394272
1.98083	-0.434027
1.984	-0.4271
1.98718	-0.493694
1.99037	-0.559291
1.99357	-0.566039
1.99678	-0.542268
2	-0.548342
2.00323	-0.580872
2.00647	-0.586042
2.00972	-0.60579
2.01299	-0.633169
2.01626	-0.626393
2.01954	-0.639922
2.02284	-0.660528
2.02614	-0.589835
2.02946	-0.642817
2.03279	-0.624646
2.03612	-0.623731
2.03947	-0.599958
2.04283	-0.592061
2.0462	-0.544038
2.04959	-0.495034
2.05298	-0.475217
2.05638	-0.436285
2.0598	-0.486138
2.06323	-0.389355
2.06667	-0.380706
2.07012	-0.328047
2.07358	-0.260573
2.07705	-0.247714
2.08054	-0.204517
2.08403	-0.184424
2.08754	-0.134744
2.09106	-0.101836
2.09459	-0.0889312
2.09814	-0.0441144
2.10169	0.0193188
2.10526	0.0366611
2.10884	0.0463474
2.11244	0.0835497
2.11604	0.118173
2.11966	0.128219
2.12329	0.125409
2.12693	0.162784
2.13058	0.200005
2.13425	0.20773
2.13793	0.245557
2.14162	0.299972
2.14533	0.289193
2.14905	0.326996
2.15278	0.359462
2.15652	0.428138
2.16028	0.418348
2.16405	0.44726
2.16783	0.52762
2.17163	0.597418
2.17544	0.62774
2.17926	0.674572
2.1831	0.694977
2.18695	0.738133
2.19081	0.79584
2.19469	0.883121
2.19858	0.914457
2.20249	0.976232
2.20641	1.0415
2.21034	1.0916
2.21429	1.11241
2.21825	1.17064
2.22222	1.26355
2.22621	1.27747
2.23022	1.33415
2.23423	1.38058
2.23827	1.45689
2.24231	1.51081
2.24638	1.51497
2.25045	1.54967
2.25455	1.5886
2.25865	1.64386
2.26277	1.68759
2.26691	1.70473
2.27106	1.74391
2.27523	1.75308
2.27941	1.79172
2.28361	1.85073
2.28782	1.91501
2.29205	1.90258
2.2963	1.94428
2.30056	1.98397
2.30483	2.02642
2.30912	2.06144
2.31343	2.10084
2.31776	2.16042
2.3221	2.23556
2.32645	2.282
2.33083	2.33425
2.33522	2.42663
2.33962	2.50159
2.34405	2.57315
2.34848	2.67509
2.35294	2.7617
2.35741	2.85449
2.3619	2.92267
2.36641	3.06573
2.37094	3.16824
2.37548	3.27938
2.38004	3.39991
2.38462	3.52381
2.38921	3.67175
2.39382	3.89122
2.39845	4.06761
2.4031	4.18751
2.40777	4.36863
2.41245	4.60129
2.41715	4.8043
2.42188	5.01376
2.42661	5.28679
2.43137	5.55738
2.43615	5.88741
2.44094	6.13203
2.44576	6.54675
2.45059	6.82696
2.45545	7.32161
2.46032	7.80413
2.46521	8.14131
2.47012	8.78493
2.47505	9.37196
2.48	10.1215
2.48497	11.0784
2.48996	11.7438
2.49497	12.6198
2.5	13.6517
2.50505	14.8229
2.51012	15.6548
2.51521	17.166
2.52033	18.32
2.52546	19.6418
2.53061	20.8687
2.53579	22.6376
2.54098	24.0929
2.5462	25.4487
2.55144	27.1172
2.5567	28.7249
2.56198	30.4482
2.56729	32.1052
2.57261	33.2978
2.57796	34.8404
2.58333	36.4189
2.58873	38.9177
2.59414	40.2117
2.59958	41.6445
2.60504	43.6045
2.61053	45.555
2.61603	46.6279
2.62156	48.6512
2.62712	49.7011
2.6327	51.4211
2.6383	52.1211
2.64392	53.73
2.64957	52.6467
2.65525	26.7617
2.66094	-46.9604
2.66667	-192.136
2.67241	-432.978
2.67819	-794.326
2.68398	-1301.77
2.6898	-1981.36
2.69565	-2859.9
2.70153	-3964.85
2.70742	-5324.36
2.71335	-6967.26
2.7193	-8923.15
2.72527	-11222.3
2.73128	-13895.8
2.73731	-16975.4
2.74336	-20493.8
2.74945	-24484.2
2.75556	-28981
2.76169	-34019.1
2.76786	-39634.5
2.77405	-45863.9
2.78027	-52745
2.78652	-60316.3
2.79279	-68617.3
2.7991	-77688.4
2.80543	-87571.1
2.81179	-98307.6
2.81818	-109941
2.8246	-122517
2.83105	-136080
2.83753	-150676
2.84404	-166355
2.85057	-183163
2.85714	-201151
2.86374	-220371
2.87037	-240874
2.87703	-262715
2.88372	-285947
2.89044	-310627
2.8972	-336812
2.90398	-364562
2.9108	-393936
2.91765	-424995
2.92453	-457802
2.93144	-492423
2.93839	-528922
2.94537	-567367
2.95238	-607827
2.95943	-650373
2.96651	-695076
2.97362	-742011
2.98077	-791253
2.98795	-842879
2.99517	-896968
3.00242	-953601
3.00971	-1.01286e+06
3.01703	-1.07483e+06
3.02439	-1.1396e+06
3.03178	-1.20726e+06
3.03922	-1.27789e+06
3.04668	-1.35159e+06
3.05419	-1.42845e+06
3.06173	-1.50858e+06
3.06931	-1.59207e+06
3.07692	-1.67901e+06
3.08458	-1.76953e+06
3.09227	-1.86371e+06
3.1	-1.96167e+06
3.10777	-2.06353e+06
3.11558	-2.16938e+06
3.12343	-2.27936e+06
3.13131	-2.39358e+06
3.13924	-2.51215e+06
3.14721	-2.63521e+06
3.15522	-2.76288e+06
3.16327	-2.89529e+06
3.17136	-3.03258e+06
3.17949	-3.17487e+06
3.18766	-3.32231e+06
3.19588	-3.47504e+06
3.20413	-3.63321e+06
3.21244	-3.79696e+06
3.22078	-3.96645e+06
3.22917	-4.14183e+06
3.2376	-4.32326e+06
3.24607	-4.51091e+06
3.25459	-4.70493e+06
3.26316	-4.9055e+06
3.27177	-5.1128e+06
3.28042	-5.327e+06
3.28912	-5.54828e+06
3.29787	-5.77683e+06
3.30667	-6.01285e+06
3.31551	-6.25652e+06
3.3244	-6.50804e+06
3.33333	-6.76762e+06
3.34232	-7.03547e+06
3.35135	-7.31179e+06
3.36043	-7.59682e+06
3.36957	-7.89077e+06
3.37875	-8.19387e+06
3.38798	-8.50635e+06
3.39726	-8.82845e+06
3.40659	-9.16042e+06
3.41598	-9.5025e+06
3.42541	-9.85496e+06
3.4349	-1.0218e+07
3.44444	-1.0592e+07
3.45404	-1.09772e+07
3.46369	-1.13738e+07
3.47339	-1.17822e+07
3.48315	-1.22026e+07
3.49296	-1.26353e+07
3.50282	-1.30807e+07
3.51275	-1.3539e+07
3.52273	-1.40106e+07
3.53276	-1.44959e+07
3.54286	-1.4995e+07
3.55301	-1.55085e+07
3.56322	-1.60366e+07
3.57349	-1.65796e+07
3.58382	-1.71381e+07
3.5942	-1.77123e+07
3.60465	-1.83026e+07
3.61516	-1.89095e+07
3.62573	-1.95333e+07
3.63636	-2.01745e+07
3.64706	-2.08334e+07
3.65782	-2.15105e+07
3.66864	-2.22063e+07
3.67953	-2.29212e+07
3.69048	-2.36557e+07
3.70149	-2.44102e+07
3.71257	-2.51852e+07
3.72372	-2.59813e+07
3.73494	-2.67989e+07
3.74622	-2.76386e+07
3.75758	-2.85009e+07
3.769	-2.93864e+07
3.78049	-3.02956e+07
3.79205	-3.12291e+07
3.80368	-3.21874e+07
3.81538	-3.31713e+07
3.82716	-3.41812e+07
3.83901	-3.52179e+07
3.85093	-3.6282e+07
3.86293	-3.73741e+07
3.875	-3.84949e+07
3.88715	-3.96452e+07
3.89937	-4.08256e+07
3.91167	-4.20369e+07
3.92405	-4.32798e+07
3.93651	-4.45551e+07
3.94904	-4.58635e+07
3.96166	-4.7206e+07
3.97436	-4.85832e+07
3.98714	-4.9996e+07
4	-5.14454e+07
4.01294	-5.29322e+07
4.02597	-5.44573e+07
4.03909	-5.60216e+07
4.05229	-5.76261e+07
4.06557	-5.92717e+07
4.07895	-6.09596e+07
4.09241	-6.26906e+07
4.10596	-6.44659e+07
4.1196	-6.62865e+07
4.13333	-6.81536e+07

## Sheet: Sheet5
1.55	0.0455193
1.55194	0.0294945
1.55388	-0.0433765
1.55583	-0.0318846
1.55779	0.0170468
1.55975	-0.0870848
1.56171	0.00383149
1.56368	0.0248265
1.56566	-0.0435346
1.56764	-0.0119976
1.56962	-0.0354502
1.57161	-0.0857995
1.5736	-0.0138093
1.5756	0.0422691
1.57761	-0.164824
1.57962	0.0193215
1.58163	-0.0906989
1.58365	-0.00414733
1.58568	-0.00353905
1.58771	-0.0258843
1.58974	-0.111482
1.59178	-0.0137775
1.59383	-0.00915952
1.59588	-0.030265
1.59794	0.0221957
1.6	-0.0154385
1.60207	-0.045322
1.60414	-0.0477412
1.60622	-0.0535491
1.6083	-0.0243905
1.61039	-0.0389033
1.61248	-0.109988
1.61458	-0.0576986
1.61669	-0.0916297
1.6188	0.0125016
1.62092	-0.0394725
1.62304	0.0337886
1.62516	0.0465087
1.6273	-0.0813787
1.62943	0.000266251
1.63158	-0.0106124
1.63373	-0.0626965
1.63588	-0.0290051
1.63804	-0.147299
1.64021	-0.030615
1.64238	-0.052352
1.64456	-0.114394
1.64675	-0.0288946
1.64894	-0.0346679
1.65113	-0.12478
1.65333	-0.0706246
1.65554	0.00487569
1.65775	-0.119705
1.65997	-0.078418
1.6622	-0.0552743
1.66443	-0.0726602
1.66667	-0.0312253
1.66891	-0.0720851
1.67116	-0.0658756
1.67341	-0.0625172
1.67568	-0.0388854
1.67794	-0.0641208
1.68022	-0.0145721
1.6825	-0.0574053
1.68478	-0.0540152
1.68707	0.000724005
1.68937	-0.0464683
1.69168	-0.0547145
1.69399	-0.105506
1.69631	-0.0817175
1.69863	-0.0782308
1.70096	-0.0724407
1.7033	-0.077806
1.70564	0.00411836
1.70799	-0.0682216
1.71034	-0.104665
1.71271	-0.0530831
1.71508	-0.0247339
1.71745	-0.142036
1.71983	-0.0649895
1.72222	-0.0442671
1.72462	-0.0777022
1.72702	-0.0589687
1.72943	-0.0999911
1.73184	-0.135117
1.73427	-0.05463
1.73669	-0.0870231
1.73913	-0.0349666
1.74157	-0.0826462
1.74402	-0.114404
1.74648	-0.0789631
1.74894	-0.0578424
1.75141	-0.0781871
1.75389	-0.0728649
1.75637	-0.10915
1.75887	-0.0972944
1.76136	-0.0832303
1.76387	-0.0772106
1.76638	-0.0800966
1.7689	-0.0782733
1.77143	-0.112273
1.77396	-0.0735936
1.7765	-0.0585401
1.77905	-0.0255557
1.78161	-0.0585745
1.78417	-0.131318
1.78674	-0.127323
1.78932	-0.07143
1.79191	-0.0609316
1.7945	-0.0691618
1.7971	-0.0907068
1.79971	-0.100735
1.80233	-0.108457
1.80495	-0.0906774
1.80758	-0.0940605
1.81022	-0.0966828
1.81287	-0.120769
1.81552	-0.102332
1.81818	-0.0734219
1.82085	-0.097224
1.82353	-0.106419
1.82622	-0.0974076
1.82891	-0.076803
1.83161	-0.146312
1.83432	-0.0845056
1.83704	-0.117368
1.83976	-0.136835
1.8425	-0.0874093
1.84524	-0.168578
1.84799	-0.0991407
1.85075	-0.11515
1.85351	-0.126596
1.85629	-0.157233
1.85907	-0.168764
1.86186	-0.159412
1.86466	-0.190441
1.86747	-0.247424
1.87029	-0.228411
1.87311	-0.199601
1.87595	-0.183392
1.87879	-0.182535
1.88164	-0.184749
1.8845	-0.173847
1.88737	-0.212849
1.89024	-0.203356
1.89313	-0.20302
1.89602	-0.183419
1.89893	-0.210381
1.90184	-0.246323
1.90476	-0.221766
1.90769	-0.226833
1.91063	-0.218065
1.91358	-0.197761
1.91654	-0.259234
1.9195	-0.230801
1.92248	-0.219992
1.92547	-0.264606
1.92846	-0.298939
1.93146	-0.262014
1.93448	-0.282502
1.9375	-0.296564
1.94053	-0.297602
1.94357	-0.295995
1.94662	-0.337182
1.94969	-0.338968
1.95276	-0.340977
1.95584	-0.348194
1.95893	-0.404338
1.96203	-0.391876
1.96513	-0.427058
1.96825	-0.437948
1.97138	-0.469571
1.97452	-0.494338
1.97767	-0.514517
1.98083	-0.563666
1.984	-0.570724
1.98718	-0.605602
1.99037	-0.714282
1.99357	-0.712632
1.99678	-0.723046
2	-0.754
2.00323	-0.755857
2.00647	-0.815577
2.00972	-0.829297
2.01299	-0.863467
2.01626	-0.884928
2.01954	-0.892674
2.02284	-0.92195
2.02614	-0.92501
2.02946	-0.961291
2.03279	-0.946438
2.03612	-0.937144
2.03947	-0.946156
2.04283	-0.923235
2.0462	-0.915072
2.04959	-0.86789
2.05298	-0.869568
2.05638	-0.943763
2.0598	-0.841822
2.06323	-0.753299
2.06667	-0.750606
2.07012	-0.677851
2.07358	-0.647729
2.07705	-0.610594
2.08054	-0.602741
2.08403	-0.519141
2.08754	-0.4542
2.09106	-0.423674
2.09459	-0.377744
2.09814	-0.344508
2.10169	-0.291041
2.10526	-0.254037
2.10884	-0.210704
2.11244	-0.200803
2.11604	-0.178057
2.11966	-0.150277
2.12329	-0.123064
2.12693	-0.13631
2.13058	-0.0640642
2.13425	-0.0520267
2.13793	-0.0260554
2.14162	-0.00398973
2.14533	0.0226382
2.14905	0.0762305
2.15278	0.0623469
2.15652	0.0981055
2.16028	0.153973
2.16405	0.182273
2.16783	0.208211
2.17163	0.23271
2.17544	0.286186
2.17926	0.33732
2.1831	0.363081
2.18695	0.387878
2.19081	0.447257
2.19469	0.498881
2.19858	0.556331
2.20249	0.620039
2.20641	0.691631
2.21034	0.734246
2.21429	0.713438
2.21825	0.834157
2.22222	0.884777
2.22621	0.913849
2.23022	0.958516
2.23423	1.05179
2.23827	1.0973
2.24231	1.13882
2.24638	1.19234
2.25045	1.22986
2.25455	1.27497
2.25865	1.32504
2.26277	1.39791
2.26691	1.42673
2.27106	1.476
2.27523	1.48393
2.27941	1.50875
2.28361	1.57905
2.28782	1.59274
2.29205	1.64096
2.2963	1.67692
2.30056	1.67493
2.30483	1.76712
2.30912	1.79828
2.31343	1.83993
2.31776	1.87583
2.3221	1.93311
2.32645	2.02022
2.33083	1.99462
2.33522	2.13065
2.33962	2.19503
2.34405	2.25532
2.34848	2.35481
2.35294	2.39841
2.35741	2.51166
2.3619	2.62625
2.36641	2.71734
2.37094	2.79758
2.37548	2.93489
2.38004	3.05196
2.38462	3.20469
2.38921	3.33001
2.39382	3.47545
2.39845	3.65802
2.4031	3.83379
2.40777	3.97756
2.41245	4.19703
2.41715	4.41407
2.42188	4.60914
2.42661	4.82996
2.43137	5.12436
2.43615	5.37246
2.44094	5.74039
2.44576	6.02167
2.45059	6.33744
2.45545	6.84913
2.46032	7.29625
2.46521	7.65596
2.47012	8.23274
2.47505	8.86724
2.48	9.43849
2.48497	10.2563
2.48996	10.9624
2.49497	12.0346
2.5	12.9563
2.50505	13.757
2.51012	14.946
2.51521	16.2109
2.52033	17.3854
2.52546	18.6287
2.53061	20.1108
2.53579	21.373
2.54098	22.9803
2.5462	24.2773
2.55144	25.7496
2.5567	27.4451
2.56198	29.0374
2.56729	30.8701
2.57261	32.2802
2.57796	33.4151
2.58333	35.6569
2.58873	37.4812
2.59414	39.5225
2.59958	40.4038
2.60504	42.0593
2.61053	44.3309
2.61603	46.4107
2.62156	47.7167
2.62712	49.5367
2.6327	50.4776
2.6383	52.7203
2.64392	53.8625
2.64957	54.9885
2.65525	54.4349
2.66094	69.387
2.66667	141.481
2.67241	312.692
2.67819	626.066
2.68398	1125.63
2.6898	1856.73
2.69565	2865.77
2.70153	4200.33
2.70742	5909.2
2.71335	8042.42
2.7193	10651.2
2.72527	13788.2
2.73128	17507.2
2.73731	21863.5
2.74336	26913.5
2.74945	32715.3
2.75556	39328.3
2.76169	46813.3
2.76786	55232.7
2.77405	64650.3
2.78027	75131.4
2.78652	86743.3
2.79279	99554.3
2.7991	113635
2.80543	129057
2.81179	145894
2.81818	164222
2.8246	184119
2.83105	205662
2.83753	228933
2.84404	254015
2.85057	280994
2.85714	309955
2.86374	340988
2.87037	374184
2.87703	409637
2.88372	447441
2.89044	487694
2.8972	530497
2.90398	575952
2.9108	624162
2.91765	675237
2.92453	729284
2.93144	786417
2.93839	846750
2.94537	910401
2.95238	977490
2.95943	1.04814e+06
2.96651	1.12248e+06
2.97362	1.20063e+06
2.98077	1.28273e+06
2.98795	1.36891e+06
2.99517	1.45931e+06
3.00242	1.55407e+06
3.00971	1.65334e+06
3.01703	1.75726e+06
3.02439	1.86599e+06
3.03178	1.97967e+06
3.03922	2.09847e+06
3.04668	2.22255e+06
3.05419	2.35207e+06
3.06173	2.48721e+06
3.06931	2.62813e+06
3.07692	2.77502e+06
3.08458	2.92805e+06
3.09227	3.08741e+06
3.1	3.25329e+06
3.10777	3.42588e+06
3.11558	3.60539e+06
3.12343	3.792e+06
3.13131	3.98594e+06
3.13924	4.18742e+06
3.14721	4.39664e+06
3.15522	4.61384e+06
3.16327	4.83924e+06
3.17136	5.07307e+06
3.17949	5.31557e+06
3.18766	5.56699e+06
3.19588	5.82756e+06
3.20413	6.09756e+06
3.21244	6.37722e+06
3.22078	6.66683e+06
3.22917	6.96666e+06
3.2376	7.27697e+06
3.24607	7.59807e+06
3.25459	7.93023e+06
3.26316	8.27376e+06
3.27177	8.62896e+06
3.28042	8.99614e+06
3.28912	9.37562e+06
3.29787	9.76773e+06
3.30667	1.01728e+07
3.31551	1.05912e+07
3.3244	1.10232e+07
3.33333	1.14692e+07
3.34232	1.19296e+07
3.35135	1.24048e+07
3.36043	1.28951e+07
3.36957	1.34009e+07
3.37875	1.39226e+07
3.38798	1.44606e+07
3.39726	1.50154e+07
3.40659	1.55874e+07
3.41598	1.6177e+07
3.42541	1.67846e+07
3.4349	1.74108e+07
3.44444	1.8056e+07
3.45404	1.87206e+07
3.46369	1.94052e+07
3.47339	2.01103e+07
3.48315	2.08363e+07
3.49296	2.15838e+07
3.50282	2.23534e+07
3.51275	2.31456e+07
3.52273	2.39609e+07
3.53276	2.48e+07
3.54286	2.56634e+07
3.55301	2.65517e+07
3.56322	2.74656e+07
3.57349	2.84056e+07
3.58382	2.93725e+07
3.5942	3.03669e+07
3.60465	3.13894e+07
3.61516	3.24408e+07
3.62573	3.35218e+07
3.63636	3.46331e+07
3.64706	3.57754e+07
3.65782	3.69495e+07
3.66864	3.81562e+07
3.67953	3.93963e+07
3.69048	4.06706e+07
3.70149	4.19799e+07
3.71257	4.33251e+07
3.72372	4.47071e+07
3.73494	4.61268e+07
3.74622	4.7585e+07
3.75758	4.90828e+07
3.769	5.06211e+07
3.78049	5.22009e+07
3.79205	5.38231e+07
3.80368	5.54889e+07
3.81538	5.71993e+07
3.82716	5.89553e+07
3.83901	6.07581e+07
3.85093	6.26089e+07
3.86293	6.45087e+07
3.875	6.64588e+07
3.88715	6.84604e+07
3.89937	7.05148e+07
3.91167	7.26232e+07
3.92405	7.47869e+07
3.93651	7.70074e+07
3.94904	7.9286e+07
3.96166	8.1624e+07
3.97436	8.4023e+07
3.98714	8.64844e+07
4	8.90098e+07
4.01294	9.16007e+07
4.02597	9.42587e+07
4.03909	9.69854e+07
4.05229	9.97825e+07
4.06557	1.02652e+08
4.07895	1.05595e+08
4.09241	1.08614e+08
4.10596	1.1171e+08
4.1196	1.14886e+08
4.13333	1.18144e+08

## Sheet: Sheet6
1.55	0.0407149
1.55194	-0.113563
1.55388	-0.0194758
1.55583	-0.0603487
1.55779	0.0262076
1.55975	0.0453561
1.56171	-0.0480237
1.56368	-0.163842
1.56566	-0.0835406
1.56764	-0.101545
1.56962	-0.0314232
1.57161	-0.00428075
1.5736	-0.108374
1.5756	-0.0961366
1.57761	-0.0163903
1.57962	-0.12694
1.58163	-0.0719953
1.58365	-0.0879679
1.58568	-0.0821955
1.58771	-0.0698079
1.58974	-0.0927342
1.59178	-0.0961093
1.59383	0.0326257
1.59588	-0.128841
1.59794	-0.0713914
1.6	-0.141049
1.60207	-0.0554673
1.60414	-0.13157
1.60622	-0.0118506
1.6083	-0.11583
1.61039	-0.090097
1.61248	-0.0842023
1.61458	-0.117321
1.61669	-0.0635193
1.6188	-0.0236078
1.62092	-0.144042
1.62304	-0.102089
1.62516	-0.11947
1.6273	-0.154326
1.62943	-0.107042
1.63158	-0.128737
1.63373	-0.109328
1.63588	-0.0162038
1.63804	-0.0354415
1.64021	-0.125093
1.64238	-0.0857438
1.64456	-0.132031
1.64675	-0.0419403
1.64894	-0.0100496
1.65113	-0.0896096
1.65333	-0.0554014
1.65554	-0.112969
1.65775	-0.128441
1.65997	-0.112358
1.6622	-0.110189
1.66443	-0.116841
1.66667	-0.0991593
1.66891	-0.0957753
1.67116	-0.109864
1.67341	-0.11308
1.67568	-0.146837
1.67794	-0.118903
1.68022	-0.059379
1.6825	-0.171326
1.68478	-0.114329
1.68707	-0.104283
1.68937	-0.164363
1.69168	-0.0755323
1.69399	-0.136532
1.69631	-0.130402
1.69863	-0.128797
1.70096	-0.125529
1.7033	-0.116935
1.70564	-0.133922
1.70799	-0.120523
1.71034	-0.158283
1.71271	-0.101644
1.71508	-0.0856786
1.71745	-0.101655
1.71983	-0.157668
1.72222	-0.122523
1.72462	-0.0354273
1.72702	-0.158606
1.72943	-0.177529
1.73184	-0.0984315
1.73427	-0.15683
1.73669	-0.144715
1.73913	-0.145504
1.74157	-0.172676
1.74402	-0.131674
1.74648	-0.130072
1.74894	-0.0854239
1.75141	-0.150654
1.75389	-0.16186
1.75637	-0.167995
1.75887	-0.144095
1.76136	-0.111369
1.76387	-0.13193
1.76638	-0.184943
1.7689	-0.0974393
1.77143	-0.124113
1.77396	-0.108289
1.7765	-0.103721
1.77905	-0.173796
1.78161	-0.137812
1.78417	-0.0700167
1.78674	-0.15376
1.78932	-0.149759
1.79191	-0.162293
1.7945	-0.186687
1.7971	-0.159646
1.79971	-0.124722
1.80233	-0.155346
1.80495	-0.16656
1.80758	-0.142447
1.81022	-0.155145
1.81287	-0.162403
1.81552	-0.154209
1.81818	-0.162192
1.82085	-0.151072
1.82353	-0.174911
1.82622	-0.147074
1.82891	-0.181062
1.83161	-0.161333
1.83432	-0.15977
1.83704	-0.199525
1.83976	-0.177746
1.8425	-0.200958
1.84524	-0.190441
1.84799	-0.203314
1.85075	-0.16848
1.85351	-0.207721
1.85629	-0.217403
1.85907	-0.243765
1.86186	-0.241093
1.86466	-0.234277
1.86747	-0.275694
1.87029	-0.283929
1.87311	-0.250837
1.87595	-0.273611
1.87879	-0.232447
1.88164	-0.223342
1.8845	-0.272787
1.88737	-0.271084
1.89024	-0.254732
1.89313	-0.273701
1.89602	-0.241689
1.89893	-0.284602
1.90184	-0.293815
1.90476	-0.285363
1.90769	-0.313824
1.91063	-0.256566
1.91358	-0.304929
1.91654	-0.31981
1.9195	-0.285766
1.92248	-0.32497
1.92547	-0.329098
1.92846	-0.350307
1.93146	-0.336266
1.93448	-0.374711
1.9375	-0.371092
1.94053	-0.413899
1.94357	-0.405344
1.94662	-0.401191
1.94969	-0.445569
1.95276	-0.45411
1.95584	-0.465511
1.95893	-0.492658
1.96203	-0.490302
1.96513	-0.535749
1.96825	-0.575149
1.97138	-0.608766
1.97452	-0.63571
1.97767	-0.684676
1.98083	-0.690223
1.984	-0.734361
1.98718	-0.764625
1.99037	-0.858479
1.99357	-0.887624
1.99678	-0.893132
2	-0.932438
2.00323	-0.990061
2.00647	-1.02486
2.00972	-1.06832
2.01299	-1.15172
2.01626	-1.15925
2.01954	-1.18526
2.02284	-1.23356
2.02614	-1.2177
2.02946	-1.2536
2.03279	-1.30248
2.03612	-1.31689
2.03947	-1.32494
2.04283	-1.314
2.0462	-1.31699
2.04959	-1.29541
2.05298	-1.28924
2.05638	-1.33762
2.0598	-1.3282
2.06323	-1.23953
2.06667	-1.19876
2.07012	-1.17408
2.07358	-1.13786
2.07705	-1.07931
2.08054	-1.05045
2.08403	-0.972501
2.08754	-0.893232
2.09106	-0.863003
2.09459	-0.799155
2.09814	-0.758528
2.10169	-0.71261
2.10526	-0.659189
2.10884	-0.625804
2.11244	-0.595184
2.11604	-0.565795
2.11966	-0.510594
2.12329	-0.512549
2.12693	-0.505317
2.13058	-0.455883
2.13425	-0.422758
2.13793	-0.397501
2.14162	-0.389881
2.14533	-0.36971
2.14905	-0.357135
2.15278	-0.320024
2.15652	-0.301703
2.16028	-0.285446
2.16405	-0.296634
2.16783	-0.23955
2.17163	-0.222007
2.17544	-0.20215
2.17926	-0.15689
2.1831	-0.13772
2.18695	-0.156937
2.19081	-0.0792425
2.19469	-0.0443677
2.19858	0.0191519
2.20249	0.0641535
2.20641	0.10503
2.21034	0.123313
2.21429	0.17721
2.21825	0.21926
2.22222	0.306148
2.22621	0.351444
2.23022	0.40098
2.23423	0.484117
2.23827	0.546322
2.24231	0.6227
2.24638	0.637467
2.25045	0.693741
2.25455	0.759107
2.25865	0.824451
2.26277	0.902774
2.26691	0.889937
2.27106	0.967246
2.27523	1.00809
2.27941	1.03672
2.28361	1.08944
2.28782	1.13146
2.29205	1.20653
2.2963	1.24117
2.30056	1.27051
2.30483	1.32987
2.30912	1.32085
2.31343	1.40899
2.31776	1.41148
2.3221	1.50231
2.32645	1.55355
2.33083	1.56003
2.33522	1.66242
2.33962	1.71642
2.34405	1.80389
2.34848	1.8575
2.35294	1.93938
2.35741	1.99033
2.3619	2.11403
2.36641	2.21076
2.37094	2.2347
2.37548	2.45664
2.38004	2.49259
2.38462	2.63768
2.38921	2.80603
2.39382	2.91938
2.39845	3.08088
2.4031	3.23814
2.40777	3.42838
2.41245	3.64211
2.41715	3.82103
2.42188	4.0225
2.42661	4.29328
2.43137	4.48713
2.43615	4.79016
2.44094	5.10751
2.44576	5.33089
2.45059	5.67917
2.45545	6.14152
2.46032	6.66423
2.46521	7.0129
2.47012	7.58049
2.47505	7.97624
2.48	8.72677
2.48497	9.55031
2.48996	10.1977
2.49497	10.9993
2.5	12.0521
2.50505	12.9344
2.51012	13.9538
2.51521	15.2213
2.52033	16.1214
2.52546	17.5418
2.53061	18.7111
2.53579	19.981
2.54098	21.8083
2.5462	23.0687
2.55144	24.5618
2.5567	26.0549
2.56198	27.8825
2.56729	29.525
2.57261	31.4124
2.57796	32.9004
2.58333	34.9371
2.58873	36.5887
2.59414	38.0419
2.59958	39.3574
2.60504	41.9613
2.61053	43.468
2.61603	45.2913
2.62156	46.5478
2.62712	48.6419
2.6327	49.2047
2.6383	51.4469
2.64392	53.6612
2.64957	50.0982
2.65525	34.0432
2.66094	-1.44469
2.66667	-63.4732
2.67241	-159.324
2.67819	-296.473
2.68398	-482.703
2.6898	-725.811
2.69565	-1033.87
2.70153	-1415.18
2.70742	-1878.19
2.71335	-2431.6
2.7193	-3084.32
2.72527	-3845.48
2.73128	-4724.4
2.73731	-5730.72
2.74336	-6874.19
2.74945	-8164.87
2.75556	-9613.08
2.76169	-11229.3
2.76786	-13024.5
2.77405	-15009.5
2.78027	-17195.9
2.78652	-19595.1
2.79279	-22219
2.7991	-25079.9
2.80543	-28190.1
2.81179	-31562.5
2.81818	-35210
2.8246	-39146
2.83105	-43384.3
2.83753	-47938.8
2.84404	-52823.9
2.85057	-58054.1
2.85714	-63644.7
2.86374	-69610.8
2.87037	-75968.3
2.87703	-82733.1
2.88372	-89921.9
2.89044	-97551.3
2.8972	-105639
2.90398	-114202
2.9108	-123259
2.91765	-132828
2.92453	-142928
2.93144	-153578
2.93839	-164799
2.94537	-176610
2.95238	-189032
2.95943	-202086
2.96651	-215795
2.97362	-230180
2.98077	-245263
2.98795	-261069
2.99517	-277620
3.00242	-294942
3.00971	-313058
3.01703	-331994
3.02439	-351777
3.03178	-372433
3.03922	-393989
3.04668	-416472
3.05419	-439912
3.06173	-464337
3.06931	-489777
3.07692	-516263
3.08458	-543826
3.09227	-572496
3.1	-602308
3.10777	-633294
3.11558	-665488
3.12343	-698926
3.13131	-733642
3.13924	-769673
3.14721	-807057
3.15522	-845832
3.16327	-886035
3.17136	-927709
3.17949	-970892
3.18766	-1.01563e+06
3.19588	-1.06196e+06
3.20413	-1.10992e+06
3.21244	-1.15957e+06
3.22078	-1.21095e+06
3.22917	-1.26411e+06
3.2376	-1.31908e+06
3.24607	-1.37593e+06
3.25459	-1.4347e+06
3.26316	-1.49544e+06
3.27177	-1.5582e+06
3.28042	-1.62304e+06
3.28912	-1.69002e+06
3.29787	-1.75918e+06
3.30667	-1.83059e+06
3.31551	-1.9043e+06
3.3244	-1.98038e+06
3.33333	-2.05888e+06
3.34232	-2.13987e+06
3.35135	-2.2234e+06
3.36043	-2.30956e+06
3.36957	-2.3984e+06
3.37875	-2.48999e+06
3.38798	-2.5844e+06
3.39726	-2.68171e+06
3.40659	-2.78198e+06
3.41598	-2.8853e+06
3.42541	-2.99173e+06
3.4349	-3.10136e+06
3.44444	-3.21426e+06
3.45404	-3.33053e+06
3.46369	-3.45024e+06
3.47339	-3.57348e+06
3.48315	-3.70033e+06
3.49296	-3.8309e+06
3.50282	-3.96526e+06
3.51275	-4.10351e+06
3.52273	-4.24575e+06
3.53276	-4.39209e+06
3.54286	-4.54261e+06
3.55301	-4.69742e+06
3.56322	-4.85663e+06
3.57349	-5.02034e+06
3.58382	-5.18868e+06
3.5942	-5.36174e+06
3.60465	-5.53965e+06
3.61516	-5.72252e+06
3.62573	-5.91047e+06
3.63636	-6.10364e+06
3.64706	-6.30214e+06
3.65782	-6.50611e+06
3.66864	-6.71568e+06
3.67953	-6.93098e+06
3.69048	-7.15216e+06
3.70149	-7.37936e+06
3.71257	-7.61272e+06
3.72372	-7.8524e+06
3.73494	-8.09855e+06
3.74622	-8.35132e+06
3.75758	-8.61087e+06
3.769	-8.87737e+06
3.78049	-9.15099e+06
3.79205	-9.43191e+06
3.80368	-9.72028e+06
3.81538	-1.00163e+07
3.82716	-1.03202e+07
3.83901	-1.0632e+07
3.85093	-1.09521e+07
3.86293	-1.12807e+07
3.875	-1.16178e+07
3.88715	-1.19637e+07
3.89937	-1.23187e+07
3.91167	-1.2683e+07
3.92405	-1.30567e+07
3.93651	-1.34402e+07
3.94904	-1.38336e+07
3.96166	-1.42372e+07
3.97436	-1.46512e+07
3.98714	-1.50759e+07
4	-1.55116e+07
4.01294	-1.59585e+07
4.02597	-1.64168e+07
4.03909	-1.6887e+07
4.05229	-1.73692e+07
4.06557	-1.78637e+07
4.07895	-1.83709e+07
4.09241	-1.8891e+07
4.10596	-1.94244e+07
4.1196	-1.99714e+07
4.13333	-2.05323e+07

## Sheet: Sheet7
1.55	0.0181713
1.55194	0.0102034
1.55388	0.0852523
1.55583	-0.0799942
1.55779	-0.0499955
1.55975	-0.0116204
1.56171	-0.0225548
1.56368	-0.0436621
1.56566	0.0685408
1.56764	-0.0567727
1.56962	-0.179818
1.57161	-0.0144594
1.5736	-0.0730182
1.5756	-0.0782658
1.57761	0.0549863
1.57962	-0.0073646
1.58163	-0.0901639
1.58365	0.055895
1.58568	-0.0960897
1.58771	-0.0388869
1.58974	-0.0790516
1.59178	-0.0807784
1.59383	-0.0176456
1.59588	-0.0908168
1.59794	-0.0286978
1.6	-0.0795034
1.60207	-0.0308502
1.60414	-0.091427
1.60622	-0.0487904
1.6083	-0.074921
1.61039	-0.069264
1.61248	-0.107457
1.61458	-0.125363
1.61669	-0.0457059
1.6188	-0.0725218
1.62092	-0.118159
1.62304	-0.0793814
1.62516	-0.0705606
1.6273	-0.101433
1.62943	-0.0690699
1.63158	-0.0898617
1.63373	-0.123414
1.63588	-0.0528442
1.63804	-0.0574473
1.64021	-0.144423
1.64238	-0.104757
1.64456	-0.0904546
1.64675	-0.137824
1.64894	-0.0778247
1.65113	-0.142382
1.65333	-0.111524
1.65554	-0.0688713
1.65775	-0.0653152
1.65997	-0.14034
1.6622	-0.167946
1.66443	-0.114899
1.66667	-0.110802
1.66891	-0.0674562
1.67116	-0.1219
1.67341	-0.118035
1.67568	-0.0848049
1.67794	-0.055545
1.68022	-0.0768263
1.6825	-0.106751
1.68478	-0.0284416
1.68707	-0.0626852
1.68937	-0.12191
1.69168	-0.0922878
1.69399	-0.0746687
1.69631	-0.188147
1.69863	-0.111536
1.70096	-0.100242
1.7033	-0.0821615
1.70564	-0.0810744
1.70799	-0.146755
1.71034	-0.0882895
1.71271	-0.103148
1.71508	-0.0963656
1.71745	-0.0212616
1.71983	-0.155003
1.72222	-0.14903
1.72462	-0.162362
1.72702	-0.153429
1.72943	-0.112753
1.73184	-0.128275
1.73427	-0.182157
1.73669	-0.143374
1.73913	-0.0970693
1.74157	-0.107193
1.74402	-0.14361
1.74648	-0.137892
1.74894	-0.143457
1.75141	-0.108905
1.75389	-0.101506
1.75637	-0.172783
1.75887	-0.0915637
1.76136	-0.138534
1.76387	-0.140215
1.76638	-0.143301
1.7689	-0.12863
1.77143	-0.0898178
1.77396	-0.148105
1.7765	-0.105972
1.77905	-0.155244
1.78161	-0.133139
1.78417	-0.0985744
1.78674	-0.20707
1.78932	-0.124007
1.79191	-0.110748
1.7945	-0.210155
1.7971	-0.0949609
1.79971	-0.154205
1.80233	-0.163903
1.80495	-0.118882
1.80758	-0.131229
1.81022	-0.163806
1.81287	-0.141309
1.81552	-0.196258
1.81818	-0.130527
1.82085	-0.119543
1.82353	-0.168151
1.82622	-0.162289
1.82891	-0.160832
1.83161	-0.201897
1.83432	-0.139348
1.83704	-0.161113
1.83976	-0.190974
1.8425	-0.21122
1.84524	-0.168816
1.84799	-0.184933
1.85075	-0.176479
1.85351	-0.180665
1.85629	-0.170342
1.85907	-0.237776
1.86186	-0.239614
1.86466	-0.225447
1.86747	-0.253254
1.87029	-0.266497
1.87311	-0.269413
1.87595	-0.237573
1.87879	-0.284102
1.88164	-0.245015
1.8845	-0.218783
1.88737	-0.285498
1.89024	-0.256686
1.89313	-0.255302
1.89602	-0.280656
1.89893	-0.298428
1.90184	-0.28547
1.90476	-0.275258
1.90769	-0.304648
1.91063	-0.277258
1.91358	-0.304031
1.91654	-0.329265
1.9195	-0.320641
1.92248	-0.333721
1.92547	-0.334329
1.92846	-0.367574
1.93146	-0.387456
1.93448	-0.369246
1.9375	-0.397816
1.94053	-0.403848
1.94357	-0.423376
1.94662	-0.448864
1.94969	-0.4541
1.95276	-0.481059
1.95584	-0.495261
1.95893	-0.517053
1.96203	-0.569523
1.96513	-0.574541
1.96825	-0.610007
1.97138	-0.65459
1.97452	-0.687664
1.97767	-0.691398
1.98083	-0.747982
1.984	-0.759061
1.98718	-0.844063
1.99037	-0.921704
1.99357	-0.938248
1.99678	-0.964884
2	-1.02496
2.00323	-1.04133
2.00647	-1.12092
2.00972	-1.15541
2.01299	-1.19088
2.01626	-1.23625
2.01954	-1.26961
2.02284	-1.35706
2.02614	-1.35719
2.02946	-1.34809
2.03279	-1.45423
2.03612	-1.44029
2.03947	-1.45903
2.04283	-1.47136
2.0462	-1.48969
2.04959	-1.44406
2.05298	-1.46023
2.05638	-1.52005
2.0598	-1.48536
2.06323	-1.39591
2.06667	-1.37262
2.07012	-1.36756
2.07358	-1.30052
2.07705	-1.25889
2.08054	-1.18423
2.08403	-1.14071
2.08754	-1.10586
2.09106	-1.04596
2.09459	-1.00004
2.09814	-0.944642
2.10169	-0.89772
2.10526	-0.827515
2.10884	-0.775562
2.11244	-0.760967
2.11604	-0.695219
2.11966	-0.672258
2.12329	-0.659286
2.12693	-0.631965
2.13058	-0.615828
2.13425	-0.578915
2.13793	-0.591592
2.14162	-0.524444
2.14533	-0.53774
2.14905	-0.511033
2.15278	-0.50102
2.15652	-0.487252
2.16028	-0.472195
2.16405	-0.461067
2.16783	-0.438624
2.17163	-0.415689
2.17544	-0.400318
2.17926	-0.373156
2.1831	-0.370296
2.18695	-0.367791
2.19081	-0.303841
2.19469	-0.283868
2.19858	-0.238309
2.20249	-0.218321
2.20641	-0.197479
2.21034	-0.134771
2.21429	-0.125019
2.21825	-0.0877647
2.22222	-0.00208995
2.22621	0.0119873
2.23022	0.0745076
2.23423	0.145351
2.23827	0.214539
2.24231	0.273333
2.24638	0.314526
2.25045	0.384678
2.25455	0.460286
2.25865	0.496213
2.26277	0.578835
2.26691	0.62689
2.27106	0.665785
2.27523	0.733317
2.27941	0.741826
2.28361	0.84465
2.28782	0.879816
2.29205	0.903978
2.2963	0.957461
2.30056	0.985786
2.30483	1.04477
2.30912	1.09605
2.31343	1.11057
2.31776	1.18793
2.3221	1.21652
2.32645	1.25888
2.33083	1.30036
2.33522	1.3459
2.33962	1.41996
2.34405	1.43985
2.34848	1.56206
2.35294	1.5962
2.35741	1.62092
2.3619	1.78183
2.36641	1.84807
2.37094	1.91316
2.37548	2.07323
2.38004	2.10569
2.38462	2.20722
2.38921	2.3305
2.39382	2.51616
2.39845	2.68504
2.4031	2.78431
2.40777	2.91339
2.41245	3.17112
2.41715	3.33966
2.42188	3.55135
2.42661	3.70524
2.43137	3.98358
2.43615	4.16141
2.44094	4.49305
2.44576	4.74207
2.45059	5.12049
2.45545	5.50576
2.46032	5.87104
2.46521	6.31438
2.47012	6.78569
2.47505	7.07467
2.48	7.80038
2.48497	8.4604
2.48996	9.1229
2.49497	9.78458
2.5	10.6628
2.50505	11.4215
2.51012	12.2607
2.51521	13.4891
2.52033	14.4611
2.52546	15.8805
2.53061	16.618
2.53579	18.325
2.54098	19.3952
2.5462	20.9112
2.55144	22.1328
2.5567	23.7604
2.56198	24.8681
2.56729	26.959
2.57261	28.7888
2.57796	29.8584
2.58333	32.1319
2.58873	33.8286
2.59414	34.5347
2.59958	37.4139
2.60504	39.1396
2.61053	39.679
2.61603	42.177
2.62156	44.3477
2.62712	45.0712
2.6327	45.8954
2.6383	50.0418
2.64392	43.0535
2.64957	7.44678
2.65525	-74.712
2.66094	-221.81
2.66667	-452.693
2.67241	-786.675
2.67819	-1243.57
2.68398	-1843.8
2.6898	-2608.14
2.69565	-3557.93
2.70153	-4715.09
2.70742	-6102.03
2.71335	-7741.74
2.7193	-9657.77
2.72527	-11874.3
2.73128	-14415.9
2.73731	-17308.1
2.74336	-20576.7
2.74945	-24248.3
2.75556	-28350.2
2.76169	-32910.2
2.76786	-37956.8
2.77405	-43519.3
2.78027	-49627.7
2.78652	-56312.6
2.79279	-63605.3
2.7991	-71538
2.80543	-80143.7
2.81179	-89455.9
2.81818	-99509.2
2.8246	-110339
2.83105	-121981
2.83753	-134472
2.84404	-147851
2.85057	-162156
2.85714	-177427
2.86374	-193703
2.87037	-211028
2.87703	-229443
2.88372	-248991
2.89044	-269717
2.8972	-291667
2.90398	-314888
2.9108	-339426
2.91765	-365331
2.92453	-392652
2.93144	-421441
2.93839	-451749
2.94537	-483630
2.95238	-517139
2.95943	-552332
2.96651	-589265
2.97362	-627998
2.98077	-668590
2.98795	-711102
2.99517	-755596
3.00242	-802137
3.00971	-850791
3.01703	-901624
3.02439	-954704
3.03178	-1.0101e+06
3.03922	-1.06789e+06
3.04668	-1.12814e+06
3.05419	-1.19093e+06
3.06173	-1.25633e+06
3.06931	-1.32443e+06
3.07692	-1.39529e+06
3.08458	-1.46902e+06
3.09227	-1.54568e+06
3.1	-1.62536e+06
3.10777	-1.70816e+06
3.11558	-1.79416e+06
3.12343	-1.88345e+06
3.13131	-1.97614e+06
3.13924	-2.0723e+06
3.14721	-2.17205e+06
3.15522	-2.27547e+06
3.16327	-2.38269e+06
3.17136	-2.49379e+06
3.17949	-2.60889e+06
3.18766	-2.72809e+06
3.19588	-2.85152e+06
3.20413	-2.97928e+06
3.21244	-3.11149e+06
3.22078	-3.24827e+06
3.22917	-3.38974e+06
3.2376	-3.53604e+06
3.24607	-3.68728e+06
3.25459	-3.8436e+06
3.26316	-4.00514e+06
3.27177	-4.17203e+06
3.28042	-4.34441e+06
3.28912	-4.52242e+06
3.29787	-4.70622e+06
3.30667	-4.89595e+06
3.31551	-5.09177e+06
3.3244	-5.29384e+06
3.33333	-5.5023e+06
3.34232	-5.71734e+06
3.35135	-5.93912e+06
3.36043	-6.1678e+06
3.36957	-6.40358e+06
3.37875	-6.64662e+06
3.38798	-6.89711e+06
3.39726	-7.15524e+06
3.40659	-7.4212e+06
3.41598	-7.69519e+06
3.42541	-7.97741e+06
3.4349	-8.26807e+06
3.44444	-8.56738e+06
3.45404	-8.87555e+06
3.46369	-9.19281e+06
3.47339	-9.51938e+06
3.48315	-9.8555e+06
3.49296	-1.02014e+07
3.50282	-1.05573e+07
3.51275	-1.09235e+07
3.52273	-1.13002e+07
3.53276	-1.16877e+07
3.54286	-1.20862e+07
3.55301	-1.24961e+07
3.56322	-1.29175e+07
3.57349	-1.33509e+07
3.58382	-1.37964e+07
3.5942	-1.42544e+07
3.60465	-1.47251e+07
3.61516	-1.5209e+07
3.62573	-1.57062e+07
3.63636	-1.62172e+07
3.64706	-1.67422e+07
3.65782	-1.72817e+07
3.66864	-1.78359e+07
3.67953	-1.84053e+07
3.69048	-1.89901e+07
3.70149	-1.95907e+07
3.71257	-2.02077e+07
3.72372	-2.08412e+07
3.73494	-2.14918e+07
3.74622	-2.21599e+07
3.75758	-2.28458e+07
3.769	-2.35501e+07
3.78049	-2.42731e+07
3.79205	-2.50153e+07
3.80368	-2.57771e+07
3.81538	-2.65591e+07
3.82716	-2.73618e+07
3.83901	-2.81856e+07
3.85093	-2.9031e+07
3.86293	-2.98985e+07
3.875	-3.07888e+07
3.88715	-3.17023e+07
3.89937	-3.26397e+07
3.91167	-3.36014e+07
3.92405	-3.45881e+07
3.93651	-3.56003e+07
3.94904	-3.66388e+07
3.96166	-3.7704e+07
3.97436	-3.87968e+07
3.98714	-3.99177e+07
4	-4.10674e+07
4.01294	-4.22467e+07
4.02597	-4.34562e+07
4.03909	-4.46966e+07
4.05229	-4.59688e+07
4.06557	-4.72735e+07
4.07895	-4.86114e+07
4.09241	-4.99834e+07
4.10596	-5.13904e+07
4.1196	-5.28331e+07
4.13333	-5.43125e+07

## Sheet: Sheet8
1.55	0.0385439
1.55194	0.00068997
1.55388	0.0298103
1.55583	-0.0167698
1.55779	0.180303
1.55975	0.035698
1.56171	0.0393109
1.56368	0.0734106
1.56566	0.0108244
1.56764	-0.056385
1.56962	0.0397003
1.57161	-0.0582205
1.5736	-0.067509
1.5756	-0.0924424
1.57761	-0.0763773
1.57962	-0.0373916
1.58163	0.149559
1.58365	-0.055621
1.58568	0.0486565
1.58771	-0.043226
1.58974	-0.0515674
1.59178	0.0522699
1.59383	0.00501082
1.59588	-0.0848175
1.59794	0.0361871
1.6	-0.0558644
1.60207	-0.0241822
1.60414	-0.0500624
1.60622	-0.0500643
1.6083	-0.0459842
1.61039	-0.00145453
1.61248	0.0808701
1.61458	-0.0694173
1.61669	-0.0208486
1.6188	0.00278049
1.62092	-0.0173711
1.62304	-0.00683914
1.62516	0.013066
1.6273	-0.0401841
1.62943	-0.0611566
1.63158	-0.132176
1.63373	-0.0744572
1.63588	-0.00390555
1.63804	-0.0587962
1.64021	-0.064995
1.64238	-0.0276016
1.64456	-0.0916325
1.64675	-0.0511299
1.64894	0.00954729
1.65113	-0.0473724
1.65333	-0.0145648
1.65554	-0.0371856
1.65775	-0.0851221
1.65997	-0.0378776
1.6622	-0.0454473
1.66443	-0.0194872
1.66667	-0.0606673
1.66891	-0.0753333
1.67116	-0.0473818
1.67341	-0.0661389
1.67568	-0.031184
1.67794	-0.154627
1.68022	0.00306391
1.6825	-0.0956036
1.68478	-0.0307147
1.68707	-0.0529316
1.68937	-0.0586133
1.69168	-0.0271596
1.69399	-0.0486815
1.69631	-0.108477
1.69863	-0.129142
1.70096	-0.051591
1.7033	-0.0880779
1.70564	-0.0637697
1.70799	-0.0798038
1.71034	-0.0613038
1.71271	-0.0439732
1.71508	-0.115043
1.71745	-0.0340608
1.71983	0.0156269
1.72222	-0.141668
1.72462	-0.0843675
1.72702	-0.0330728
1.72943	-0.101773
1.73184	-0.100187
1.73427	-0.0645294
1.73669	-0.0910612
1.73913	-0.0875615
1.74157	-0.11175
1.74402	-0.115009
1.74648	-0.0889101
1.74894	-0.111758
1.75141	-0.106341
1.75389	-0.0865489
1.75637	-0.122762
1.75887	-0.0778407
1.76136	-0.0768627
1.76387	-0.137124
1.76638	-0.0785169
1.7689	-0.0968579
1.77143	-0.129552
1.77396	-0.0988273
1.7765	-0.064939
1.77905	-0.0389803
1.78161	-0.13508
1.78417	-0.132331
1.78674	-0.123579
1.78932	-0.11719
1.79191	-0.116152
1.7945	-0.104134
1.7971	-0.105985
1.79971	-0.125984
1.80233	-0.148052
1.80495	-0.127201
1.80758	-0.125042
1.81022	-0.135615
1.81287	-0.143701
1.81552	-0.126866
1.81818	-0.12699
1.82085	-0.136182
1.82353	-0.132199
1.82622	-0.131912
1.82891	-0.131754
1.83161	-0.137817
1.83432	-0.155201
1.83704	-0.164673
1.83976	-0.183987
1.8425	-0.172622
1.84524	-0.179152
1.84799	-0.204623
1.85075	-0.158917
1.85351	-0.211388
1.85629	-0.199568
1.85907	-0.210711
1.86186	-0.225584
1.86466	-0.238229
1.86747	-0.231478
1.87029	-0.260852
1.87311	-0.264474
1.87595	-0.269121
1.87879	-0.231196
1.88164	-0.245575
1.8845	-0.251451
1.88737	-0.273183
1.89024	-0.293007
1.89313	-0.27962
1.89602	-0.283799
1.89893	-0.271637
1.90184	-0.307424
1.90476	-0.29359
1.90769	-0.278013
1.91063	-0.314245
1.91358	-0.320947
1.91654	-0.350624
1.9195	-0.345774
1.92248	-0.351305
1.92547	-0.407401
1.92846	-0.374025
1.93146	-0.38284
1.93448	-0.419432
1.9375	-0.437649
1.94053	-0.450446
1.94357	-0.462457
1.94662	-0.478377
1.94969	-0.509227
1.95276	-0.518518
1.95584	-0.538517
1.95893	-0.589551
1.96203	-0.595877
1.96513	-0.622951
1.96825	-0.675383
1.97138	-0.693941
1.97452	-0.72621
1.97767	-0.77472
1.98083	-0.783928
1.984	-0.840826
1.98718	-0.926849
1.99037	-0.998532
1.99357	-1.01961
1.99678	-1.03029
2	-1.06774
2.00323	-1.10252
2.00647	-1.14327
2.00972	-1.22446
2.01299	-1.26327
2.01626	-1.31442
2.01954	-1.36382
2.02284	-1.42922
2.02614	-1.42485
2.02946	-1.47535
2.03279	-1.5386
2.03612	-1.52554
2.03947	-1.56953
2.04283	-1.58558
2.0462	-1.59625
2.04959	-1.57417
2.05298	-1.60046
2.05638	-1.70798
2.0598	-1.65361
2.06323	-1.59739
2.06667	-1.59031
2.07012	-1.56725
2.07358	-1.50841
2.07705	-1.47488
2.08054	-1.43912
2.08403	-1.36567
2.08754	-1.31659
2.09106	-1.30222
2.09459	-1.21617
2.09814	-1.17285
2.10169	-1.09419
2.10526	-1.0384
2.10884	-1.00305
2.11244	-0.952334
2.11604	-0.890855
2.11966	-0.869726
2.12329	-0.891526
2.12693	-0.843441
2.13058	-0.798157
2.13425	-0.764474
2.13793	-0.763457
2.14162	-0.714968
2.14533	-0.740154
2.14905	-0.747599
2.15278	-0.690688
2.15652	-0.684871
2.16028	-0.692076
2.16405	-0.693969
2.16783	-0.709601
2.17163	-0.688406
2.17544	-0.683396
2.17926	-0.67904
2.1831	-0.680231
2.18695	-0.720406
2.19081	-0.662362
2.19469	-0.651324
2.19858	-0.659816
2.20249	-0.61273
2.20641	-0.63547
2.21034	-0.594315
2.21429	-0.578986
2.21825	-0.59089
2.22222	-0.560838
2.22621	-0.544633
2.23022	-0.489434
2.23423	-0.404776
2.23827	-0.343574
2.24231	-0.31962
2.24638	-0.248267
2.25045	-0.217168
2.25455	-0.139325
2.25865	-0.0792603
2.26277	-0.00680891
2.26691	0.0268971
2.27106	0.0935676
2.27523	0.166329
2.27941	0.190232
2.28361	0.285502
2.28782	0.333021
2.29205	0.373245
2.2963	0.465876
2.30056	0.480502
2.30483	0.53622
2.30912	0.596773
2.31343	0.644541
2.31776	0.659761
2.3221	0.732969
2.32645	0.818141
2.33083	0.843889
2.33522	0.854024
2.33962	0.961166
2.34405	1.00518
2.34848	1.05143
2.35294	1.12558
2.35741	1.18982
2.3619	1.24321
2.36641	1.33046
2.37094	1.39907
2.37548	1.53642
2.38004	1.60604
2.38462	1.70154
2.38921	1.83713
2.39382	1.95483
2.39845	2.07542
2.4031	2.24805
2.40777	2.39408
2.41245	2.59411
2.41715	2.73279
2.42188	2.94393
2.42661	3.15398
2.43137	3.42117
2.43615	3.62292
2.44094	3.9077
2.44576	4.15525
2.45059	4.55914
2.45545	4.79834
2.46032	5.22344
2.46521	5.55352
2.47012	5.8835
2.47505	6.47156
2.48	6.96706
2.48497	7.65614
2.48996	8.24663
2.49497	9.07514
2.5	9.60715
2.50505	10.5044
2.51012	11.3615
2.51521	12.2828
2.52033	13.5185
2.52546	14.6112
2.53061	15.39
2.53579	16.7576
2.54098	17.9582
2.5462	19.1643
2.55144	20.9534
2.5567	22.5
2.56198	23.8459
2.56729	26.0776
2.57261	26.72
2.57796	28.071
2.58333	31.0121
2.58873	31.8723
2.59414	33.9918
2.59958	36.2106
2.60504	36.9516
2.61053	38.6926
2.61603	40.3356
2.62156	41.584
2.62712	44.0021
2.6327	46.2653
2.6383	1000*(0.04618965639786559 - 0.00035964340523086946*(-0.11997193273632538 + 0.0029024114860587424*(12.313729262188359 + 1.882905345250131*(-12.313729262188359 + 153.09976555150465*(0.20020886093125487 + 102.19005523633784*(0.009381399062134409 + "nan"))))))
2.64392	1000*(0.049217093687865594 - 0.0012817117814614143*(-305.0823775541078*(0.008285796312134408 + "nan") + 0.0019960914401377927*(-152.73151982606862*(-305.8446528680996*(-0.010424233602134408 - "nan") + 305.0823775541078*(0.008285796312134408 + "nan")) - 0.536798976423814*(-153.09976555150465*(-0.11997193273632538 + 305.8446528680996*(-0.010424233602134408 - "nan")) + 152.73151982606862*(-305.84465…
2.64957	1000*(0.05005409368786559 + 0.004367696853022185*(-305.0823775541078*(0.008285796312134408 + "nan") + 0.007645500074621392*(-152.73151982606862*(-305.8446528680996*(-0.010424233602134408 - "nan") + 305.0823775541078*(0.008285796312134408 + "nan")) - 1.1127114408084775*(-153.09976555150465*(-0.11997193273632538 + 305.8446528680996*(-0.010424233602134408 - "nan")) + 152.73151982606862*(-305.8446528…
2.65525	1000*(0.050842093687865596 + 0.010041299957031846*(-305.0823775541078*(0.008285796312134408 + "nan") + 0.013319103178631053*(-152.73151982606862*(-305.8446528680996*(-0.010424233602134408 - "nan") + 305.0823775541078*(0.008285796312134408 + "nan")) - 1.6910903397300558*(-153.09976555150465*(-0.11997193273632538 + 305.8446528680996*(-0.010424233602134408 - "nan")) + 152.73151982606862*(-305.844652…
2.66094	1000*(0.05158809368786559 + 0.01573925328895598*(-305.0823775541078*(0.008285796312134408 + "nan") + 0.019017056510555186*(-152.73151982606862*(-305.8446528680996*(-0.010424233602134408 - "nan") + 305.0823775541078*(0.008285796312134408 + "nan")) - 2.271951551522569*(-153.09976555150465*(-0.11997193273632538 + 305.8446528680996*(-0.010424233602134408 - "nan")) + 152.73151982606862*(-305.844652868…
2.66667	1000*(0.05231009368786559 + 0.021461713947038774*(-305.0823775541078*(0.008285796312134408 + "nan") + 0.02473951716863798*(-152.73151982606862*(-305.8446528680996*(-0.010424233602134408 - "nan") + 305.0823775541078*(0.008285796312134408 + "nan")) - 2.855311091107723*(-153.09976555150465*(-0.11997193273632538 + 305.8446528680996*(-0.010424233602134408 - "nan")) + 152.73151982606862*(-305.844652868…
2.67241	1000*(0.053033093687865594 + 0.027208840383820654*(-305.0823775541078*(0.008285796312134408 + "nan") + 0.03048664360541986*(-152.73151982606862*(-305.8446528680996*(-0.010424233602134408 - "nan") + 305.0823775541078*(0.008285796312134408 + "nan")) - 3.4411851114669973*(-153.09976555150465*(-0.11997193273632538 + 305.8446528680996*(-0.010424233602134408 - "nan")) + 152.73151982606862*(-305.8446528…
2.67819	1000*(0.053775093687865594 + 0.03298079242076124*(-305.0823775541078*(0.008285796312134408 + "nan") + 0.03625859564236045*(-152.73151982606862*(-305.8446528680996*(-0.010424233602134408 - "nan") + 305.0823775541078*(0.008285796312134408 + "nan")) - 4.02958990513234*(-153.09976555150465*(-0.11997193273632538 + 305.8446528680996*(-0.010424233602134408 - "nan")) + 152.73151982606862*(-305.8446528680…
2.68398	1000*(0.05443309368786559 + 0.03877773126305639*(-305.0823775541078*(0.008285796312134408 + "nan") + 0.0420555344846556*(-152.73151982606862*(-305.8446528680996*(-0.010424233602134408 - "nan") + 305.0823775541078*(0.008285796312134408 + "nan")) - 4.620541905696652*(-153.09976555150465*(-0.11997193273632538 + 305.8446528680996*(-0.010424233602134408 - "nan")) + 152.73151982606862*(-305.84465286809…
2.6898	1000*(0.05508509368786559 + 0.044599819514645755*(-305.0823775541078*(0.008285796312134408 + "nan") + 0.04787762273624496*(-152.73151982606862*(-305.8446528680996*(-0.010424233602134408 - "nan") + 305.0823775541078*(0.008285796312134408 + "nan")) - 5.214057689343681*(-153.09976555150465*(-0.11997193273632538 + 305.8446528680996*(-0.010424233602134408 - "nan")) + 152.73151982606862*(-305.844652868…
2.69565	1000*(0.0557280936878656 + 0.050447221193415714*(-305.0823775541078*(0.008285796312134408 + "nan") + 0.05372502441501492*(-152.73151982606862*(-305.8446528680996*(-0.010424233602134408 - "nan") + 305.0823775541078*(0.008285796312134408 + "nan")) - 5.8101539763978485*(-153.09976555150465*(-0.11997193273632538 + 305.8446528680996*(-0.010424233602134408 - "nan")) + 152.73151982606862*(-305.844652868…
2.70153	1000*(0.05634709368786559 + 0.05632010174660351*(-305.0823775541078*(0.008285796312134408 + "nan") + 0.05959790496820272*(-152.73151982606862*(-305.8446528680996*(-0.010424233602134408 - "nan") + 305.0823775541078*(0.008285796312134408 + "nan")) - 6.408847632894573*(-153.09976555150465*(-0.11997193273632538 + 305.8446528680996*(-0.010424233602134408 - "nan")) + 152.73151982606862*(-305.8446528680…
2.70742	1000*(0.056962093687865596 + 0.06221862806639811*(-305.0823775541078*(0.008285796312134408 + "nan") + 0.06549643128799731*(-152.73151982606862*(-305.8446528680996*(-0.010424233602134408 - "nan") + 305.0823775541078*(0.008285796312134408 + "nan")) - 7.010155672170655*(-153.09976555150465*(-0.11997193273632538 + 305.8446528680996*(-0.010424233602134408 - "nan")) + 152.73151982606862*(-305.844652868…
2.71335	1000*(0.057572093687865596 + 0.06814296850575507*(-305.0823775541078*(0.008285796312134408 + "nan") + 0.07142077172735428*(-152.73151982606862*(-305.8446528680996*(-0.010424233602134408 - "nan") + 305.0823775541078*(0.008285796312134408 + "nan")) - 7.614095256476485*(-153.09976555150465*(-0.11997193273632538 + 305.8446528680996*(-0.010424233602134408 - "nan")) + 152.73151982606862*(-305.844652868…
2.7193	1000*(0.0581700936878656 + 0.07409329289440736*(-305.0823775541078*(0.008285796312134408 + "nan") + 0.07737109611600657*(-152.73151982606862*(-305.8446528680996*(-0.010424233602134408 - "nan") + 305.0823775541078*(0.008285796312134408 + "nan")) - 8.220683698608207*(-153.09976555150465*(-0.11997193273632538 + 305.8446528680996*(-0.010424233602134408 - "nan")) + 152.73151982606862*(-305.84465286809…
2.72527	1000*(0.05875909368786559 + 0.08006977255509762*(-305.0823775541078*(0.008285796312134408 + "nan") + 0.08334757577669683*(-152.73151982606862*(-305.8446528680996*(-0.010424233602134408 - "nan") + 305.0823775541078*(0.008285796312134408 + "nan")) - 8.82993846356248*(-153.09976555150465*(-0.11997193273632538 + 305.8446528680996*(-0.010424233602134408 - "nan")) + 152.73151982606862*(-305.84465286809…
2.73128	1000*(0.0593520936878656 + 0.08607258032002019*(-305.0823775541078*(0.008285796312134408 + "nan") + 0.0893503835416194*(-152.73151982606862*(-305.8446528680996*(-0.010424233602134408 - "nan") + 305.0823775541078*(0.008285796312134408 + "nan")) - 9.441877170212607*(-153.09976555150465*(-0.11997193273632538 + 305.8446528680996*(-0.010424233602134408 - "nan")) + 152.73151982606862*(-305.844652868099…
2.73731	1000*(0.0599070936878656 + 0.09210189054748064*(-305.0823775541078*(0.008285796312134408 + "nan") + 0.09537969376907984*(-152.73151982606862*(-305.8446528680996*(-0.010424233602134408 - "nan") + 305.0823775541078*(0.008285796312134408 + "nan")) - 10.056517593006841*(-153.09976555150465*(-0.11997193273632538 + 305.8446528680996*(-0.010424233602134408 - "nan")) + 152.73151982606862*(-305.8446528680…
2.74336	1000*(0.060485093687865595 + 0.09815787913877916*(-305.0823775541078*(0.008285796312134408 + "nan") + 0.10143568236037837*(-152.73151982606862*(-305.8446528680996*(-0.010424233602134408 - "nan") + 305.0823775541078*(0.008285796312134408 + "nan")) - 10.673877663689522*(-153.09976555150465*(-0.11997193273632538 + 305.8446528680996*(-0.010424233602134408 - "nan")) + 152.73151982606862*(-305.84465286…
2.74945	1000*(0.06106509368786559 + 0.10424072355531688*(-305.0823775541078*(0.008285796312134408 + "nan") + 0.10751852677691609*(-152.73151982606862*(-305.8446528680996*(-0.010424233602134408 - "nan") + 305.0823775541078*(0.008285796312134408 + "nan")) - 11.293975473044917*(-153.09976555150465*(-0.11997193273632538 + 305.8446528680996*(-0.010424233602134408 - "nan")) + 152.73151982606862*(-305.844652868…
2.75556	1000*(0.06164809368786559 + 0.11035060283592779*(-305.0823775541078*(0.008285796312134408 + "nan") + 0.113628406057527*(-152.73151982606862*(-305.8446528680996*(-0.010424233602134408 - "nan") + 305.0823775541078*(0.008285796312134408 + "nan")) - 11.916829272664081*(-153.09976555150465*(-0.11997193273632538 + 305.8446528680996*(-0.010424233602134408 - "nan")) + 152.73151982606862*(-305.84465286809…
2.76169	1000*(0.0622540936878656 + 0.11648769761444777*(-305.0823775541078*(0.008285796312134408 + "nan") + 0.11976550083604698*(-152.73151982606862*(-305.8446528680996*(-0.010424233602134408 - "nan") + 305.0823775541078*(0.008285796312134408 + "nan")) - 12.542457476735882*(-153.09976555150465*(-0.11997193273632538 + 305.8446528680996*(-0.010424233602134408 - "nan")) + 152.73151982606862*(-305.8446528680…
2.76786	1000*(0.06284209368786559 + 0.12265219013751505*(-305.0823775541078*(0.008285796312134408 + "nan") + 0.12592999335911426*(-152.73151982606862*(-305.8446528680996*(-0.010424233602134408 - "nan") + 305.0823775541078*(0.008285796312134408 + "nan")) - 13.170878663861606*(-153.09976555150465*(-0.11997193273632538 + 305.8446528680996*(-0.010424233602134408 - "nan")) + 152.73151982606862*(-305.844652868…
2.77405	1000*(0.06344209368786559 + 0.12884426428260953*(-305.0823775541078*(0.008285796312134408 + "nan") + 0.13212206750420874*(-152.73151982606862*(-305.8446528680996*(-0.010424233602134408 - "nan") + 305.0823775541078*(0.008285796312134408 + "nan")) - 13.80211157889394*(-153.09976555150465*(-0.11997193273632538 + 305.8446528680996*(-0.010424233602134408 - "nan")) + 152.73151982606862*(-305.8446528680…
2.78027	1000*(0.06403709368786559 + 0.1350641055763364*(-305.0823775541078*(0.008285796312134408 + "nan") + 0.13834190879793562*(-152.73151982606862*(-305.8446528680996*(-0.010424233602134408 - "nan") + 305.0823775541078*(0.008285796312134408 + "nan")) - 14.436175134800829*(-153.09976555150465*(-0.11997193273632538 + 305.8446528680996*(-0.010424233602134408 - "nan")) + 152.73151982606862*(-305.8446528680…
2.78652	1000*(0.06463409368786559 + 0.14131190121295667*(-305.0823775541078*(0.008285796312134408 + "nan") + 0.14458970443455588*(-152.73151982606862*(-305.8446528680996*(-0.010424233602134408 - "nan") + 305.0823775541078*(0.008285796312134408 + "nan")) - 15.07308841455451*(-153.09976555150465*(-0.11997193273632538 + 305.8446528680996*(-0.010424233602134408 - "nan")) + 152.73151982606862*(-305.8446528680…
2.79279	1000*(0.06525209368786558 + 0.14758784007316494*(-305.0823775541078*(0.008285796312134408 + "nan") + 0.15086564329476415*(-152.73151982606862*(-305.8446528680996*(-0.010424233602134408 - "nan") + 305.0823775541078*(0.008285796312134408 + "nan")) - 15.712870673045785*(-153.09976555150465*(-0.11997193273632538 + 305.8446528680996*(-0.010424233602134408 - "nan")) + 152.73151982606862*(-305.844652868…
2.7991	1000*(0.06585409368786559 + 0.15389211274312586*(-305.0823775541078*(0.008285796312134408 + "nan") + 0.15716991596472507*(-152.73151982606862*(-305.8446528680996*(-0.010424233602134408 - "nan") + 305.0823775541078*(0.008285796312134408 + "nan")) - 16.355541339024604*(-153.09976555150465*(-0.11997193273632538 + 305.8446528680996*(-0.010424233602134408 - "nan")) + 152.73151982606862*(-305.844652868…
2.80543	1000*(0.06646909368786559 + 0.16022491153376617*(-305.0823775541078*(0.008285796312134408 + "nan") + 0.16350271475536537*(-152.73151982606862*(-305.8446528680996*(-0.010424233602134408 - "nan") + 305.0823775541078*(0.008285796312134408 + "nan")) - 17.001120017066764*(-153.09976555150465*(-0.11997193273632538 + 305.8446528680996*(-0.010424233602134408 - "nan")) + 152.73151982606862*(-305.844652868…
2.81179	1000*(0.06708809368786559 + 0.16658643050032707*(-305.0823775541078*(0.008285796312134408 + "nan") + 0.16986423372192627*(-152.73151982606862*(-305.8446528680996*(-0.010424233602134408 - "nan") + 305.0823775541078*(0.008285796312134408 + "nan")) - 17.649626489567094*(-153.09976555150465*(-0.11997193273632538 + 305.8446528680996*(-0.010424233602134408 - "nan")) + 152.73151982606862*(-305.844652868…
2.81818	1000*(0.06771009368786558 + 0.17297686546219015*(-305.0823775541078*(0.008285796312134408 + "nan") + 0.17625466868378936*(-152.73151982606862*(-305.8446528680996*(-0.010424233602134408 - "nan") + 305.0823775541078*(0.008285796312134408 + "nan")) - 18.30108071876057*(-153.09976555150465*(-0.11997193273632538 + 305.8446528680996*(-0.010424233602134408 - "nan")) + 152.73151982606862*(-305.8446528680…
2.8246	1000*(0.06833409368786558 + 0.1793964140229689*(-305.0823775541078*(0.008285796312134408 + "nan") + 0.18267421724456812*(-152.73151982606862*(-305.8446528680996*(-0.010424233602134408 - "nan") + 305.0823775541078*(0.008285796312134408 + "nan")) - 18.955502848770475*(-153.09976555150465*(-0.11997193273632538 + 305.8446528680996*(-0.010424233602134408 - "nan")) + 152.73151982606862*(-305.8446528680…
2.83105	1000*(0.06895909368786558 + 0.1858452755908746*(-305.0823775541078*(0.008285796312134408 + "nan") + 0.1891230788124738*(-152.73151982606862*(-305.8446528680996*(-0.010424233602134408 - "nan") + 305.0823775541078*(0.008285796312134408 + "nan")) - 19.612913207684546*(-153.09976555150465*(-0.11997193273632538 + 305.8446528680996*(-0.010424233602134408 - "nan")) + 152.73151982606862*(-305.84465286809…
2.83753	1000*(0.06955909368786559 + 0.19232365139936558*(-305.0823775541078*(0.008285796312134408 + "nan") + 0.1956014546209648*(-152.73151982606862*(-305.8446528680996*(-0.010424233602134408 - "nan") + 305.0823775541078*(0.008285796312134408 + "nan")) - 20.27333230966*(-153.09976555150465*(-0.11997193273632538 + 305.8446528680996*(-0.010424233602134408 - "nan")) + 152.73151982606862*(-305.8446528680996*…
2.84404	1000*(0.07015209368786558 + 0.19883174452807895*(-305.0823775541078*(0.008285796312134408 + "nan") + 0.20210954774967815*(-152.73151982606862*(-305.8446528680996*(-0.010424233602134408 - "nan") + 305.0823775541078*(0.008285796312134408 + "nan")) - 20.936780857057354*(-153.09976555150465*(-0.11997193273632538 + 305.8446528680996*(-0.010424233602134408 - "nan")) + 152.73151982606862*(-305.844652868…
2.85057	1000*(0.07073909368786559 + 0.2053697599240505*(-305.0823775541078*(0.008285796312134408 + "nan") + 0.2086475631456497*(-152.73151982606862*(-305.8446528680996*(-0.010424233602134408 - "nan") + 305.0823775541078*(0.008285796312134408 + "nan")) - 21.603279742603632*(-153.09976555150465*(-0.11997193273632538 + 305.8446528680996*(-0.010424233602134408 - "nan")) + 152.73151982606862*(-305.84465286809…
2.85714	1000*(0.07131709368786558 + 0.21193790442322946*(-305.0823775541078*(0.008285796312134408 + "nan") + 0.21521570764482867*(-152.73151982606862*(-305.8446528680996*(-0.010424233602134408 - "nan") + 305.0823775541078*(0.008285796312134408 + "nan")) - 22.272850051585625*(-153.09976555150465*(-0.11997193273632538 + 305.8446528680996*(-0.010424233602134408 - "nan")) + 152.73151982606862*(-305.844652868…
2.86374	1000*(0.07187309368786558 + 0.21853638677228915*(-305.0823775541078*(0.008285796312134408 + "nan") + 0.22181418999388836*(-152.73151982606862*(-305.8446528680996*(-0.010424233602134408 - "nan") + 305.0823775541078*(0.008285796312134408 + "nan")) - 22.94551306407331*(-153.09976555150465*(-0.11997193273632538 + 305.8446528680996*(-0.010424233602134408 - "nan")) + 152.73151982606862*(-305.8446528680…
2.87037	1000*(0.07251309368786558 + 0.2251654176507425*(-305.0823775541078*(0.008285796312134408 + "nan") + 0.2284432208723417*(-152.73151982606862*(-305.8446528680996*(-0.010424233602134408 - "nan") + 305.0823775541078*(0.008285796312134408 + "nan")) - 23.621290257174348*(-153.09976555150465*(-0.11997193273632538 + 305.8446528680996*(-0.010424233602134408 - "nan")) + 152.73151982606862*(-305.84465286809…
2.87703	1000*(0.07313209368786559 + 0.23182520969336506*(-305.0823775541078*(0.008285796312134408 + "nan") + 0.23510301291496427*(-152.73151982606862*(-305.8446528680996*(-0.010424233602134408 - "nan") + 305.0823775541078*(0.008285796312134408 + "nan")) - 24.300203307319947*(-153.09976555150465*(-0.11997193273632538 + 305.8446528680996*(-0.010424233602134408 - "nan")) + 152.73151982606862*(-305.844652868…
2.88372	1000*(0.0737440936878656 + 0.2385159775129302*(-305.0823775541078*(0.008285796312134408 + "nan") + 0.2417937807345294*(-152.73151982606862*(-305.8446528680996*(-0.010424233602134408 - "nan") + 305.0823775541078*(0.008285796312134408 + "nan")) - 24.98227409258251*(-153.09976555150465*(-0.11997193273632538 + 305.8446528680996*(-0.010424233602134408 - "nan")) + 152.73151982606862*(-305.8446528680996…
2.89044	1000*(0.07436309368786559 + 0.24523793772326252*(-305.0823775541078*(0.008285796312134408 + "nan") + 0.24851574094486173*(-152.73151982606862*(-305.8446528680996*(-0.010424233602134408 - "nan") + 305.0823775541078*(0.008285796312134408 + "nan")) - 25.66752469502579*(-153.09976555150465*(-0.11997193273632538 + 305.8446528680996*(-0.010424233602134408 - "nan")) + 152.73151982606862*(-305.8446528680…
2.8972	1000*(0.0749790936878656 + 0.2519913089626149*(-305.0823775541078*(0.008285796312134408 + "nan") + 0.2552691121842141*(-152.73151982606862*(-305.8446528680996*(-0.010424233602134408 - "nan") + 305.0823775541078*(0.008285796312134408 + "nan")) - 26.355977403087945*(-153.09976555150465*(-0.11997193273632538 + 305.8446528680996*(-0.010424233602134408 - "nan")) + 152.73151982606862*(-305.844652868099…
2.90398	1000*(0.07553009368786559 + 0.2587763119173747*(-305.0823775541078*(0.008285796312134408 + "nan") + 0.2620541151389739*(-152.73151982606862*(-305.8446528680996*(-0.010424233602134408 - "nan") + 305.0823775541078*(0.008285796312134408 + "nan")) - 27.047654713998224*(-153.09976555150465*(-0.11997193273632538 + 305.8446528680996*(-0.010424233602134408 - "nan")) + 152.73151982606862*(-305.84465286809…
2.9108	1000*(0.07617009368786559 + 0.2655931693461002*(-305.0823775541078*(0.008285796312134408 + "nan") + 0.26887097256769943*(-152.73151982606862*(-305.8446528680996*(-0.010424233602134408 - "nan") + 305.0823775541078*(0.008285796312134408 + "nan")) - 27.742579336227305*(-153.09976555150465*(-0.11997193273632538 + 305.8446528680996*(-0.010424233602134408 - "nan")) + 152.73151982606862*(-305.8446528680…
2.91765	1000*(0.07679809368786558 + 0.2724421061039015*(-305.0823775541078*(0.008285796312134408 + "nan") + 0.2757199093255007*(-152.73151982606862*(-305.8446528680996*(-0.010424233602134408 - "nan") + 305.0823775541078*(0.008285796312134408 + "nan")) - 28.440774191972697*(-153.09976555150465*(-0.11997193273632538 + 305.8446528680996*(-0.010424233602134408 - "nan")) + 152.73151982606862*(-305.84465286809…
2.92453	1000*(0.07740909368786558 + 0.2793233491671647*(-305.0823775541078*(0.008285796312134408 + "nan") + 0.28260115238876393*(-152.73151982606862*(-305.8446528680996*(-0.010424233602134408 - "nan") + 305.0823775541078*(0.008285796312134408 + "nan")) - 29.142262419679213*(-153.09976555150465*(-0.11997193273632538 + 305.8446528680996*(-0.010424233602134408 - "nan")) + 152.73151982606862*(-305.8446528680…
2.93144	1000*(0.07809109368786558 + 0.28623712765862264*(-305.0823775541078*(0.008285796312134408 + "nan") + 0.28951493088022184*(-152.73151982606862*(-305.8446528680996*(-0.010424233602134408 - "nan") + 305.0823775541078*(0.008285796312134408 + "nan")) - 29.8470673765947*(-153.09976555150465*(-0.11997193273632538 + 305.8446528680996*(-0.010424233602134408 - "nan")) + 152.73151982606862*(-305.84465286809…
2.93839	1000*(0.07876009368786559 + 0.29318367287278946*(-305.0823775541078*(0.008285796312134408 + "nan") + 0.29646147609438867*(-152.73151982606862*(-305.8446528680996*(-0.010424233602134408 - "nan") + 305.0823775541078*(0.008285796312134408 + "nan")) - 30.555212641362928*(-153.09976555150465*(-0.11997193273632538 + 305.8446528680996*(-0.010424233602134408 - "nan")) + 152.73151982606862*(-305.844652868…
2.94537	1000*(0.07939309368786558 + 0.30016321830174997*(-305.0823775541078*(0.008285796312134408 + "nan") + 0.3034410215233492*(-152.73151982606862*(-305.8446528680996*(-0.010424233602134408 - "nan") + 305.0823775541078*(0.008285796312134408 + "nan")) - 31.266722016652576*(-153.09976555150465*(-0.11997193273632538 + 305.8446528680996*(-0.010424233602134408 - "nan")) + 152.73151982606862*(-305.8446528680…
2.95238	1000*(0.08006809368786559 + 0.3071759996613248*(-305.0823775541078*(0.008285796312134408 + "nan") + 0.310453802882924*(-152.73151982606862*(-305.8446528680996*(-0.010424233602134408 - "nan") + 305.0823775541078*(0.008285796312134408 + "nan")) - 31.981619531824578*(-153.09976555150465*(-0.11997193273632538 + 305.8446528680996*(-0.010424233602134408 - "nan")) + 152.73151982606862*(-305.844652868099…
2.95943	1000*(0.08076309368786559 + 0.3142222549176039*(-305.0823775541078*(0.008285796312134408 + "nan") + 0.3175000581392031*(-152.73151982606862*(-305.8446528680996*(-0.010424233602134408 - "nan") + 305.0823775541078*(0.008285796312134408 + "nan")) - 32.699929445637004*(-153.09976555150465*(-0.11997193273632538 + 305.8446528680996*(-0.010424233602134408 - "nan")) + 152.73151982606862*(-305.84465286809…
2.96651	1000*(0.08141009368786559 + 0.321302224313865*(-305.0823775541078*(0.008285796312134408 + "nan") + 0.3245800275354642*(-152.73151982606862*(-305.8446528680996*(-0.010424233602134408 - "nan") + 305.0823775541078*(0.008285796312134408 + "nan")) - 33.42167624898918*(-153.09976555150465*(-0.11997193273632538 + 305.8446528680996*(-0.010424233602134408 - "nan")) + 152.73151982606862*(-305.8446528680996…
2.97362	1000*(0.08208609368786558 + 0.32841615039787797*(-305.0823775541078*(0.008285796312134408 + "nan") + 0.3316939536194772*(-152.73151982606862*(-305.8446528680996*(-0.010424233602134408 - "nan") + 305.0823775541078*(0.008285796312134408 + "nan")) - 34.14688466770516*(-153.09976555150465*(-0.11997193273632538 + 305.8446528680996*(-0.010424233602134408 - "nan")) + 152.73151982606862*(-305.84465286809…
2.98077	1000*(0.08271809368786559 + 0.3355642780496031*(-305.0823775541078*(0.008285796312134408 + "nan") + 0.3388420812712023*(-152.73151982606862*(-305.8446528680996*(-0.010424233602134408 - "nan") + 305.0823775541078*(0.008285796312134408 + "nan")) - 34.87557966535733*(-153.09976555150465*(-0.11997193273632538 + 305.8446528680996*(-0.010424233602134408 - "nan")) + 152.73151982606862*(-305.844652868099…
2.98795	1000*(0.08336709368786559 + 0.3427468545092882*(-305.0823775541078*(0.008285796312134408 + "nan") + 0.3460246577308874*(-152.73151982606862*(-305.8446528680996*(-0.010424233602134408 - "nan") + 305.0823775541078*(0.008285796312134408 + "nan")) - 35.6077864461307*(-153.09976555150465*(-0.11997193273632538 + 305.8446528680996*(-0.010424233602134408 - "nan")) + 152.73151982606862*(-305.8446528680996…
2.99517	1000*(0.08404709368786559 + 0.3499641294059761*(-305.0823775541078*(0.008285796312134408 + "nan") + 0.3532419326275753*(-152.73151982606862*(-305.8446528680996*(-0.010424233602134408 - "nan") + 305.0823775541078*(0.008285796312134408 + "nan")) - 36.34353045772901*(-153.09976555150465*(-0.11997193273632538 + 305.8446528680996*(-0.010424233602134408 - "nan")) + 152.73151982606862*(-305.844652868099…
3.00242	1000*(0.08474909368786558 + 0.35721635478642577*(-305.0823775541078*(0.008285796312134408 + "nan") + 0.360494158008025*(-152.73151982606862*(-305.8446528680996*(-0.010424233602134408 - "nan") + 305.0823775541078*(0.008285796312134408 + "nan")) - 37.082837394323015*(-153.09976555150465*(-0.11997193273632538 + 305.8446528680996*(-0.010424233602134408 - "nan")) + 152.73151982606862*(-305.84465286809…
3.00971	1000*(0.08541609368786558 + 0.3645037851444495*(-305.0823775541078*(0.008285796312134408 + "nan") + 0.3677815883660487*(-152.73151982606862*(-305.8446528680996*(-0.010424233602134408 - "nan") + 305.0823775541078*(0.008285796312134408 + "nan")) - 37.82573319954116*(-153.09976555150465*(-0.11997193273632538 + 305.8446528680996*(-0.010424233602134408 - "nan")) + 152.73151982606862*(-305.844652868099…
3.01703	1000*(0.08610509368786559 + 0.3718266774506884*(-305.0823775541078*(0.008285796312134408 + "nan") + 0.37510448067228763*(-152.73151982606862*(-305.8446528680996*(-0.010424233602134408 - "nan") + 305.0823775541078*(0.008285796312134408 + "nan")) - 38.572244069505*(-153.09976555150465*(-0.11997193273632538 + 305.8446528680996*(-0.010424233602134408 - "nan")) + 152.73151982606862*(-305.8446528680996…
3.02439	1000*(0.0867600936878656 + 0.3791852911828113*(-305.0823775541078*(0.008285796312134408 + "nan") + 0.3824630944044105*(-152.73151982606862*(-305.8446528680996*(-0.010424233602134408 - "nan") + 305.0823775541078*(0.008285796312134408 + "nan")) - 39.322396455907665*(-153.09976555150465*(-0.11997193273632538 + 305.8446528680996*(-0.010424233602134408 - "nan")) + 152.73151982606862*(-305.844652868099…
3.03178	1000*(0.08744509368786559 + 0.3865798883561671*(-305.0823775541078*(0.008285796312134408 + "nan") + 0.3898576915777663*(-152.73151982606862*(-305.8446528680996*(-0.010424233602134408 - "nan") + 305.0823775541078*(0.008285796312134408 + "nan")) - 40.07621706913871*(-153.09976555150465*(-0.11997193273632538 + 305.8446528680996*(-0.010424233602134408 - "nan")) + 152.73151982606862*(-305.844652868099…
3.03922	1000*(0.08822809368786559 + 0.3940107335548819*(-305.0823775541078*(0.008285796312134408 + "nan") + 0.3972885367764811*(-152.73151982606862*(-305.8446528680996*(-0.010424233602134408 - "nan") + 305.0823775541078*(0.008285796312134408 + "nan")) - 40.83373288145417*(-153.09976555150465*(-0.11997193273632538 + 305.8446528680996*(-0.010424233602134408 - "nan")) + 152.73151982606862*(-305.844652868099…
3.04668	1000*(0.08892909368786558 + 0.4014780939634188*(-305.0823775541078*(0.008285796312134408 + "nan") + 0.40475589718501803*(-152.73151982606862*(-305.8446528680996*(-0.010424233602134408 - "nan") + 305.0823775541078*(0.008285796312134408 + "nan")) - 41.59497113019382*(-153.09976555150465*(-0.11997193273632538 + 305.8446528680996*(-0.010424233602134408 - "nan")) + 152.73151982606862*(-305.84465286809…
3.05419	1000*(0.08966709368786559 + 0.4089822393985987*(-305.0823775541078*(0.008285796312134408 + "nan") + 0.4122600426201979*(-152.73151982606862*(-305.8446528680996*(-0.010424233602134408 - "nan") + 305.0823775541078*(0.008285796312134408 + "nan")) - 42.35995932104548*(-153.09976555150465*(-0.11997193273632538 + 305.8446528680996*(-0.010424233602134408 - "nan")) + 152.73151982606862*(-305.844652868099…
3.06173	1000*(0.09035109368786559 + 0.4165234423421005*(-305.0823775541078*(0.008285796312134408 + "nan") + 0.4198012455636997*(-152.73151982606862*(-305.8446528680996*(-0.010424233602134408 - "nan") + 305.0823775541078*(0.008285796312134408 + "nan")) - 43.12872523135814*(-153.09976555150465*(-0.11997193273632538 + 305.8446528680996*(-0.010424233602134408 - "nan")) + 152.73151982606862*(-305.844652868099…
3.06931	1000*(0.09099709368786559 + 0.4241019779734416*(-305.0823775541078*(0.008285796312134408 + "nan") + 0.42737978119504083*(-152.73151982606862*(-305.8446528680996*(-0.010424233602134408 - "nan") + 305.0823775541078*(0.008285796312134408 + "nan")) - 43.90129691350406*(-153.09976555150465*(-0.11997193273632538 + 305.8446528680996*(-0.010424233602134408 - "nan")) + 152.73151982606862*(-305.84465286809…
3.07692	1000*(0.09165209368786559 + 0.43171812420344935*(-305.0823775541078*(0.008285796312134408 + "nan") + 0.43499592742504856*(-152.73151982606862*(-305.8446528680996*(-0.010424233602134408 - "nan") + 305.0823775541078*(0.008285796312134408 + "nan")) - 44.67770269829089*(-153.09976555150465*(-0.11997193273632538 + 305.8446528680996*(-0.010424233602134408 - "nan")) + 152.73151982606862*(-305.8446528680…
3.08458	1000*(0.09234409368786559 + 0.4393721617082327*(-305.0823775541078*(0.008285796312134408 + "nan") + 0.4426499649298319*(-152.73151982606862*(-305.8446528680996*(-0.010424233602134408 - "nan") + 305.0823775541078*(0.008285796312134408 + "nan")) - 45.45797119842485*(-153.09976555150465*(-0.11997193273632538 + 305.8446528680996*(-0.010424233602134408 - "nan")) + 152.73151982606862*(-305.844652868099…
3.09227	1000*(0.09296509368786558 + 0.44706437396366416*(-305.0823775541078*(0.008285796312134408 + "nan") + 0.45034217718526337*(-152.73151982606862*(-305.8446528680996*(-0.010424233602134408 - "nan") + 305.0823775541078*(0.008285796312134408 + "nan")) - 46.24213131202591*(-153.09976555150465*(-0.11997193273632538 + 305.8446528680996*(-0.010424233602134408 - "nan")) + 152.73151982606862*(-305.8446528680…
3.1	1000*(0.0935870936878656 + 0.45479504728037234*(-305.0823775541078*(0.008285796312134408 + "nan") + 0.45807285050197155*(-152.73151982606862*(-305.8446528680996*(-0.010424233602134408 - "nan") + 305.0823775541078*(0.008285796312134408 + "nan")) - 47.03021222619493*(-153.09976555150465*(-0.11997193273632538 + 305.8446528680996*(-0.010424233602134408 - "nan")) + 152.73151982606862*(-305.84465286809…
3.10777	1000*(0.09519309368786559 + 0.4625644708392693*(-305.0823775541078*(0.008285796312134408 + "nan") + 0.46584227406086853*(-152.73151982606862*(-305.8446528680996*(-0.010424233602134408 - "nan") + 305.0823775541078*(0.008285796312134408 + "nan")) - 47.822243420635445*(-153.09976555150465*(-0.11997193273632538 + 305.8446528680996*(-0.010424233602134408 - "nan")) + 152.73151982606862*(-305.8446528680…
3.11558	1000*(0.0960570936878656 + 0.4703729367276086*(-305.0823775541078*(0.008285796312134408 + "nan") + 0.4736507399492078*(-152.73151982606862*(-305.8446528680996*(-0.010424233602134408 - "nan") + 305.0823775541078*(0.008285796312134408 + "nan")) - 48.618254671329495*(-153.09976555150465*(-0.11997193273632538 + 305.8446528680996*(-0.010424233602134408 - "nan")) + 152.73151982606862*(-305.844652868099…
3.12343	1000*(0.09648909368786558 + 0.47822073997558645*(-305.0823775541078*(0.008285796312134408 + "nan") + 0.48149854319718566*(-152.73151982606862*(-305.8446528680996*(-0.010424233602134408 - "nan") + 305.0823775541078*(0.008285796312134408 + "nan")) - 49.418276054268816*(-153.09976555150465*(-0.11997193273632538 + 305.8446528680996*(-0.010424233602134408 - "nan")) + 152.73151982606862*(-305.844652868…
3.13131	1000*(0.09733509368786558 + 0.48610817859350375*(-305.0823775541078*(0.008285796312134408 + "nan") + 0.48938598181510296*(-152.73151982606862*(-305.8446528680996*(-0.010424233602134408 - "nan") + 305.0823775541078*(0.008285796312134408 + "nan")) - 50.2223379492432*(-153.09976555150465*(-0.11997193273632538 + 305.8446528680996*(-0.010424233602134408 - "nan")) + 152.73151982606862*(-305.84465286809…
3.13924	1000*(0.09810009368786558 + 0.49403555360948603*(-305.0823775541078*(0.008285796312134408 + "nan") + 0.49731335683108524*(-152.73151982606862*(-305.8446528680996*(-0.010424233602134408 - "nan") + 305.0823775541078*(0.008285796312134408 + "nan")) - 51.03047104368576*(-153.09976555150465*(-0.11997193273632538 + 305.8446528680996*(-0.010424233602134408 - "nan")) + 152.73151982606862*(-305.8446528680…
3.14721	1000*(0.09886109368786558 + 0.5020031691077831*(-305.0823775541078*(0.008285796312134408 + "nan") + 0.5052809723293823*(-152.73151982606862*(-305.8446528680996*(-0.010424233602134408 - "nan") + 305.0823775541078*(0.008285796312134408 + "nan")) - 51.84270633657729*(-153.09976555150465*(-0.11997193273632538 + 305.8446528680996*(-0.010424233602134408 - "nan")) + 152.73151982606862*(-305.844652868099…
3.15522	1000*(0.09968009368786558 + 0.5100113322676498*(-305.0823775541078*(0.008285796312134408 + "nan") + 0.513289135489249*(-152.73151982606862*(-305.8446528680996*(-0.010424233602134408 - "nan") + 305.0823775541078*(0.008285796312134408 + "nan")) - 52.65907514240981*(-153.09976555150465*(-0.11997193273632538 + 305.8446528680996*(-0.010424233602134408 - "nan")) + 152.73151982606862*(-305.8446528680996…
3.16327	1000*(0.10037709368786558 + 0.518060353402821*(-305.0823775541078*(0.008285796312134408 + "nan") + 0.5213381566244202*(-152.73151982606862*(-305.8446528680996*(-0.010424233602134408 - "nan") + 305.0823775541078*(0.008285796312134408 + "nan")) - 53.47960909521076*(-153.09976555150465*(-0.11997193273632538 + 305.8446528680996*(-0.010424233602134408 - "nan")) + 152.73151982606862*(-305.8446528680996…
3.17136	1000*(0.10119309368786558 + 0.5261505460016003*(-305.0823775541078*(0.008285796312134408 + "nan") + 0.5294283492231995*(-152.73151982606862*(-305.8446528680996*(-0.010424233602134408 - "nan") + 305.0823775541078*(0.008285796312134408 + "nan")) - 54.304340152629734*(-153.09976555150465*(-0.11997193273632538 + 305.8446528680996*(-0.010424233602134408 - "nan")) + 152.73151982606862*(-305.84465286809…
3.17949	1000*(0.10201909368786559 + 0.5342822267675515*(-305.0823775541078*(0.008285796312134408 + "nan") + 0.5375600299891508*(-152.73151982606862*(-305.8446528680996*(-0.010424233602134408 - "nan") + 305.0823775541078*(0.008285796312134408 + "nan")) - 55.13330060008663*(-153.09976555150465*(-0.11997193273632538 + 305.8446528680996*(-0.010424233602134408 - "nan")) + 152.73151982606862*(-305.844652868099…
3.18766	1000*(0.10284909368786559 + 0.542455715660835*(-305.0823775541078*(0.008285796312134408 + "nan") + 0.5457335188824342*(-152.73151982606862*(-305.8446528680996*(-0.010424233602134408 - "nan") + 305.0823775541078*(0.008285796312134408 + "nan")) - 55.96652305498554*(-153.09976555150465*(-0.11997193273632538 + 305.8446528680996*(-0.010424233602134408 - "nan")) + 152.73151982606862*(-305.8446528680996…
3.19588	1000*(0.10362909368786559 + 0.5506713359401658*(-305.0823775541078*(0.008285796312134408 + "nan") + 0.553949139161765*(-152.73151982606862*(-305.8446528680996*(-0.010424233602134408 - "nan") + 305.0823775541078*(0.008285796312134408 + "nan")) - 56.804040470992135*(-153.09976555150465*(-0.11997193273632538 + 305.8446528680996*(-0.010424233602134408 - "nan")) + 152.73151982606862*(-305.844652868099…
3.20413	1000*(0.10431109368786559 + 0.5589294142054371*(-305.0823775541078*(0.008285796312134408 + "nan") + 0.5622072174270363*(-152.73151982606862*(-305.8446528680996*(-0.010424233602134408 - "nan") + 305.0823775541078*(0.008285796312134408 + "nan")) - 57.64588614237868*(-153.09976555150465*(-0.11997193273632538 + 305.8446528680996*(-0.010424233602134408 - "nan")) + 152.73151982606862*(-305.844652868099…
3.21244	1000*(0.1053130936878656 + 0.5672302804409943*(-305.0823775541078*(0.008285796312134408 + "nan") + 0.5705080836625935*(-152.73151982606862*(-305.8446528680996*(-0.010424233602134408 - "nan") + 305.0823775541078*(0.008285796312134408 + "nan")) - 58.49209370843558*(-153.09976555150465*(-0.11997193273632538 + 305.8446528680996*(-0.010424233602134408 - "nan")) + 152.73151982606862*(-305.8446528680996…
3.22078	1000*(0.10582509368786559 + 0.5755742680595932*(-305.0823775541078*(0.008285796312134408 + "nan") + 0.5788520712811924*(-152.73151982606862*(-305.8446528680996*(-0.010424233602134408 - "nan") + 305.0823775541078*(0.008285796312134408 + "nan")) - 59.3426971579525*(-153.09976555150465*(-0.11997193273632538 + 305.8446528680996*(-0.010424233602134408 - "nan")) + 152.73151982606862*(-305.8446528680996…
3.22917	1000*(0.10644909368786559 + 0.5839617139470388*(-305.0823775541078*(0.008285796312134408 + "nan") + 0.587239517168638*(-152.73151982606862*(-305.8446528680996*(-0.010424233602134408 - "nan") + 305.0823775541078*(0.008285796312134408 + "nan")) - 60.197730833768965*(-153.09976555150465*(-0.11997193273632538 + 305.8446528680996*(-0.010424233602134408 - "nan")) + 152.73151982606862*(-305.844652868099…
3.2376	1000*(0.10749809368786559 + 0.5923929585075265*(-305.0823775541078*(0.008285796312134408 + "nan") + 0.5956707617291257*(-152.73151982606862*(-305.8446528680996*(-0.010424233602134408 - "nan") + 305.0823775541078*(0.008285796312134408 + "nan")) - 61.05722943739655*(-153.09976555150465*(-0.11997193273632538 + 305.8446528680996*(-0.010424233602134408 - "nan")) + 152.73151982606862*(-305.844652868099…
3.24607	1000*(0.10852409368786559 + 0.6008683457096917*(-305.0823775541078*(0.008285796312134408 + "nan") + 0.6041461489312909*(-152.73151982606862*(-305.8446528680996*(-0.010424233602134408 - "nan") + 305.0823775541078*(0.008285796312134408 + "nan")) - 61.92122803371324*(-153.09976555150465*(-0.11997193273632538 + 305.8446528680996*(-0.010424233602134408 - "nan")) + 152.73151982606862*(-305.844652868099…
3.25459	1000*(0.10918009368786559 + 0.6093882231333905*(-305.0823775541078*(0.008285796312134408 + "nan") + 0.6126660263549897*(-152.73151982606862*(-305.8446528680996*(-0.010424233602134408 - "nan") + 305.0823775541078*(0.008285796312134408 + "nan")) - 62.78976205573237*(-153.09976555150465*(-0.11997193273632538 + 305.8446528680996*(-0.010424233602134408 - "nan")) + 152.73151982606862*(-305.844652868099…
3.26316	1000*(0.10997209368786559 + 0.6179529420172143*(-305.0823775541078*(0.008285796312134408 + "nan") + 0.6212307452388135*(-152.73151982606862*(-305.8446528680996*(-0.010424233602134408 - "nan") + 305.0823775541078*(0.008285796312134408 + "nan")) - 63.66286730944636*(-153.09976555150465*(-0.11997193273632538 + 305.8446528680996*(-0.010424233602134408 - "nan")) + 152.73151982606862*(-305.844652868099…
3.27177	1000*(0.1107380936878656 + 0.6265628573067574*(-305.0823775541078*(0.008285796312134408 + "nan") + 0.6298406605283566*(-152.73151982606862*(-305.8446528680996*(-0.010424233602134408 - "nan") + 305.0823775541078*(0.008285796312134408 + "nan")) - 64.54057997874723*(-153.09976555150465*(-0.11997193273632538 + 305.8446528680996*(-0.010424233602134408 - "nan")) + 152.73151982606862*(-305.8446528680996…
3.28042	1000*(0.11148309368786559 + 0.6352183277036523*(-305.0823775541078*(0.008285796312134408 + "nan") + 0.6384961309252515*(-152.73151982606862*(-305.8446528680996*(-0.010424233602134408 - "nan") + 305.0823775541078*(0.008285796312134408 + "nan")) - 65.42293663042531*(-153.09976555150465*(-0.11997193273632538 + 305.8446528680996*(-0.010424233602134408 - "nan")) + 152.73151982606862*(-305.844652868099…
3.28912	1000*(0.11253709368786559 + 0.6439197157153855*(-305.0823775541078*(0.008285796312134408 + "nan") + 0.6471975189369847*(-152.73151982606862*(-305.8446528680996*(-0.010424233602134408 - "nan") + 305.0823775541078*(0.008285796312134408 + "nan")) - 66.30997421924766*(-153.09976555150465*(-0.11997193273632538 + 305.8446528680996*(-0.010424233602134408 - "nan")) + 152.73151982606862*(-305.844652868099…
3.29787	1000*(0.11322409368786558 + 0.6526673877059039*(-305.0823775541078*(0.008285796312134408 + "nan") + 0.6559451909275031*(-152.73151982606862*(-305.8446528680996*(-0.010424233602134408 - "nan") + 305.0823775541078*(0.008285796312134408 + "nan")) - 67.20173009311686*(-153.09976555150465*(-0.11997193273632538 + 305.8446528680996*(-0.010424233602134408 - "nan")) + 152.73151982606862*(-305.844652868099…
3.30667	1000*(0.11415609368786558 + 0.6614617139470389*(-305.0823775541078*(0.008285796312134408 + "nan") + 0.6647395171686381*(-152.73151982606862*(-305.8446528680996*(-0.010424233602134408 - "nan") + 305.0823775541078*(0.008285796312134408 + "nan")) - 68.09824199831341*(-153.09976555150465*(-0.11997193273632538 + 305.8446528680996*(-0.010424233602134408 - "nan")) + 152.73151982606862*(-305.844652868099…
3.31551	1000*(0.11515609368786558 + 0.6703030686707465*(-305.0823775541078*(0.008285796312134408 + "nan") + 0.6735808718923457*(-152.73151982606862*(-305.8446528680996*(-0.010424233602134408 - "nan") + 305.0823775541078*(0.008285796312134408 + "nan")) - 68.99954808482116*(-153.09976555150465*(-0.11997193273632538 + 305.8446528680996*(-0.010424233602134408 - "nan")) + 152.73151982606862*(-305.844652868099…
3.3244	1000*(0.11606909368786558 + 0.6791918301221953*(-305.0823775541078*(0.008285796312134408 + "nan") + 0.6824696333437945*(-152.73151982606862*(-305.8446528680996*(-0.010424233602134408 - "nan") + 305.0823775541078*(0.008285796312134408 + "nan")) - 69.90568691173914*(-153.09976555150465*(-0.11997193273632538 + 305.8446528680996*(-0.010424233602134408 - "nan")) + 152.73151982606862*(-305.844652868099…
3.33333	1000*(0.11699809368786557 + 0.6881283806137057*(-305.0823775541078*(0.008285796312134408 + "nan") + 0.6914061838353049*(-152.73151982606862*(-305.8446528680996*(-0.010424233602134408 - "nan") + 305.0823775541078*(0.008285796312134408 + "nan")) - 70.81669745278033*(-153.09976555150465*(-0.11997193273632538 + 305.8446528680996*(-0.010424233602134408 - "nan")) + 152.73151982606862*(-305.844652868099…
3.34232	1000*(0.11800609368786558 + 0.6971131065795637*(-305.0823775541078*(0.008285796312134408 + "nan") + 0.7003909098011629*(-152.73151982606862*(-305.8446528680996*(-0.010424233602134408 - "nan") + 305.0823775541078*(0.008285796312134408 + "nan")) - 71.73261910185948*(-153.09976555150465*(-0.11997193273632538 + 305.8446528680996*(-0.010424233602134408 - "nan")) + 152.73151982606862*(-305.844652868099…
3.35135	1000*(0.11884909368786559 + 0.706146398631724*(-305.0823775541078*(0.008285796312134408 + "nan") + 0.7094242018533232*(-152.73151982606862*(-305.8446528680996*(-0.010424233602134408 - "nan") + 305.0823775541078*(0.008285796312134408 + "nan")) - 72.65349167877152*(-153.09976555150465*(-0.11997193273632538 + 305.8446528680996*(-0.010424233602134408 - "nan")) + 152.73151982606862*(-305.8446528680996…
3.36043	1000*(0.11964609368786558 + 0.7152286516164157*(-305.0823775541078*(0.008285796312134408 + "nan") + 0.7185064548380149*(-152.73151982606862*(-305.8446528680996*(-0.010424233602134408 - "nan") + 305.0823775541078*(0.008285796312134408 + "nan")) - 73.57935543496214*(-153.09976555150465*(-0.11997193273632538 + 305.8446528680996*(-0.010424233602134408 - "nan")) + 152.73151982606862*(-305.844652868099…
3.36957	1000*(0.12050109368786557 + 0.7243602646716765*(-305.0823775541078*(0.008285796312134408 + "nan") + 0.7276380678932757*(-152.73151982606862*(-305.8446528680996*(-0.010424233602134408 - "nan") + 305.0823775541078*(0.008285796312134408 + "nan")) - 74.51025105939296*(-153.09976555150465*(-0.11997193273632538 + 305.8446528680996*(-0.010424233602134408 - "nan")) + 152.73151982606862*(-305.844652868099…
3.37875	1000*(0.12134309368786558 + 0.7335416412858216*(-305.0823775541078*(0.008285796312134408 + "nan") + 0.7368194445074208*(-152.73151982606862*(-305.8446528680996*(-0.010424233602134408 - "nan") + 305.0823775541078*(0.008285796312134408 + "nan")) - 75.44621968450186*(-153.09976555150465*(-0.11997193273632538 + 305.8446528680996*(-0.010424233602134408 - "nan")) + 152.73151982606862*(-305.844652868099…
3.38798	1000*(0.12239709368786558 + 0.7427731893568752*(-305.0823775541078*(0.008285796312134408 + "nan") + 0.7460509925784744*(-152.73151982606862*(-305.8446528680996*(-0.010424233602134408 - "nan") + 305.0823775541078*(0.008285796312134408 + "nan")) - 76.3873028922617*(-153.09976555150465*(-0.11997193273632538 + 305.8446528680996*(-0.010424233602134408 - "nan")) + 152.73151982606862*(-305.8446528680996…
3.39726	1000*(0.12331409368786558 + 0.7520553212529748*(-305.0823775541078*(0.008285796312134408 + "nan") + 0.755333124474574*(-152.73151982606862*(-305.8446528680996*(-0.010424233602134408 - "nan") + 305.0823775541078*(0.008285796312134408 + "nan")) - 77.33354272033795*(-153.09976555150465*(-0.11997193273632538 + 305.8446528680996*(-0.010424233602134408 - "nan")) + 152.73151982606862*(-305.8446528680996…
3.40659	1000*(0.12413609368786557 + 0.7613884538737792*(-305.0823775541078*(0.008285796312134408 + "nan") + 0.7646662570953784*(-152.73151982606862*(-305.8446528680996*(-0.010424233602134408 - "nan") + 305.0823775541078*(0.008285796312134408 + "nan")) - 78.28498166834878*(-153.09976555150465*(-0.11997193273632538 + 305.8446528680996*(-0.010424233602134408 - "nan")) + 152.73151982606862*(-305.844652868099…
3.41598	1000*(0.12498809368786556 + 0.770773008712879*(-305.0823775541078*(0.008285796312134408 + "nan") + 0.7740508119344782*(-152.73151982606862*(-305.8446528680996*(-0.010424233602134408 - "nan") + 305.0823775541078*(0.008285796312134408 + "nan")) - 79.24166270422732*(-153.09976555150465*(-0.11997193273632538 + 305.8446528680996*(-0.010424233602134408 - "nan")) + 152.73151982606862*(-305.8446528680996…
3.42541	1000*(0.12605809368786558 + 0.7802094119212559*(-305.0823775541078*(0.008285796312134408 + "nan") + 0.7834872151428551*(-152.73151982606862*(-305.8446528680996*(-0.010424233602134408 - "nan") + 305.0823775541078*(0.008285796312134408 + "nan")) - 80.20362927069087*(-153.09976555150465*(-0.11997193273632538 + 305.8446528680996*(-0.010424233602134408 - "nan")) + 152.73151982606862*(-305.844652868099…
3.4349	1000*(0.12711109368786558 + 0.7896980943717851*(-305.0823775541078*(0.008285796312134408 + "nan") + 0.7929758975933843*(-152.73151982606862*(-305.8446528680996*(-0.010424233602134408 - "nan") + 305.0823775541078*(0.008285796312134408 + "nan")) - 81.17092529181632*(-153.09976555150465*(-0.11997193273632538 + 305.8446528680996*(-0.010424233602134408 - "nan")) + 152.73151982606862*(-305.844652868099…
3.44444	1000*(0.12817909368786556 + 0.7992394917248169*(-305.0823775541078*(0.008285796312134408 + "nan") + 0.8025172949464161*(-152.73151982606862*(-305.8446528680996*(-0.010424233602134408 - "nan") + 305.0823775541078*(0.008285796312134408 + "nan")) - 82.14359517972578*(-153.09976555150465*(-0.11997193273632538 + 305.8446528680996*(-0.010424233602134408 - "nan")) + 152.73151982606862*(-305.844652868099…
3.45404	1000*(0.12918609368786557 + 0.8088340444948567*(-305.0823775541078*(0.008285796312134408 + "nan") + 0.812111847716456*(-152.73151982606862*(-305.8446528680996*(-0.010424233602134408 - "nan") + 305.0823775541078*(0.008285796312134408 + "nan")) - 83.12168384138397*(-153.09976555150465*(-0.11997193273632538 + 305.8446528680996*(-0.010424233602134408 - "nan")) + 152.73151982606862*(-305.8446528680996…
3.46369	1000*(0.13019509368786558 + 0.8184821981183612*(-305.0823775541078*(0.008285796312134408 + "nan") + 0.8217600013399604*(-152.73151982606862*(-305.8446528680996*(-0.010424233602134408 - "nan") + 305.0823775541078*(0.008285796312134408 + "nan")) - 84.10523668550961*(-153.09976555150465*(-0.11997193273632538 + 305.8446528680996*(-0.010424233602134408 - "nan")) + 152.73151982606862*(-305.844652868099…
3.47339	1000*(0.13098109368786556 + 0.8281844030226693*(-305.0823775541078*(0.008285796312134408 + "nan") + 0.8314622062442685*(-152.73151982606862*(-305.8446528680996*(-0.010424233602134408 - "nan") + 305.0823775541078*(0.008285796312134408 + "nan")) - 85.0942996296023*(-153.09976555150465*(-0.11997193273632538 + 305.8446528680996*(-0.010424233602134408 - "nan")) + 152.73151982606862*(-305.8446528680996…
3.48315	1000*(0.13220209368786556 + 0.8379411146961027*(-305.0823775541078*(0.008285796312134408 + "nan") + 0.8412189179177019*(-152.73151982606862*(-305.8446528680996*(-0.010424233602134408 - "nan") + 305.0823775541078*(0.008285796312134408 + "nan")) - 86.08891910708877*(-153.09976555150465*(-0.11997193273632538 + 305.8446528680996*(-0.010424233602134408 - "nan")) + 152.73151982606862*(-305.844652868099…
3.49296	1000*(0.13325909368786557 + 0.8477527937592457*(-305.0823775541078*(0.008285796312134408 + "nan") + 0.8510305969808449*(-152.73151982606862*(-305.8446528680996*(-0.010424233602134408 - "nan") + 305.0823775541078*(0.008285796312134408 + "nan")) - 87.08914207458928*(-153.09976555150465*(-0.11997193273632538 + 305.8446528680996*(-0.010424233602134408 - "nan")) + 152.73151982606862*(-305.844652868099…
3.50282	1000*(0.13415809368786558 + 0.8576199060374345*(-305.0823775541078*(0.008285796312134408 + "nan") + 0.8608977092590337*(-152.73151982606862*(-305.8446528680996*(-0.010424233602134408 - "nan") + 305.0823775541078*(0.008285796312134408 + "nan")) - 88.09501601930727*(-153.09976555150465*(-0.11997193273632538 + 305.8446528680996*(-0.010424233602134408 - "nan")) + 152.73151982606862*(-305.844652868099…
3.51275	1000*(0.13498509368786557 + 0.8675429226344802*(-305.0823775541078*(0.008285796312134408 + "nan") + 0.8708207258560794*(-152.73151982606862*(-305.8446528680996*(-0.010424233602134408 - "nan") + 305.0823775541078*(0.008285796312134408 + "nan")) - 89.10658896654493*(-153.09976555150465*(-0.11997193273632538 + 305.8446528680996*(-0.010424233602134408 - "nan")) + 152.73151982606862*(-305.844652868099…
3.52273	1000*(0.13588309368786558 + 0.8775223200076452*(-305.0823775541078*(0.008285796312134408 + "nan") + 0.8808001232292444*(-152.73151982606862*(-305.8446528680996*(-0.010424233602134408 - "nan") + 305.0823775541078*(0.008285796312134408 + "nan")) - 90.12390948734642*(-153.09976555150465*(-0.11997193273632538 + 305.8446528680996*(-0.010424233602134408 - "nan")) + 152.73151982606862*(-305.844652868099…
3.53276	1000*(0.13676509368786557 + 0.8875585800439052*(-305.0823775541078*(0.008285796312134408 + "nan") + 0.8908363832655044*(-152.73151982606862*(-305.8446528680996*(-0.010424233602134408 - "nan") + 305.0823775541078*(0.008285796312134408 + "nan")) - 91.14702670627214*(-153.09976555150465*(-0.11997193273632538 + 305.8446528680996*(-0.010424233602134408 - "nan")) + 152.73151982606862*(-305.844652868099…
3.54286	1000*(0.13781909368786557 + 0.897652190137515*(-305.0823775541078*(0.008285796312134408 + "nan") + 0.9009299933591142*(-152.73151982606862*(-305.8446528680996*(-0.010424233602134408 - "nan") + 305.0823775541078*(0.008285796312134408 + "nan")) - 92.17599030930597*(-153.09976555150465*(-0.11997193273632538 + 305.8446528680996*(-0.010424233602134408 - "nan")) + 152.73151982606862*(-305.8446528680996…
3.55301	1000*(0.13890209368786557 + 0.9078036432689109*(-305.0823775541078*(0.008285796312134408 + "nan") + 0.9110814464905101*(-152.73151982606862*(-305.8446528680996*(-0.010424233602134408 - "nan") + 305.0823775541078*(0.008285796312134408 + "nan")) - 93.2108505518988*(-153.09976555150465*(-0.11997193273632538 + 305.8446528680996*(-0.010424233602134408 - "nan")) + 152.73151982606862*(-305.8446528680996…
3.56322	1000*(0.13996809368786559 + 0.9180134380849698*(-305.0823775541078*(0.008285796312134408 + "nan") + 0.921291241306569*(-152.73151982606862*(-305.8446528680996*(-0.010424233602134408 - "nan") + 305.0823775541078*(0.008285796312134408 + "nan")) - 94.25165826715016*(-153.09976555150465*(-0.11997193273632538 + 305.8446528680996*(-0.010424233602134408 - "nan")) + 152.73151982606862*(-305.8446528680996…
3.57349	1000*(0.14118109368786558 + 0.9282820789806601*(-305.0823775541078*(0.008285796312134408 + "nan") + 0.9315598822022593*(-152.73151982606862*(-305.8446528680996*(-0.010424233602134408 - "nan") + 305.0823775541078*(0.008285796312134408 + "nan")) - 95.29846487413208*(-153.09976555150465*(-0.11997193273632538 + 305.8446528680996*(-0.010424233602134408 - "nan")) + 152.73151982606862*(-305.844652868099…
3.58382	1000*(0.14233709368786557 + 0.9386100761821061*(-305.0823775541078*(0.008285796312134408 + "nan") + 0.9418878794037053*(-152.73151982606862*(-305.8446528680996*(-0.010424233602134408 - "nan") + 305.0823775541078*(0.008285796312134408 + "nan")) - 96.3513223863567*(-153.09976555150465*(-0.11997193273632538 + 305.8446528680996*(-0.010424233602134408 - "nan")) + 152.73151982606862*(-305.8446528680996…
3.5942	1000*(0.14331709368786558 + 0.9489979458310969*(-305.0823775541078*(0.008285796312134408 + "nan") + 0.9522757490526961*(-152.73151982606862*(-305.8446528680996*(-0.010424233602134408 - "nan") + 305.0823775541078*(0.008285796312134408 + "nan")) - 97.41028342039134*(-153.09976555150465*(-0.11997193273632538 + 305.8446528680996*(-0.010424233602134408 - "nan")) + 152.73151982606862*(-305.844652868099…
3.60465	1000*(0.14435909368786556 + 0.9594462100710697*(-305.0823775541078*(0.008285796312134408 + "nan") + 0.9627240132926689*(-152.73151982606862*(-305.8446528680996*(-0.010424233602134408 - "nan") + 305.0823775541078*(0.008285796312134408 + "nan")) - 98.4754012046238*(-153.09976555150465*(-0.11997193273632538 + 305.8446528680996*(-0.010424233602134408 - "nan")) + 152.73151982606862*(-305.8446528680996…
3.61516	1000*(0.14552909368786557 + 0.9699553971345996*(-305.0823775541078*(0.008285796312134408 + "nan") + 0.9732332003561988*(-152.73151982606862*(-305.8446528680996*(-0.010424233602134408 - "nan") + 305.0823775541078*(0.008285796312134408 + "nan")) - 99.54672958818126*(-153.09976555150465*(-0.11997193273632538 + 305.8446528680996*(-0.010424233602134408 - "nan")) + 152.73151982606862*(-305.844652868099…
3.62573	1000*(0.14664709368786558 + 0.9805260414324191*(-305.0823775541078*(0.008285796312134408 + "nan") + 0.9838038446540183*(-152.73151982606862*(-305.8446528680996*(-0.010424233602134408 - "nan") + 305.0823775541078*(0.008285796312134408 + "nan")) - 100.62432305000515*(-153.09976555150465*(-0.11997193273632538 + 305.8446528680996*(-0.010424233602134408 - "nan")) + 152.73151982606862*(-305.84465286809…
3.63636	1000*(0.14793809368786556 + 0.9911586836440085*(-305.0823775541078*(0.008285796312134408 + "nan") + 0.9944364868656077*(-152.73151982606862*(-305.8446528680996*(-0.010424233602134408 - "nan") + 305.0823775541078*(0.008285796312134408 + "nan")) - 101.70823670808603*(-153.09976555150465*(-0.11997193273632538 + 305.8446528680996*(-0.010424233602134408 - "nan")) + 152.73151982606862*(-305.84465286809…
3.64706	1000*(0.14920209368786558 + 1.001853870809784*(-305.0823775541078*(0.008285796312134408 + "nan") + 1.0051316740313831*(-152.73151982606862*(-305.8446528680996*(-0.010424233602134408 - "nan") + 305.0823775541078*(0.008285796312134408 + "nan")) - 102.79852632886153*(-153.09976555150465*(-0.11997193273632538 + 305.8446528680996*(-0.010424233602134408 - "nan")) + 152.73151982606862*(-305.844652868099…
3.65782	1000*(0.15030409368786557 + 1.012612156424915*(-305.0823775541078*(0.008285796312134408 + "nan") + 1.0158899596465143*(-152.73151982606862*(-305.8446528680996*(-0.010424233602134408 - "nan") + 305.0823775541078*(0.008285796312134408 + "nan")) - 103.89524833678026*(-153.09976555150465*(-0.11997193273632538 + 305.8446528680996*(-0.010424233602134408 - "nan")) + 152.73151982606862*(-305.844652868099…
3.66864	1000*(0.15132709368786557 + 1.0234341005348102*(-305.0823775541078*(0.008285796312134408 + "nan") + 1.0267119037564094*(-152.73151982606862*(-305.8446528680996*(-0.010424233602134408 - "nan") + 305.0823775541078*(0.008285796312134408 + "nan")) - 104.99845982403578*(-153.09976555150465*(-0.11997193273632538 + 305.8446528680996*(-0.010424233602134408 - "nan")) + 152.73151982606862*(-305.84465286809…
3.67953	1000*(0.1526250936878656 + 1.034320269832301*(-305.0823775541078*(0.008285796312134408 + "nan") + 1.0375980730539003*(-152.73151982606862*(-305.8446528680996*(-0.010424233602134408 - "nan") + 305.0823775541078*(0.008285796312134408 + "nan")) - 106.1082185604738*(-153.09976555150465*(-0.11997193273632538 + 305.8446528680996*(-0.010424233602134408 - "nan")) + 152.73151982606862*(-305.8446528680996*…
3.69048	1000*(0.15400409368786558 + 1.0452712377565625*(-305.0823775541078*(0.008285796312134408 + "nan") + 1.0485490409781617*(-152.73151982606862*(-305.8446528680996*(-0.010424233602134408 - "nan") + 305.0823775541078*(0.008285796312134408 + "nan")) - 107.22458300367633*(-153.09976555150465*(-0.11997193273632538 + 305.8446528680996*(-0.010424233602134408 - "nan")) + 152.73151982606862*(-305.84465286809…
3.70149	1000*(0.15539709368786558 + 1.0562875845938051*(-305.0823775541078*(0.008285796312134408 + "nan") + 1.0595653878154043*(-152.73151982606862*(-305.8446528680996*(-0.010424233602134408 - "nan") + 305.0823775541078*(0.008285796312134408 + "nan")) - 108.34761230922638*(-153.09976555150465*(-0.11997193273632538 + 305.8446528680996*(-0.010424233602134408 - "nan")) + 152.73151982606862*(-305.84465286809…
3.71257	1000*(0.15674209368786557 + 1.0673698975797739*(-305.0823775541078*(0.008285796312134408 + "nan") + 1.070647700801373*(-152.73151982606862*(-305.8446528680996*(-0.010424233602134408 - "nan") + 305.0823775541078*(0.008285796312134408 + "nan")) - 109.47736634115698*(-153.09976555150465*(-0.11997193273632538 + 305.8446528680996*(-0.010424233602134408 - "nan")) + 152.73151982606862*(-305.844652868099…
3.72372	1000*(0.15801409368786556 + 1.078518771004096*(-305.0823775541078*(0.008285796312134408 + "nan") + 1.0817965742256952*(-152.73151982606862*(-305.8446528680996*(-0.010424233602134408 - "nan") + 305.0823775541078*(0.008285796312134408 + "nan")) - 110.6139056825886*(-153.09976555150465*(-0.11997193273632538 + 305.8446528680996*(-0.010424233602134408 - "nan")) + 152.73151982606862*(-305.8446528680996…
3.73494	1000*(0.15924709368786558 + 1.089734806316517*(-305.0823775541078*(0.008285796312134408 + "nan") + 1.0930126095381163*(-152.73151982606862*(-305.8446528680996*(-0.010424233602134408 - "nan") + 305.0823775541078*(0.008285796312134408 + "nan")) - 111.75729164655901*(-153.09976555150465*(-0.11997193273632538 + 305.8446528680996*(-0.010424233602134408 - "nan")) + 152.73151982606862*(-305.844652868099…
3.74622	1000*(0.16066809368786558 + 1.101018612235055*(-305.0823775541078*(0.008285796312134408 + "nan") + 1.1042964154566541*(-152.73151982606862*(-305.8446528680996*(-0.010424233602134408 - "nan") + 305.0823775541078*(0.008285796312134408 + "nan")) - 112.90758628704883*(-153.09976555150465*(-0.11997193273632538 + 305.8446528680996*(-0.010424233602134408 - "nan")) + 152.73151982606862*(-305.844652868099…
3.75758	1000*(0.16213009368786557 + 1.11237080485613*(-305.0823775541078*(0.008285796312134408 + "nan") + 1.1156486080777293*(-152.73151982606862*(-305.8446528680996*(-0.010424233602134408 - "nan") + 305.0823775541078*(0.008285796312134408 + "nan")) - 114.06485241020836*(-153.09976555150465*(-0.11997193273632538 + 305.8446528680996*(-0.010424233602134408 - "nan")) + 152.73151982606862*(-305.8446528680996…
3.769	1000*(0.16359109368786556 + 1.1237920077666943*(-305.0823775541078*(0.008285796312134408 + "nan") + 1.1270698109882935*(-152.73151982606862*(-305.8446528680996*(-0.010424233602134408 - "nan") + 305.0823775541078*(0.008285796312134408 + "nan")) - 115.22915358578823*(-153.09976555150465*(-0.11997193273632538 + 305.8446528680996*(-0.010424233602134408 - "nan")) + 152.73151982606862*(-305.84465286809…
3.78049	1000*(0.16502009368786558 + 1.1352828521584213*(-305.0823775541078*(0.008285796312134408 + "nan") + 1.1385606553800205*(-152.73151982606862*(-305.8446528680996*(-0.010424233602134408 - "nan") + 305.0823775541078*(0.008285796312134408 + "nan")) - 116.40055415878025*(-153.09976555150465*(-0.11997193273632538 + 305.8446528680996*(-0.010424233602134408 - "nan")) + 152.73151982606862*(-305.84465286809…
3.79205	1000*(0.16639509368786556 + 1.1468439769439809*(-305.0823775541078*(0.008285796312134408 + "nan") + 1.15012178016558*(-152.73151982606862*(-305.8446528680996*(-0.010424233602134408 - "nan") + 305.0823775541078*(0.008285796312134408 + "nan")) - 117.57911926127065*(-153.09976555150465*(-0.11997193273632538 + 305.8446528680996*(-0.010424233602134408 - "nan")) + 152.73151982606862*(-305.8446528680996…
3.80368	1000*(0.16780809368786556 + 1.1584760288754645*(-305.0823775541078*(0.008285796312134408 + "nan") + 1.1617538320970637*(-152.73151982606862*(-305.8446528680996*(-0.010424233602134408 - "nan") + 305.0823775541078*(0.008285796312134408 + "nan")) - 118.76491482451254*(-153.09976555150465*(-0.11997193273632538 + 305.8446528680996*(-0.010424233602134408 - "nan")) + 152.73151982606862*(-305.84465286809…
3.81538	1000*(0.16920709368786557 + 1.1701796626649879*(-305.0823775541078*(0.008285796312134408 + "nan") + 1.173457465886587*(-152.73151982606862*(-305.8446528680996*(-0.010424233602134408 - "nan") + 305.0823775541078*(0.008285796312134408 + "nan")) - 119.95800759122052*(-153.09976555150465*(-0.11997193273632538 + 305.8446528680996*(-0.010424233602134408 - "nan")) + 152.73151982606862*(-305.844652868099…
3.82716	1000*(0.17068109368786558 + 1.1819555411075324*(-305.0823775541078*(0.008285796312134408 + "nan") + 1.1852333443291316*(-152.73151982606862*(-305.8446528680996*(-0.010424233602134408 - "nan") + 305.0823775541078*(0.008285796312134408 + "nan")) - 121.15846512809331*(-153.09976555150465*(-0.11997193273632538 + 305.8446528680996*(-0.010424233602134408 - "nan")) + 152.73151982606862*(-305.84465286809…
3.83901	1000*(0.17221309368786558 + 1.1938043352060692*(-305.0823775541078*(0.008285796312134408 + "nan") + 1.1970821384276684*(-152.73151982606862*(-305.8446528680996*(-0.010424233602134408 - "nan") + 305.0823775541078*(0.008285796312134408 + "nan")) - 122.36635583856916*(-153.09976555150465*(-0.11997193273632538 + 305.8446528680996*(-0.010424233602134408 - "nan")) + 152.73151982606862*(-305.84465286809…
3.85093	1000*(0.17371809368786556 + 1.2057267242990055*(-305.0823775541078*(0.008285796312134408 + "nan") + 1.2090045275206047*(-152.73151982606862*(-305.8446528680996*(-0.010424233602134408 - "nan") + 305.0823775541078*(0.008285796312134408 + "nan")) - 123.58174897581802*(-153.09976555150465*(-0.11997193273632538 + 305.8446528680996*(-0.010424233602134408 - "nan")) + 152.73151982606862*(-305.84465286809…
3.86293	1000*(0.17525509368786557 + 1.2177233961900296*(-305.0823775541078*(0.008285796312134408 + "nan") + 1.2210011994116288*(-152.73151982606862*(-305.8446528680996*(-0.010424233602134408 - "nan") + 305.0823775541078*(0.008285796312134408 + "nan")) - 124.80471465597817*(-153.09976555150465*(-0.11997193273632538 + 305.8446528680996*(-0.010424233602134408 - "nan")) + 152.73151982606862*(-305.84465286809…
3.875	1000*(0.1770190936878656 + 1.2297950472803723*(-305.0823775541078*(0.008285796312134408 + "nan") + 1.2330728505019715*(-152.73151982606862*(-305.8446528680996*(-0.010424233602134408 - "nan") + 305.0823775541078*(0.008285796312134408 + "nan")) - 126.0353238716393*(-153.09976555150465*(-0.11997193273632538 + 305.8446528680996*(-0.010424233602134408 - "nan")) + 152.73151982606862*(-305.8446528680996…
3.88715	1000*(0.17864009368786557 + 1.2419423827035696*(-305.0823775541078*(0.008285796312134408 + "nan") + 1.2452201859251688*(-152.73151982606862*(-305.8446528680996*(-0.010424233602134408 - "nan") + 305.0823775541078*(0.008285796312134408 + "nan")) - 127.27364850558043*(-153.09976555150465*(-0.11997193273632538 + 305.8446528680996*(-0.010424233602134408 - "nan")) + 152.73151982606862*(-305.84465286809…
3.89937	1000*(0.18013109368786556 + 1.2541661164627622*(-305.0823775541078*(0.008285796312134408 + "nan") + 1.2574439196843614*(-152.73151982606862*(-305.8446528680996*(-0.010424233602134408 - "nan") + 305.0823775541078*(0.008285796312134408 + "nan")) - 128.5197613447665*(-153.09976555150465*(-0.11997193273632538 + 305.8446528680996*(-0.010424233602134408 - "nan")) + 152.73151982606862*(-305.844652868099…
3.91167	1000*(0.18176809368786556 + 1.2664669715705927*(-305.0823775541078*(0.008285796312134408 + "nan") + 1.269744774792192*(-152.73151982606862*(-305.8446528680996*(-0.010424233602134408 - "nan") + 305.0823775541078*(0.008285796312134408 + "nan")) - 129.77373609460983*(-153.09976555150465*(-0.11997193273632538 + 305.8446528680996*(-0.010424233602134408 - "nan")) + 152.73151982606862*(-305.844652868099…
3.92405	1000*(0.18344209368786557 + 1.2788456801917647*(-305.0823775541078*(0.008285796312134408 + "nan") + 1.282123483413364*(-152.73151982606862*(-305.8446528680996*(-0.010424233602134408 - "nan") + 305.0823775541078*(0.008285796312134408 + "nan")) - 131.03564739350287*(-153.09976555150465*(-0.11997193273632538 + 305.8446528680996*(-0.010424233602134408 - "nan")) + 152.73151982606862*(-305.844652868099…
3.93651	1000*(0.18527809368786557 + 1.2913029837883085*(-305.0823775541078*(0.008285796312134408 + "nan") + 1.2945807870099078*(-152.73151982606862*(-305.8446528680996*(-0.010424233602134408 - "nan") + 305.0823775541078*(0.008285796312134408 + "nan")) - 132.30557082762692*(-153.09976555150465*(-0.11997193273632538 + 305.8446528680996*(-0.010424233602134408 - "nan")) + 152.73151982606862*(-305.84465286809…
3.94904	1000*(0.18708109368786557 + 1.3038396332676334*(-305.0823775541078*(0.008285796312134408 + "nan") + 1.3071174364892326*(-152.73151982606862*(-305.8446528680996*(-0.010424233602134408 - "nan") + 305.0823775541078*(0.008285796312134408 + "nan")) - 133.58358294604483*(-153.09976555150465*(-0.11997193273632538 + 305.8446528680996*(-0.010424233602134408 - "nan")) + 152.73151982606862*(-305.84465286809…
3.96166	1000*(0.18882309368786557 + 1.3164563891334073*(-305.0823775541078*(0.008285796312134408 + "nan") + 1.3197341923550066*(-152.73151982606862*(-305.8446528680996*(-0.010424233602134408 - "nan") + 305.0823775541078*(0.008285796312134408 + "nan")) - 134.86976127608196*(-153.09976555150465*(-0.11997193273632538 + 305.8446528680996*(-0.010424233602134408 - "nan")) + 152.73151982606862*(-305.84465286809…
3.97436	1000*(0.19055909368786558 + 1.3291540216393463*(-305.0823775541078*(0.008285796312134408 + "nan") + 1.3324318248609455*(-152.73151982606862*(-305.8446528680996*(-0.010424233602134408 - "nan") + 305.0823775541078*(0.008285796312134408 + "nan")) - 136.16418433900392*(-153.09976555150465*(-0.11997193273632538 + 305.8446528680996*(-0.010424233602134408 - "nan")) + 152.73151982606862*(-305.84465286809…
3.98714	1000*(0.19255909368786558 + 1.3419333109459672*(-305.0823775541078*(0.008285796312134408 + "nan") + 1.3452111141675664*(-152.73151982606862*(-305.8446528680996*(-0.010424233602134408 - "nan") + 305.0823775541078*(0.008285796312134408 + "nan")) - 137.4669316659962*(-153.09976555150465*(-0.11997193273632538 + 305.8446528680996*(-0.010424233602134408 - "nan")) + 152.73151982606862*(-305.844652868099…
4	1000*(0.19448009368786556 + 1.3547950472803723*(-305.0823775541078*(0.008285796312134408 + "nan") + 1.3580728505019715*(-152.73151982606862*(-305.8446528680996*(-0.010424233602134408 - "nan") + 305.0823775541078*(0.008285796312134408 + "nan")) - 138.7780838144529*(-153.09976555150465*(-0.11997193273632538 + 305.8446528680996*(-0.010424233602134408 - "nan")) + 152.73151982606862*(-305.844652868099…
4.01294	1000*(0.19636809368786556 + 1.3677400310991428*(-305.0823775541078*(0.008285796312134408 + "nan") + 1.371017834320742*(-152.73151982606862*(-305.8446528680996*(-0.010424233602134408 - "nan") + 305.0823775541078*(0.008285796312134408 + "nan")) - 140.0977223845825*(-153.09976555150465*(-0.11997193273632538 + 305.8446528680996*(-0.010424233602134408 - "nan")) + 152.73151982606862*(-305.8446528680996…
4.02597	1000*(0.19833509368786556 + 1.3807690732543985*(-305.0823775541078*(0.008285796312134408 + "nan") + 1.3840468764759977*(-152.73151982606862*(-305.8446528680996*(-0.010424233602134408 - "nan") + 305.0823775541078*(0.008285796312134408 + "nan")) - 141.42593003633627*(-153.09976555150465*(-0.11997193273632538 + 305.8446528680996*(-0.010424233602134408 - "nan")) + 152.73151982606862*(-305.84465286809…
4.03909	1000*(0.20048909368786558 + 1.3938829951631084*(-305.0823775541078*(0.008285796312134408 + "nan") + 1.3971607983847076*(-152.73151982606862*(-305.8446528680996*(-0.010424233602134408 - "nan") + 305.0823775541078*(0.008285796312134408 + "nan")) - 142.76279050666824*(-153.09976555150465*(-0.11997193273632538 + 305.8446528680996*(-0.010424233602134408 - "nan")) + 152.73151982606862*(-305.84465286809…
4.05229	1000*(0.20238409368786558 + 1.4070826289797185*(-305.0823775541078*(0.008285796312134408 + "nan") + 1.4103604322013177*(-152.73151982606862*(-305.8446528680996*(-0.010424233602134408 - "nan") + 305.0823775541078*(0.008285796312134408 + "nan")) - 144.10838862713308*(-153.09976555150465*(-0.11997193273632538 + 305.8446528680996*(-0.010424233602134408 - "nan")) + 152.73151982606862*(-305.84465286809…
4.06557	1000*(0.20458309368786556 + 1.4203688177721756*(-305.0823775541078*(0.008285796312134408 + "nan") + 1.4236466209937748*(-152.73151982606862*(-305.8446528680996*(-0.010424233602134408 - "nan") + 305.0823775541078*(0.008285796312134408 + "nan")) - 145.46281034183056*(-153.09976555150465*(-0.11997193273632538 + 305.8446528680996*(-0.010424233602134408 - "nan")) + 152.73151982606862*(-305.84465286809…
4.07895	1000*(0.20686809368786557 + 1.4337424157014245*(-305.0823775541078*(0.008285796312134408 + "nan") + 1.4370202189230237*(-152.73151982606862*(-305.8446528680996*(-0.010424233602134408 - "nan") + 305.0823775541078*(0.008285796312134408 + "nan")) - 146.82614272570356*(-153.09976555150465*(-0.11997193273632538 + 305.8446528680996*(-0.010424233602134408 - "nan")) + 152.73151982606862*(-305.84465286809…
4.09241	1000*(0.20912409368786558 + 1.4472042882044645*(-305.0823775541078*(0.008285796312134408 + "nan") + 1.4504820914260637*(-152.73151982606862*(-305.8446528680996*(-0.010424233602134408 - "nan") + 305.0823775541078*(0.008285796312134408 + "nan")) - 148.19847400319958*(-153.09976555150465*(-0.11997193273632538 + 305.8446528680996*(-0.010424233602134408 - "nan")) + 152.73151982606862*(-305.84465286809…
4.10596	1000*(0.21130009368786556 + 1.4607553121810342*(-305.0823775541078*(0.008285796312134408 + "nan") + 1.4640331154026334*(-152.73151982606862*(-305.8446528680996*(-0.010424233602134408 - "nan") + 305.0823775541078*(0.008285796312134408 + "nan")) - 149.5798935673015*(-153.09976555150465*(-0.11997193273632538 + 305.8446528680996*(-0.010424233602134408 - "nan")) + 152.73151982606862*(-305.844652868099…
4.1196	1000*(0.2136260936878656 + 1.474396376184027*(-305.0823775541078*(0.008285796312134408 + "nan") + 1.4776741794056263*(-152.73151982606862*(-305.8446528680996*(-0.010424233602134408 - "nan") + 305.0823775541078*(0.008285796312134408 + "nan")) - 150.97049199893905*(-153.09976555150465*(-0.11997193273632538 + 305.8446528680996*(-0.010424233602134408 - "nan")) + 152.73151982606862*(-305.8446528680996…
4.13333	1000*(0.21600509368786558 + 1.488128380613706*(-305.0823775541078*(0.008285796312134408 + "nan") + 1.4914061838353052*(-152.73151982606862*(-305.8446528680996*(-0.010424233602134408 - "nan") + 305.0823775541078*(0.008285796312134408 + "nan")) - 152.37036108678748*(-153.09976555150465*(-0.11997193273632538 + 305.8446528680996*(-0.010424233602134408 - "nan")) + 152.73151982606862*(-305.844652868099…

## Sheet: Sheet9
1.55	-0.0871887
1.55194	0.0971969
1.55388	0.0484694
1.55583	-0.0553202
1.55779	0.100117
1.55975	0.0620031
1.56171	-0.15722
1.56368	-0.00621042
1.56566	0.00292663
1.56764	-0.0618001
1.56962	0.0144223
1.57161	0.0366922
1.5736	-0.127545
1.5756	-0.0512662
1.57761	-0.0885895
1.57962	-0.024931
1.58163	0.0664514
1.58365	-0.0602432
1.58568	-0.0415141
1.58771	0.0446008
1.58974	-0.0915647
1.59178	-0.00997368
1.59383	0.0267153
1.59588	-0.0528536
1.59794	-0.0409321
1.6	-0.0305614
1.60207	-0.0495984
1.60414	-0.0198318
1.60622	-0.077588
1.6083	-0.0189693
1.61039	-0.0942194
1.61248	-0.0169287
1.61458	-0.0622118
1.61669	-0.0400868
1.6188	-0.143146
1.62092	-0.0802558
1.62304	-0.0423003
1.62516	-0.171353
1.6273	-0.0560693
1.62943	-0.0393811
1.63158	-0.0325388
1.63373	-0.0407762
1.63588	-0.124011
1.63804	-0.115108
1.64021	-0.0860733
1.64238	-0.048002
1.64456	-0.0778709
1.64675	-0.074026
1.64894	-0.0371615
1.65113	-0.0585484
1.65333	-0.10198
1.65554	-0.154055
1.65775	-0.0664444
1.65997	-0.0664637
1.6622	-0.110821
1.66443	-0.154688
1.66667	-0.0245509
1.66891	-0.113327
1.67116	-0.131608
1.67341	-0.099438
1.67568	-0.044432
1.67794	-0.0728446
1.68022	-0.148997
1.6825	-0.152293
1.68478	-0.117316
1.68707	-0.0993658
1.68937	0.0274114
1.69168	-0.0041262
1.69399	-0.119345
1.69631	-0.105974
1.69863	-0.0905592
1.70096	-0.170048
1.7033	-0.128472
1.70564	-0.0803581
1.70799	-0.169409
1.71034	-0.110617
1.71271	-0.0448766
1.71508	-0.173847
1.71745	-0.108594
1.71983	-0.163247
1.72222	-0.170505
1.72462	-0.0987303
1.72702	-0.137302
1.72943	-0.1501
1.73184	-0.146032
1.73427	-0.133094
1.73669	-0.152872
1.73913	-0.115462
1.74157	-0.15756
1.74402	-0.156447
1.74648	-0.114053
1.74894	-0.138993
1.75141	-0.132488
1.75389	-0.153317
1.75637	-0.17133
1.75887	-0.121831
1.76136	-0.162451
1.76387	-0.188648
1.76638	-0.11637
1.7689	-0.188226
1.77143	-0.143409
1.77396	-0.17471
1.7765	-0.117331
1.77905	-0.137652
1.78161	-0.186251
1.78417	-0.139032
1.78674	-0.162728
1.78932	-0.17409
1.79191	-0.179442
1.7945	-0.178098
1.7971	-0.199037
1.79971	-0.182777
1.80233	-0.146924
1.80495	-0.208159
1.80758	-0.181765
1.81022	-0.20116
1.81287	-0.194133
1.81552	-0.225718
1.81818	-0.186889
1.82085	-0.184362
1.82353	-0.208882
1.82622	-0.216543
1.82891	-0.200806
1.83161	-0.199232
1.83432	-0.216415
1.83704	-0.222896
1.83976	-0.24049
1.8425	-0.272796
1.84524	-0.254473
1.84799	-0.238359
1.85075	-0.232579
1.85351	-0.247802
1.85629	-0.268601
1.85907	-0.290008
1.86186	-0.305012
1.86466	-0.301763
1.86747	-0.334355
1.87029	-0.281423
1.87311	-0.315679
1.87595	-0.33013
1.87879	-0.333972
1.88164	-0.331842
1.8845	-0.328487
1.88737	-0.355058
1.89024	-0.362805
1.89313	-0.362291
1.89602	-0.386132
1.89893	-0.383984
1.90184	-0.37149
1.90476	-0.397367
1.90769	-0.399344
1.91063	-0.399558
1.91358	-0.403353
1.91654	-0.440005
1.9195	-0.447838
1.92248	-0.478253
1.92547	-0.506055
1.92846	-0.51267
1.93146	-0.498526
1.93448	-0.501044
1.9375	-0.560092
1.94053	-0.550251
1.94357	-0.580196
1.94662	-0.622801
1.94969	-0.627603
1.95276	-0.644588
1.95584	-0.674474
1.95893	-0.736022
1.96203	-0.717675
1.96513	-0.758704
1.96825	-0.827706
1.97138	-0.862331
1.97452	-0.885141
1.97767	-0.908756
1.98083	-0.949817
1.984	-1.00946
1.98718	-1.06688
1.99037	-1.10983
1.99357	-1.1418
1.99678	-1.19354
2	-1.21477
2.00323	-1.25863
2.00647	-1.30578
2.00972	-1.37831
2.01299	-1.39047
2.01626	-1.44841
2.01954	-1.46514
2.02284	-1.51564
2.02614	-1.54561
2.02946	-1.57112
2.03279	-1.62416
2.03612	-1.69241
2.03947	-1.68163
2.04283	-1.69151
2.0462	-1.72731
2.04959	-1.69804
2.05298	-1.68824
2.05638	-1.73301
2.0598	-1.72558
2.06323	-1.71564
2.06667	-1.77044
2.07012	-1.6969
2.07358	-1.67913
2.07705	-1.64738
2.08054	-1.65731
2.08403	-1.60861
2.08754	-1.52763
2.09106	-1.49955
2.09459	-1.46369
2.09814	-1.39191
2.10169	-1.40518
2.10526	-1.32047
2.10884	-1.24623
2.11244	-1.20819
2.11604	-1.16092
2.11966	-1.13209
2.12329	-1.07353
2.12693	-1.11094
2.13058	-1.05186
2.13425	-1.03658
2.13793	-0.996916
2.14162	-0.983684
2.14533	-1.00394
2.14905	-0.97007
2.15278	-0.967907
2.15652	-0.956314
2.16028	-0.966319
2.16405	-0.975368
2.16783	-0.986816
2.17163	-0.994398
2.17544	-0.977876
2.17926	-1.00785
2.1831	-1.01375
2.18695	-1.08476
2.19081	-1.07285
2.19469	-1.09075
2.19858	-1.08877
2.20249	-1.08896
2.20641	-1.11552
2.21034	-1.11177
2.21429	-1.12251
2.21825	-1.10605
2.22222	-1.06506
2.22621	-1.08839
2.23022	-1.06123
2.23423	-1.04036
2.23827	-0.981901
2.24231	-0.998073
2.24638	-0.975169
2.25045	-0.926436
2.25455	-0.88102
2.25865	-0.848402
2.26277	-0.808281
2.26691	-0.771214
2.27106	-0.684359
2.27523	-0.644447
2.27941	-0.630533
2.28361	-0.514691
2.28782	-0.467811
2.29205	-0.409858
2.2963	-0.390389
2.30056	-0.300142
2.30483	-0.248805
2.30912	-0.138213
2.31343	-0.123416
2.31776	-0.0946319
2.3221	0.00912278
2.32645	0.042522
2.33083	0.106006
2.33522	0.138494
2.33962	0.190825
2.34405	0.265221
2.34848	0.341464
2.35294	0.351269
2.35741	0.437523
2.3619	0.48177
2.36641	0.499852
2.37094	0.639206
2.37548	0.695502
2.38004	0.756894
2.38462	0.927505
2.38921	0.977605
2.39382	1.11842
2.39845	1.19913
2.4031	1.37939
2.40777	1.50283
2.41245	1.67816
2.41715	1.83904
2.42188	2.00359
2.42661	2.13849
2.43137	2.40709
2.43615	2.63222
2.44094	2.81112
2.44576	3.04923
2.45059	3.3251
2.45545	3.66968
2.46032	4.07335
2.46521	4.35281
2.47012	4.63881
2.47505	4.95815
2.48	5.5144
2.48497	6.00517
2.48996	6.61442
2.49497	7.15672
2.5	7.66785
2.50505	8.42386
2.51012	9.12547
2.51521	10.1277
2.52033	10.7497
2.52546	12.0086
2.53061	12.6786
2.53579	13.9678
2.54098	15.0533
2.5462	16.2542
2.55144	17.7995
2.5567	19.0738
2.56198	20.3993
2.56729	22.3625
2.57261	23.3675
2.57796	24.9052
2.58333	26.941
2.58873	28.1531
2.59414	29.2293
2.59958	31.4072
2.60504	34.0721
2.61053	34.2337
2.61603	36.4695
2.62156	38.7729
2.62712	39.0647
2.6327	41.9279
2.6383	43.2526
2.64392	41.3782
2.64957	30.8217
2.65525	6.06474
2.66094	-38.5482
2.66667	-108.806
2.67241	-210.636
2.67819	-350.126
2.68398	-533.636
2.6898	-767.503
2.69565	-1058.3
2.70153	-1412.79
2.70742	-1837.85
2.71335	-2340.57
2.7193	-2928.19
2.72527	-3608.14
2.73128	-4388.03
2.73731	-5275.69
2.74336	-6279.05
2.74945	-7406.31
2.75556	-8665.85
2.76169	-10066.2
2.76786	-11616.3
2.77405	-13325
2.78027	-15201.6
2.78652	-17255.4
2.79279	-19496.3
2.7991	-21934
2.80543	-24578.6
2.81179	-27440.7
2.81818	-30530.7
2.8246	-33859.5
2.83105	-37438.3
2.83753	-41278.4
2.84404	-45391.6
2.85057	-49789.7
2.85714	-54484.9
2.86374	-59489.7
2.87037	-64816.8
2.87703	-70479.4
2.88372	-76490.8
2.89044	-82864.8
2.8972	-89615.3
2.90398	-96756.8
2.9108	-104304
2.91765	-112271
2.92453	-120675
2.93144	-129530
2.93839	-138852
2.94537	-148659
2.95238	-158967
2.95943	-169793
2.96651	-181154
2.97362	-193070
2.98077	-205557
2.98795	-218636
2.99517	-232325
3.00242	-246643
3.00971	-261612
3.01703	-277252
3.02439	-293583
3.03178	-310628
3.03922	-328408
3.04668	-346947
3.05419	-366266
3.06173	-386390
3.06931	-407343
3.07692	-429149
3.08458	-451835
3.09227	-475424
3.1	-499945
3.10777	-525423
3.11558	-551887
3.12343	-579366
3.13131	-607887
3.13924	-637480
3.14721	-668176
3.15522	-700005
3.16327	-732999
3.17136	-767191
3.17949	-802613
3.18766	-839299
3.19588	-877284
3.20413	-916603
3.21244	-957292
3.22078	-999389
3.22917	-1.04293e+06
3.2376	-1.08796e+06
3.24607	-1.1345e+06
3.25459	-1.18262e+06
3.26316	-1.23233e+06
3.27177	-1.2837e+06
3.28042	-1.33675e+06
3.28912	-1.39155e+06
3.29787	-1.44812e+06
3.30667	-1.50651e+06
3.31551	-1.56678e+06
3.3244	-1.62898e+06
3.33333	-1.69314e+06
3.34232	-1.75933e+06
3.35135	-1.82759e+06
3.36043	-1.89798e+06
3.36957	-1.97056e+06
3.37875	-2.04537e+06
3.38798	-2.12247e+06
3.39726	-2.20192e+06
3.40659	-2.28379e+06
3.41598	-2.36813e+06
3.42541	-2.455e+06
3.4349	-2.54447e+06
3.44444	-2.6366e+06
3.45404	-2.73146e+06
3.46369	-2.82912e+06
3.47339	-2.92964e+06
3.48315	-3.03311e+06
3.49296	-3.13958e+06
3.50282	-3.24914e+06
3.51275	-3.36186e+06
3.52273	-3.47783e+06
3.53276	-3.59711e+06
3.54286	-3.71979e+06
3.55301	-3.84596e+06
3.56322	-3.9757e+06
3.57349	-4.10909e+06
3.58382	-4.24624e+06
3.5942	-4.38722e+06
3.60465	-4.53214e+06
3.61516	-4.68108e+06
3.62573	-4.83416e+06
3.63636	-4.99146e+06
3.64706	-5.15309e+06
3.65782	-5.31916e+06
3.66864	-5.48978e+06
3.67953	-5.66504e+06
3.69048	-5.84508e+06
3.70149	-6.03e+06
3.71257	-6.21992e+06
3.72372	-6.41496e+06
3.73494	-6.61525e+06
3.74622	-6.82091e+06
3.75758	-7.03208e+06
3.769	-7.24889e+06
3.78049	-7.47146e+06
3.79205	-7.69995e+06
3.80368	-7.9345e+06
3.81538	-8.17525e+06
3.82716	-8.42235e+06
3.83901	-8.67596e+06
3.85093	-8.93623e+06
3.86293	-9.20332e+06
3.875	-9.47741e+06
3.88715	-9.75865e+06
3.89937	-1.00472e+07
3.91167	-1.03433e+07
3.92405	-1.06471e+07
3.93651	-1.09587e+07
3.94904	-1.12784e+07
3.96166	-1.16064e+07
3.97436	-1.19428e+07
3.98714	-1.22879e+07
4	-1.26419e+07
4.01294	-1.30049e+07
4.02597	-1.33773e+07
4.03909	-1.37592e+07
4.05229	-1.41509e+07
4.06557	-1.45525e+07
4.07895	-1.49645e+07
4.09241	-1.53869e+07
4.10596	-1.582e+07
4.1196	-1.62642e+07
4.13333	-1.67197e+07
