# Supplementary material for: Hot-carrier trapping preserves high quantum yields but limits optical gain in InP-based quantum dots
Source: Nat Commun. 2025 Jul 7;16:6249. doi: 10.1038/s41467-025-61511-9 (PMC12234661; doi:10.1038/s41467-025-61511-9)
Supplement: Supplementary file 3 — Source Data [file 41467_2025_61511_MOESM3_ESM.zip › Figure1g.xlsx]

## Sheet: Maximum bleach
0.358346	0.141566
3.65513	0.776593
4.51516	0.841595
5.37519	0.893808
0.537519	0.215709
6.27106	0.925741
7.05942	0.987709
0.716692	0.271269
0.895865	0.321797
1.07504	0.358854
1.43338	0.453426
1.79173	0.544423
0.179173	0.0797477
2.69835	0.659286

## Sheet: Theory maximum bleach Ptrap = 0
0	0
0.1	0.0749207
0.2	0.149396
0.3	0.223055
0.4	0.2956
0.5	0.36679
0.6	0.436436
0.7	0.504389
0.8	0.570535
0.9	0.63479
1	0.697094
1.1	0.757406
1.2	0.815704
1.3	0.87198
1.4	0.926235
1.5	0.978482
1.6	1.02874
1.7	1.07704
1.8	1.12342
1.9	1.16791
2	1.21054
2.1	1.25138
2.2	1.29045
2.3	1.32782
2.4	1.36352
2.5	1.39762
2.6	1.43015
2.7	1.46117
2.8	1.49074
2.9	1.51889
3	1.54569
3.1	1.57119
3.2	1.59542
3.3	1.61845
3.4	1.64031
3.5	1.66107
3.6	1.68075
3.7	1.69941
3.8	1.71709
3.9	1.73384
4	1.74969
4.1	1.76468
4.2	1.77886
4.3	1.79226
4.4	1.80492
4.5	1.81688
4.6	1.82816
4.7	1.8388
4.8	1.84884
4.9	1.85829
5	1.86721
5.1	1.8756
5.2	1.8835
5.3	1.89093
5.4	1.89792
5.5	1.90449
5.6	1.91067
5.7	1.91647
5.8	1.92192
5.9	1.92704
6	1.93183
6.1	1.93634
6.2	1.94056
6.3	1.94451
6.4	1.94822
6.5	1.95169
6.6	1.95495
6.7	1.95799
6.8	1.96084
6.9	1.9635
7	1.96599
7.1	1.96832
7.2	1.9705
7.3	1.97253
7.4	1.97443
7.5	1.97621
7.6	1.97786
7.7	1.97941
7.8	1.98085
7.9	1.9822
8	1.98345

## Sheet: Theory maximum bleach Ptrap = 1
0	0
0.1	0.0692584
0.2	0.136841
0.3	0.202508
0.4	0.266076
0.5	0.327408
0.6	0.386408
0.7	0.44301
0.8	0.497179
0.9	0.548898
1	0.598172
1.1	0.64502
1.2	0.689473
1.3	0.731571
1.4	0.771365
1.5	0.808908
1.6	0.844263
1.7	0.877491
1.8	0.90866
1.9	0.937838
2	0.965096
2.1	0.990502
2.2	1.01413
2.3	1.03604
2.4	1.05632
2.5	1.07502
2.6	1.09222
2.7	1.10798
2.8	1.12236
2.9	1.13543
3	1.14726
3.1	1.15789
3.2	1.1674
3.3	1.17582
3.4	1.18323
3.5	1.18967
3.6	1.19519
3.7	1.19985
3.8	1.20368
3.9	1.20674
4	1.20906
4.1	1.21069
4.2	1.21167
4.3	1.21204
4.4	1.21184
4.5	1.21109
4.6	1.20983
4.7	1.2081
4.8	1.20593
4.9	1.20334
5	1.20036
5.1	1.19702
5.2	1.19334
5.3	1.18935
5.4	1.18507
5.5	1.18051
5.6	1.17572
5.7	1.17069
5.8	1.16545
5.9	1.16001
6	1.1544
6.1	1.14862
6.2	1.1427
6.3	1.13664
6.4	1.13046
6.5	1.12418
6.6	1.11779
6.7	1.11132
6.8	1.10477
6.9	1.09815
7	1.09147
7.1	1.08474
7.2	1.07797
7.3	1.07117
7.4	1.06434
7.5	1.05748
7.6	1.05061
7.7	1.04373
7.8	1.03684
7.9	1.02995
8	1.02307

## Sheet: Theory maximum bleach Ptrap = 2
0	0
0.1	0.0637221
0.2	0.124794
0.3	0.183112
0.4	0.23861
0.5	0.29126
0.6	0.34106
0.7	0.388031
0.8	0.432211
0.9	0.473656
1	0.512432
1.1	0.548612
1.2	0.582279
1.3	0.613519
1.4	0.642424
1.5	0.669084
1.6	0.693595
1.7	0.716049
1.8	0.736541
1.9	0.755163
2	0.772007
2.1	0.787162
2.2	0.800715
2.3	0.812751
2.4	0.823352
2.5	0.832599
2.6	0.840569
2.7	0.847335
2.8	0.852969
2.9	0.857541
3	0.861114
3.1	0.863754
3.2	0.865519
3.3	0.866467
3.4	0.866654
3.5	0.866131
3.6	0.864949
3.7	0.863155
3.8	0.860793
3.9	0.857907
4	0.854537
4.1	0.850721
4.2	0.846496
4.3	0.841896
4.4	0.836954
4.5	0.831699
4.6	0.826162
4.7	0.820369
4.8	0.814346
4.9	0.808116
5	0.801704
5.1	0.795129
5.2	0.788412
5.3	0.781571
5.4	0.774625
5.5	0.767588
5.6	0.760478
5.7	0.753307
5.8	0.746089
5.9	0.738836
6	0.73156
6.1	0.724272
6.2	0.716981
6.3	0.709696
6.4	0.702427
6.5	0.69518
6.6	0.687963
6.7	0.680782
6.8	0.673644
6.9	0.666554
7	0.659516
7.1	0.652536
7.2	0.645618
7.3	0.638765
7.4	0.63198
7.5	0.625268
7.6	0.61863
7.7	0.612069
7.8	0.605586
7.9	0.599184
8	0.592865
