# Supplementary material for: Hot-carrier trapping preserves high quantum yields but limits optical gain in InP-based quantum dots
Source: Nat Commun. 2025 Jul 7;16:6249. doi: 10.1038/s41467-025-61511-9 (PMC12234661; doi:10.1038/s41467-025-61511-9)
Supplement: Supplementary file 3 — Source Data [file 41467_2025_61511_MOESM3_ESM.zip › Figure1h.xlsx]

## Sheet: Single bleach
0.358346	0.156541
3.65513	0.48522
4.51516	0.490324
5.37519	0.499281
0.537519	0.213905
6.27106	0.502946
7.05942	0.497266
0.716692	0.256398
0.895865	0.299619
1.07504	0.333933
1.43338	0.375935
1.79173	0.412039
0.179173	0.087256
2.69835	0.458595

## Sheet: Theory exciton bleach Ptrap = 0
0	0
0.1	0.0713719
0.2	0.135952
0.3	0.194386
0.4	0.24726
0.5	0.295102
0.6	0.338391
0.7	0.377561
0.8	0.413003
0.9	0.445073
1	0.47409
1.1	0.500347
1.2	0.524104
1.3	0.545601
1.4	0.565052
1.5	0.582652
1.6	0.598578
1.7	0.612987
1.8	0.626026
1.9	0.637824
2	0.648499
2.1	0.658158
2.2	0.666898
2.3	0.674806
2.4	0.681962
2.5	0.688436
2.6	0.694295
2.7	0.699596
2.8	0.704392
2.9	0.708733
3	0.71266
3.1	0.716213
3.2	0.719428
3.3	0.722338
3.4	0.72497
3.5	0.727352
3.6	0.729507
3.7	0.731457
3.8	0.733222
3.9	0.734819
4	0.736263
4.1	0.73757
4.2	0.738753
4.3	0.739824
4.4	0.740792
4.5	0.741668
4.6	0.742461
4.7	0.743179
4.8	0.743828
4.9	0.744415
5	0.744947
5.1	0.745427
5.2	0.745863
5.3	0.746256
5.4	0.746613
5.5	0.746935
5.6	0.747227
5.7	0.747491
5.8	0.747729
5.9	0.747945
6	0.748141
6.1	0.748318
6.2	0.748478
6.3	0.748623
6.4	0.748754
6.5	0.748872
6.6	0.74898
6.7	0.749077
6.8	0.749165
6.9	0.749244
7	0.749316
7.1	0.749381
7.2	0.74944
7.3	0.749493
7.4	0.749542
7.5	0.749585
7.6	0.749625
7.7	0.74966
7.8	0.749693
7.9	0.749722
8	0.749748

## Sheet: Theory exciton bleach Ptrap = 1
0	0
0.1	0.0663969
0.2	0.126051
0.3	0.179609
0.4	0.227655
0.5	0.270717
0.6	0.309274
0.7	0.343758
0.8	0.374561
0.9	0.402038
1	0.426509
1.1	0.448264
1.2	0.467565
1.3	0.484649
1.4	0.499731
1.5	0.513006
1.6	0.52465
1.7	0.53482
1.8	0.543661
1.9	0.551303
2	0.557864
2.1	0.56345
2.2	0.568157
2.3	0.572073
2.4	0.575275
2.5	0.577837
2.6	0.579821
2.7	0.581286
2.8	0.582284
2.9	0.582864
3	0.583069
3.1	0.582937
3.2	0.582503
3.3	0.581799
3.4	0.580855
3.5	0.579696
3.6	0.578345
3.7	0.576825
3.8	0.575153
3.9	0.573347
4	0.571423
4.1	0.569396
4.2	0.567277
4.3	0.565078
4.4	0.56281
4.5	0.560482
4.6	0.558103
4.7	0.55568
4.8	0.553219
4.9	0.550728
5	0.548212
5.1	0.545675
5.2	0.543123
5.3	0.540559
5.4	0.537987
5.5	0.53541
5.6	0.532831
5.7	0.530253
5.8	0.527679
5.9	0.525109
6	0.522547
6.1	0.519993
6.2	0.51745
6.3	0.514919
6.4	0.5124
6.5	0.509895
6.6	0.507405
6.7	0.504931
6.8	0.502473
6.9	0.500032
7	0.497609
7.1	0.495203
7.2	0.492816
7.3	0.490448
7.4	0.488099
7.5	0.485768
7.6	0.483458
7.7	0.481167
7.8	0.478896
7.9	0.476644
8	0.474413

## Sheet: Theory exciton bleach Ptrap = 2
0	0
0.1	0.0614713
0.2	0.116347
0.3	0.165269
0.4	0.208818
0.5	0.247521
0.6	0.281851
0.7	0.31224
0.8	0.339075
0.9	0.362708
1	0.383456
1.1	0.401606
1.2	0.417418
1.3	0.431127
1.4	0.442944
1.5	0.453061
1.6	0.461652
1.7	0.468873
1.8	0.474864
1.9	0.479754
2	0.483659
2.1	0.486681
2.2	0.488916
2.3	0.490448
2.4	0.491353
2.5	0.491702
2.6	0.491555
2.7	0.49097
2.8	0.489997
2.9	0.488682
3	0.487066
3.1	0.485185
3.2	0.483075
3.3	0.480763
3.4	0.478279
3.5	0.475645
3.6	0.472883
3.7	0.470014
3.8	0.467055
3.9	0.464022
4	0.460928
4.1	0.457786
4.2	0.454609
4.3	0.451405
4.4	0.448183
4.5	0.444953
4.6	0.441721
4.7	0.438492
4.8	0.435274
4.9	0.432071
5	0.428886
5.1	0.425725
5.2	0.42259
5.3	0.419484
5.4	0.41641
5.5	0.41337
5.6	0.410366
5.7	0.4074
5.8	0.404472
5.9	0.401585
6	0.398738
6.1	0.395933
6.2	0.39317
6.3	0.39045
6.4	0.387772
6.5	0.385138
6.6	0.382547
6.7	0.38
6.8	0.377495
6.9	0.375033
7	0.372615
7.1	0.370238
7.2	0.367904
7.3	0.365611
7.4	0.36336
7.5	0.36115
7.6	0.358981
7.7	0.356851
7.8	0.354761
7.9	0.352709
8	0.350697
