# Supplementary material for: Hot-carrier trapping preserves high quantum yields but limits optical gain in InP-based quantum dots
Source: Nat Commun. 2025 Jul 7;16:6249. doi: 10.1038/s41467-025-61511-9 (PMC12234661; doi:10.1038/s41467-025-61511-9)
Supplement: Supplementary file 3 — Source Data [file 41467_2025_61511_MOESM3_ESM.zip › Figure2a.xlsx]

## Sheet: Pump push probe data
-4.8432	1.0387
-4.3502	1.02066
-3.8302	1.00714
-3.3372	1.0249
-2.8432	1.00025
-2.3372	0.983797
-2.1372	1.01627
-1.9372	1.01664
-1.7372	0.999535
-1.5372	1.01517
-1.3232	0.995153
-1.2432	0.973801
-1.1372	0.99038
-1.0432	1.01356
-0.9372	0.980218
-0.8972	0.95899
-0.8302	0.942564
-0.7902	0.95906
-0.7232	0.989611
-0.6972	0.987624
-0.6432	0.98481
-0.5902	0.996253
-0.5372	0.985971
-0.4972	0.990428
-0.4432	0.985991
-0.3902	1.00794
-0.3372	1.0046
-0.2972	1.00111
-0.2432	0.977098
-0.1902	0.937309
-0.1372	0.892404
-0.0972	0.813658
-0.0432	0.690861
0.0098	0.530287
0.0628	0.372666
0.1028	0.283891
0.1568	0.243347
0.2228	0.222302
0.2498	0.248397
0.3028	0.319065
0.3568	0.321777
0.4098	0.347332
0.4628	0.378197
0.5028	0.396833
0.5568	0.454176
0.6498	0.546628
0.7568	0.587971
0.8768	0.660041
0.9568	0.694327
1.0498	0.711405
1.1568	0.737063
1.2628	0.758557
1.3568	0.766559
1.4768	0.830887
1.5568	0.795949
1.6628	0.817786
1.8498	0.845525
2.0628	0.814494
2.2768	0.816665
2.4628	0.832443
2.6628	0.833489
3.1568	0.854146
3.6898	0.912896
4.1698	0.918469
4.6628	0.888976
5.6498	0.893977
6.6628	0.850524
7.6628	0.875831
8.6628	0.887538
9.6768	0.941702
11.6628	0.913335
13.6628	0.915897
15.6498	0.93237
17.6628	0.953555
19.6628	0.935025
24.6628	0.914609
29.6628	0.890954
34.6628	0.920841
39.6628	0.95855
44.6628	0.958368
49.6628	0.913713
54.6628	0.932327
59.6768	0.935191
64.6898	0.935155
69.6768	0.888433
79.6628	0.894465
89.6628	0.892071
99.6628	0.916822
109.663	0.886425
119.663	0.855131
129.663	0.902649
139.663	0.850568
149.663	0.910284
159.663	0.896608
169.663	0.864679
189.663	0.896932
209.663	0.91205
229.663	0.877727
249.677	0.854591
269.663	0.848995
289.663	0.814341

## Sheet: Pump probe data
-4.902	0.991399
-4.409	0.995685
-3.889	1.04572
-3.396	1.02055
-2.902	0.991999
-2.396	1.01312
-2.196	1.01949
-1.996	1.00307
-1.796	0.981023
-1.596	1.00185
-1.382	1.02537
-1.302	1.02985
-1.196	1.03472
-1.102	1.03899
-0.996	1.01193
-0.956	1.00081
-0.889	1.00526
-0.849	1.01882
-0.782	1.02025
-0.756	1.0158
-0.702	1.01286
-0.649	1.00175
-0.596	0.997877
-0.556	1.00863
-0.502	1.00805
-0.449	1.00385
-0.396	0.997839
-0.356	1.00645
-0.302	0.999098
-0.249	0.9839
-0.196	0.977711
-0.156	0.987142
-0.102	1.02522
-0.049	1.00966
0.004	1.01825
0.044	1.02582
0.098	1.00623
0.164	1.01391
0.191	1.01722
0.244	1.0025
0.298	1.0043
0.351	1.02541
0.404	1.01339
0.444	0.988247
0.498	1.00751
0.591	1.02513
0.698	0.992393
0.818	1.00025
0.898	1.01894
0.991	1.03689
1.098	1.00325
1.204	1.00679
1.298	1.01579
1.418	1.00897
1.498	1.00817
1.604	0.984835
1.791	0.987629
2.004	1.01339
2.218	1.015
2.404	0.99579
2.604	1.01113
3.098	0.999573
3.631	1.00096
4.111	1.00456
4.604	0.996293
5.591	1.01791
6.604	1.01055
7.604	0.997782
8.604	0.998274
9.618	1.01472
11.604	1.00953
13.604	1.00862
15.591	1.01239
17.604	1.0128
19.604	0.997696
24.604	0.978191
29.604	0.992759
34.604	0.984578
39.604	1.00601
44.604	0.973818
49.604	0.994936
54.604	0.974387
59.618	0.988745
64.631	0.944148
69.618	0.976339
79.604	0.931837
89.604	0.959756
99.604	0.936702
109.604	0.939866
119.604	0.934719
129.604	0.922468
139.604	0.958228
149.604	0.936666
159.604	0.925112
169.604	0.914314
189.604	0.930096
209.604	0.920926
229.604	0.927541
249.618	0.900566
269.604	0.889335
289.604	0.917573
