# Supplementary material for: Hot-carrier trapping preserves high quantum yields but limits optical gain in InP-based quantum dots
Source: Nat Commun. 2025 Jul 7;16:6249. doi: 10.1038/s41467-025-61511-9 (PMC12234661; doi:10.1038/s41467-025-61511-9)
Supplement: Supplementary file 3 — Source Data [file 41467_2025_61511_MOESM3_ESM.zip › Figure2b.xlsx]

## Sheet: Pump push probe data
-4.597	1.03807
-4.103	1.02449
-3.597	0.958703
-3.103	1.02547
-2.597	1.00373
-2.103	0.985559
-1.903	1.0289
-1.703	1.08435
-1.503	1.05475
-1.303	1.00492
-1.09	1.02057
-1.01	1.04734
-0.903	1.04923
-0.797	1.02211
-0.703	1.0166
-0.65	0.980738
-0.61	0.990271
-0.557	1.03029
-0.503	0.997038
-0.45	0.96186
-0.397	0.987644
-0.357	0.980741
-0.303	0.967056
-0.25	0.921966
-0.21	0.855915
-0.157	0.847122
-0.103	0.794852
-0.05	0.669585
0.003	0.470639
0.043	0.367446
0.097	0.322758
0.15	0.284897
0.203	0.301183
0.243	0.329968
0.297	0.354514
0.35	0.374551
0.403	0.410488
0.443	0.447518
0.497	0.510746
0.55	0.566922
0.603	0.591197
0.643	0.60513
0.697	0.624479
0.763	0.686203
0.803	0.731334
0.897	0.75172
1.003	0.782113
1.097	0.808802
1.203	0.865571
1.297	0.756782
1.403	0.839391
1.51	0.903249
1.603	0.916027
1.71	0.974593
1.803	0.946171
1.897	0.921261
2.097	0.849143
2.297	0.994319
2.497	0.982105
2.697	0.91441
2.897	0.926886
3.403	0.952834
3.937	0.966801
4.39	0.912995
4.897	0.972386

## Sheet: Pump push probe fit
-5	1.0022
-4.99	1.0022
-4.98	1.0022
-4.97	1.00219
-4.96	1.00219
-4.95	1.00218
-4.94	1.00218
-4.93	1.00217
-4.92	1.00217
-4.91	1.00217
-4.9	1.00216
-4.89	1.00216
-4.88	1.00215
-4.87	1.00215
-4.86	1.00214
-4.85	1.00214
-4.84	1.00213
-4.83	1.00213
-4.82	1.00213
-4.81	1.00212
-4.8	1.00212
-4.79	1.00211
-4.78	1.00211
-4.77	1.0021
-4.76	1.0021
-4.75	1.00209
-4.74	1.00209
-4.73	1.00209
-4.72	1.00208
-4.71	1.00208
-4.7	1.00207
-4.69	1.00207
-4.68	1.00206
-4.67	1.00206
-4.66	1.00205
-4.65	1.00205
-4.64	1.00205
-4.63	1.00204
-4.62	1.00204
-4.61	1.00203
-4.6	1.00203
-4.59	1.00202
-4.58	1.00202
-4.57	1.00202
-4.56	1.00201
-4.55	1.00201
-4.54	1.002
-4.53	1.002
-4.52	1.00199
-4.51	1.00199
-4.5	1.00198
-4.49	1.00198
-4.48	1.00198
-4.47	1.00197
-4.46	1.00197
-4.45	1.00196
-4.44	1.00196
-4.43	1.00195
-4.42	1.00195
-4.41	1.00194
-4.4	1.00194
-4.39	1.00194
-4.38	1.00193
-4.37	1.00193
-4.36	1.00192
-4.35	1.00192
-4.34	1.00191
-4.33	1.00191
-4.32	1.0019
-4.31	1.0019
-4.3	1.0019
-4.29	1.00189
-4.28	1.00189
-4.27	1.00188
-4.26	1.00188
-4.25	1.00187
-4.24	1.00187
-4.23	1.00187
-4.22	1.00186
-4.21	1.00186
-4.2	1.00185
-4.19	1.00185
-4.18	1.00184
-4.17	1.00184
-4.16	1.00183
-4.15	1.00183
-4.14	1.00183
-4.13	1.00182
-4.12	1.00182
-4.11	1.00181
-4.1	1.00181
-4.09	1.0018
-4.08	1.0018
-4.07	1.00179
-4.06	1.00179
-4.05	1.00179
-4.04	1.00178
-4.03	1.00178
-4.02	1.00177
-4.01	1.00177
-4	1.00176
-3.99	1.00176
-3.98	1.00175
-3.97	1.00175
-3.96	1.00175
-3.95	1.00174
-3.94	1.00174
-3.93	1.00173
-3.92	1.00173
-3.91	1.00172
-3.9	1.00172
-3.89	1.00172
-3.88	1.00171
-3.87	1.00171
-3.86	1.0017
-3.85	1.0017
-3.84	1.00169
-3.83	1.00169
-3.82	1.00168
-3.81	1.00168
-3.8	1.00168
-3.79	1.00167
-3.78	1.00167
-3.77	1.00166
-3.76	1.00166
-3.75	1.00165
-3.74	1.00165
-3.73	1.00164
-3.72	1.00164
-3.71	1.00164
-3.7	1.00163
-3.69	1.00163
-3.68	1.00162
-3.67	1.00162
-3.66	1.00161
-3.65	1.00161
-3.64	1.0016
-3.63	1.0016
-3.62	1.0016
-3.61	1.00159
-3.6	1.00159
-3.59	1.00158
-3.58	1.00158
-3.57	1.00157
-3.56	1.00157
-3.55	1.00157
-3.54	1.00156
-3.53	1.00156
-3.52	1.00155
-3.51	1.00155
-3.5	1.00154
-3.49	1.00154
-3.48	1.00153
-3.47	1.00153
-3.46	1.00153
-3.45	1.00152
-3.44	1.00152
-3.43	1.00151
-3.42	1.00151
-3.41	1.0015
-3.4	1.0015
-3.39	1.00149
-3.38	1.00149
-3.37	1.00149
-3.36	1.00148
-3.35	1.00148
-3.34	1.00147
-3.33	1.00147
-3.32	1.00146
-3.31	1.00146
-3.3	1.00145
-3.29	1.00145
-3.28	1.00145
-3.27	1.00144
-3.26	1.00144
-3.25	1.00143
-3.24	1.00143
-3.23	1.00142
-3.22	1.00142
-3.21	1.00142
-3.2	1.00141
-3.19	1.00141
-3.18	1.0014
-3.17	1.0014
-3.16	1.00139
-3.15	1.00139
-3.14	1.00138
-3.13	1.00138
-3.12	1.00138
-3.11	1.00137
-3.1	1.00137
-3.09	1.00136
-3.08	1.00136
-3.07	1.00135
-3.06	1.00135
-3.05	1.00134
-3.04	1.00134
-3.03	1.00134
-3.02	1.00133
-3.01	1.00133
-3	1.00132
-2.99	1.00132
-2.98	1.00131
-2.97	1.00131
-2.96	1.0013
-2.95	1.0013
-2.94	1.0013
-2.93	1.00129
-2.92	1.00129
-2.91	1.00128
-2.9	1.00128
-2.89	1.00127
-2.88	1.00127
-2.87	1.00127
-2.86	1.00126
-2.85	1.00126
-2.84	1.00125
-2.83	1.00125
-2.82	1.00124
-2.81	1.00124
-2.8	1.00123
-2.79	1.00123
-2.78	1.00123
-2.77	1.00122
-2.76	1.00122
-2.75	1.00121
-2.74	1.00121
-2.73	1.0012
-2.72	1.0012
-2.71	1.00119
-2.7	1.00119
-2.69	1.00119
-2.68	1.00118
-2.67	1.00118
-2.66	1.00117
-2.65	1.00117
-2.64	1.00116
-2.63	1.00116
-2.62	1.00116
-2.61	1.00115
-2.6	1.00115
-2.59	1.00114
-2.58	1.00114
-2.57	1.00113
-2.56	1.00113
-2.55	1.00112
-2.54	1.00112
-2.53	1.00112
-2.52	1.00111
-2.51	1.00111
-2.5	1.0011
-2.49	1.0011
-2.48	1.00109
-2.47	1.00109
-2.46	1.00108
-2.45	1.00108
-2.44	1.00108
-2.43	1.00107
-2.42	1.00107
-2.41	1.00106
-2.4	1.00106
-2.39	1.00105
-2.38	1.00105
-2.37	1.00104
-2.36	1.00104
-2.35	1.00104
-2.34	1.00103
-2.33	1.00103
-2.32	1.00102
-2.31	1.00102
-2.3	1.00101
-2.29	1.00101
-2.28	1.00101
-2.27	1.001
-2.26	1.001
-2.25	1.00099
-2.24	1.00099
-2.23	1.00098
-2.22	1.00098
-2.21	1.00097
-2.2	1.00097
-2.19	1.00097
-2.18	1.00096
-2.17	1.00096
-2.16	1.00095
-2.15	1.00095
-2.14	1.00094
-2.13	1.00094
-2.12	1.00093
-2.11	1.00093
-2.1	1.00093
-2.09	1.00092
-2.08	1.00092
-2.07	1.00091
-2.06	1.00091
-2.05	1.0009
-2.04	1.0009
-2.03	1.00089
-2.02	1.00089
-2.01	1.00089
-2	1.00088
-1.99	1.00088
-1.98	1.00087
-1.97	1.00087
-1.96	1.00086
-1.95	1.00086
-1.94	1.00086
-1.93	1.00085
-1.92	1.00085
-1.91	1.00084
-1.9	1.00084
-1.89	1.00083
-1.88	1.00083
-1.87	1.00082
-1.86	1.00082
-1.85	1.00082
-1.84	1.00081
-1.83	1.00081
-1.82	1.0008
-1.81	1.0008
-1.8	1.00079
-1.79	1.00079
-1.78	1.00078
-1.77	1.00078
-1.76	1.00078
-1.75	1.00077
-1.74	1.00077
-1.73	1.00076
-1.72	1.00076
-1.71	1.00075
-1.7	1.00075
-1.69	1.00074
-1.68	1.00074
-1.67	1.00074
-1.66	1.00073
-1.65	1.00073
-1.64	1.00072
-1.63	1.00072
-1.62	1.00071
-1.61	1.00071
-1.6	1.00071
-1.59	1.0007
-1.58	1.0007
-1.57	1.00069
-1.56	1.00069
-1.55	1.00068
-1.54	1.00068
-1.53	1.00067
-1.52	1.00067
-1.51	1.00067
-1.5	1.00066
-1.49	1.00066
-1.48	1.00065
-1.47	1.00065
-1.46	1.00064
-1.45	1.00064
-1.44	1.00063
-1.43	1.00063
-1.42	1.00063
-1.41	1.00062
-1.4	1.00062
-1.39	1.00061
-1.38	1.00061
-1.37	1.0006
-1.36	1.0006
-1.35	1.0006
-1.34	1.00059
-1.33	1.00059
-1.32	1.00058
-1.31	1.00058
-1.3	1.00057
-1.29	1.00057
-1.28	1.00056
-1.27	1.00056
-1.26	1.00056
-1.25	1.00055
-1.24	1.00055
-1.23	1.00054
-1.22	1.00054
-1.21	1.00053
-1.2	1.00053
-1.19	1.00052
-1.18	1.00052
-1.17	1.00052
-1.16	1.00051
-1.15	1.00051
-1.14	1.0005
-1.13	1.0005
-1.12	1.00049
-1.11	1.00049
-1.1	1.00048
-1.09	1.00048
-1.08	1.00048
-1.07	1.00047
-1.06	1.00047
-1.05	1.00046
-1.04	1.00046
-1.03	1.00045
-1.02	1.00045
-1.01	1.00045
-1	1.00044
-0.99	1.00044
-0.98	1.00043
-0.97	1.00043
-0.96	1.00042
-0.95	1.00042
-0.94	1.00041
-0.93	1.00041
-0.92	1.00041
-0.91	1.0004
-0.9	1.0004
-0.89	1.00039
-0.88	1.00039
-0.87	1.00038
-0.86	1.00038
-0.85	1.00037
-0.84	1.00037
-0.83	1.00037
-0.82	1.00036
-0.81	1.00036
-0.8	1.00035
-0.79	1.00035
-0.78	1.00034
-0.77	1.00034
-0.76	1.00033
-0.75	1.00033
-0.74	1.00033
-0.73	1.00032
-0.72	1.00032
-0.71	1.00031
-0.7	1.00031
-0.69	1.0003
-0.68	1.0003
-0.67	1.0003
-0.66	1.00029
-0.65	1.00029
-0.64	1.00028
-0.63	1.00028
-0.62	1.00027
-0.61	1.00027
-0.6	1.00026
-0.59	1.00026
-0.58	1.00026
-0.57	1.00025
-0.56	1.00025
-0.55	1.00024
-0.54	1.00024
-0.53	1.00023
-0.52	1.00023
-0.51	1.00022
-0.5	1.00022
-0.49	1.00021
-0.48	1.00021
-0.47	1.0002
-0.46	1.0002
-0.45	1.00019
-0.44	1.00018
-0.43	1.00017
-0.42	1.00015
-0.41	1.00013
-0.4	1.0001
-0.39	1.00005
-0.38	0.999993
-0.37	0.999909
-0.36	0.999792
-0.35	0.99963
-0.34	0.999407
-0.33	0.999104
-0.32	0.998694
-0.31	0.998145
-0.3	0.997416
-0.29	0.996459
-0.28	0.995212
-0.27	0.993604
-0.26	0.991552
-0.25	0.988958
-0.24	0.985713
-0.23	0.981692
-0.22	0.976762
-0.21	0.970775
-0.2	0.963581
-0.19	0.955021
-0.18	0.944941
-0.17	0.933191
-0.16	0.919632
-0.15	0.904147
-0.14	0.886642
-0.13	0.867059
-0.12	0.845376
-0.11	0.821616
-0.1	0.795854
-0.09	0.768213
-0.08	0.73887
-0.07	0.708054
-0.06	0.676039
-0.05	0.643142
-0.04	0.609715
-0.03	0.576131
-0.02	0.542781
-0.01	0.510055
0	0.478333
0.01	0.447975
0.02	0.41931
0.03	0.392625
0.04	0.368159
0.05	0.346099
0.06	0.326576
0.07	0.309664
0.08	0.295384
0.09	0.283706
0.1	0.274552
0.11	0.267807
0.12	0.263324
0.13	0.260932
0.14	0.260441
0.15	0.261655
0.16	0.264372
0.17	0.268396
0.18	0.273536
0.19	0.279614
0.2	0.286464
0.21	0.29394
0.22	0.301908
0.23	0.310253
0.24	0.318875
0.25	0.327692
0.26	0.336632
0.27	0.34564
0.28	0.354667
0.29	0.363678
0.3	0.372643
0.31	0.381541
0.32	0.390354
0.33	0.399071
0.34	0.407682
0.35	0.416181
0.36	0.424566
0.37	0.432832
0.38	0.44098
0.39	0.449008
0.4	0.456916
0.41	0.464707
0.42	0.472381
0.43	0.479938
0.44	0.487381
0.45	0.494711
0.46	0.50193
0.47	0.509039
0.48	0.51604
0.49	0.522934
0.5	0.529723
0.51	0.536409
0.52	0.542993
0.53	0.549477
0.54	0.555862
0.55	0.56215
0.56	0.568342
0.57	0.574439
0.58	0.580444
0.59	0.586357
0.6	0.59218
0.61	0.597915
0.62	0.603562
0.63	0.609123
0.64	0.6146
0.65	0.619993
0.66	0.625304
0.67	0.630534
0.68	0.635684
0.69	0.640756
0.7	0.64575
0.71	0.650669
0.72	0.655512
0.73	0.660282
0.74	0.664979
0.75	0.669604
0.76	0.674159
0.77	0.678645
0.78	0.683062
0.79	0.687412
0.8	0.691696
0.81	0.695914
0.82	0.700068
0.83	0.704159
0.84	0.708188
0.85	0.712155
0.86	0.716061
0.87	0.719909
0.88	0.723697
0.89	0.727428
0.9	0.731102
0.91	0.73472
0.92	0.738282
0.93	0.741791
0.94	0.745246
0.95	0.748648
0.96	0.751999
0.97	0.755298
0.98	0.758547
0.99	0.761747
1	0.764898
1.01	0.768001
1.02	0.771056
1.03	0.774065
1.04	0.777028
1.05	0.779946
1.06	0.78282
1.07	0.785649
1.08	0.788436
1.09	0.79118
1.1	0.793882
1.11	0.796543
1.12	0.799163
1.13	0.801744
1.14	0.804285
1.15	0.806787
1.16	0.809252
1.17	0.811678
1.18	0.814068
1.19	0.816421
1.2	0.818738
1.21	0.82102
1.22	0.823267
1.23	0.82548
1.24	0.827659
1.25	0.829805
1.26	0.831919
1.27	0.834
1.28	0.836049
1.29	0.838067
1.3	0.840054
1.31	0.842011
1.32	0.843938
1.33	0.845835
1.34	0.847704
1.35	0.849544
1.36	0.851356
1.37	0.853141
1.38	0.854898
1.39	0.856628
1.4	0.858332
1.41	0.86001
1.42	0.861662
1.43	0.86329
1.44	0.864892
1.45	0.86647
1.46	0.868023
1.47	0.869553
1.48	0.87106
1.49	0.872544
1.5	0.874005
1.51	0.875444
1.52	0.87686
1.53	0.878256
1.54	0.879629
1.55	0.880982
1.56	0.882314
1.57	0.883626
1.58	0.884918
1.59	0.88619
1.6	0.887443
1.61	0.888676
1.62	0.889891
1.63	0.891087
1.64	0.892265
1.65	0.893425
1.66	0.894567
1.67	0.895692
1.68	0.896799
1.69	0.89789
1.7	0.898964
1.71	0.900021
1.72	0.901063
1.73	0.902088
1.74	0.903098
1.75	0.904092
1.76	0.905071
1.77	0.906035
1.78	0.906985
1.79	0.90792
1.8	0.90884
1.81	0.909747
1.82	0.910639
1.83	0.911518
1.84	0.912384
1.85	0.913236
1.86	0.914075
1.87	0.914902
1.88	0.915716
1.89	0.916517
1.9	0.917306
1.91	0.918083
1.92	0.918848
1.93	0.919601
1.94	0.920343
1.95	0.921074
1.96	0.921793
1.97	0.922501
1.98	0.923199
1.99	0.923885
2	0.924562
2.01	0.925228
2.02	0.925883
2.03	0.926529
2.04	0.927165
2.05	0.927791
2.06	0.928407
2.07	0.929014
2.08	0.929612
2.09	0.9302
2.1	0.93078
2.11	0.93135
2.12	0.931912
2.13	0.932465
2.14	0.93301
2.15	0.933546
2.16	0.934074
2.17	0.934594
2.18	0.935106
2.19	0.935611
2.2	0.936107
2.21	0.936596
2.22	0.937077
2.23	0.937551
2.24	0.938018
2.25	0.938477
2.26	0.93893
2.27	0.939375
2.28	0.939814
2.29	0.940245
2.3	0.940671
2.31	0.941089
2.32	0.941502
2.33	0.941908
2.34	0.942307
2.35	0.942701
2.36	0.943088
2.37	0.94347
2.38	0.943845
2.39	0.944215
2.4	0.944579
2.41	0.944938
2.42	0.945291
2.43	0.945638
2.44	0.945981
2.45	0.946318
2.46	0.946649
2.47	0.946976
2.48	0.947297
2.49	0.947614
2.5	0.947926
2.51	0.948233
2.52	0.948535
2.53	0.948832
2.54	0.949125
2.55	0.949414
2.56	0.949698
2.57	0.949977
2.58	0.950253
2.59	0.950524
2.6	0.95079
2.61	0.951053
2.62	0.951312
2.63	0.951566
2.64	0.951817
2.65	0.952064
2.66	0.952307
2.67	0.952546
2.68	0.952781
2.69	0.953013
2.7	0.953241
2.71	0.953466
2.72	0.953687
2.73	0.953905
2.74	0.954119
2.75	0.954331
2.76	0.954538
2.77	0.954743
2.78	0.954944
2.79	0.955143
2.8	0.955338
2.81	0.95553
2.82	0.955719
2.83	0.955905
2.84	0.956088
2.85	0.956269
2.86	0.956447
2.87	0.956621
2.88	0.956793
2.89	0.956963
2.9	0.95713
2.91	0.957294
2.92	0.957456
2.93	0.957615
2.94	0.957771
2.95	0.957925
2.96	0.958077
2.97	0.958227
2.98	0.958374
2.99	0.958518
3	0.958661
3.01	0.958801
3.02	0.958939
3.03	0.959075
3.04	0.959209
3.05	0.95934
3.06	0.95947
3.07	0.959597
3.08	0.959723
3.09	0.959846
3.1	0.959968
3.11	0.960088
3.12	0.960205
3.13	0.960321
3.14	0.960435
3.15	0.960548
3.16	0.960658
3.17	0.960767
3.18	0.960874
3.19	0.960979
3.2	0.961083
3.21	0.961185
3.22	0.961285
3.23	0.961384
3.24	0.961482
3.25	0.961577
3.26	0.961671
3.27	0.961764
3.28	0.961855
3.29	0.961945
3.3	0.962033
3.31	0.96212
3.32	0.962206
3.33	0.96229
3.34	0.962373
3.35	0.962454
3.36	0.962534
3.37	0.962613
3.38	0.962691
3.39	0.962767
3.4	0.962842
3.41	0.962916
3.42	0.962989
3.43	0.963061
3.44	0.963131
3.45	0.9632
3.46	0.963269
3.47	0.963336
3.48	0.963402
3.49	0.963466
3.5	0.96353
3.51	0.963593
3.52	0.963655
3.53	0.963716
3.54	0.963775
3.55	0.963834
3.56	0.963892
3.57	0.963949
3.58	0.964005
3.59	0.96406
3.6	0.964114
3.61	0.964167
3.62	0.96422
3.63	0.964271
3.64	0.964322
3.65	0.964372
3.66	0.964421
3.67	0.964469
3.68	0.964516
3.69	0.964563
3.7	0.964609
3.71	0.964654
3.72	0.964698
3.73	0.964742
3.74	0.964785
3.75	0.964827
3.76	0.964868
3.77	0.964909
3.78	0.964949
3.79	0.964988
3.8	0.965027
3.81	0.965065
3.82	0.965102
3.83	0.965139
3.84	0.965175
3.85	0.965211
3.86	0.965246
3.87	0.96528
3.88	0.965314
3.89	0.965347
3.9	0.965379
3.91	0.965411
3.92	0.965443
3.93	0.965474
3.94	0.965504
3.95	0.965534
3.96	0.965563
3.97	0.965592
3.98	0.965621
3.99	0.965648
4	0.965676
4.01	0.965703
4.02	0.965729
4.03	0.965755
4.04	0.96578
4.05	0.965805
4.06	0.96583
4.07	0.965854
4.08	0.965878
4.09	0.965901
4.1	0.965924
4.11	0.965946
4.12	0.965968
4.13	0.96599
4.14	0.966011
4.15	0.966032
4.16	0.966052
4.17	0.966072
4.18	0.966092
4.19	0.966111
4.2	0.96613
4.21	0.966149
4.22	0.966167
4.23	0.966185
4.24	0.966202
4.25	0.96622
4.26	0.966237
4.27	0.966253
4.28	0.966269
4.29	0.966285
4.3	0.966301
4.31	0.966316
4.32	0.966331
4.33	0.966346
4.34	0.966361
4.35	0.966375
4.36	0.966389
4.37	0.966402
4.38	0.966416
4.39	0.966429
4.4	0.966442
4.41	0.966454
4.42	0.966466
4.43	0.966478
4.44	0.96649
4.45	0.966502
4.46	0.966513
4.47	0.966524
4.48	0.966535
4.49	0.966546
4.5	0.966556
4.51	0.966566
4.52	0.966576
4.53	0.966586
4.54	0.966595
4.55	0.966604
4.56	0.966614
4.57	0.966622
4.58	0.966631
4.59	0.96664
4.6	0.966648
4.61	0.966656
4.62	0.966664
4.63	0.966672
4.64	0.966679
4.65	0.966686
4.66	0.966694
4.67	0.966701
4.68	0.966707
4.69	0.966714
4.7	0.966721
4.71	0.966727
4.72	0.966733
4.73	0.966739
4.74	0.966745
4.75	0.966751
4.76	0.966756
4.77	0.966761
4.78	0.966767
4.79	0.966772
4.8	0.966777
4.81	0.966782
4.82	0.966786
4.83	0.966791
4.84	0.966795
4.85	0.966799
4.86	0.966803
4.87	0.966807
4.88	0.966811
4.89	0.966815
4.9	0.966819
4.91	0.966822
4.92	0.966826
4.93	0.966829
4.94	0.966832
4.95	0.966835
4.96	0.966838
4.97	0.966841
4.98	0.966844
4.99	0.966846
5	0.966849
