# Supplementary material for: Hot-carrier trapping preserves high quantum yields but limits optical gain in InP-based quantum dots
Source: Nat Commun. 2025 Jul 7;16:6249. doi: 10.1038/s41467-025-61511-9 (PMC12234661; doi:10.1038/s41467-025-61511-9)
Supplement: Supplementary file 3 — Source Data [file 41467_2025_61511_MOESM3_ESM.zip › Figure2c.xlsx]

## Sheet: Pump push probe data
-4.58212	1.01417
-4.08878	1.01953
-3.58212	1.01566
-3.08878	1.01058
-2.58212	1.01126
-2.08878	1.00382
-1.83545	1.00494
-1.58212	0.996412
-1.32878	1.00011
-1.08878	1.00709
-0.982119	1.00272
-0.888779	0.998985
-0.782119	1.0017
-0.688779	1.01083
-0.582119	1.01184
-0.555449	1.00659
-0.528779	0.999496
-0.515449	0.997665
-0.488779	1.0035
-0.462119	0.999997
-0.435449	1.00551
-0.395449	0.997095
-0.382119	0.991804
-0.355449	0.994876
-0.328779	0.989847
-0.302119	0.995594
-0.288779	0.996469
-0.242114	0.999848
-0.235449	0.994808
-0.208779	0.994705
-0.170446	0.98706
-0.155449	0.988243
-0.128779	0.986332
-0.0904464	0.980996
-0.0887789	0.982863
-0.0621189	0.953032
-0.0237852	0.723614
0.00455107	0.624077
0.0178811	0.500877
0.0445511	0.28872
0.0712211	0.22825
0.102884	0.126063
0.111221	0.140967
0.154553	0.276841
0.164551	0.303749
0.191221	0.431113
0.217881	0.467487
0.244551	0.515018
0.271221	0.525826
0.297881	0.548569
0.311221	0.547194
0.337881	0.554998
0.377881	0.588217
0.417881	0.598844
0.471221	0.627981
0.511221	0.648653
0.564551	0.664854
0.617881	0.709269
0.671221	0.752627
0.711221	0.78199
0.764551	0.817862
0.817881	0.83536
0.871221	0.851151
0.911221	0.866999
0.964551	0.881005
1.01788	0.883677
1.07122	0.901028
1.11122	0.910391
1.16455	0.918445
1.21788	0.923622
1.27122	0.931485
1.31122	0.938469
1.36455	0.94757
1.41788	0.949937
1.51122	0.959859
1.61788	0.972304
1.71122	0.962543
1.81788	0.967413
1.91122	0.963703
2.01788	0.965023
2.11122	0.973954
2.21788	0.96953
2.31122	0.983453
2.41788	0.97805
2.51122	0.984058
2.61788	0.980701
2.71122	0.980905
2.81788	0.98169
2.91122	0.978256
3.16455	0.981018
3.41788	0.987367
3.67122	0.977072
3.91122	0.972101
4.16455	0.966707
4.41788	0.970838
4.67122	0.968551
4.91122	0.963635

## Sheet: Pump push probe fit
-5	1.01136
-4.99	1.01134
-4.98	1.01132
-4.97	1.01129
-4.96	1.01127
-4.95	1.01125
-4.94	1.01123
-4.93	1.0112
-4.92	1.01118
-4.91	1.01116
-4.9	1.01113
-4.89	1.01111
-4.88	1.01109
-4.87	1.01107
-4.86	1.01104
-4.85	1.01102
-4.84	1.011
-4.83	1.01097
-4.82	1.01095
-4.81	1.01093
-4.8	1.01091
-4.79	1.01088
-4.78	1.01086
-4.77	1.01084
-4.76	1.01081
-4.75	1.01079
-4.74	1.01077
-4.73	1.01075
-4.72	1.01072
-4.71	1.0107
-4.7	1.01068
-4.69	1.01066
-4.68	1.01063
-4.67	1.01061
-4.66	1.01059
-4.65	1.01056
-4.64	1.01054
-4.63	1.01052
-4.62	1.0105
-4.61	1.01047
-4.6	1.01045
-4.59	1.01043
-4.58	1.0104
-4.57	1.01038
-4.56	1.01036
-4.55	1.01034
-4.54	1.01031
-4.53	1.01029
-4.52	1.01027
-4.51	1.01025
-4.5	1.01022
-4.49	1.0102
-4.48	1.01018
-4.47	1.01015
-4.46	1.01013
-4.45	1.01011
-4.44	1.01009
-4.43	1.01006
-4.42	1.01004
-4.41	1.01002
-4.4	1.00999
-4.39	1.00997
-4.38	1.00995
-4.37	1.00993
-4.36	1.0099
-4.35	1.00988
-4.34	1.00986
-4.33	1.00983
-4.32	1.00981
-4.31	1.00979
-4.3	1.00977
-4.29	1.00974
-4.28	1.00972
-4.27	1.0097
-4.26	1.00968
-4.25	1.00965
-4.24	1.00963
-4.23	1.00961
-4.22	1.00958
-4.21	1.00956
-4.2	1.00954
-4.19	1.00952
-4.18	1.00949
-4.17	1.00947
-4.16	1.00945
-4.15	1.00942
-4.14	1.0094
-4.13	1.00938
-4.12	1.00936
-4.11	1.00933
-4.1	1.00931
-4.09	1.00929
-4.08	1.00927
-4.07	1.00924
-4.06	1.00922
-4.05	1.0092
-4.04	1.00917
-4.03	1.00915
-4.02	1.00913
-4.01	1.00911
-4	1.00908
-3.99	1.00906
-3.98	1.00904
-3.97	1.00902
-3.96	1.00899
-3.95	1.00897
-3.94	1.00895
-3.93	1.00892
-3.92	1.0089
-3.91	1.00888
-3.9	1.00886
-3.89	1.00883
-3.88	1.00881
-3.87	1.00879
-3.86	1.00876
-3.85	1.00874
-3.84	1.00872
-3.83	1.0087
-3.82	1.00867
-3.81	1.00865
-3.8	1.00863
-3.79	1.00861
-3.78	1.00858
-3.77	1.00856
-3.76	1.00854
-3.75	1.00851
-3.74	1.00849
-3.73	1.00847
-3.72	1.00845
-3.71	1.00842
-3.7	1.0084
-3.69	1.00838
-3.68	1.00835
-3.67	1.00833
-3.66	1.00831
-3.65	1.00829
-3.64	1.00826
-3.63	1.00824
-3.62	1.00822
-3.61	1.0082
-3.6	1.00817
-3.59	1.00815
-3.58	1.00813
-3.57	1.0081
-3.56	1.00808
-3.55	1.00806
-3.54	1.00804
-3.53	1.00801
-3.52	1.00799
-3.51	1.00797
-3.5	1.00795
-3.49	1.00792
-3.48	1.0079
-3.47	1.00788
-3.46	1.00785
-3.45	1.00783
-3.44	1.00781
-3.43	1.00779
-3.42	1.00776
-3.41	1.00774
-3.4	1.00772
-3.39	1.00769
-3.38	1.00767
-3.37	1.00765
-3.36	1.00763
-3.35	1.0076
-3.34	1.00758
-3.33	1.00756
-3.32	1.00754
-3.31	1.00751
-3.3	1.00749
-3.29	1.00747
-3.28	1.00744
-3.27	1.00742
-3.26	1.0074
-3.25	1.00738
-3.24	1.00735
-3.23	1.00733
-3.22	1.00731
-3.21	1.00729
-3.2	1.00726
-3.19	1.00724
-3.18	1.00722
-3.17	1.00719
-3.16	1.00717
-3.15	1.00715
-3.14	1.00713
-3.13	1.0071
-3.12	1.00708
-3.11	1.00706
-3.1	1.00704
-3.09	1.00701
-3.08	1.00699
-3.07	1.00697
-3.06	1.00694
-3.05	1.00692
-3.04	1.0069
-3.03	1.00688
-3.02	1.00685
-3.01	1.00683
-3	1.00681
-2.99	1.00678
-2.98	1.00676
-2.97	1.00674
-2.96	1.00672
-2.95	1.00669
-2.94	1.00667
-2.93	1.00665
-2.92	1.00663
-2.91	1.0066
-2.9	1.00658
-2.89	1.00656
-2.88	1.00653
-2.87	1.00651
-2.86	1.00649
-2.85	1.00647
-2.84	1.00644
-2.83	1.00642
-2.82	1.0064
-2.81	1.00638
-2.8	1.00635
-2.79	1.00633
-2.78	1.00631
-2.77	1.00628
-2.76	1.00626
-2.75	1.00624
-2.74	1.00622
-2.73	1.00619
-2.72	1.00617
-2.71	1.00615
-2.7	1.00613
-2.69	1.0061
-2.68	1.00608
-2.67	1.00606
-2.66	1.00603
-2.65	1.00601
-2.64	1.00599
-2.63	1.00597
-2.62	1.00594
-2.61	1.00592
-2.6	1.0059
-2.59	1.00588
-2.58	1.00585
-2.57	1.00583
-2.56	1.00581
-2.55	1.00578
-2.54	1.00576
-2.53	1.00574
-2.52	1.00572
-2.51	1.00569
-2.5	1.00567
-2.49	1.00565
-2.48	1.00563
-2.47	1.0056
-2.46	1.00558
-2.45	1.00556
-2.44	1.00553
-2.43	1.00551
-2.42	1.00549
-2.41	1.00547
-2.4	1.00544
-2.39	1.00542
-2.38	1.0054
-2.37	1.00538
-2.36	1.00535
-2.35	1.00533
-2.34	1.00531
-2.33	1.00528
-2.32	1.00526
-2.31	1.00524
-2.3	1.00522
-2.29	1.00519
-2.28	1.00517
-2.27	1.00515
-2.26	1.00513
-2.25	1.0051
-2.24	1.00508
-2.23	1.00506
-2.22	1.00503
-2.21	1.00501
-2.2	1.00499
-2.19	1.00497
-2.18	1.00494
-2.17	1.00492
-2.16	1.0049
-2.15	1.00488
-2.14	1.00485
-2.13	1.00483
-2.12	1.00481
-2.11	1.00479
-2.1	1.00476
-2.09	1.00474
-2.08	1.00472
-2.07	1.00469
-2.06	1.00467
-2.05	1.00465
-2.04	1.00463
-2.03	1.0046
-2.02	1.00458
-2.01	1.00456
-2	1.00454
-1.99	1.00451
-1.98	1.00449
-1.97	1.00447
-1.96	1.00444
-1.95	1.00442
-1.94	1.0044
-1.93	1.00438
-1.92	1.00435
-1.91	1.00433
-1.9	1.00431
-1.89	1.00429
-1.88	1.00426
-1.87	1.00424
-1.86	1.00422
-1.85	1.00419
-1.84	1.00417
-1.83	1.00415
-1.82	1.00413
-1.81	1.0041
-1.8	1.00408
-1.79	1.00406
-1.78	1.00404
-1.77	1.00401
-1.76	1.00399
-1.75	1.00397
-1.74	1.00394
-1.73	1.00392
-1.72	1.0039
-1.71	1.00388
-1.7	1.00385
-1.69	1.00383
-1.68	1.00381
-1.67	1.00379
-1.66	1.00376
-1.65	1.00374
-1.64	1.00372
-1.63	1.0037
-1.62	1.00367
-1.61	1.00365
-1.6	1.00363
-1.59	1.0036
-1.58	1.00358
-1.57	1.00356
-1.56	1.00354
-1.55	1.00351
-1.54	1.00349
-1.53	1.00347
-1.52	1.00345
-1.51	1.00342
-1.5	1.0034
-1.49	1.00338
-1.48	1.00335
-1.47	1.00333
-1.46	1.00331
-1.45	1.00329
-1.44	1.00326
-1.43	1.00324
-1.42	1.00322
-1.41	1.0032
-1.4	1.00317
-1.39	1.00315
-1.38	1.00313
-1.37	1.00311
-1.36	1.00308
-1.35	1.00306
-1.34	1.00304
-1.33	1.00301
-1.32	1.00299
-1.31	1.00297
-1.3	1.00295
-1.29	1.00292
-1.28	1.0029
-1.27	1.00288
-1.26	1.00286
-1.25	1.00283
-1.24	1.00281
-1.23	1.00279
-1.22	1.00277
-1.21	1.00274
-1.2	1.00272
-1.19	1.0027
-1.18	1.00267
-1.17	1.00265
-1.16	1.00263
-1.15	1.00261
-1.14	1.00258
-1.13	1.00256
-1.12	1.00254
-1.11	1.00252
-1.1	1.00249
-1.09	1.00247
-1.08	1.00245
-1.07	1.00242
-1.06	1.0024
-1.05	1.00238
-1.04	1.00236
-1.03	1.00233
-1.02	1.00231
-1.01	1.00229
-1	1.00227
-0.99	1.00224
-0.98	1.00222
-0.97	1.0022
-0.96	1.00218
-0.95	1.00215
-0.94	1.00213
-0.93	1.00211
-0.92	1.00208
-0.91	1.00206
-0.9	1.00204
-0.89	1.00202
-0.88	1.00199
-0.87	1.00197
-0.86	1.00195
-0.85	1.00193
-0.84	1.0019
-0.83	1.00188
-0.82	1.00186
-0.81	1.00184
-0.8	1.00181
-0.79	1.00179
-0.78	1.00177
-0.77	1.00174
-0.76	1.00172
-0.75	1.0017
-0.74	1.00168
-0.73	1.00165
-0.72	1.00163
-0.71	1.00161
-0.7	1.00159
-0.69	1.00156
-0.68	1.00154
-0.67	1.00152
-0.66	1.0015
-0.65	1.00147
-0.64	1.00145
-0.63	1.00143
-0.62	1.0014
-0.61	1.00138
-0.6	1.00136
-0.59	1.00134
-0.58	1.00131
-0.57	1.00129
-0.56	1.00127
-0.55	1.00125
-0.54	1.00122
-0.53	1.0012
-0.52	1.00118
-0.51	1.00116
-0.5	1.00113
-0.49	1.00111
-0.48	1.00109
-0.47	1.00106
-0.46	1.00104
-0.45	1.00102
-0.44	1.001
-0.43	1.00097
-0.42	1.00095
-0.41	1.00093
-0.4	1.00091
-0.39	1.00088
-0.38	1.00086
-0.37	1.00084
-0.36	1.00082
-0.35	1.00079
-0.34	1.00077
-0.33	1.00075
-0.32	1.00072
-0.31	1.0007
-0.3	1.00068
-0.29	1.00066
-0.28	1.00063
-0.27	1.00061
-0.26	1.00059
-0.25	1.00057
-0.24	1.00054
-0.23	1.00052
-0.22	1.0005
-0.21	1.00047
-0.2	1.00044
-0.19	1.00039
-0.18	1.00033
-0.17	1.00021
-0.16	0.999985
-0.15	0.999578
-0.14	0.998833
-0.13	0.997511
-0.12	0.99524
-0.11	0.991482
-0.1	0.985496
-0.09	0.976331
-0.08	0.962844
-0.07	0.943779
-0.06	0.917896
-0.05	0.884155
-0.04	0.841932
-0.03	0.791226
-0.02	0.732814
-0.01	0.668302
0	0.600043
0.01	0.530929
0.02	0.464069
0.03	0.402427
0.04	0.348477
0.05	0.303948
0.06	0.269704
0.07	0.245751
0.08	0.231377
0.09	0.225362
0.1	0.226214
0.11	0.232383
0.12	0.242429
0.13	0.255121
0.14	0.269483
0.15	0.284789
0.16	0.300531
0.17	0.316372
0.18	0.332105
0.19	0.347606
0.2	0.36281
0.21	0.377686
0.22	0.392219
0.23	0.406409
0.24	0.420259
0.25	0.433774
0.26	0.446963
0.27	0.459831
0.28	0.472388
0.29	0.48464
0.3	0.496595
0.31	0.50826
0.32	0.519642
0.33	0.530748
0.34	0.541585
0.35	0.552158
0.36	0.562475
0.37	0.572542
0.38	0.582364
0.39	0.591948
0.4	0.6013
0.41	0.610424
0.42	0.619327
0.43	0.628014
0.44	0.63649
0.45	0.64476
0.46	0.65283
0.47	0.660703
0.48	0.668386
0.49	0.675882
0.5	0.683195
0.51	0.690332
0.52	0.697294
0.53	0.704088
0.54	0.710717
0.55	0.717185
0.56	0.723495
0.57	0.729652
0.58	0.73566
0.59	0.741522
0.6	0.747241
0.61	0.752821
0.62	0.758265
0.63	0.763577
0.64	0.76876
0.65	0.773817
0.66	0.778751
0.67	0.783565
0.68	0.788262
0.69	0.792845
0.7	0.797316
0.71	0.801678
0.72	0.805934
0.73	0.810087
0.74	0.814138
0.75	0.818091
0.76	0.821947
0.77	0.82571
0.78	0.829381
0.79	0.832963
0.8	0.836457
0.81	0.839866
0.82	0.843192
0.83	0.846437
0.84	0.849603
0.85	0.852692
0.86	0.855705
0.87	0.858645
0.88	0.861513
0.89	0.864312
0.9	0.867042
0.91	0.869705
0.92	0.872303
0.93	0.874838
0.94	0.877311
0.95	0.879723
0.96	0.882077
0.97	0.884373
0.98	0.886613
0.99	0.888798
1	0.890929
1.01	0.893009
1.02	0.895037
1.03	0.897016
1.04	0.898947
1.05	0.90083
1.06	0.902667
1.07	0.904459
1.08	0.906207
1.09	0.907913
1.1	0.909576
1.11	0.911199
1.12	0.912781
1.13	0.914325
1.14	0.915831
1.15	0.9173
1.16	0.918733
1.17	0.920131
1.18	0.921494
1.19	0.922824
1.2	0.924121
1.21	0.925386
1.22	0.92662
1.23	0.927823
1.24	0.928997
1.25	0.930142
1.26	0.931258
1.27	0.932347
1.28	0.933409
1.29	0.934445
1.3	0.935455
1.31	0.936441
1.32	0.937401
1.33	0.938338
1.34	0.939252
1.35	0.940143
1.36	0.941012
1.37	0.94186
1.38	0.942686
1.39	0.943492
1.4	0.944278
1.41	0.945044
1.42	0.945791
1.43	0.94652
1.44	0.94723
1.45	0.947922
1.46	0.948598
1.47	0.949256
1.48	0.949898
1.49	0.950524
1.5	0.951134
1.51	0.951729
1.52	0.952308
1.53	0.952874
1.54	0.953425
1.55	0.953962
1.56	0.954486
1.57	0.954996
1.58	0.955494
1.59	0.955978
1.6	0.956451
1.61	0.956912
1.62	0.957361
1.63	0.957798
1.64	0.958225
1.65	0.95864
1.66	0.959045
1.67	0.95944
1.68	0.959824
1.69	0.960199
1.7	0.960564
1.71	0.96092
1.72	0.961266
1.73	0.961604
1.74	0.961933
1.75	0.962253
1.76	0.962565
1.77	0.962869
1.78	0.963165
1.79	0.963454
1.8	0.963734
1.81	0.964008
1.82	0.964274
1.83	0.964534
1.84	0.964786
1.85	0.965032
1.86	0.965272
1.87	0.965505
1.88	0.965731
1.89	0.965952
1.9	0.966167
1.91	0.966376
1.92	0.96658
1.93	0.966778
1.94	0.966971
1.95	0.967159
1.96	0.967341
1.97	0.967519
1.98	0.967691
1.99	0.967859
2	0.968023
2.01	0.968182
2.02	0.968336
2.03	0.968486
2.04	0.968632
2.05	0.968774
2.06	0.968912
2.07	0.969046
2.08	0.969177
2.09	0.969303
2.1	0.969426
2.11	0.969546
2.12	0.969662
2.13	0.969775
2.14	0.969884
2.15	0.969991
2.16	0.970094
2.17	0.970194
2.18	0.970291
2.19	0.970385
2.2	0.970477
2.21	0.970565
2.22	0.970651
2.23	0.970735
2.24	0.970816
2.25	0.970894
2.26	0.97097
2.27	0.971043
2.28	0.971114
2.29	0.971183
2.3	0.97125
2.31	0.971315
2.32	0.971377
2.33	0.971437
2.34	0.971496
2.35	0.971552
2.36	0.971607
2.37	0.97166
2.38	0.97171
2.39	0.97176
2.4	0.971807
2.41	0.971853
2.42	0.971897
2.43	0.971939
2.44	0.97198
2.45	0.972019
2.46	0.972057
2.47	0.972094
2.48	0.972129
2.49	0.972162
2.5	0.972194
2.51	0.972225
2.52	0.972255
2.53	0.972283
2.54	0.97231
2.55	0.972336
2.56	0.972361
2.57	0.972385
2.58	0.972407
2.59	0.972429
2.6	0.972449
2.61	0.972468
2.62	0.972487
2.63	0.972504
2.64	0.972521
2.65	0.972536
2.66	0.972551
2.67	0.972564
2.68	0.972577
2.69	0.972589
2.7	0.9726
2.71	0.97261
2.72	0.97262
2.73	0.972629
2.74	0.972637
2.75	0.972644
2.76	0.97265
2.77	0.972656
2.78	0.972662
2.79	0.972666
2.8	0.97267
2.81	0.972673
2.82	0.972676
2.83	0.972678
2.84	0.972679
2.85	0.97268
2.86	0.97268
2.87	0.97268
2.88	0.972679
2.89	0.972678
2.9	0.972676
2.91	0.972674
2.92	0.972671
2.93	0.972668
2.94	0.972664
2.95	0.97266
2.96	0.972655
2.97	0.97265
2.98	0.972645
2.99	0.972639
3	0.972633
3.01	0.972626
3.02	0.972619
3.03	0.972611
3.04	0.972604
3.05	0.972596
3.06	0.972587
3.07	0.972578
3.08	0.972569
3.09	0.97256
3.1	0.97255
3.11	0.97254
3.12	0.97253
3.13	0.972519
3.14	0.972508
3.15	0.972497
3.16	0.972486
3.17	0.972474
3.18	0.972462
3.19	0.97245
3.2	0.972437
3.21	0.972424
3.22	0.972412
3.23	0.972398
3.24	0.972385
3.25	0.972371
3.26	0.972358
3.27	0.972344
3.28	0.972329
3.29	0.972315
3.3	0.9723
3.31	0.972286
3.32	0.972271
3.33	0.972256
3.34	0.97224
3.35	0.972225
3.36	0.972209
3.37	0.972193
3.38	0.972177
3.39	0.972161
3.4	0.972145
3.41	0.972129
3.42	0.972112
3.43	0.972095
3.44	0.972079
3.45	0.972062
3.46	0.972045
3.47	0.972027
3.48	0.97201
3.49	0.971993
3.5	0.971975
3.51	0.971957
3.52	0.97194
3.53	0.971922
3.54	0.971904
3.55	0.971886
3.56	0.971867
3.57	0.971849
3.58	0.971831
3.59	0.971812
3.6	0.971794
3.61	0.971775
3.62	0.971756
3.63	0.971738
3.64	0.971719
3.65	0.9717
3.66	0.971681
3.67	0.971661
3.68	0.971642
3.69	0.971623
3.7	0.971603
3.71	0.971584
3.72	0.971565
3.73	0.971545
3.74	0.971525
3.75	0.971506
3.76	0.971486
3.77	0.971466
3.78	0.971446
3.79	0.971426
3.8	0.971406
3.81	0.971386
3.82	0.971366
3.83	0.971346
3.84	0.971326
3.85	0.971305
3.86	0.971285
3.87	0.971265
3.88	0.971244
3.89	0.971224
3.9	0.971204
3.91	0.971183
3.92	0.971162
3.93	0.971142
3.94	0.971121
3.95	0.971101
3.96	0.97108
3.97	0.971059
3.98	0.971038
3.99	0.971017
4	0.970997
4.01	0.970976
4.02	0.970955
4.03	0.970934
4.04	0.970913
4.05	0.970892
4.06	0.970871
4.07	0.97085
4.08	0.970829
4.09	0.970807
4.1	0.970786
4.11	0.970765
4.12	0.970744
4.13	0.970723
4.14	0.970701
4.15	0.97068
4.16	0.970659
4.17	0.970637
4.18	0.970616
4.19	0.970595
4.2	0.970573
4.21	0.970552
4.22	0.970531
4.23	0.970509
4.24	0.970488
4.25	0.970466
4.26	0.970445
4.27	0.970423
4.28	0.970402
4.29	0.97038
4.3	0.970358
4.31	0.970337
4.32	0.970315
4.33	0.970294
4.34	0.970272
4.35	0.97025
4.36	0.970229
4.37	0.970207
4.38	0.970185
4.39	0.970164
4.4	0.970142
4.41	0.97012
4.42	0.970099
4.43	0.970077
4.44	0.970055
4.45	0.970033
4.46	0.970011
4.47	0.96999
4.48	0.969968
4.49	0.969946
4.5	0.969924
4.51	0.969902
4.52	0.969881
4.53	0.969859
4.54	0.969837
4.55	0.969815
4.56	0.969793
4.57	0.969771
4.58	0.969749
4.59	0.969728
4.6	0.969706
4.61	0.969684
4.62	0.969662
4.63	0.96964
4.64	0.969618
4.65	0.969596
4.66	0.969574
4.67	0.969552
4.68	0.96953
4.69	0.969508
4.7	0.969486
4.71	0.969464
4.72	0.969442
4.73	0.96942
4.74	0.969398
4.75	0.969376
4.76	0.969354
4.77	0.969332
4.78	0.96931
4.79	0.969288
4.8	0.969266
4.81	0.969244
4.82	0.969222
4.83	0.9692
4.84	0.969178
4.85	0.969156
4.86	0.969134
4.87	0.969112
4.88	0.96909
4.89	0.969068
4.9	0.969046
4.91	0.969024
4.92	0.969002
4.93	0.96898
4.94	0.968958
4.95	0.968935
4.96	0.968913
4.97	0.968891
4.98	0.968869
4.99	0.968847
5	0.968825
