# Supplementary material for: Hot-carrier trapping preserves high quantum yields but limits optical gain in InP-based quantum dots
Source: Nat Commun. 2025 Jul 7;16:6249. doi: 10.1038/s41467-025-61511-9 (PMC12234661; doi:10.1038/s41467-025-61511-9)
Supplement: Supplementary file 3 — Source Data [file 41467_2025_61511_MOESM3_ESM.zip › Figure2d.xlsx]

## Sheet: Pump push probe data
-4.90326	1.00988
-4.70326	1.01538
-4.50326	0.995918
-4.30326	1.00184
-4.10326	1.02426
-3.90326	0.985764
-3.70326	1.00438
-3.50326	1.01623
-3.30326	1.01919
-3.10326	0.991264
-2.90326	1.00565
-2.70326	0.99211
-2.50326	0.978572
-2.30326	1.01073
-2.20992	0.98238
-2.10326	0.967995
-2.00992	0.970957
-1.90326	0.977303
-1.80992	1.00015
-1.70326	1.02215
-1.60992	1.01538
-1.50326	0.989995
-1.40992	0.999726
-1.30326	0.998033
-1.20992	0.994226
-1.10326	0.962072
-1.00992	0.973072
-0.903263	1.00099
-0.809923	0.998033
-0.756593	1.00099
-0.703263	1.02384
-0.649923	1.03696
-0.609923	1.02342
-0.583263	1.01115
-0.569923	1.00396
-0.543263	0.99211
-0.516593	0.988303
-0.503263	0.987033
-0.489923	0.98661
-0.476593	0.984918
-0.436593	0.999726
-0.416878	1.01199
-0.409923	1.01538
-0.396593	1.01919
-0.349529	1.01411
-0.343263	1.01242
-0.329923	1.00226
-0.278644	0.980264
-0.276821	0.980687
-0.276593	0.98111
-0.226225	0.975187
-0.215052	0.978572
-0.209923	0.981533
-0.183263	0.955726
-0.152947	0.926111
-0.143263	0.91215
-0.116593	0.872381
-0.08229	0.803843
-0.076593	0.775498
-0.038416	0.692153
-0.010493	0.629115
-0.009923	0.627423
0.043407	0.528847
0.096737	0.569885
0.150077	0.638423
0.190077	0.702306
0.25104	0.756883
0.296737	0.798344
0.352925	0.873227
0.390077	0.899881
0.443407	0.908765
0.496737	0.936688
0.550077	0.948111
0.590077	0.935419
0.643407	0.94388
0.696737	0.969687
0.79008	0.978995
0.89674	0.983226
0.99008	0.969687
1.09674	1.00988
1.19008	0.992533
1.29674	0.993379
1.39008	1.00607
1.49674	0.990841
1.59008	0.970957
1.69674	0.951072
1.79008	0.955303
1.89674	0.974764
1.99008	0.978572
2.09674	0.979418
2.19008	0.977726
2.29674	0.989572
2.39008	0.987456
2.49674	0.97561
2.59008	0.984495
2.69674	1.00269
2.89674	1.02088
3.09674	1.00099
3.29674	1.00861
3.49674	0.96588
3.69674	0.97561
3.89674	0.981533
4.09674	0.968418
4.29674	0.987033
4.49674	0.983649
4.69674	1.00988
4.89674	1.00988

## Sheet: Pump push probe fit
-5	1.00269
-4.99	1.00268
-4.98	1.00268
-4.97	1.00267
-4.96	1.00267
-4.95	1.00266
-4.94	1.00266
-4.93	1.00265
-4.92	1.00265
-4.91	1.00264
-4.9	1.00263
-4.89	1.00263
-4.88	1.00262
-4.87	1.00262
-4.86	1.00261
-4.85	1.00261
-4.84	1.0026
-4.83	1.0026
-4.82	1.00259
-4.81	1.00259
-4.8	1.00258
-4.79	1.00258
-4.78	1.00257
-4.77	1.00256
-4.76	1.00256
-4.75	1.00255
-4.74	1.00255
-4.73	1.00254
-4.72	1.00254
-4.71	1.00253
-4.7	1.00253
-4.69	1.00252
-4.68	1.00252
-4.67	1.00251
-4.66	1.0025
-4.65	1.0025
-4.64	1.00249
-4.63	1.00249
-4.62	1.00248
-4.61	1.00248
-4.6	1.00247
-4.59	1.00247
-4.58	1.00246
-4.57	1.00246
-4.56	1.00245
-4.55	1.00245
-4.54	1.00244
-4.53	1.00243
-4.52	1.00243
-4.51	1.00242
-4.5	1.00242
-4.49	1.00241
-4.48	1.00241
-4.47	1.0024
-4.46	1.0024
-4.45	1.00239
-4.44	1.00239
-4.43	1.00238
-4.42	1.00238
-4.41	1.00237
-4.4	1.00236
-4.39	1.00236
-4.38	1.00235
-4.37	1.00235
-4.36	1.00234
-4.35	1.00234
-4.34	1.00233
-4.33	1.00233
-4.32	1.00232
-4.31	1.00232
-4.3	1.00231
-4.29	1.0023
-4.28	1.0023
-4.27	1.00229
-4.26	1.00229
-4.25	1.00228
-4.24	1.00228
-4.23	1.00227
-4.22	1.00227
-4.21	1.00226
-4.2	1.00226
-4.19	1.00225
-4.18	1.00225
-4.17	1.00224
-4.16	1.00223
-4.15	1.00223
-4.14	1.00222
-4.13	1.00222
-4.12	1.00221
-4.11	1.00221
-4.1	1.0022
-4.09	1.0022
-4.08	1.00219
-4.07	1.00219
-4.06	1.00218
-4.05	1.00217
-4.04	1.00217
-4.03	1.00216
-4.02	1.00216
-4.01	1.00215
-4	1.00215
-3.99	1.00214
-3.98	1.00214
-3.97	1.00213
-3.96	1.00213
-3.95	1.00212
-3.94	1.00212
-3.93	1.00211
-3.92	1.0021
-3.91	1.0021
-3.9	1.00209
-3.89	1.00209
-3.88	1.00208
-3.87	1.00208
-3.86	1.00207
-3.85	1.00207
-3.84	1.00206
-3.83	1.00206
-3.82	1.00205
-3.81	1.00205
-3.8	1.00204
-3.79	1.00203
-3.78	1.00203
-3.77	1.00202
-3.76	1.00202
-3.75	1.00201
-3.74	1.00201
-3.73	1.002
-3.72	1.002
-3.71	1.00199
-3.7	1.00199
-3.69	1.00198
-3.68	1.00197
-3.67	1.00197
-3.66	1.00196
-3.65	1.00196
-3.64	1.00195
-3.63	1.00195
-3.62	1.00194
-3.61	1.00194
-3.6	1.00193
-3.59	1.00193
-3.58	1.00192
-3.57	1.00192
-3.56	1.00191
-3.55	1.0019
-3.54	1.0019
-3.53	1.00189
-3.52	1.00189
-3.51	1.00188
-3.5	1.00188
-3.49	1.00187
-3.48	1.00187
-3.47	1.00186
-3.46	1.00186
-3.45	1.00185
-3.44	1.00185
-3.43	1.00184
-3.42	1.00183
-3.41	1.00183
-3.4	1.00182
-3.39	1.00182
-3.38	1.00181
-3.37	1.00181
-3.36	1.0018
-3.35	1.0018
-3.34	1.00179
-3.33	1.00179
-3.32	1.00178
-3.31	1.00177
-3.3	1.00177
-3.29	1.00176
-3.28	1.00176
-3.27	1.00175
-3.26	1.00175
-3.25	1.00174
-3.24	1.00174
-3.23	1.00173
-3.22	1.00173
-3.21	1.00172
-3.2	1.00172
-3.19	1.00171
-3.18	1.0017
-3.17	1.0017
-3.16	1.00169
-3.15	1.00169
-3.14	1.00168
-3.13	1.00168
-3.12	1.00167
-3.11	1.00167
-3.1	1.00166
-3.09	1.00166
-3.08	1.00165
-3.07	1.00165
-3.06	1.00164
-3.05	1.00163
-3.04	1.00163
-3.03	1.00162
-3.02	1.00162
-3.01	1.00161
-3	1.00161
-2.99	1.0016
-2.98	1.0016
-2.97	1.00159
-2.96	1.00159
-2.95	1.00158
-2.94	1.00157
-2.93	1.00157
-2.92	1.00156
-2.91	1.00156
-2.9	1.00155
-2.89	1.00155
-2.88	1.00154
-2.87	1.00154
-2.86	1.00153
-2.85	1.00153
-2.84	1.00152
-2.83	1.00152
-2.82	1.00151
-2.81	1.0015
-2.8	1.0015
-2.79	1.00149
-2.78	1.00149
-2.77	1.00148
-2.76	1.00148
-2.75	1.00147
-2.74	1.00147
-2.73	1.00146
-2.72	1.00146
-2.71	1.00145
-2.7	1.00145
-2.69	1.00144
-2.68	1.00143
-2.67	1.00143
-2.66	1.00142
-2.65	1.00142
-2.64	1.00141
-2.63	1.00141
-2.62	1.0014
-2.61	1.0014
-2.6	1.00139
-2.59	1.00139
-2.58	1.00138
-2.57	1.00137
-2.56	1.00137
-2.55	1.00136
-2.54	1.00136
-2.53	1.00135
-2.52	1.00135
-2.51	1.00134
-2.5	1.00134
-2.49	1.00133
-2.48	1.00133
-2.47	1.00132
-2.46	1.00132
-2.45	1.00131
-2.44	1.0013
-2.43	1.0013
-2.42	1.00129
-2.41	1.00129
-2.4	1.00128
-2.39	1.00128
-2.38	1.00127
-2.37	1.00127
-2.36	1.00126
-2.35	1.00126
-2.34	1.00125
-2.33	1.00125
-2.32	1.00124
-2.31	1.00123
-2.3	1.00123
-2.29	1.00122
-2.28	1.00122
-2.27	1.00121
-2.26	1.00121
-2.25	1.0012
-2.24	1.0012
-2.23	1.00119
-2.22	1.00119
-2.21	1.00118
-2.2	1.00117
-2.19	1.00117
-2.18	1.00116
-2.17	1.00116
-2.16	1.00115
-2.15	1.00115
-2.14	1.00114
-2.13	1.00114
-2.12	1.00113
-2.11	1.00113
-2.1	1.00112
-2.09	1.00112
-2.08	1.00111
-2.07	1.0011
-2.06	1.0011
-2.05	1.00109
-2.04	1.00109
-2.03	1.00108
-2.02	1.00108
-2.01	1.00107
-2	1.00107
-1.99	1.00106
-1.98	1.00106
-1.97	1.00105
-1.96	1.00104
-1.95	1.00104
-1.94	1.00103
-1.93	1.00103
-1.92	1.00102
-1.91	1.00102
-1.9	1.00101
-1.89	1.00101
-1.88	1.001
-1.87	1.001
-1.86	1.00099
-1.85	1.00099
-1.84	1.00098
-1.83	1.00097
-1.82	1.00097
-1.81	1.00096
-1.8	1.00096
-1.79	1.00095
-1.78	1.00095
-1.77	1.00094
-1.76	1.00094
-1.75	1.00093
-1.74	1.00093
-1.73	1.00092
-1.72	1.00092
-1.71	1.00091
-1.7	1.0009
-1.69	1.0009
-1.68	1.00089
-1.67	1.00089
-1.66	1.00088
-1.65	1.00088
-1.64	1.00087
-1.63	1.00087
-1.62	1.00086
-1.61	1.00086
-1.6	1.00085
-1.59	1.00084
-1.58	1.00084
-1.57	1.00083
-1.56	1.00083
-1.55	1.00082
-1.54	1.00082
-1.53	1.00081
-1.52	1.00081
-1.51	1.0008
-1.5	1.0008
-1.49	1.00079
-1.48	1.00079
-1.47	1.00078
-1.46	1.00077
-1.45	1.00077
-1.44	1.00076
-1.43	1.00076
-1.42	1.00075
-1.41	1.00075
-1.4	1.00074
-1.39	1.00074
-1.38	1.00073
-1.37	1.00073
-1.36	1.00072
-1.35	1.00072
-1.34	1.00071
-1.33	1.0007
-1.32	1.0007
-1.31	1.00069
-1.3	1.00069
-1.29	1.00068
-1.28	1.00068
-1.27	1.00067
-1.26	1.00067
-1.25	1.00066
-1.24	1.00066
-1.23	1.00065
-1.22	1.00064
-1.21	1.00064
-1.2	1.00063
-1.19	1.00063
-1.18	1.00062
-1.17	1.00062
-1.16	1.00061
-1.15	1.00061
-1.14	1.0006
-1.13	1.0006
-1.12	1.00059
-1.11	1.00059
-1.1	1.00058
-1.09	1.00057
-1.08	1.00057
-1.07	1.00056
-1.06	1.00056
-1.05	1.00055
-1.04	1.00055
-1.03	1.00054
-1.02	1.00054
-1.01	1.00053
-1	1.00053
-0.99	1.00052
-0.98	1.00052
-0.97	1.00051
-0.96	1.0005
-0.95	1.0005
-0.94	1.00049
-0.93	1.00049
-0.92	1.00048
-0.91	1.00048
-0.9	1.00047
-0.89	1.00047
-0.88	1.00046
-0.87	1.00046
-0.86	1.00045
-0.85	1.00044
-0.84	1.00044
-0.83	1.00043
-0.82	1.00043
-0.81	1.00042
-0.8	1.00042
-0.79	1.00041
-0.78	1.00041
-0.77	1.0004
-0.76	1.0004
-0.75	1.00039
-0.74	1.00039
-0.73	1.00038
-0.72	1.00037
-0.71	1.00037
-0.7	1.00036
-0.69	1.00036
-0.68	1.00035
-0.67	1.00035
-0.66	1.00034
-0.65	1.00034
-0.64	1.00033
-0.63	1.00033
-0.62	1.00032
-0.61	1.00032
-0.6	1.00031
-0.59	1.0003
-0.58	1.0003
-0.57	1.00029
-0.56	1.00029
-0.55	1.00028
-0.54	1.00028
-0.53	1.00027
-0.52	1.00027
-0.51	1.00026
-0.5	1.00025
-0.49	1.00025
-0.48	1.00024
-0.47	1.00024
-0.46	1.00023
-0.45	1.00022
-0.44	1.00021
-0.43	1.00019
-0.42	1.00018
-0.41	1.00015
-0.4	1.00012
-0.39	1.00007
-0.38	1.00001
-0.37	0.999924
-0.36	0.999806
-0.35	0.999642
-0.34	0.99942
-0.33	0.999119
-0.32	0.998715
-0.31	0.998178
-0.3	0.997471
-0.29	0.996548
-0.28	0.995355
-0.27	0.993829
-0.26	0.991897
-0.25	0.989474
-0.24	0.986467
-0.23	0.982775
-0.22	0.978287
-0.21	0.972889
-0.2	0.966465
-0.19	0.9589
-0.18	0.950085
-0.17	0.939926
-0.16	0.928343
-0.15	0.91528
-0.14	0.900712
-0.13	0.884647
-0.12	0.867133
-0.11	0.848258
-0.1	0.828159
-0.09	0.807013
-0.08	0.785044
-0.07	0.762514
-0.06	0.739717
-0.05	0.716974
-0.04	0.694626
-0.03	0.673015
-0.02	0.652483
-0.01	0.633354
0	0.615928
0.01	0.600468
0.02	0.587195
0.03	0.576276
0.04	0.567827
0.05	0.561908
0.06	0.55852
0.07	0.557615
0.08	0.559093
0.09	0.562813
0.1	0.568599
0.11	0.576246
0.12	0.585531
0.13	0.59622
0.14	0.608076
0.15	0.620866
0.16	0.634364
0.17	0.648362
0.18	0.662667
0.19	0.677107
0.2	0.691532
0.21	0.705813
0.22	0.719844
0.23	0.733538
0.24	0.746827
0.25	0.75966
0.26	0.772002
0.27	0.783829
0.28	0.79513
0.29	0.8059
0.3	0.816144
0.31	0.82587
0.32	0.835093
0.33	0.843828
0.34	0.852094
0.35	0.85991
0.36	0.867297
0.37	0.874276
0.38	0.880866
0.39	0.887088
0.4	0.892962
0.41	0.898506
0.42	0.903738
0.43	0.908675
0.44	0.913334
0.45	0.91773
0.46	0.921878
0.47	0.925792
0.48	0.929485
0.49	0.932969
0.5	0.936256
0.51	0.939358
0.52	0.942284
0.53	0.945045
0.54	0.94765
0.55	0.950108
0.56	0.952426
0.57	0.954614
0.58	0.956678
0.59	0.958625
0.6	0.960462
0.61	0.962194
0.62	0.963829
0.63	0.965372
0.64	0.966827
0.65	0.968199
0.66	0.969494
0.67	0.970716
0.68	0.971868
0.69	0.972955
0.7	0.97398
0.71	0.974947
0.72	0.97586
0.73	0.97672
0.74	0.977532
0.75	0.978297
0.76	0.97902
0.77	0.979701
0.78	0.980343
0.79	0.980949
0.8	0.98152
0.81	0.982059
0.82	0.982567
0.83	0.983046
0.84	0.983498
0.85	0.983924
0.86	0.984325
0.87	0.984704
0.88	0.985061
0.89	0.985397
0.9	0.985715
0.91	0.986014
0.92	0.986295
0.93	0.986561
0.94	0.986812
0.95	0.987047
0.96	0.98727
0.97	0.987479
0.98	0.987677
0.99	0.987863
1	0.988038
1.01	0.988203
1.02	0.988358
1.03	0.988504
1.04	0.988642
1.05	0.988771
1.06	0.988893
1.07	0.989008
1.08	0.989116
1.09	0.989218
1.1	0.989314
1.11	0.989403
1.12	0.989488
1.13	0.989567
1.14	0.989642
1.15	0.989712
1.16	0.989778
1.17	0.98984
1.18	0.989898
1.19	0.989953
1.2	0.990004
1.21	0.990052
1.22	0.990097
1.23	0.990139
1.24	0.990178
1.25	0.990215
1.26	0.990249
1.27	0.990282
1.28	0.990312
1.29	0.99034
1.3	0.990366
1.31	0.99039
1.32	0.990413
1.33	0.990434
1.34	0.990454
1.35	0.990472
1.36	0.990489
1.37	0.990505
1.38	0.990519
1.39	0.990533
1.4	0.990545
1.41	0.990556
1.42	0.990567
1.43	0.990576
1.44	0.990585
1.45	0.990593
1.46	0.9906
1.47	0.990606
1.48	0.990612
1.49	0.990617
1.5	0.990621
1.51	0.990625
1.52	0.990629
1.53	0.990632
1.54	0.990634
1.55	0.990636
1.56	0.990638
1.57	0.990639
1.58	0.99064
1.59	0.99064
1.6	0.99064
1.61	0.99064
1.62	0.99064
1.63	0.990639
1.64	0.990638
1.65	0.990637
1.66	0.990635
1.67	0.990633
1.68	0.990632
1.69	0.990629
1.7	0.990627
1.71	0.990625
1.72	0.990622
1.73	0.990619
1.74	0.990616
1.75	0.990613
1.76	0.99061
1.77	0.990607
1.78	0.990603
1.79	0.9906
1.8	0.990596
1.81	0.990592
1.82	0.990588
1.83	0.990584
1.84	0.99058
1.85	0.990576
1.86	0.990572
1.87	0.990568
1.88	0.990564
1.89	0.990559
1.9	0.990555
1.91	0.99055
1.92	0.990546
1.93	0.990541
1.94	0.990537
1.95	0.990532
1.96	0.990527
1.97	0.990522
1.98	0.990518
1.99	0.990513
2	0.990508
2.01	0.990503
2.02	0.990498
2.03	0.990493
2.04	0.990488
2.05	0.990483
2.06	0.990478
2.07	0.990473
2.08	0.990468
2.09	0.990463
2.1	0.990458
2.11	0.990453
2.12	0.990448
2.13	0.990443
2.14	0.990438
2.15	0.990432
2.16	0.990427
2.17	0.990422
2.18	0.990417
2.19	0.990412
2.2	0.990406
2.21	0.990401
2.22	0.990396
2.23	0.990391
2.24	0.990385
2.25	0.99038
2.26	0.990375
2.27	0.990369
2.28	0.990364
2.29	0.990359
2.3	0.990354
2.31	0.990348
2.32	0.990343
2.33	0.990338
2.34	0.990332
2.35	0.990327
2.36	0.990322
2.37	0.990316
2.38	0.990311
2.39	0.990306
2.4	0.9903
2.41	0.990295
2.42	0.99029
2.43	0.990284
2.44	0.990279
2.45	0.990274
2.46	0.990268
2.47	0.990263
2.48	0.990258
2.49	0.990252
2.5	0.990247
2.51	0.990241
2.52	0.990236
2.53	0.990231
2.54	0.990225
2.55	0.99022
2.56	0.990215
2.57	0.990209
2.58	0.990204
2.59	0.990198
2.6	0.990193
2.61	0.990188
2.62	0.990182
2.63	0.990177
2.64	0.990172
2.65	0.990166
2.66	0.990161
2.67	0.990155
2.68	0.99015
2.69	0.990145
2.7	0.990139
2.71	0.990134
2.72	0.990128
2.73	0.990123
2.74	0.990118
2.75	0.990112
2.76	0.990107
2.77	0.990102
2.78	0.990096
2.79	0.990091
2.8	0.990085
2.81	0.99008
2.82	0.990075
2.83	0.990069
2.84	0.990064
2.85	0.990058
2.86	0.990053
2.87	0.990048
2.88	0.990042
2.89	0.990037
2.9	0.990031
2.91	0.990026
2.92	0.990021
2.93	0.990015
2.94	0.99001
2.95	0.990004
2.96	0.989999
2.97	0.989994
2.98	0.989988
2.99	0.989983
3	0.989978
3.01	0.989972
3.02	0.989967
3.03	0.989961
3.04	0.989956
3.05	0.989951
3.06	0.989945
3.07	0.98994
3.08	0.989934
3.09	0.989929
3.1	0.989924
3.11	0.989918
3.12	0.989913
3.13	0.989907
3.14	0.989902
3.15	0.989897
3.16	0.989891
3.17	0.989886
3.18	0.98988
3.19	0.989875
3.2	0.98987
3.21	0.989864
3.22	0.989859
3.23	0.989853
3.24	0.989848
3.25	0.989843
3.26	0.989837
3.27	0.989832
3.28	0.989826
3.29	0.989821
3.3	0.989816
3.31	0.98981
3.32	0.989805
3.33	0.9898
3.34	0.989794
3.35	0.989789
3.36	0.989783
3.37	0.989778
3.38	0.989773
3.39	0.989767
3.4	0.989762
3.41	0.989756
3.42	0.989751
3.43	0.989746
3.44	0.98974
3.45	0.989735
3.46	0.989729
3.47	0.989724
3.48	0.989719
3.49	0.989713
3.5	0.989708
3.51	0.989702
3.52	0.989697
3.53	0.989692
3.54	0.989686
3.55	0.989681
3.56	0.989675
3.57	0.98967
3.58	0.989665
3.59	0.989659
3.6	0.989654
3.61	0.989648
3.62	0.989643
3.63	0.989638
3.64	0.989632
3.65	0.989627
3.66	0.989621
3.67	0.989616
3.68	0.989611
3.69	0.989605
3.7	0.9896
3.71	0.989595
3.72	0.989589
3.73	0.989584
3.74	0.989578
3.75	0.989573
3.76	0.989568
3.77	0.989562
3.78	0.989557
3.79	0.989551
3.8	0.989546
3.81	0.989541
3.82	0.989535
3.83	0.98953
3.84	0.989524
3.85	0.989519
3.86	0.989514
3.87	0.989508
3.88	0.989503
3.89	0.989497
3.9	0.989492
3.91	0.989487
3.92	0.989481
3.93	0.989476
3.94	0.98947
3.95	0.989465
3.96	0.98946
3.97	0.989454
3.98	0.989449
3.99	0.989443
4	0.989438
4.01	0.989433
4.02	0.989427
4.03	0.989422
4.04	0.989416
4.05	0.989411
4.06	0.989406
4.07	0.9894
4.08	0.989395
4.09	0.98939
4.1	0.989384
4.11	0.989379
4.12	0.989373
4.13	0.989368
4.14	0.989363
4.15	0.989357
4.16	0.989352
4.17	0.989346
4.18	0.989341
4.19	0.989336
4.2	0.98933
4.21	0.989325
4.22	0.989319
4.23	0.989314
4.24	0.989309
4.25	0.989303
4.26	0.989298
4.27	0.989292
4.28	0.989287
4.29	0.989282
4.3	0.989276
4.31	0.989271
4.32	0.989265
4.33	0.98926
4.34	0.989255
4.35	0.989249
4.36	0.989244
4.37	0.989238
4.38	0.989233
4.39	0.989228
4.4	0.989222
4.41	0.989217
4.42	0.989212
4.43	0.989206
4.44	0.989201
4.45	0.989195
4.46	0.98919
4.47	0.989185
4.48	0.989179
4.49	0.989174
4.5	0.989168
4.51	0.989163
4.52	0.989158
4.53	0.989152
4.54	0.989147
4.55	0.989141
4.56	0.989136
4.57	0.989131
4.58	0.989125
4.59	0.98912
4.6	0.989114
4.61	0.989109
4.62	0.989104
4.63	0.989098
4.64	0.989093
4.65	0.989087
4.66	0.989082
4.67	0.989077
4.68	0.989071
4.69	0.989066
4.7	0.98906
4.71	0.989055
4.72	0.98905
4.73	0.989044
4.74	0.989039
4.75	0.989034
4.76	0.989028
4.77	0.989023
4.78	0.989017
4.79	0.989012
4.8	0.989007
4.81	0.989001
4.82	0.988996
4.83	0.98899
4.84	0.988985
4.85	0.98898
4.86	0.988974
4.87	0.988969
4.88	0.988963
4.89	0.988958
4.9	0.988953
4.91	0.988947
4.92	0.988942
4.93	0.988936
4.94	0.988931
4.95	0.988926
4.96	0.98892
4.97	0.988915
4.98	0.988909
4.99	0.988904
5	0.988899
