# Supplementary material for: Hot-carrier trapping preserves high quantum yields but limits optical gain in InP-based quantum dots
Source: Nat Commun. 2025 Jul 7;16:6249. doi: 10.1038/s41467-025-61511-9 (PMC12234661; doi:10.1038/s41467-025-61511-9)
Supplement: Supplementary file 3 — Source Data [file 41467_2025_61511_MOESM3_ESM.zip › Figure2e.xlsx]

## Sheet: Pump push probe data
-4.58947	1.06928
-4.38947	1.02103
-4.18947	1.0541
-3.98947	1.03793
-3.78947	0.996785
-3.58947	1.03671
-3.38947	1.03156
-3.18947	1.07516
-2.98947	1.00291
-2.78947	0.916447
-2.58947	1.02593
-2.38947	1.00266
-2.18947	0.97915
-2.0828	1.00413
-1.98947	1.03499
-1.8828	0.954412
-1.78947	0.982824
-1.6828	0.972782
-1.58947	0.968863
-1.4828	0.979395
-1.38947	1.00119
-1.2828	0.991641
-1.18947	1.01785
-1.0828	0.986743
-0.98947	0.947799
-0.8828	0.988457
-0.78947	1.04357
-0.6828	1.05459
-0.6428	1.05091
-0.58947	1.01858
-0.53614	1.00242
-0.4828	1.00609
-0.46947	1.00707
-0.4428	0.999969
-0.41614	0.982089
-0.4028	0.974006
-0.37614	0.964209
-0.34947	0.954412
-0.3228	0.954412
-0.30947	0.953677
-0.2828	0.940451
-0.26947	0.929184
-0.25614	0.92502
-0.21614	1.0274
-0.2028	1.03769
-0.18947	1.01932
-0.17614	0.997519
-0.1628	0.984293
-0.1228	0.892199
-0.10947	0.849826
-0.0828	0.78492
-0.06947	0.794472
-0.0428	0.668578
-0.01614	0.583342
-0.0028	0.531662
0.02386	0.401848
0.05053	0.322001
0.0772	0.286731
0.09053	0.258074
0.1172	0.214966
0.1572	0.207619
0.21053	0.143202
0.26386	0.207374
0.3172	0.263218
0.3572	0.251951
0.41053	0.277179
0.46386	0.34331
0.5172	0.339146
0.5572	0.335227
0.61053	0.452794
0.66386	0.435404
0.7172	0.417279
0.7572	0.513537
0.81053	0.58873
0.9172	0.511332
1.01053	0.580403
1.10386	0.630369
1.21053	0.550521
1.3172	0.621551
1.41053	0.651433
1.50386	0.670292
1.61053	0.598283
1.7172	0.574035
1.81053	0.616163
1.90386	0.638696
2.01053	0.693071
2.1172	0.676171
2.21053	0.731525
2.30386	0.768265
2.41053	0.71536
2.5172	0.770714
2.61053	0.812352
2.7172	0.755283
2.81053	0.766305
3.01053	0.761406
3.21053	0.776592
3.41053	0.708012
3.61053	0.708746
3.81053	0.672742
4.01053	0.661475
4.21053	0.781001
4.41053	0.716094
4.61053	0.7134
4.81053	0.743527

## Sheet: Pump push probe fit
-5	1.00534
-4.99	1.00533
-4.98	1.00532
-4.97	1.00531
-4.96	1.0053
-4.95	1.00528
-4.94	1.00527
-4.93	1.00526
-4.92	1.00525
-4.91	1.00524
-4.9	1.00523
-4.89	1.00522
-4.88	1.00521
-4.87	1.0052
-4.86	1.00519
-4.85	1.00518
-4.84	1.00517
-4.83	1.00516
-4.82	1.00515
-4.81	1.00513
-4.8	1.00512
-4.79	1.00511
-4.78	1.0051
-4.77	1.00509
-4.76	1.00508
-4.75	1.00507
-4.74	1.00506
-4.73	1.00505
-4.72	1.00504
-4.71	1.00503
-4.7	1.00502
-4.69	1.00501
-4.68	1.005
-4.67	1.00498
-4.66	1.00497
-4.65	1.00496
-4.64	1.00495
-4.63	1.00494
-4.62	1.00493
-4.61	1.00492
-4.6	1.00491
-4.59	1.0049
-4.58	1.00489
-4.57	1.00488
-4.56	1.00487
-4.55	1.00486
-4.54	1.00485
-4.53	1.00484
-4.52	1.00482
-4.51	1.00481
-4.5	1.0048
-4.49	1.00479
-4.48	1.00478
-4.47	1.00477
-4.46	1.00476
-4.45	1.00475
-4.44	1.00474
-4.43	1.00473
-4.42	1.00472
-4.41	1.00471
-4.4	1.0047
-4.39	1.00469
-4.38	1.00467
-4.37	1.00466
-4.36	1.00465
-4.35	1.00464
-4.34	1.00463
-4.33	1.00462
-4.32	1.00461
-4.31	1.0046
-4.3	1.00459
-4.29	1.00458
-4.28	1.00457
-4.27	1.00456
-4.26	1.00455
-4.25	1.00454
-4.24	1.00453
-4.23	1.00451
-4.22	1.0045
-4.21	1.00449
-4.2	1.00448
-4.19	1.00447
-4.18	1.00446
-4.17	1.00445
-4.16	1.00444
-4.15	1.00443
-4.14	1.00442
-4.13	1.00441
-4.12	1.0044
-4.11	1.00439
-4.1	1.00438
-4.09	1.00436
-4.08	1.00435
-4.07	1.00434
-4.06	1.00433
-4.05	1.00432
-4.04	1.00431
-4.03	1.0043
-4.02	1.00429
-4.01	1.00428
-4	1.00427
-3.99	1.00426
-3.98	1.00425
-3.97	1.00424
-3.96	1.00423
-3.95	1.00422
-3.94	1.0042
-3.93	1.00419
-3.92	1.00418
-3.91	1.00417
-3.9	1.00416
-3.89	1.00415
-3.88	1.00414
-3.87	1.00413
-3.86	1.00412
-3.85	1.00411
-3.84	1.0041
-3.83	1.00409
-3.82	1.00408
-3.81	1.00407
-3.8	1.00405
-3.79	1.00404
-3.78	1.00403
-3.77	1.00402
-3.76	1.00401
-3.75	1.004
-3.74	1.00399
-3.73	1.00398
-3.72	1.00397
-3.71	1.00396
-3.7	1.00395
-3.69	1.00394
-3.68	1.00393
-3.67	1.00392
-3.66	1.0039
-3.65	1.00389
-3.64	1.00388
-3.63	1.00387
-3.62	1.00386
-3.61	1.00385
-3.6	1.00384
-3.59	1.00383
-3.58	1.00382
-3.57	1.00381
-3.56	1.0038
-3.55	1.00379
-3.54	1.00378
-3.53	1.00377
-3.52	1.00376
-3.51	1.00374
-3.5	1.00373
-3.49	1.00372
-3.48	1.00371
-3.47	1.0037
-3.46	1.00369
-3.45	1.00368
-3.44	1.00367
-3.43	1.00366
-3.42	1.00365
-3.41	1.00364
-3.4	1.00363
-3.39	1.00362
-3.38	1.00361
-3.37	1.00359
-3.36	1.00358
-3.35	1.00357
-3.34	1.00356
-3.33	1.00355
-3.32	1.00354
-3.31	1.00353
-3.3	1.00352
-3.29	1.00351
-3.28	1.0035
-3.27	1.00349
-3.26	1.00348
-3.25	1.00347
-3.24	1.00346
-3.23	1.00345
-3.22	1.00343
-3.21	1.00342
-3.2	1.00341
-3.19	1.0034
-3.18	1.00339
-3.17	1.00338
-3.16	1.00337
-3.15	1.00336
-3.14	1.00335
-3.13	1.00334
-3.12	1.00333
-3.11	1.00332
-3.1	1.00331
-3.09	1.0033
-3.08	1.00329
-3.07	1.00327
-3.06	1.00326
-3.05	1.00325
-3.04	1.00324
-3.03	1.00323
-3.02	1.00322
-3.01	1.00321
-3	1.0032
-2.99	1.00319
-2.98	1.00318
-2.97	1.00317
-2.96	1.00316
-2.95	1.00315
-2.94	1.00314
-2.93	1.00312
-2.92	1.00311
-2.91	1.0031
-2.9	1.00309
-2.89	1.00308
-2.88	1.00307
-2.87	1.00306
-2.86	1.00305
-2.85	1.00304
-2.84	1.00303
-2.83	1.00302
-2.82	1.00301
-2.81	1.003
-2.8	1.00299
-2.79	1.00298
-2.78	1.00296
-2.77	1.00295
-2.76	1.00294
-2.75	1.00293
-2.74	1.00292
-2.73	1.00291
-2.72	1.0029
-2.71	1.00289
-2.7	1.00288
-2.69	1.00287
-2.68	1.00286
-2.67	1.00285
-2.66	1.00284
-2.65	1.00283
-2.64	1.00281
-2.63	1.0028
-2.62	1.00279
-2.61	1.00278
-2.6	1.00277
-2.59	1.00276
-2.58	1.00275
-2.57	1.00274
-2.56	1.00273
-2.55	1.00272
-2.54	1.00271
-2.53	1.0027
-2.52	1.00269
-2.51	1.00268
-2.5	1.00267
-2.49	1.00265
-2.48	1.00264
-2.47	1.00263
-2.46	1.00262
-2.45	1.00261
-2.44	1.0026
-2.43	1.00259
-2.42	1.00258
-2.41	1.00257
-2.4	1.00256
-2.39	1.00255
-2.38	1.00254
-2.37	1.00253
-2.36	1.00252
-2.35	1.00251
-2.34	1.00249
-2.33	1.00248
-2.32	1.00247
-2.31	1.00246
-2.3	1.00245
-2.29	1.00244
-2.28	1.00243
-2.27	1.00242
-2.26	1.00241
-2.25	1.0024
-2.24	1.00239
-2.23	1.00238
-2.22	1.00237
-2.21	1.00236
-2.2	1.00234
-2.19	1.00233
-2.18	1.00232
-2.17	1.00231
-2.16	1.0023
-2.15	1.00229
-2.14	1.00228
-2.13	1.00227
-2.12	1.00226
-2.11	1.00225
-2.1	1.00224
-2.09	1.00223
-2.08	1.00222
-2.07	1.00221
-2.06	1.0022
-2.05	1.00218
-2.04	1.00217
-2.03	1.00216
-2.02	1.00215
-2.01	1.00214
-2	1.00213
-1.99	1.00212
-1.98	1.00211
-1.97	1.0021
-1.96	1.00209
-1.95	1.00208
-1.94	1.00207
-1.93	1.00206
-1.92	1.00205
-1.91	1.00203
-1.9	1.00202
-1.89	1.00201
-1.88	1.002
-1.87	1.00199
-1.86	1.00198
-1.85	1.00197
-1.84	1.00196
-1.83	1.00195
-1.82	1.00194
-1.81	1.00193
-1.8	1.00192
-1.79	1.00191
-1.78	1.0019
-1.77	1.00189
-1.76	1.00187
-1.75	1.00186
-1.74	1.00185
-1.73	1.00184
-1.72	1.00183
-1.71	1.00182
-1.7	1.00181
-1.69	1.0018
-1.68	1.00179
-1.67	1.00178
-1.66	1.00177
-1.65	1.00176
-1.64	1.00175
-1.63	1.00174
-1.62	1.00173
-1.61	1.00171
-1.6	1.0017
-1.59	1.00169
-1.58	1.00168
-1.57	1.00167
-1.56	1.00166
-1.55	1.00165
-1.54	1.00164
-1.53	1.00163
-1.52	1.00162
-1.51	1.00161
-1.5	1.0016
-1.49	1.00159
-1.48	1.00158
-1.47	1.00157
-1.46	1.00155
-1.45	1.00154
-1.44	1.00153
-1.43	1.00152
-1.42	1.00151
-1.41	1.0015
-1.4	1.00149
-1.39	1.00148
-1.38	1.00147
-1.37	1.00146
-1.36	1.00145
-1.35	1.00144
-1.34	1.00143
-1.33	1.00142
-1.32	1.0014
-1.31	1.00139
-1.3	1.00138
-1.29	1.00137
-1.28	1.00136
-1.27	1.00135
-1.26	1.00134
-1.25	1.00133
-1.24	1.00132
-1.23	1.00131
-1.22	1.0013
-1.21	1.00129
-1.2	1.00128
-1.19	1.00127
-1.18	1.00126
-1.17	1.00124
-1.16	1.00123
-1.15	1.00122
-1.14	1.00121
-1.13	1.0012
-1.12	1.00119
-1.11	1.00118
-1.1	1.00117
-1.09	1.00116
-1.08	1.00115
-1.07	1.00114
-1.06	1.00113
-1.05	1.00112
-1.04	1.00111
-1.03	1.0011
-1.02	1.00108
-1.01	1.00107
-1	1.00106
-0.99	1.00105
-0.98	1.00104
-0.97	1.00103
-0.96	1.00102
-0.95	1.00101
-0.94	1.001
-0.93	1.00099
-0.92	1.00098
-0.91	1.00097
-0.9	1.00096
-0.89	1.00095
-0.88	1.00093
-0.87	1.00092
-0.86	1.00091
-0.85	1.0009
-0.84	1.00089
-0.83	1.00088
-0.82	1.00087
-0.81	1.00086
-0.8	1.00085
-0.79	1.00084
-0.78	1.00083
-0.77	1.00082
-0.76	1.00081
-0.75	1.0008
-0.74	1.00079
-0.73	1.00077
-0.72	1.00076
-0.71	1.00075
-0.7	1.00074
-0.69	1.00073
-0.68	1.00072
-0.67	1.00071
-0.66	1.0007
-0.65	1.00069
-0.64	1.00068
-0.63	1.00067
-0.62	1.00066
-0.61	1.00065
-0.6	1.00064
-0.59	1.00063
-0.58	1.00061
-0.57	1.0006
-0.56	1.00059
-0.55	1.00058
-0.54	1.00057
-0.53	1.00056
-0.52	1.00055
-0.51	1.00054
-0.5	1.00053
-0.49	1.00052
-0.48	1.00051
-0.47	1.0005
-0.46	1.00048
-0.45	1.00047
-0.44	1.00046
-0.43	1.00044
-0.42	1.00043
-0.41	1.00041
-0.4	1.00039
-0.39	1.00036
-0.38	1.00032
-0.37	1.00027
-0.36	1.0002
-0.35	1.0001
-0.34	0.999976
-0.33	0.999801
-0.32	0.999564
-0.31	0.999242
-0.3	0.99881
-0.29	0.998233
-0.28	0.997469
-0.27	0.996468
-0.26	0.995166
-0.25	0.99349
-0.24	0.991352
-0.23	0.988652
-0.22	0.985275
-0.21	0.981093
-0.2	0.975965
-0.19	0.96974
-0.18	0.962259
-0.17	0.953357
-0.16	0.942871
-0.15	0.930643
-0.14	0.916528
-0.13	0.900398
-0.12	0.882152
-0.11	0.861722
-0.1	0.83908
-0.09	0.814241
-0.08	0.787272
-0.07	0.75829
-0.06	0.727468
-0.05	0.695028
-0.04	0.661244
-0.03	0.62643
-0.02	0.590936
-0.01	0.555138
0	0.519426
0.01	0.484195
0.02	0.449831
0.03	0.416698
0.04	0.385131
0.05	0.355427
0.06	0.327832
0.07	0.302545
0.08	0.279706
0.09	0.2594
0.1	0.24166
0.11	0.226465
0.12	0.213752
0.13	0.203415
0.14	0.19532
0.15	0.189303
0.16	0.185189
0.17	0.182788
0.18	0.181908
0.19	0.18236
0.2	0.183961
0.21	0.186538
0.22	0.189934
0.23	0.194003
0.24	0.198618
0.25	0.203667
0.26	0.209051
0.27	0.214691
0.28	0.220516
0.29	0.226471
0.3	0.232509
0.31	0.238595
0.32	0.244698
0.33	0.250796
0.34	0.256873
0.35	0.262915
0.36	0.268913
0.37	0.274859
0.38	0.280749
0.39	0.286579
0.4	0.292347
0.41	0.298053
0.42	0.303694
0.43	0.309271
0.44	0.314784
0.45	0.320233
0.46	0.325619
0.47	0.330942
0.48	0.336203
0.49	0.341402
0.5	0.34654
0.51	0.351617
0.52	0.356635
0.53	0.361594
0.54	0.366495
0.55	0.371339
0.56	0.376125
0.57	0.380855
0.58	0.38553
0.59	0.390149
0.6	0.394715
0.61	0.399226
0.62	0.403685
0.63	0.408091
0.64	0.412446
0.65	0.416749
0.66	0.421002
0.67	0.425205
0.68	0.429358
0.69	0.433463
0.7	0.437519
0.71	0.441527
0.72	0.445489
0.73	0.449404
0.74	0.453273
0.75	0.457096
0.76	0.460875
0.77	0.464609
0.78	0.468299
0.79	0.471946
0.8	0.475549
0.81	0.479111
0.82	0.482631
0.83	0.486109
0.84	0.489546
0.85	0.492943
0.86	0.4963
0.87	0.499617
0.88	0.502896
0.89	0.506136
0.9	0.509338
0.91	0.512502
0.92	0.515629
0.93	0.518719
0.94	0.521773
0.95	0.52479
0.96	0.527773
0.97	0.53072
0.98	0.533633
0.99	0.536511
1	0.539355
1.01	0.542166
1.02	0.544944
1.03	0.54769
1.04	0.550403
1.05	0.553083
1.06	0.555733
1.07	0.558351
1.08	0.560939
1.09	0.563496
1.1	0.566022
1.11	0.56852
1.12	0.570987
1.13	0.573426
1.14	0.575836
1.15	0.578218
1.16	0.580571
1.17	0.582897
1.18	0.585195
1.19	0.587467
1.2	0.589711
1.21	0.59193
1.22	0.594122
1.23	0.596288
1.24	0.598429
1.25	0.600544
1.26	0.602635
1.27	0.604701
1.28	0.606742
1.29	0.60876
1.3	0.610754
1.31	0.612724
1.32	0.614671
1.33	0.616595
1.34	0.618497
1.35	0.620376
1.36	0.622233
1.37	0.624068
1.38	0.625881
1.39	0.627673
1.4	0.629444
1.41	0.631194
1.42	0.632923
1.43	0.634632
1.44	0.636321
1.45	0.63799
1.46	0.639639
1.47	0.641269
1.48	0.642879
1.49	0.644471
1.5	0.646044
1.51	0.647598
1.52	0.649134
1.53	0.650651
1.54	0.652151
1.55	0.653633
1.56	0.655098
1.57	0.656545
1.58	0.657976
1.59	0.659389
1.6	0.660786
1.61	0.662166
1.62	0.66353
1.63	0.664877
1.64	0.666209
1.65	0.667525
1.66	0.668826
1.67	0.670111
1.68	0.671381
1.69	0.672636
1.7	0.673876
1.71	0.675102
1.72	0.676313
1.73	0.67751
1.74	0.678692
1.75	0.679861
1.76	0.681016
1.77	0.682157
1.78	0.683284
1.79	0.684399
1.8	0.6855
1.81	0.686588
1.82	0.687663
1.83	0.688725
1.84	0.689775
1.85	0.690813
1.86	0.691838
1.87	0.692851
1.88	0.693852
1.89	0.694841
1.9	0.695819
1.91	0.696785
1.92	0.697739
1.93	0.698683
1.94	0.699615
1.95	0.700535
1.96	0.701446
1.97	0.702345
1.98	0.703233
1.99	0.704111
2	0.704979
2.01	0.705837
2.02	0.706684
2.03	0.707521
2.04	0.708348
2.05	0.709166
2.06	0.709973
2.07	0.710771
2.08	0.71156
2.09	0.712339
2.1	0.713109
2.11	0.71387
2.12	0.714622
2.13	0.715365
2.14	0.716099
2.15	0.716824
2.16	0.717541
2.17	0.718249
2.18	0.718949
2.19	0.719641
2.2	0.720324
2.21	0.720999
2.22	0.721666
2.23	0.722325
2.24	0.722977
2.25	0.72362
2.26	0.724256
2.27	0.724885
2.28	0.725506
2.29	0.726119
2.3	0.726725
2.31	0.727324
2.32	0.727916
2.33	0.728501
2.34	0.729078
2.35	0.729649
2.36	0.730213
2.37	0.730771
2.38	0.731321
2.39	0.731866
2.4	0.732403
2.41	0.732934
2.42	0.733459
2.43	0.733978
2.44	0.73449
2.45	0.734997
2.46	0.735497
2.47	0.735991
2.48	0.736479
2.49	0.736962
2.5	0.737439
2.51	0.73791
2.52	0.738375
2.53	0.738835
2.54	0.739289
2.55	0.739738
2.56	0.740182
2.57	0.74062
2.58	0.741053
2.59	0.741481
2.6	0.741903
2.61	0.742321
2.62	0.742733
2.63	0.743141
2.64	0.743543
2.65	0.743941
2.66	0.744334
2.67	0.744723
2.68	0.745106
2.69	0.745485
2.7	0.74586
2.71	0.74623
2.72	0.746595
2.73	0.746957
2.74	0.747313
2.75	0.747666
2.76	0.748014
2.77	0.748358
2.78	0.748698
2.79	0.749034
2.8	0.749366
2.81	0.749693
2.82	0.750017
2.83	0.750337
2.84	0.750653
2.85	0.750965
2.86	0.751274
2.87	0.751578
2.88	0.751879
2.89	0.752177
2.9	0.752471
2.91	0.752761
2.92	0.753047
2.93	0.753331
2.94	0.75361
2.95	0.753887
2.96	0.75416
2.97	0.754429
2.98	0.754696
2.99	0.754959
3	0.755219
3.01	0.755476
3.02	0.75573
3.03	0.75598
3.04	0.756228
3.05	0.756472
3.06	0.756714
3.07	0.756953
3.08	0.757188
3.09	0.757421
3.1	0.757651
3.11	0.757878
3.12	0.758103
3.13	0.758324
3.14	0.758543
3.15	0.758759
3.16	0.758973
3.17	0.759184
3.18	0.759392
3.19	0.759598
3.2	0.759802
3.21	0.760002
3.22	0.760201
3.23	0.760397
3.24	0.76059
3.25	0.760781
3.26	0.76097
3.27	0.761156
3.28	0.761341
3.29	0.761522
3.3	0.761702
3.31	0.761879
3.32	0.762055
3.33	0.762228
3.34	0.762398
3.35	0.762567
3.36	0.762734
3.37	0.762899
3.38	0.763061
3.39	0.763222
3.4	0.76338
3.41	0.763537
3.42	0.763691
3.43	0.763844
3.44	0.763995
3.45	0.764144
3.46	0.764291
3.47	0.764436
3.48	0.764579
3.49	0.764721
3.5	0.764861
3.51	0.764999
3.52	0.765135
3.53	0.76527
3.54	0.765403
3.55	0.765534
3.56	0.765664
3.57	0.765792
3.58	0.765918
3.59	0.766043
3.6	0.766166
3.61	0.766287
3.62	0.766408
3.63	0.766526
3.64	0.766643
3.65	0.766759
3.66	0.766873
3.67	0.766985
3.68	0.767097
3.69	0.767206
3.7	0.767315
3.71	0.767422
3.72	0.767528
3.73	0.767632
3.74	0.767735
3.75	0.767836
3.76	0.767937
3.77	0.768036
3.78	0.768134
3.79	0.76823
3.8	0.768325
3.81	0.768419
3.82	0.768512
3.83	0.768604
3.84	0.768694
3.85	0.768783
3.86	0.768871
3.87	0.768958
3.88	0.769044
3.89	0.769129
3.9	0.769212
3.91	0.769295
3.92	0.769376
3.93	0.769457
3.94	0.769536
3.95	0.769614
3.96	0.769691
3.97	0.769768
3.98	0.769843
3.99	0.769917
4	0.76999
4.01	0.770062
4.02	0.770134
4.03	0.770204
4.04	0.770273
4.05	0.770342
4.06	0.770409
4.07	0.770476
4.08	0.770542
4.09	0.770606
4.1	0.77067
4.11	0.770733
4.12	0.770796
4.13	0.770857
4.14	0.770918
4.15	0.770977
4.16	0.771036
4.17	0.771095
4.18	0.771152
4.19	0.771208
4.2	0.771264
4.21	0.771319
4.22	0.771373
4.23	0.771427
4.24	0.77148
4.25	0.771532
4.26	0.771583
4.27	0.771634
4.28	0.771683
4.29	0.771733
4.3	0.771781
4.31	0.771829
4.32	0.771876
4.33	0.771923
4.34	0.771968
4.35	0.772013
4.36	0.772058
4.37	0.772102
4.38	0.772145
4.39	0.772188
4.4	0.77223
4.41	0.772271
4.42	0.772312
4.43	0.772352
4.44	0.772392
4.45	0.772431
4.46	0.772469
4.47	0.772507
4.48	0.772545
4.49	0.772581
4.5	0.772618
4.51	0.772653
4.52	0.772689
4.53	0.772723
4.54	0.772757
4.55	0.772791
4.56	0.772824
4.57	0.772857
4.58	0.772889
4.59	0.77292
4.6	0.772952
4.61	0.772982
4.62	0.773012
4.63	0.773042
4.64	0.773071
4.65	0.7731
4.66	0.773129
4.67	0.773156
4.68	0.773184
4.69	0.773211
4.7	0.773238
4.71	0.773264
4.72	0.773289
4.73	0.773315
4.74	0.77334
4.75	0.773364
4.76	0.773388
4.77	0.773412
4.78	0.773435
4.79	0.773458
4.8	0.773481
4.81	0.773503
4.82	0.773525
4.83	0.773546
4.84	0.773567
4.85	0.773588
4.86	0.773608
4.87	0.773628
4.88	0.773648
4.89	0.773667
4.9	0.773686
4.91	0.773705
4.92	0.773723
4.93	0.773741
4.94	0.773759
4.95	0.773776
4.96	0.773793
4.97	0.77381
4.98	0.773826
4.99	0.773842
5	0.773858
