# Supplementary material for: Hot-carrier trapping preserves high quantum yields but limits optical gain in InP-based quantum dots
Source: Nat Commun. 2025 Jul 7;16:6249. doi: 10.1038/s41467-025-61511-9 (PMC12234661; doi:10.1038/s41467-025-61511-9)
Supplement: Supplementary file 3 — Source Data [file 41467_2025_61511_MOESM3_ESM.zip › Figure3c.xlsx]

## Sheet: Decay curve
0.6	0.99549
2.2	0.895025
3.8	0.812461
5.4	0.76882
7	0.698189
8.6	0.656629
10.2	0.619233
11.8	0.578506
13.4	0.542496
15	0.511066
16.6	0.487685
19	0.446264
21.4	0.399223
23.8	0.374696
27	0.335808
30.2	0.310033
33.4	0.282661
37.4	0.251232
42.2	0.22001
47	0.193321
52.6	0.1678
59.8	0.142663
67	0.120169
75	0.102997
84.6	0.0836513
95	0.0713939
106.2	0.0592025
119	0.048467
133.4	0.0393318
149.4	0.0320796
167.8	0.0266542
188.6	0.021439
211.8	0.0179005
237.4	0.0143784
266.2	0.0119081
299	0.010218
335.8	0.00803962
376.6	0.00669406
422.2	0.00556442
473.4	0.00457716
531.8	0.00376797
596.6	0.00306106
669.4	0.00253031
751.8	0.0020776
843	0.00159
945.4	0.0013458
1060.6	0.00106538
1190.2	0.000877761
1335.8	0.000675027
1499	0.00057497
1682.2	0.00041285
1887	0.000335602
2116.6	0.000263833
2375	0.000205711
2665.4	0.000149243
2991	0.000121015
3355.8	9.09737e-05
3764.6	6.60412e-05
4223.8	5.77421e-05
4739.8	4.57798e-05
5318.2	3.54174e-05
5967	3.36397e-05
6695	2.09155e-05
7511.8	2.04291e-05
8427.8	1.49085e-05
9455.8	1.37743e-05

## Sheet: Decay curve total fit
1	0.722496
2	0.703253
3	0.68455
4	0.666371
5	0.648701
6	0.631527
7	0.614832
8	0.598605
9	0.582832
10	0.5675
11	0.552596
12	0.538108
13	0.524025
14	0.510334
15	0.497025
16	0.484087
17	0.47151
18	0.459282
19	0.447395
20	0.435838
21	0.424602
22	0.413678
23	0.403057
24	0.392731
25	0.382691
26	0.372929
27	0.363437
28	0.354208
29	0.345234
30	0.336508
31	0.328023
32	0.319772
33	0.311748
34	0.303945
35	0.296357
36	0.288977
37	0.281801
38	0.274821
39	0.268033
40	0.261431
41	0.255009
42	0.248764
43	0.242689
44	0.23678
45	0.231032
46	0.225441
47	0.220002
48	0.214711
49	0.209564
50	0.204557
51	0.199686
52	0.194946
53	0.190335
54	0.185849
55	0.181484
56	0.177236
57	0.173103
58	0.169081
59	0.165168
60	0.161359
61	0.157653
62	0.154045
63	0.150535
64	0.147118
65	0.143792
66	0.140555
67	0.137404
68	0.134337
69	0.131352
70	0.128445
71	0.125615
72	0.12286
73	0.120178
74	0.117566
75	0.115023
76	0.112547
77	0.110136
78	0.107788
79	0.105501
80	0.103274
81	0.101104
82	0.0989917
83	0.0969337
84	0.094929
85	0.0929762
86	0.0910737
87	0.0892203
88	0.0874145
89	0.085655
90	0.0839405
91	0.0822699
92	0.0806418
93	0.0790552
94	0.0775088
95	0.0760017
96	0.0745326
97	0.0731006
98	0.0717046
99	0.0703436
100	0.0690168
101	0.067723
102	0.0664616
103	0.0652315
104	0.0640319
105	0.062862
106	0.0617209
107	0.060608
108	0.0595223
109	0.0584633
110	0.05743
111	0.056422
112	0.0554384
113	0.0544786
114	0.053542
115	0.0526279
116	0.0517357
117	0.0508649
118	0.0500149
119	0.049185
120	0.0483749
121	0.0475838
122	0.0468114
123	0.0460571
124	0.0453204
125	0.044601
126	0.0438982
127	0.0432117
128	0.042541
129	0.0418858
130	0.0412455
131	0.0406199
132	0.0400084
133	0.0394109
134	0.0388268
135	0.0382558
136	0.0376976
137	0.0371519
138	0.0366182
139	0.0360964
140	0.0355861
141	0.0350869
142	0.0345987
143	0.0341211
144	0.0336538
145	0.0331966
146	0.0327492
147	0.0323114
148	0.0318829
149	0.0314635
150	0.0310529
151	0.0306509
152	0.0302573
153	0.0298719
154	0.0294945
155	0.0291248
156	0.0287627
157	0.028408
158	0.0280605
159	0.02772
160	0.0273864
161	0.0270594
162	0.0267389
163	0.0264248
164	0.0261168
165	0.0258148
166	0.0255187
167	0.0252284
168	0.0249436
169	0.0246643
170	0.0243903
171	0.0241215
172	0.0238578
173	0.023599
174	0.023345
175	0.0230957
176	0.022851
177	0.0226108
178	0.0223749
179	0.0221433
180	0.0219159
181	0.0216925
182	0.0214731
183	0.0212576
184	0.0210458
185	0.0208378
186	0.0206333
187	0.0204324
188	0.0202349
189	0.0200408
190	0.0198499
191	0.0196623
192	0.0194778
193	0.0192963
194	0.0191178
195	0.0189423
196	0.0187696
197	0.0185997
198	0.0184326
199	0.0182681
200	0.0181062
201	0.0179468
202	0.01779
203	0.0176356
204	0.0174835
205	0.0173338
206	0.0171864
207	0.0170412
208	0.0168982
209	0.0167574
210	0.0166186
211	0.0164819
212	0.0163471
213	0.0162144
214	0.0160835
215	0.0159545
216	0.0158274
217	0.0157021
218	0.0155785
219	0.0154566
220	0.0153365
221	0.015218
222	0.0151011
223	0.0149858
224	0.0148721
225	0.0147599
226	0.0146492
227	0.0145399
228	0.0144321
229	0.0143257
230	0.0142207
231	0.0141171
232	0.0140147
233	0.0139137
234	0.0138139
235	0.0137154
236	0.0136181
237	0.0135221
238	0.0134272
239	0.0133335
240	0.0132409
241	0.0131494
242	0.013059
243	0.0129697
244	0.0128815
245	0.0127943
246	0.0127081
247	0.0126229
248	0.0125387
249	0.0124555
250	0.0123732
251	0.0122919
252	0.0122114
253	0.0121319
254	0.0120532
255	0.0119755
256	0.0118985
257	0.0118225
258	0.0117472
259	0.0116728
260	0.0115991
261	0.0115262
262	0.0114542
263	0.0113828
264	0.0113122
265	0.0112424
266	0.0111733
267	0.0111048
268	0.0110371
269	0.0109701
270	0.0109038
271	0.0108381
272	0.0107731
273	0.0107087
274	0.010645
275	0.0105819
276	0.0105194
277	0.0104575
278	0.0103962
279	0.0103355
280	0.0102754
281	0.0102159
282	0.0101569
283	0.0100985
284	0.0100406
285	0.00998332
286	0.00992653
287	0.00987027
288	0.00981452
289	0.00975929
290	0.00970456
291	0.00965033
292	0.00959658
293	0.00954332
294	0.00949054
295	0.00943822
296	0.00938637
297	0.00933498
298	0.00928404
299	0.00923354
300	0.00918349
301	0.00913386
302	0.00908467
303	0.0090359
304	0.00898754
305	0.0089396
306	0.00889206
307	0.00884493
308	0.00879819
309	0.00875184
310	0.00870588
311	0.0086603
312	0.0086151
313	0.00857027
314	0.00852581
315	0.00848171
316	0.00843797
317	0.00839458
318	0.00835155
319	0.00830886
320	0.00826651
321	0.00822451
322	0.00818283
323	0.00814149
324	0.00810047
325	0.00805978
326	0.0080194
327	0.00797934
328	0.00793959
329	0.00790015
330	0.00786102
331	0.00782218
332	0.00778365
333	0.00774541
334	0.00770746
335	0.00766979
336	0.00763242
337	0.00759532
338	0.00755851
339	0.00752197
340	0.0074857
341	0.00744971
342	0.00741398
343	0.00737852
344	0.00734331
345	0.00730837
346	0.00727368
347	0.00723925
348	0.00720507
349	0.00717114
350	0.00713745
351	0.007104
352	0.0070708
353	0.00703783
354	0.0070051
355	0.00697261
356	0.00694034
357	0.00690831
358	0.0068765
359	0.00684492
360	0.00681355
361	0.00678241
362	0.00675149
363	0.00672078
364	0.00669029
365	0.00666001
366	0.00662993
367	0.00660007
368	0.00657041
369	0.00654096
370	0.0065117
371	0.00648265
372	0.00645379
373	0.00642513
374	0.00639667
375	0.0063684
376	0.00634032
377	0.00631242
378	0.00628472
379	0.0062572
380	0.00622986
381	0.00620271
382	0.00617574
383	0.00614894
384	0.00612233
385	0.00609589
386	0.00606962
387	0.00604353
388	0.0060176
389	0.00599185
390	0.00596626
391	0.00594084
392	0.00591559
393	0.0058905
394	0.00586557
395	0.0058408
396	0.0058162
397	0.00579175
398	0.00576745
399	0.00574331
400	0.00571933
401	0.0056955
402	0.00567182
403	0.00564829
404	0.00562491
405	0.00560167
406	0.00557859
407	0.00555564
408	0.00553284
409	0.00551019
410	0.00548767
411	0.0054653
412	0.00544306
413	0.00542096
414	0.005399
415	0.00537718
416	0.00535549
417	0.00533393
418	0.00531251
419	0.00529121
420	0.00527005
421	0.00524901
422	0.00522811
423	0.00520733
424	0.00518667
425	0.00516614
426	0.00514574
427	0.00512546
428	0.0051053
429	0.00508526
430	0.00506534
431	0.00504554
432	0.00502586
433	0.0050063
434	0.00498685
435	0.00496752
436	0.0049483
437	0.00492919
438	0.0049102
439	0.00489132
440	0.00487255
441	0.00485389
442	0.00483535
443	0.0048169
444	0.00479857
445	0.00478034
446	0.00476222
447	0.00474421
448	0.00472629
449	0.00470849
450	0.00469078
451	0.00467318
452	0.00465567
453	0.00463827
454	0.00462097
455	0.00460376
456	0.00458666
457	0.00456965
458	0.00455274
459	0.00453592
460	0.0045192
461	0.00450257
462	0.00448604
463	0.0044696
464	0.00445325
465	0.004437
466	0.00442083
467	0.00440476
468	0.00438877
469	0.00437288
470	0.00435707
471	0.00434135
472	0.00432572
473	0.00431017
474	0.00429471
475	0.00427934
476	0.00426405
477	0.00424884
478	0.00423372
479	0.00421868
480	0.00420372
481	0.00418884
482	0.00417404
483	0.00415933
484	0.00414469
485	0.00413014
486	0.00411566
487	0.00410126
488	0.00408693
489	0.00407269
490	0.00405852
491	0.00404443
492	0.00403041
493	0.00401647
494	0.0040026
495	0.0039888
496	0.00397508
497	0.00396143
498	0.00394785
499	0.00393435
500	0.00392092
501	0.00390755
502	0.00389426
503	0.00388104
504	0.00386788
505	0.0038548
506	0.00384178
507	0.00382883
508	0.00381595
509	0.00380313
510	0.00379039
511	0.0037777
512	0.00376509
513	0.00375254
514	0.00374005
515	0.00372763
516	0.00371527
517	0.00370297
518	0.00369074
519	0.00367857
520	0.00366646
521	0.00365441
522	0.00364243
523	0.0036305
524	0.00361864
525	0.00360683
526	0.00359509
527	0.0035834
528	0.00357178
529	0.00356021
530	0.0035487
531	0.00353724
532	0.00352585
533	0.00351451
534	0.00350323
535	0.003492
536	0.00348083
537	0.00346972
538	0.00345866
539	0.00344765
540	0.0034367
541	0.0034258
542	0.00341496
543	0.00340417
544	0.00339343
545	0.00338275
546	0.00337211
547	0.00336153
548	0.003351
549	0.00334052
550	0.0033301
551	0.00331972
552	0.00330939
553	0.00329912
554	0.00328889
555	0.00327871
556	0.00326858
557	0.0032585
558	0.00324847
559	0.00323849
560	0.00322855
561	0.00321866
562	0.00320882
563	0.00319902
564	0.00318928
565	0.00317957
566	0.00316992
567	0.00316031
568	0.00315074
569	0.00314122
570	0.00313174
571	0.00312231
572	0.00311292
573	0.00310358
574	0.00309428
575	0.00308503
576	0.00307581
577	0.00306664
578	0.00305751
579	0.00304843
580	0.00303939
581	0.00303038
582	0.00302142
583	0.0030125
584	0.00300363
585	0.00299479
586	0.00298599
587	0.00297724
588	0.00296852
589	0.00295984
590	0.00295121
591	0.00294261
592	0.00293405
593	0.00292553
594	0.00291705
595	0.00290861
596	0.0029002
597	0.00289184
598	0.00288351
599	0.00287522
600	0.00286696
601	0.00285874
602	0.00285056
603	0.00284242
604	0.00283431
605	0.00282624
606	0.0028182
607	0.0028102
608	0.00280224
609	0.00279431
610	0.00278641
611	0.00277855
612	0.00277073
613	0.00276294
614	0.00275518
615	0.00274746
616	0.00273977
617	0.00273212
618	0.00272449
619	0.00271691
620	0.00270935
621	0.00270183
622	0.00269434
623	0.00268688
624	0.00267946
625	0.00267206
626	0.0026647
627	0.00265737
628	0.00265007
629	0.00264281
630	0.00263557
631	0.00262837
632	0.00262119
633	0.00261405
634	0.00260694
635	0.00259986
636	0.0025928
637	0.00258578
638	0.00257879
639	0.00257183
640	0.00256489
641	0.00255799
642	0.00255111
643	0.00254427
644	0.00253745
645	0.00253066
646	0.0025239
647	0.00251717
648	0.00251047
649	0.00250379
650	0.00249714
651	0.00249052
652	0.00248393
653	0.00247736
654	0.00247082
655	0.00246431
656	0.00245783
657	0.00245137
658	0.00244494
659	0.00243853
660	0.00243215
661	0.0024258
662	0.00241948
663	0.00241317
664	0.0024069
665	0.00240065
666	0.00239443
667	0.00238823
668	0.00238205
669	0.00237591
670	0.00236978
671	0.00236368
672	0.00235761
673	0.00235156
674	0.00234553
675	0.00233953
676	0.00233356
677	0.0023276
678	0.00232167
679	0.00231577
680	0.00230989
681	0.00230403
682	0.00229819
683	0.00229238
684	0.00228659
685	0.00228083
686	0.00227508
687	0.00226936
688	0.00226366
689	0.00225799
690	0.00225233
691	0.0022467
692	0.00224109
693	0.00223551
694	0.00222994
695	0.0022244
696	0.00221888
697	0.00221338
698	0.0022079
699	0.00220244
700	0.002197
701	0.00219159
702	0.00218619
703	0.00218082
704	0.00217547
705	0.00217014
706	0.00216482
707	0.00215953
708	0.00215426
709	0.00214901
710	0.00214378
711	0.00213857
712	0.00213338
713	0.00212821
714	0.00212306
715	0.00211793
716	0.00211281
717	0.00210772
718	0.00210265
719	0.00209759
720	0.00209256
721	0.00208754
722	0.00208254
723	0.00207756
724	0.0020726
725	0.00206766
726	0.00206274
727	0.00205784
728	0.00205295
729	0.00204808
730	0.00204323
731	0.0020384
732	0.00203359
733	0.00202879
734	0.00202401
735	0.00201925
736	0.00201451
737	0.00200979
738	0.00200508
739	0.00200039
740	0.00199571
741	0.00199106
742	0.00198642
743	0.0019818
744	0.00197719
745	0.0019726
746	0.00196803
747	0.00196348
748	0.00195894
749	0.00195442
750	0.00194991
751	0.00194542
752	0.00194095
753	0.00193649
754	0.00193205
755	0.00192763
756	0.00192322
757	0.00191883
758	0.00191445
759	0.00191009
760	0.00190574
761	0.00190141
762	0.0018971
763	0.0018928
764	0.00188851
765	0.00188424
766	0.00187999
767	0.00187575
768	0.00187153
769	0.00186732
770	0.00186313
771	0.00185895
772	0.00185478
773	0.00185064
774	0.0018465
775	0.00184238
776	0.00183827
777	0.00183418
778	0.00183011
779	0.00182604
780	0.00182199
781	0.00181796
782	0.00181394
783	0.00180993
784	0.00180594
785	0.00180196
786	0.001798
787	0.00179405
788	0.00179011
789	0.00178619
790	0.00178227
791	0.00177838
792	0.00177449
793	0.00177062
794	0.00176677
795	0.00176292
796	0.00175909
797	0.00175528
798	0.00175147
799	0.00174768
800	0.0017439
801	0.00174014
802	0.00173638
803	0.00173264
804	0.00172892
805	0.0017252
806	0.0017215
807	0.00171781
808	0.00171413
809	0.00171047
810	0.00170682
811	0.00170318
812	0.00169955
813	0.00169593
814	0.00169233
815	0.00168874
816	0.00168516
817	0.00168159
818	0.00167803
819	0.00167449
820	0.00167096
821	0.00166744
822	0.00166393
823	0.00166043
824	0.00165694
825	0.00165347
826	0.00165001
827	0.00164656
828	0.00164312
829	0.00163969
830	0.00163627
831	0.00163286
832	0.00162947
833	0.00162609
834	0.00162271
835	0.00161935
836	0.001616
837	0.00161266
838	0.00160933
839	0.00160601
840	0.00160271
841	0.00159941
842	0.00159612
843	0.00159285
844	0.00158958
845	0.00158633
846	0.00158309
847	0.00157985
848	0.00157663
849	0.00157342
850	0.00157021
851	0.00156702
852	0.00156384
853	0.00156067
854	0.00155751
855	0.00155436
856	0.00155122
857	0.00154808
858	0.00154496
859	0.00154185
860	0.00153875
861	0.00153566
862	0.00153258
863	0.0015295
864	0.00152644
865	0.00152339
866	0.00152034
867	0.00151731
868	0.00151429
869	0.00151127
870	0.00150827
871	0.00150527
872	0.00150228
873	0.00149931
874	0.00149634
875	0.00149338
876	0.00149043
877	0.00148749
878	0.00148456
879	0.00148164
880	0.00147873
881	0.00147582
882	0.00147293
883	0.00147004
884	0.00146716
885	0.0014643
886	0.00146144
887	0.00145859
888	0.00145574
889	0.00145291
890	0.00145009
891	0.00144727
892	0.00144446
893	0.00144167
894	0.00143888
895	0.00143609
896	0.00143332
897	0.00143056
898	0.0014278
899	0.00142505
900	0.00142231
901	0.00141958
902	0.00141686
903	0.00141414
904	0.00141144
905	0.00140874
906	0.00140605
907	0.00140337
908	0.00140069
909	0.00139803
910	0.00139537
911	0.00139272
912	0.00139008
913	0.00138744
914	0.00138482
915	0.0013822
916	0.00137959
917	0.00137698
918	0.00137439
919	0.0013718
920	0.00136922
921	0.00136665
922	0.00136408
923	0.00136153
924	0.00135898
925	0.00135644
926	0.0013539
927	0.00135137
928	0.00134885
929	0.00134634
930	0.00134384
931	0.00134134
932	0.00133885
933	0.00133637
934	0.00133389
935	0.00133142
936	0.00132896
937	0.00132651
938	0.00132406
939	0.00132162
940	0.00131919
941	0.00131676
942	0.00131434
943	0.00131193
944	0.00130953
945	0.00130713
946	0.00130474
947	0.00130236
948	0.00129998
949	0.00129761
950	0.00129525
951	0.00129289
952	0.00129054
953	0.0012882
954	0.00128586
955	0.00128353
956	0.00128121
957	0.00127889
958	0.00127658
959	0.00127428
960	0.00127198
961	0.00126969
962	0.00126741
963	0.00126513
964	0.00126286
965	0.00126059
966	0.00125834
967	0.00125608
968	0.00125384
969	0.0012516
970	0.00124937
971	0.00124714
972	0.00124492
973	0.00124271
974	0.0012405
975	0.0012383
976	0.0012361
977	0.00123391
978	0.00123173
979	0.00122955
980	0.00122738
981	0.00122522
982	0.00122306
983	0.00122091
984	0.00121876
985	0.00121662
986	0.00121448
987	0.00121235
988	0.00121023
989	0.00120811
990	0.001206
991	0.0012039
992	0.0012018
993	0.0011997
994	0.00119761
995	0.00119553
996	0.00119345
997	0.00119138
998	0.00118932
999	0.00118726
1000	0.0011852

## Sheet: Decay curve delayed emission fi
1	0.0764961
2	0.0757949
3	0.075101
4	0.0744145
5	0.0737353
6	0.0730632
7	0.0723982
8	0.0717402
9	0.0710892
10	0.070445
11	0.0698076
12	0.0691769
13	0.0685528
14	0.0679352
15	0.0673241
16	0.0667194
17	0.066121
18	0.0655289
19	0.064943
20	0.0643632
21	0.0637894
22	0.0632216
23	0.0626597
24	0.0621037
25	0.0615534
26	0.0610088
27	0.0604699
28	0.0599366
29	0.0594088
30	0.0588864
31	0.0583695
32	0.0578578
33	0.0573515
34	0.0568504
35	0.0563544
36	0.0558635
37	0.0553777
38	0.0548969
39	0.054421
40	0.0539499
41	0.0534837
42	0.0530223
43	0.0525656
44	0.0521135
45	0.0516661
46	0.0512232
47	0.0507848
48	0.0503509
49	0.0499213
50	0.0494962
51	0.0490753
52	0.0486588
53	0.0482464
54	0.0478382
55	0.0474341
56	0.0470341
57	0.0466382
58	0.0462462
59	0.0458582
60	0.0454741
61	0.0450938
62	0.0447174
63	0.0443447
64	0.0439757
65	0.0436105
66	0.0432489
67	0.0428909
68	0.0425365
69	0.0421856
70	0.0418382
71	0.0414942
72	0.0411537
73	0.0408165
74	0.0404827
75	0.0401522
76	0.039825
77	0.039501
78	0.0391802
79	0.0388626
80	0.038548
81	0.0382366
82	0.0379283
83	0.037623
84	0.0373206
85	0.0370213
86	0.0367248
87	0.0364313
88	0.0361406
89	0.0358528
90	0.0355678
91	0.0352855
92	0.035006
93	0.0347292
94	0.0344551
95	0.0341837
96	0.0339149
97	0.0336487
98	0.033385
99	0.0331239
100	0.0328654
101	0.0326093
102	0.0323556
103	0.0321045
104	0.0318557
105	0.0316093
106	0.0313653
107	0.0311236
108	0.0308842
109	0.0306471
110	0.0304123
111	0.0301797
112	0.0299493
113	0.0297211
114	0.0294951
115	0.0292712
116	0.0290494
117	0.0288297
118	0.0286121
119	0.0283966
120	0.0281831
121	0.0279716
122	0.0277621
123	0.0275546
124	0.027349
125	0.0271453
126	0.0269435
127	0.0267437
128	0.0265457
129	0.0263495
130	0.0261552
131	0.0259627
132	0.0257719
133	0.025583
134	0.0253958
135	0.0252103
136	0.0250265
137	0.0248445
138	0.0246641
139	0.0244854
140	0.0243083
141	0.0241329
142	0.023959
143	0.0237868
144	0.0236161
145	0.023447
146	0.0232795
147	0.0231135
148	0.022949
149	0.0227859
150	0.0226244
151	0.0224644
152	0.0223057
153	0.0221486
154	0.0219928
155	0.0218385
156	0.0216855
157	0.021534
158	0.0213838
159	0.0212349
160	0.0210874
161	0.0209412
162	0.0207963
163	0.0206527
164	0.0205104
165	0.0203694
166	0.0202296
167	0.020091
168	0.0199537
169	0.0198177
170	0.0196828
171	0.0195491
172	0.0194166
173	0.0192852
174	0.0191551
175	0.019026
176	0.0188981
177	0.0187714
178	0.0186457
179	0.0185212
180	0.0183977
181	0.0182753
182	0.018154
183	0.0180337
184	0.0179145
185	0.0177963
186	0.0176792
187	0.017563
188	0.0174479
189	0.0173337
190	0.0172206
191	0.0171084
192	0.0169972
193	0.0168869
194	0.0167776
195	0.0166693
196	0.0165618
197	0.0164553
198	0.0163497
199	0.0162449
200	0.0161411
201	0.0160382
202	0.0159361
203	0.0158349
204	0.0157346
205	0.0156351
206	0.0155364
207	0.0154386
208	0.0153416
209	0.0152454
210	0.01515
211	0.0150554
212	0.0149617
213	0.0148687
214	0.0147764
215	0.014685
216	0.0145943
217	0.0145043
218	0.0144151
219	0.0143267
220	0.014239
221	0.014152
222	0.0140657
223	0.0139801
224	0.0138952
225	0.0138111
226	0.0137276
227	0.0136448
228	0.0135627
229	0.0134813
230	0.0134005
231	0.0133204
232	0.0132409
233	0.0131621
234	0.0130839
235	0.0130063
236	0.0129294
237	0.0128531
238	0.0127774
239	0.0127023
240	0.0126279
241	0.012554
242	0.0124807
243	0.012408
244	0.0123359
245	0.0122643
246	0.0121934
247	0.012123
248	0.0120531
249	0.0119838
250	0.0119151
251	0.0118469
252	0.0117792
253	0.0117121
254	0.0116455
255	0.0115794
256	0.0115139
257	0.0114488
258	0.0113843
259	0.0113202
260	0.0112567
261	0.0111937
262	0.0111311
263	0.0110691
264	0.0110075
265	0.0109464
266	0.0108858
267	0.0108256
268	0.0107659
269	0.0107067
270	0.0106479
271	0.0105896
272	0.0105317
273	0.0104742
274	0.0104172
275	0.0103607
276	0.0103045
277	0.0102488
278	0.0101935
279	0.0101386
280	0.0100842
281	0.0100301
282	0.0099765
283	0.00992327
284	0.00987043
285	0.009818
286	0.00976596
287	0.0097143
288	0.00966303
289	0.00961215
290	0.00956164
291	0.00951151
292	0.00946175
293	0.00941236
294	0.00936333
295	0.00931467
296	0.00926637
297	0.00921842
298	0.00917082
299	0.00912358
300	0.00907668
301	0.00903012
302	0.0089839
303	0.00893802
304	0.00889248
305	0.00884726
306	0.00880238
307	0.00875782
308	0.00871358
309	0.00866966
310	0.00862606
311	0.00858277
312	0.00853979
313	0.00849712
314	0.00845476
315	0.0084127
316	0.00837094
317	0.00832948
318	0.00828831
319	0.00824744
320	0.00820686
321	0.00816656
322	0.00812655
323	0.00808682
324	0.00804737
325	0.0080082
326	0.00796931
327	0.00793068
328	0.00789233
329	0.00785425
330	0.00781643
331	0.00777888
332	0.00774158
333	0.00770455
334	0.00766777
335	0.00763125
336	0.00759498
337	0.00755896
338	0.00752319
339	0.00748767
340	0.00745238
341	0.00741734
342	0.00738255
343	0.00734798
344	0.00731366
345	0.00727957
346	0.00724571
347	0.00721208
348	0.00717867
349	0.0071455
350	0.00711254
351	0.00707981
352	0.00704731
353	0.00701501
354	0.00698294
355	0.00695108
356	0.00691943
357	0.006888
358	0.00685677
359	0.00682576
360	0.00679494
361	0.00676434
362	0.00673393
363	0.00670373
364	0.00667372
365	0.00664392
366	0.00661431
367	0.00658489
368	0.00655567
369	0.00652664
370	0.00649779
371	0.00646914
372	0.00644067
373	0.00641239
374	0.00638429
375	0.00635637
376	0.00632864
377	0.00630108
378	0.0062737
379	0.0062465
380	0.00621947
381	0.00619261
382	0.00616593
383	0.00613942
384	0.00611308
385	0.0060869
386	0.00606089
387	0.00603505
388	0.00600937
389	0.00598385
390	0.0059585
391	0.0059333
392	0.00590826
393	0.00588338
394	0.00585866
395	0.00583409
396	0.00580967
397	0.00578541
398	0.0057613
399	0.00573734
400	0.00571352
401	0.00568986
402	0.00566634
403	0.00564297
404	0.00561974
405	0.00559665
406	0.00557371
407	0.00555091
408	0.00552824
409	0.00550572
410	0.00548333
411	0.00546108
412	0.00543897
413	0.00541699
414	0.00539514
415	0.00537343
416	0.00535184
417	0.00533039
418	0.00530907
419	0.00528787
420	0.0052668
421	0.00524586
422	0.00522505
423	0.00520436
424	0.00518379
425	0.00516334
426	0.00514302
427	0.00512281
428	0.00510273
429	0.00508277
430	0.00506292
431	0.00504319
432	0.00502357
433	0.00500408
434	0.00498469
435	0.00496542
436	0.00494626
437	0.00492722
438	0.00490828
439	0.00488946
440	0.00487074
441	0.00485214
442	0.00483364
443	0.00481524
444	0.00479696
445	0.00477878
446	0.0047607
447	0.00474273
448	0.00472486
449	0.00470709
450	0.00468943
451	0.00467186
452	0.0046544
453	0.00463703
454	0.00461976
455	0.00460259
456	0.00458552
457	0.00456854
458	0.00455166
459	0.00453488
460	0.00451819
461	0.00450159
462	0.00448509
463	0.00446867
464	0.00445235
465	0.00443612
466	0.00441998
467	0.00440393
468	0.00438797
469	0.0043721
470	0.00435632
471	0.00434062
472	0.00432501
473	0.00430948
474	0.00429404
475	0.00427868
476	0.00426341
477	0.00424822
478	0.00423312
479	0.00421809
480	0.00420315
481	0.00418829
482	0.00417351
483	0.00415881
484	0.00414419
485	0.00412965
486	0.00411518
487	0.0041008
488	0.00408649
489	0.00407225
490	0.0040581
491	0.00404402
492	0.00403001
493	0.00401608
494	0.00400222
495	0.00398844
496	0.00397473
497	0.00396109
498	0.00394752
499	0.00393402
500	0.0039206
501	0.00390725
502	0.00389396
503	0.00388075
504	0.0038676
505	0.00385452
506	0.00384152
507	0.00382857
508	0.0038157
509	0.00380289
510	0.00379015
511	0.00377748
512	0.00376486
513	0.00375232
514	0.00373984
515	0.00372742
516	0.00371507
517	0.00370278
518	0.00369055
519	0.00367839
520	0.00366628
521	0.00365424
522	0.00364226
523	0.00363034
524	0.00361848
525	0.00360668
526	0.00359494
527	0.00358326
528	0.00357164
529	0.00356007
530	0.00354856
531	0.00353712
532	0.00352572
533	0.00351439
534	0.00350311
535	0.00349189
536	0.00348072
537	0.00346961
538	0.00345855
539	0.00344755
540	0.0034366
541	0.00342571
542	0.00341487
543	0.00340408
544	0.00339334
545	0.00338266
546	0.00337203
547	0.00336145
548	0.00335092
549	0.00334045
550	0.00333002
551	0.00331965
552	0.00330932
553	0.00329905
554	0.00328882
555	0.00327865
556	0.00326852
557	0.00325844
558	0.00324841
559	0.00323843
560	0.0032285
561	0.00321861
562	0.00320877
563	0.00319897
564	0.00318923
565	0.00317953
566	0.00316987
567	0.00316026
568	0.0031507
569	0.00314118
570	0.0031317
571	0.00312227
572	0.00311289
573	0.00310354
574	0.00309425
575	0.00308499
576	0.00307578
577	0.00306661
578	0.00305748
579	0.0030484
580	0.00303935
581	0.00303035
582	0.00302139
583	0.00301248
584	0.0030036
585	0.00299476
586	0.00298597
587	0.00297721
588	0.0029685
589	0.00295982
590	0.00295118
591	0.00294259
592	0.00293403
593	0.00292551
594	0.00291703
595	0.00290859
596	0.00290018
597	0.00289182
598	0.00288349
599	0.0028752
600	0.00286694
601	0.00285873
602	0.00285055
603	0.0028424
604	0.0028343
605	0.00282622
606	0.00281819
607	0.00281019
608	0.00280222
609	0.00279429
610	0.0027864
611	0.00277854
612	0.00277072
613	0.00276293
614	0.00275517
615	0.00274745
616	0.00273976
617	0.00273211
618	0.00272448
619	0.0027169
620	0.00270934
621	0.00270182
622	0.00269433
623	0.00268687
624	0.00267945
625	0.00267205
626	0.00266469
627	0.00265736
628	0.00265007
629	0.0026428
630	0.00263557
631	0.00262836
632	0.00262119
633	0.00261404
634	0.00260693
635	0.00259985
636	0.0025928
637	0.00258578
638	0.00257878
639	0.00257182
640	0.00256489
641	0.00255798
642	0.00255111
643	0.00254426
644	0.00253745
645	0.00253066
646	0.0025239
647	0.00251717
648	0.00251046
649	0.00250379
650	0.00249714
651	0.00249052
652	0.00248392
653	0.00247736
654	0.00247082
655	0.00246431
656	0.00245782
657	0.00245137
658	0.00244493
659	0.00243853
660	0.00243215
661	0.0024258
662	0.00241947
663	0.00241317
664	0.0024069
665	0.00240065
666	0.00239442
667	0.00238823
668	0.00238205
669	0.0023759
670	0.00236978
671	0.00236368
672	0.00235761
673	0.00235156
674	0.00234553
675	0.00233953
676	0.00233355
677	0.0023276
678	0.00232167
679	0.00231577
680	0.00230988
681	0.00230403
682	0.00229819
683	0.00229238
684	0.00228659
685	0.00228082
686	0.00227508
687	0.00226936
688	0.00226366
689	0.00225799
690	0.00225233
691	0.0022467
692	0.00224109
693	0.00223551
694	0.00222994
695	0.0022244
696	0.00221888
697	0.00221338
698	0.0022079
699	0.00220244
700	0.002197
701	0.00219159
702	0.00218619
703	0.00218082
704	0.00217547
705	0.00217013
706	0.00216482
707	0.00215953
708	0.00215426
709	0.00214901
710	0.00214378
711	0.00213857
712	0.00213338
713	0.00212821
714	0.00212306
715	0.00211792
716	0.00211281
717	0.00210772
718	0.00210265
719	0.00209759
720	0.00209256
721	0.00208754
722	0.00208254
723	0.00207756
724	0.0020726
725	0.00206766
726	0.00206274
727	0.00205784
728	0.00205295
729	0.00204808
730	0.00204323
731	0.0020384
732	0.00203359
733	0.00202879
734	0.00202401
735	0.00201925
736	0.00201451
737	0.00200978
738	0.00200508
739	0.00200039
740	0.00199571
741	0.00199106
742	0.00198642
743	0.0019818
744	0.00197719
745	0.0019726
746	0.00196803
747	0.00196348
748	0.00195894
749	0.00195442
750	0.00194991
751	0.00194542
752	0.00194095
753	0.00193649
754	0.00193205
755	0.00192763
756	0.00192322
757	0.00191883
758	0.00191445
759	0.00191009
760	0.00190574
761	0.00190141
762	0.0018971
763	0.0018928
764	0.00188851
765	0.00188424
766	0.00187999
767	0.00187575
768	0.00187153
769	0.00186732
770	0.00186313
771	0.00185895
772	0.00185478
773	0.00185064
774	0.0018465
775	0.00184238
776	0.00183827
777	0.00183418
778	0.00183011
779	0.00182604
780	0.00182199
781	0.00181796
782	0.00181394
783	0.00180993
784	0.00180594
785	0.00180196
786	0.001798
787	0.00179405
788	0.00179011
789	0.00178619
790	0.00178227
791	0.00177838
792	0.00177449
793	0.00177062
794	0.00176677
795	0.00176292
796	0.00175909
797	0.00175528
798	0.00175147
799	0.00174768
800	0.0017439
801	0.00174014
802	0.00173638
803	0.00173264
804	0.00172892
805	0.0017252
806	0.0017215
807	0.00171781
808	0.00171413
809	0.00171047
810	0.00170682
811	0.00170318
812	0.00169955
813	0.00169593
814	0.00169233
815	0.00168874
816	0.00168516
817	0.00168159
818	0.00167803
819	0.00167449
820	0.00167096
821	0.00166744
822	0.00166393
823	0.00166043
824	0.00165694
825	0.00165347
826	0.00165001
827	0.00164656
828	0.00164312
829	0.00163969
830	0.00163627
831	0.00163286
832	0.00162947
833	0.00162609
834	0.00162271
835	0.00161935
836	0.001616
837	0.00161266
838	0.00160933
839	0.00160601
840	0.00160271
841	0.00159941
842	0.00159612
843	0.00159285
844	0.00158958
845	0.00158633
846	0.00158309
847	0.00157985
848	0.00157663
849	0.00157342
850	0.00157021
851	0.00156702
852	0.00156384
853	0.00156067
854	0.00155751
855	0.00155436
856	0.00155122
857	0.00154808
858	0.00154496
859	0.00154185
860	0.00153875
861	0.00153566
862	0.00153258
863	0.0015295
864	0.00152644
865	0.00152339
866	0.00152034
867	0.00151731
868	0.00151429
869	0.00151127
870	0.00150827
871	0.00150527
872	0.00150228
873	0.00149931
874	0.00149634
875	0.00149338
876	0.00149043
877	0.00148749
878	0.00148456
879	0.00148164
880	0.00147873
881	0.00147582
882	0.00147293
883	0.00147004
884	0.00146716
885	0.0014643
886	0.00146144
887	0.00145859
888	0.00145574
889	0.00145291
890	0.00145009
891	0.00144727
892	0.00144446
893	0.00144167
894	0.00143888
895	0.00143609
896	0.00143332
897	0.00143056
898	0.0014278
899	0.00142505
900	0.00142231
901	0.00141958
902	0.00141686
903	0.00141414
904	0.00141144
905	0.00140874
906	0.00140605
907	0.00140337
908	0.00140069
909	0.00139803
910	0.00139537
911	0.00139272
912	0.00139008
913	0.00138744
914	0.00138482
915	0.0013822
916	0.00137959
917	0.00137698
918	0.00137439
919	0.0013718
920	0.00136922
921	0.00136665
922	0.00136408
923	0.00136153
924	0.00135898
925	0.00135644
926	0.0013539
927	0.00135137
928	0.00134885
929	0.00134634
930	0.00134384
931	0.00134134
932	0.00133885
933	0.00133637
934	0.00133389
935	0.00133142
936	0.00132896
937	0.00132651
938	0.00132406
939	0.00132162
940	0.00131919
941	0.00131676
942	0.00131434
943	0.00131193
944	0.00130953
945	0.00130713
946	0.00130474
947	0.00130236
948	0.00129998
949	0.00129761
950	0.00129525
951	0.00129289
952	0.00129054
953	0.0012882
954	0.00128586
955	0.00128353
956	0.00128121
957	0.00127889
958	0.00127658
959	0.00127428
960	0.00127198
961	0.00126969
962	0.00126741
963	0.00126513
964	0.00126286
965	0.00126059
966	0.00125834
967	0.00125608
968	0.00125384
969	0.0012516
970	0.00124937
971	0.00124714
972	0.00124492
973	0.00124271
974	0.0012405
975	0.0012383
976	0.0012361
977	0.00123391
978	0.00123173
979	0.00122955
980	0.00122738
981	0.00122522
982	0.00122306
983	0.00122091
984	0.00121876
985	0.00121662
986	0.00121448
987	0.00121235
988	0.00121023
989	0.00120811
990	0.001206
991	0.0012039
992	0.0012018
993	0.0011997
994	0.00119761
995	0.00119553
996	0.00119345
997	0.00119138
998	0.00118932
999	0.00118726
1000	0.0011852
