# Supplementary material for: Hot-carrier trapping preserves high quantum yields but limits optical gain in InP-based quantum dots
Source: Nat Commun. 2025 Jul 7;16:6249. doi: 10.1038/s41467-025-61511-9 (PMC12234661; doi:10.1038/s41467-025-61511-9)
Supplement: Supplementary file 3 — Source Data [file 41467_2025_61511_MOESM3_ESM.zip › Figure4b.xlsx]

## Sheet: Sheet1
2.6	696
2.7	728
2.8	671
2.9	655
3	520
3.1	463
3.2	368
3.3	590
3.4	770
3.5	737
3.6	626
3.7	675
3.8	149
3.9	685
4	729
4.1	772
4.2	750
4.3	763
4.4	551
4.5	429
4.6	590
4.7	787
4.8	823
4.9	740
5	742
5.1	780
5.2	576
5.3	783
5.4	201
5.5	522
5.6	496
5.7	617
5.8	740
5.9	725
6	65
6.1	727
6.2	819
6.3	681
6.4	755
6.5	716
6.6	727
6.7	694
6.8	644
6.9	783
7	757
7.1	556
7.2	708
7.3	770
7.4	771
7.5	783
7.6	807
7.7	734
7.8	371
7.9	379
8	796
8.1	402
8.2	14
8.3	20
8.4	20
8.5	657
8.6	632
8.7	666
8.8	631
8.9	588
9	732
9.1	712
9.2	741
9.3	402
9.4	148
9.5	695
9.6	782
9.7	792
9.8	723
9.9	708
10	707
10.1	90
10.2	17
10.3	10
10.4	9
10.5	17
10.6	106
10.7	775
10.8	634
10.9	320
11	129
11.1	109
11.2	484
11.3	759
11.4	743
11.5	700
11.6	155
11.7	99
11.8	52
11.9	241
12	605
12.1	791
12.2	770
12.3	810
12.4	730
12.5	732
12.6	734
12.7	759
12.8	736
12.9	744
13	729
13.1	700
13.2	737
13.3	688
13.4	374
13.5	380
13.6	354
13.7	79
13.8	509
13.9	765
14	617
14.1	331
14.2	688
14.3	730
14.4	702
14.5	771
14.6	685
14.7	136
14.8	178
14.9	107
15	249
15.1	145
15.2	99
15.3	655
15.4	555
15.5	628
15.6	131
15.7	187
15.8	302
15.9	310
16	649
16.1	628
16.2	525
16.3	282
16.4	250
16.5	332
16.6	328
16.7	493
16.8	491
16.9	242
17	290
17.1	206
17.2	26
17.3	54
17.4	63
17.5	414
17.6	362
17.7	426
17.8	705
17.9	562
18	267
18.1	398
18.2	264
18.3	184
18.4	350
18.5	199
18.6	446
18.7	570
18.8	279
18.9	12
19	582
19.1	381
19.2	553
19.3	653
19.4	585
19.5	646
19.6	260
19.7	313
19.8	400
19.9	484
20	598
20.1	630
20.2	698
20.3	421
20.4	742
20.5	454
20.6	357
20.7	707
20.8	711
20.9	592
21	838
21.1	680
21.2	734
21.3	637
21.4	605
21.5	129
21.6	104
21.7	388
21.8	714
21.9	411
22	432
22.1	84
22.2	323
22.3	525
22.4	625
22.5	692
22.6	408
22.7	133
22.8	126
22.9	253
23	692
23.1	681
23.2	693
23.3	619
23.4	679
23.5	430
23.6	609
23.7	673
23.8	120
23.9	21
24	24
24.1	70
24.2	58
24.3	29
24.4	25
24.5	78
24.6	325
24.7	717
24.8	485
24.9	451
25	421
25.1	352
25.2	368
25.3	573
25.4	641
25.5	643
25.6	288
25.7	29
25.8	67
25.9	108
26	50
26.1	34
26.2	79
26.3	133
26.4	366
26.5	410
26.6	689
26.7	777
26.8	714
26.9	716
27	721
27.1	462
27.2	568
27.3	98
27.4	325
27.5	504
27.6	372
27.7	444
27.8	634
27.9	302
28	204
28.1	414
28.2	446
28.3	364
28.4	645
28.5	650
28.6	502
28.7	634
28.8	655
28.9	594
29	694
29.1	705
29.2	522
29.3	283
29.4	358
29.5	161
29.6	48
29.7	128
29.8	148
29.9	542
30	591
30.1	479
30.2	225
30.3	593
30.4	433
30.5	309
30.6	483
30.7	524
30.8	653
30.9	432
31	621
31.1	617
31.2	613
31.3	601
31.4	641
31.5	664
31.6	469
31.7	605
31.8	607
31.9	301
32	472
32.1	576
32.2	280
32.3	195
32.4	511
