# Supplementary material for: Hot-carrier trapping preserves high quantum yields but limits optical gain in InP-based quantum dots
Source: Nat Commun. 2025 Jul 7;16:6249. doi: 10.1038/s41467-025-61511-9 (PMC12234661; doi:10.1038/s41467-025-61511-9)
Supplement: Supplementary file 3 — Source Data [file 41467_2025_61511_MOESM3_ESM.zip › Figure4c.xlsx]

## Sheet: Sheet1
0.1	85.2542
0.2	169.604
0.7	56.9967
0.8	61.4996
1.1	54.9604
1.2	60.9902
1.3	62.9428
1.4	55.3971
1.5	58.5996
1.6	72.297
1.7	70.5332
1.8	54.2997
1.9	55.1774
2.5	48.0813
2.6	54.7274
2.7	47.4897
2.8	51.867
2.9	49.2932
3	40.7303
3.1	50.4981
3.3	46.1535
3.4	40.2381
3.5	47.4136
3.6	40.6834
3.7	49.5107
3.9	49.7175
4	50.6985
4.1	50.1422
4.2	49.5462
4.3	47.2094
4.4	47.8038
4.5	50.7691
4.6	51.8715
4.7	56.4133
4.8	49.6104
4.9	56.5145
5	56.4303
5.1	53.0231
5.2	50.4398
5.3	57.9907
5.5	64.0083
5.6	62.9795
5.7	68.8226
5.8	57.3396
5.9	50.6229
6.1	65.172
6.2	55.7652
6.3	63.4069
6.4	72.2181
6.5	66.965
6.6	63.0953
6.7	61.9158
6.8	54.4016
6.9	56.3936
7	53.7903
7.1	49.3732
7.2	55.727
7.3	52.4874
7.4	47.6218
7.5	56.2533
7.6	53.5809
7.7	45.9003
8	57.7307
8.1	57.7402
8.5	43.0529
8.6	39.2909
8.7	46.7851
8.8	49.3665
8.9	41.0078
9	50.4813
9.1	52.1315
9.2	47.9767
9.3	53.0308
9.5	62.2837
9.6	59.9042
9.7	56.8251
9.8	56.9698
9.9	51.5114
10	51.9068
10.7	48.1741
10.8	44.969
11.2	57.8136
11.3	44.8018
11.4	45.4229
11.5	43.5468
12	41.5041
12.1	47.3553
12.2	51.4081
12.3	47.8541
12.4	47.5038
12.5	49.4061
12.6	53.5072
12.7	49.118
12.8	41.261
12.9	45.0917
13	43.572
13.1	48.1988
13.2	44.4325
13.3	46.0264
13.8	51.0439
13.9	46.0133
14	45.6239
14.2	53.6326
14.3	46.9531
14.4	50.1926
14.5	56.1526
14.6	54.7907
15.3	44.9834
15.4	53.5076
15.5	49.5973
16	41.2811
16.1	39.1382
16.2	39.4106
16.7	67.9566
16.8	45.9713
17.5	43.9459
17.7	45.8637
17.8	47.688
17.9	44.1849
18.6	53.6099
18.7	48.3008
19	56.5069
19.2	46.167
19.3	49.9729
19.4	42.1078
19.5	49.634
19.9	54.1929
20	63.1108
20.1	54.1954
20.2	46.8078
20.3	46.6201
20.4	47.2433
20.5	49.313
20.7	44.0697
20.8	54.4047
20.9	47.6517
21	50.4897
21.1	51.2144
21.2	47.3385
21.3	59.4734
21.4	52.6745
21.8	40.0461
21.9	42.2813
22	48.0956
22.3	47.6433
22.4	50.9297
22.5	52.7586
22.6	95.7774
23	48.0211
23.1	50.0461
23.2	54.1192
23.3	41.6726
23.4	46.1858
23.5	57.1022
23.6	51.912
23.7	52.3959
24.7	49.1004
24.8	60.6544
24.9	40.7444
25	61.178
25.3	51.0995
25.4	45.983
25.5	55.1375
26.5	43.3746
26.6	49.8031
26.7	43.2463
26.8	48.8178
26.9	45.2368
27	40.9327
27.1	51.2311
27.2	43.4908
27.5	52.9334
27.7	56.9918
27.8	45.2004
28.1	39.5359
28.2	48.1017
28.4	44.3285
28.5	52.0598
28.6	43.1561
28.7	43.8423
28.8	45.1103
28.9	45.2507
29	52.2261
29.1	47.613
29.2	45.5236
29.9	44.934
30	38.1758
30.1	45.2415
30.3	44.626
30.4	49.6122
30.6	49.4749
30.7	47.8759
30.8	44.7045
30.9	52.1957
31	44.9881
31.1	46.5191
31.2	42.5009
31.3	45.7397
31.4	44.611
31.5	41.339
31.6	44.5136
31.7	45.8065
31.8	47.0558
32	59.2121
32.1	47.8716
32.4	52.8301
32.5	57.6507
32.6	53.0061
32.7	54.4201
32.8	46.6765
32.9	51.1437
33.5	49.8897
34.1	45.8763
34.2	50.8617
34.7	58.7335
34.8	41.4877
35.3	58.4506
35.4	61.6033
35.5	60.3315
35.6	69.557
35.7	60.3323
35.8	58.4489
35.9	70.9769
37.5	55.2716
45.8	56.9392
45.9	54.151
46.7	59.0596
46.8	52.1458
46.9	52.7258
47	44.1011
47.1	55.3786
47.2	55.9109
48.1	55.3029
48.2	54.3095
48.3	50.7738
48.4	48.2725
48.5	52.2251
48.6	52.6601
48.7	43.6654
48.8	51.4844
48.9	55.8145
49.4	48.5262
50	54.9104
50.1	44.6434
50.2	43.5226
50.3	52.6548
50.4	56.579
50.5	45.15
50.6	45.4673
50.7	46.0131
50.8	53.864
50.9	51.9228
51	46.5832
51.1	45.4166
51.2	43.0243
51.3	64.7392
51.4	61.1968
52.3	62.767
52.4	51.6702
52.5	52.8563
52.6	49.0995
52.7	53.3896
52.8	50.9282
52.9	48.7621
53	55.3944
53.1	60.5608
53.2	55.1005
53.3	45.0033
53.4	52.5878
53.5	43.9091
53.6	50.0098
53.7	39.4527
53.8	52.3681
53.9	51.9283
54	49.0471
54.1	39.3997
54.2	46.4029
54.3	48.1169
54.4	54.4872
54.5	49.2403
54.6	47.3348
54.7	47.0819
54.8	52.4678
54.9	62.5518
55	55.001
55.1	54.5158
55.2	49.3735
55.3	54.619
56	57.216
56.5	41.02
56.6	46.5083
56.7	50.0037
56.8	43.798
57.1	49.6857
57.2	50.8002
57.3	47.715
57.4	51.0442
57.5	43.6303
57.6	45.2391
57.7	37.57
57.8	45.1719
57.9	51.1889
58.8	36.4673
58.9	43.0452
59.1	48.2571
59.2	44.6621
59.3	53.6508
59.4	52.1992
59.5	48.729
59.6	53.7831
59.7	53.8502
59.8	59.8228
59.9	54.1348
60	43.7664
60.1	42.9714
60.7	84.1634
61.7	63.5016
61.8	47.3816
