# Supplementary material for: Hot-carrier trapping preserves high quantum yields but limits optical gain in InP-based quantum dots
Source: Nat Commun. 2025 Jul 7;16:6249. doi: 10.1038/s41467-025-61511-9 (PMC12234661; doi:10.1038/s41467-025-61511-9)
Supplement: Supplementary file 3 — Source Data [file 41467_2025_61511_MOESM3_ESM.zip › Figure4d.xlsx]

## Sheet: Intensity
494.625	488.625	483.125	488.438	475.812	478.312	497	488.938	482.812	483.5	481.75	482.312	498.312	496.875	490.562	494.375	489.812	493.688	498.312	489.688	490.75	499.562	489.938	493.688	488.875	494.062	493.062	493.812	486.688	482.438	496.25	484.938	493	496	490.938	491.625	490.375	497.188	500.688	491.875	488.312	485.562	491.5	486.812	490.75	496.188	488.625	484	491.625	497.75
494.875	479.25	486.688	487.812	494.562	497.062	494	488.25	499.438	479.688	491.25	507.688	494.25	493.375	497.062	506.75	511.125	505.125	493.438	498.938	508.438	498.062	510.062	500.25	480.75	484.75	501.875	502	501	516.062	502.375	500	494.25	489.125	489	500.75	496.688	496.125	503.125	481.375	481.562	495.125	496.625	496.438	504.625	483.688	509.562	512.75	509	494.562
491.875	505.562	501.688	492.875	506.938	485.812	492.5	492.375	496.438	499.312	505.438	495.062	496.562	512	491.188	496.25	503.125	499.938	496.5	500.188	497.188	501.312	508.312	485.5	482	492.688	488.438	497.562	506.25	498.938	509.25	507.438	505.938	491.75	515.375	494.562	496.188	503	498.062	490.625	491.25	485.625	493	513.125	510.188	501.125	501.625	492.938	485.875	498.062
516	493.75	494	491.75	486.812	492.188	491.75	482	489.75	491.5	497.125	495.75	501.75	490.438	500.688	500.188	490.938	481.25	493.812	484.562	487.812	490.75	489.188	484.625	494.5	497.312	497.438	490.312	487.625	481.938	485.25	481.125	487.25	500.812	504	490.688	492.438	477.688	477.375	486.188	490.062	487.312	490.625	486.375	499	501.375	484.125	499.5	506.062	490.25
484	493.438	491.375	492.25	486	500.125	492.562	501.125	490	482.312	490.188	501.438	487.375	491.625	505.438	498.812	485.312	501.562	490.812	489.938	495	493.25	493.812	493.062	500.438	494.812	496.688	485.625	486.562	505.562	493.562	495	496	498.062	494	500.75	487.5	498.25	502.875	488.25	491.688	500.25	489.188	493.188	508	496.375	493.188	497.5	490.75	490.688
491.25	494	490.438	485.375	509.375	496.688	503.812	511.375	488.688	492.875	491.812	490.625	493.625	495.625	495.5	486	501.438	503.562	492.312	504.5	493.938	495.375	494.938	491.688	491.688	495.688	508.125	515.188	513	492.312	494.562	491.375	488.75	499.5	499.188	489.688	500.312	515.938	506.25	504.375	498.062	491.875	492.812	496.625	493.938	503.562	510.312	498.5	493.625	490.125
505.938	493.25	490	498.938	488.438	489.938	499.812	488.062	491.75	491.062	488	495.812	496.562	493.438	501.625	487.312	488.125	493.312	500.375	485.625	491	501.312	480.688	494.375	494.812	488.188	480.438	498.062	496.25	497.125	499.375	488.75	487.312	489.75	479.625	495.125	493.125	485.75	487.625	495.938	498.312	495.312	511.25	491.375	485.562	485.812	487.625	494.062	502.375	508.25
487.312	493.188	500.75	493.688	497.938	499.625	479.625	475.25	503.312	490.125	495.438	501.875	490.562	482.312	503.438	496.562	496.562	496.875	482.812	494.125	506.188	497.438	502.812	488.438	484.25	494.875	505.438	489.562	492.312	505.938	488.875	496.688	501.75	487.375	507.75	512.625	497.875	485.438	505.812	495	506.438	511.938	498.5	512.25	501.5	498.875	505.688	509.625	496.875	494.5
484	493.688	488.75	496.5	491.375	496.125	494.375	492.312	478.25	489.5	499.75	492.812	495	499.562	500.625	500.25	496	489.5	481.812	492.25	492.375	493.625	501.312	478.312	488.562	502.875	493.125	494.75	495	488.375	489.5	503.188	487.938	489.5	500.875	496.125	482.438	489.312	494.688	504.812	499.125	495.125	487.75	503.125	480.75	475.438	510.75	502.25	506.812	500.25
496.812	493.562	488.562	490.438	494.5	491.625	502.625	492.438	489.875	491.375	488.188	493.188	491.188	486	494.375	486.5	485.375	501.062	491.812	485.688	496.312	500.375	501.375	505.875	504.125	497.875	494.25	500.188	489.875	498.125	495.312	503.25	495.312	496.812	491.312	489.688	501.688	502.5	514.062	509.812	499.875	505.25	501.062	494.938	493.125	511.938	496.688	510.438	495.062	502.938
499.062	489.438	501.188	495.875	490.062	501.062	494.875	488.875	502.312	488.625	484.25	479.25	495.562	499.125	504.062	489.562	488.75	494.812	484.812	494.25	500.312	501	509.062	506.312	484.188	481.125	496	492.312	490.625	498.688	489.188	491.938	501.938	501.062	487	503.562	496.375	486	496.438	493	495.938	504.875	489.188	493.812	506.188	486.938	490.062	489.938	506.688	504.562
483.75	490.25	497	482.438	487	480.688	486.875	495.562	507.25	504.188	500.625	477.5	491.5	494.562	491.312	486.562	493.688	491.625	486.875	497.375	487.312	497.688	492	481.75	490.25	499.375	496.938	498.5	503.312	509.438	489.25	502.062	495.5	481.062	503.125	500.062	502.125	504.5	490.312	494.875	498.938	485.562	497.688	500.25	493.938	491.938	490.875	482.938	471.625	486.062
496.75	492.812	485.062	495	486	492	502.062	499.125	479.312	486.938	491.938	486.125	487.375	485	492.688	495.625	488.125	486.75	482.375	487.438	485.688	493.062	490.25	483.375	493.688	491	498.25	504.188	491.312	485.938	500.312	487.688	494.562	505.438	500.125	489.188	503.375	503.438	490.75	503.125	488.188	482.25	491.75	488.25	490.688	509.812	499.75	508.562	500.688	480.5
483.25	492.812	487.875	491.312	505	494.625	479.5	484.875	502.812	500.812	496.75	507.062	496.062	494.812	492.938	488.812	492.125	491.5	489.375	499	501.5	499.625	503.312	493.375	487.562	493	489.625	490	492	490.188	481.5	498.25	500.5	492.562	489.375	495.562	490.75	494.062	489.5	495.062	498.75	500.812	490.688	494.25	510.312	490.125	493.875	497.625	490.188	497.188
490.188	494.125	485	482.75	498.875	494.625	493.125	503.25	488.688	488	499.5	486.875	492.875	492.062	494.25	495.688	511.375	494.125	495.25	497.188	481.5	491.875	481.688	483.5	495.125	502.25	492.5	490.938	498.875	484.75	498.25	494.625	490.312	478.562	495.188	480.625	492.062	501.875	479.125	490.25	491.5	482.562	492.875	493.562	490	494.812	499.75	492.188	488.625	504.312
496.375	501.062	492.375	495.75	483.688	491.25	504.812	491.188	486.125	501.188	486.562	495.938	498.625	488.875	489.75	496.25	491.938	488.188	489.375	482.5	484.062	492.125	493.75	487.5	492.312	488.812	489.938	507.062	497.25	495.625	503.125	502.562	488.125	491.875	489.375	493.25	500.688	497.625	496.688	497.562	494.25	491.625	500.688	490.875	491.438	505.188	495.562	499.312	501.25	511.312
487.188	485.875	504.188	491.75	497.375	492.25	490.188	487.188	503.438	488.312	497.188	496.875	486	484.375	488.5	476.938	490.312	496.875	492.812	493.812	495.312	492.375	492.5	499.938	505.5	498.562	490.688	487.25	487.5	492	486.562	484.562	489.562	489.125	486.188	503.812	480	487.75	496.562	492.875	488.25	497.75	487.375	500.688	490.562	490.75	491.688	506.438	497.188	500.125
487.875	493.75	488.938	502	508.938	504.562	488.75	490.5	491.812	487.062	496.375	502.75	480.188	490.75	487.625	474.438	482.75	486	494.625	498.125	495.438	489.562	494.5	477.75	480.875	492.562	498.562	491.812	489.312	476.5	484.875	501.5	494.438	492.25	496.312	487.438	480.625	492	487.188	505.062	500.188	494.438	488	497.062	499.125	490	496.938	489.312	478.938	482.938
496	482.625	497	496	482.25	488.5	502.062	483.938	500.5	499.688	487.062	486.812	502.188	495.125	500	495.625	490.875	499.625	498.062	487.625	480.938	489.188	487.25	490.75	495.625	484.562	475.188	488.188	488	496.625	513.625	484.812	474.375	482.062	486.188	500.375	509.625	501.75	492.812	488.938	486.688	479.25	500	494.062	504.812	501.625	489.188	492.438	497.688	492.312
483.562	492	491.625	480.625	486.938	485.375	500.25	491.688	498.75	487.75	493.125	501.562	493.062	489.438	504	507.75	491.75	491	485.812	493.312	481.75	479.75	498.562	496.188	481.938	478.938	489.875	496.688	499.438	505.125	501.688	486.812	492.312	500.312	490.875	498.812	486.25	486.938	502.562	491.75	484.75	491.188	485.312	495.688	506.062	492.5	486.938	490.875	478.312	488.188
498.062	504.188	492.812	489.438	486.5	490.938	491.875	503.188	491	499.812	492.875	487.75	483.625	500.25	493.25	490.812	503.625	491.812	485.062	495.938	499.812	497.562	497.5	500.188	485.688	490.5	479.312	489.125	491.5	489.625	499.938	496.625	497.312	491	495.875	490.562	483.625	500.188	495	496.188	499.75	494.688	490.25	500.75	488.688	490.375	494.312	480	488.25	493.375
485.875	487.25	478.75	493.562	485.5	494.688	497.438	484.562	481	492.312	489.625	489.438	496.562	488.812	504.312	498.125	497.125	502.375	498.125	480.188	484.938	492.5	493.75	496.125	501.312	477.75	482.625	494	487.812	486.812	494.5	492.562	489.75	496.938	493.062	494.5	497.312	488.125	488.062	498.188	482.688	494.188	500.938	490.562	484.062	494	491	491.438	508.438	493.938
491.375	486.438	498.188	482.75	482.812	487.688	490.75	484.5	490.125	492	502.688	503.562	495.5	489.75	491.438	475.062	492	492.125	493	491.188	501.125	492.562	482.062	487.938	480.438	487.875	497.125	488.875	479.75	485.125	486.5	497.312	495.625	491.062	492.625	490.812	486.375	485.25	499.25	495.625	490	498.875	486.312	481.125	500.25	490.438	497.188	493.062	485	485.312
503.125	500.75	497.875	494.438	503.125	487.125	499.375	499.562	497.25	509.5	512.625	487.25	488.25	504.875	506.312	504.938	502.312	483.125	502.438	505.562	495.75	486.875	505.688	500.062	495.25	505.5	496.312	487.125	508.5	504.062	506.188	513.5	495.25	494.25	503.062	504.375	507.25	503.688	501.438	511.688	500.938	497.75	493.625	510.938	509.938	513.312	510.562	497.438	504.25	521.25
492	486.125	493.938	500.375	492.125	485.688	491.562	481.062	482.125	500.375	492.625	490.812	495.625	489.312	488.125	502.75	485.562	491.312	484.562	489.312	486.938	501.875	491.75	491.125	495.938	485.438	496.938	503.312	494.312	489.062	481.312	477	492.938	502.75	484.625	491.5	507.938	496.938	491.5	493.5	490.062	491.562	491.688	502.875	500.375	494.938	491.438	488.75	493.062	486.562
489.312	487.562	505.625	487.25	499	494.625	501.312	499.875	495	489	494	494.5	487.375	486.75	494.188	484.812	490.062	497.688	495.375	499.438	499.188	491.438	478	487.062	481.062	497.75	500.438	490.312	499.188	502.688	484.625	480.438	488.625	490.625	499.25	498.25	485.375	489.875	501	487.438	485.5	493.688	482.875	476.688	494.25	482.688	490.75	502.438	491.062	487.438
482.125	482.438	479.25	497.312	499.312	483.375	490.562	496.688	482	492.938	515.25	495.812	494.812	496.875	482.312	492.812	484.75	500.375	493.562	494.25	490.562	496.438	492.812	484.625	496.125	496	486.25	487.375	488.625	495.375	486.188	502.5	490.812	488.25	492.5	486.812	491.312	486.5	483.312	487.938	488.438	474.938	492.438	497.688	496.125	486.875	488.812	493.438	492.5	491.375
507.25	493.812	502.812	509.25	482.25	488.938	493.938	495.438	496.75	498.875	491.625	492.812	493.875	498.938	488.125	495.062	495.062	493.5	512.312	503.188	492.938	491.562	485.25	482.938	501.875	497.375	500	495.125	489.812	488.562	491.375	487.938	484	509.188	498.875	494.688	493	497.062	488.875	502.5	493.188	484.125	495.625	490	494.438	499.188	492.625	501.875	502	499
484.812	491.062	498.625	492.125	485.75	489.562	489.875	495.625	508.125	486.875	485.188	494.375	487.812	482.062	491.688	484.938	489.562	498.188	492.75	485.312	501.375	484.312	488.125	487.625	498.875	500.688	511.812	490.938	490.188	501.875	490.062	484.25	504.625	489.5	490.25	487.188	489.75	496	499.25	487.938	482.812	494.312	490.562	503.25	503.25	493.875	484.125	487	494.438	496.688
497.5	507	490.938	476.625	501.438	497.375	500.25	502.062	508.188	504	514.562	505.688	498.125	493.812	501.062	497.812	513.875	503.562	493.875	492.938	480.812	490.812	511.125	498.5	499.312	498.562	488.938	494.188	502.75	502.875	494.75	509.188	488.688	503.875	501.312	487.688	503.938	501.25	489.438	499.125	503.5	502.75	495.438	491.688	490.312	489.625	492.75	497.438	497.625	501.312
495.75	500.5	493.812	503.25	489.188	498.062	513.062	496.25	504.688	502.875	494.062	489.812	500.688	501.75	502.25	509.438	487.562	491.125	513	501.438	507.312	501.625	488.688	485.5	492.938	485.062	502.188	501.938	488	487.875	501.625	488.5	491.75	497.312	500.438	509.688	508.25	503.375	501.938	509.312	493.438	500.5	511.5	501.125	505.25	504.688	502.312	487.625	510.938	511.375
490.062	492.312	498.875	494.375	493.062	505.812	478.938	483.375	487.938	489.938	507.625	511.188	495.125	503.438	505.688	500.938	494.688	491.312	489.75	485.938	497	496.688	501.312	501.25	494.812	489.562	501	489.75	487.688	479.312	494	502.5	502.562	496	494.125	497.562	507.125	506.125	521.125	503.312	488.312	507.812	495.75	497.375	496.5	504.062	506.438	498.25	491.688	488.188
488	495.562	490.5	476.688	480.5	479	485.125	494	479.188	485.75	493.125	487.438	485.688	482.938	486.5	483.938	502.438	493.812	477	498.312	491.75	486.938	493.312	485.438	493.5	501.062	488	481.938	495.438	499.875	493.375	493.125	487.938	482.75	493.312	474.75	485.938	488.188	489.688	503.062	505.562	488.875	486.938	481.188	487.312	495	493.312	484.688	484.312	496.875
499.438	487.812	484.438	502.812	491.125	480.938	492.312	493.562	494.25	492.125	498.75	491.5	500.25	491.625	489.562	491.125	477.875	495.438	494.125	498.375	505.188	492.375	487.188	482.125	494.625	500.5	502.625	498.938	489.5	483.75	486.938	486.25	491.875	498.562	501.562	494.875	504.875	483.875	487.375	497.125	490.125	485.938	502.188	492.25	488.5	505	488.812	487	506.875	497.688
493.062	495.688	498.438	484.438	489.875	511.688	496.188	502.625	502.625	497.5	491.625	502.375	481.125	495.375	498	505.5	490.625	501.438	496.5	480.812	489.875	476.625	483.5	494.688	492.25	492.875	495.625	479.312	488.375	494.5	493.25	483.812	493.312	488.75	503.25	493.562	489.125	491.125	498.312	497.438	511.688	512.438	490.25	500.688	497.688	490.875	492.438	494.438	502.062	495.812
500.688	494.5	489.625	481	493.375	492.875	491.562	502.875	490.5	485	499.875	484.375	490.188	494.938	492.688	488.438	501.562	489.875	497.25	500.125	488.562	488.125	506.312	496.125	492.688	498.688	485.875	491.875	505.062	500.438	489.625	497	488.375	485.438	494.625	493.562	492.812	505.375	492.125	478.812	499	493.375	497.875	491.312	499.75	491.312	486.875	499.812	495.375	505.062
501	496.875	492.875	504.375	497	491.938	489.188	490.938	493.438	484.875	485	508.812	505.562	496.188	497.688	500.062	488.938	488.062	491.562	487.875	486.5	500.812	492.125	497.188	499.875	490.438	487.25	493.375	489.938	491.438	491.375	493.25	488.5	491.688	481.25	487.625	492.438	485.062	488.688	497.438	492.5	495.812	489.625	480.688	486.188	496.438	485.75	495.812	499.312	484.188
492.5	482.188	491.875	483.812	478.625	485.25	497.188	490	496.062	494.062	486.75	495.938	489.562	480.875	497.688	484.5	486.125	498.375	495.25	491	491.75	486.75	491.562	501.938	496.312	486.062	495	490.5	483.75	485.812	485.312	477.438	490.812	489.438	487.938	505.375	494.562	481.375	494.5	490.125	484.062	493.938	491.875	498.375	508.625	493.062	489.438	496.688	482.875	496.188
492.25	495.75	492.188	483	497.125	474.25	493.125	497.375	493.75	490.25	502	496.938	497.438	503.5	483.625	480.562	495.5	490.875	487.375	482.688	495.688	504.375	498.5	502.938	488.688	498.188	485.188	491.5	483.312	495.125	493.875	500.938	482.688	491.562	496.438	488.125	488.938	495.688	502	494.75	498.25	484.125	488.312	494.562	500.5	490.438	500.812	494.562	499.562	493.188
485.625	471.25	496.125	505.375	497.125	496.875	507.375	497.938	489.312	495.25	494.562	493.938	496.5	491.812	499.312	505.312	499.625	498.188	500.188	493	490.125	502.375	495.312	492.5	499.438	491	497.188	502.312	493.375	494.25	498.812	505.312	489.125	504.125	488.688	490.938	497.75	497.75	504.875	503.562	492.125	489.125	494.625	499.375	508.75	505.188	483.938	482	493.438	500.875
485.125	491.875	502.812	497.5	484.938	494.75	488.812	489.312	491.5	491.75	483.5	495.562	491.875	482.375	488.438	488.812	493.312	495.312	488.812	488.188	492.875	484.125	491.062	501.438	498.312	492.688	480.625	480.062	486.438	493.688	490.25	491.375	499.312	491	490.75	503.188	491.125	486.188	500.812	496.938	499.25	497.812	487.312	487.375	503.375	499.125	481.812	483.062	485.688	495.625
488.562	497.75	497.688	487.812	485.938	478.75	485.562	494.562	488.938	483.062	489.188	485.5	485.25	495.812	489.25	492.312	502.875	493.25	483.25	487.438	491.375	490.375	486.812	495.75	488.188	491.875	493.75	491.75	496.75	493.562	483.188	490.562	493.312	494.625	503.25	507.062	492.938	497.062	488.562	490.625	492	480.875	488.5	503.125	496.062	499.5	499.438	488.062	484.812	489.688
492.25	488.25	494.375	492.562	486.812	487.25	507.875	498.062	489	483.062	472.125	482.875	493.875	489.938	488.438	498.938	489.688	493.312	495.562	491.562	486.562	491.688	489.25	481.438	489.562	490.188	493.75	503.688	495.375	484.25	496	487.812	484.438	490.812	493.688	495.75	501.625	493.188	494.562	502.875	492.938	487.188	488.125	482.938	491.5	497.875	498.812	489.812	488.125	489.875
496.062	486.312	494.562	488	497.875	506.188	495.062	493.875	503.312	480.688	486.125	488.312	487.438	502.312	500.562	480.75	488.125	495.438	494.562	489.25	508.812	495.062	500.312	500.062	489.625	492.5	495.375	495.562	485.375	497.5	485.062	492.125	494.812	486.625	490.75	504.5	487.875	491.312	498.75	487.812	484.5	494.312	480.562	494.375	499.75	497.375	495.688	500.125	496	483.188
513.438	497.562	482.938	482.5	495.75	497.875	499.688	501.688	492.688	493.75	499.938	499.812	505.062	491.625	488.812	498.812	505.812	499.688	497.938	502.625	489.75	489.188	509.375	497.812	495.812	490.188	488.75	493.5	507.125	500.438	504.438	504.938	496.562	492.812	490.062	484.625	495.438	509.625	501.688	496.188	496.438	494.438	499.938	501.875	494.875	497.312	493	486.688	493	505
502.375	491.5	485.812	490.312	492.688	499.25	503.188	483.25	491.688	493.688	494.125	485.25	501.312	484.688	500.438	499.75	494.688	505.438	491.562	487.375	490.188	508.688	496.562	492.938	503.375	486.625	489.875	497.938	496.188	482.938	486.938	484.188	480.375	497.25	488.375	485.562	497.188	494.625	495.438	506.562	496.188	502.25	492.438	486.875	491.5	508.188	496.25	487.312	485.562	488
490.812	487.438	491.875	485.312	481.812	491.688	487.312	483.125	496.562	492.875	493.062	503.812	483.25	500.75	495.625	495.812	481.938	483.062	496.188	494.75	511.812	493.188	483.938	498.312	488.5	496.438	490.75	486.25	490.562	492.375	482	492.5	506.5	496.438	486.75	496.25	486	484.25	498.25	488.375	489.25	490.688	497.5	501.5	513.875	494.938	485.688	504	485.25	488.625
505.875	508.625	487	488	501	487.062	495.438	507.312	499.5	499.938	493.625	488.375	478.188	489.438	495.688	505.562	493.938	481.375	493.125	497.438	491.625	498.562	513.625	497.375	483.625	491.812	494.938	493.375	495.125	488.812	483.25	484.625	493.875	495.688	495.562	496.375	497.312	490.688	488.875	493.625	504.5	498	493.875	491.188	485.938	489.75	506.25	481.438	486	498.125
486.75	488.188	499.25	500.688	494.312	479.125	503.062	485	484.625	494.188	494.188	502.562	492.5	489.938	482.688	483	483.688	479.875	494.5	494	493.062	503.875	488.062	494.375	499.812	502.125	483.938	493.812	482.625	496.125	500.062	483.375	491.688	510.188	495.125	489.562	495.438	481.5	498.312	491	480.438	484.312	504.562	498.438	480.562	491.188	493	496.688	507.562	494
483.562	494.5	487.062	480.688	498.312	497.75	490.375	491.438	502.438	490.875	487.875	493.75	491.75	485.75	485.438	484.938	486.188	501	492.562	493.75	495.375	492.25	493.062	495.688	491.188	491.5	498.812	490.062	490.375	502.188	493.062	494.375	510	500.438	484.938	494.25	495.812	490	494.25	488	484.125	492.562	486.938	494.438	503.062	492.562	502.188	506.375	492.125	496.812
494.625	499.438	493.375	489.188	494.312	493.312	486.562	498.688	489.375	487.5	499	496	492.438	490.688	486.062	497.125	495.25	493.125	485.75	506.625	495.562	495.062	493.875	483.688	488.188	504	486.75	496.5	480.125	478.312	493.188	501.375	484.125	482.125	493.938	500.812	493.938	502.5	488.5	486.562	491.25	485.75	483.875	493.438	491.625	494.875	499.625	487.125	494.938	497.875
489.438	487.812	502.25	498.562	491.375	493.25	509.312	501.188	495.812	491	486.938	496.938	515.938	493	495.375	497.25	496.5	489.5	500.125	492.188	506.688	502.5	486.812	488.75	503.75	488.25	483.938	501.75	487.438	507.125	507.5	493.125	487.562	494.562	494.812	497.25	495.938	497.125	485.312	496.375	494.5	494.625	504.812	500.562	499.938	504.188	489.312	504.938	501.562	512.375
485.75	483.812	486.375	498.812	491.938	494.938	481.062	490.75	498.75	492.312	496.188	497.062	487.062	486.875	489.688	485.5	476.5	485.812	485.812	494.312	496.25	498.062	491.438	509.438	483.25	482.062	488.438	494.188	489	500.5	503.375	498	500.312	482.625	484.562	486.188	489.25	481.688	495.312	483.812	481.438	497.062	488	492.312	501.875	482.625	484.438	491.938	496.75	496.188
495.688	499.625	487.062	481.812	496.438	488.125	491.125	497.25	481.438	500	496.812	493.938	487.625	476.5	495.062	488.875	490.375	488.062	491.25	499.188	494.375	494.625	494.062	486.5	484.125	491.062	490.188	500.125	494.875	486.938	488.812	499.75	493.062	489.438	494.188	487.875	487.438	493.438	490.5	489.75	495.188	496.938	491.75	489.938	488.062	498	495.062	486.375	481.062	495.25
500.938	497.25	494.375	498.438	497.438	487.75	492.125	491.938	498.438	505.25	492.812	489.875	490.75	486.625	497	489.25	495.375	484.875	504.312	488.312	487.938	482.562	482.438	505.125	509.188	487.562	497.25	508.812	490.75	491.062	494.25	486.375	485.062	499.688	488.812	490.375	511.312	492.5	491.75	497.375	490.562	485.5	500.438	489.75	482.875	500.5	485.75	493.5	502.812	487.938
482.812	482.312	494.5	488.375	493.875	495.812	490.188	488.812	495.375	481.875	480.625	495.75	493.188	486.562	489.062	496.375	484.562	494.312	475.625	488.062	499.438	497.812	487.688	505.938	489.75	476.75	491.75	500.312	494.75	498.125	487.938	478.688	487.312	489.875	496.25	510.875	494.688	495.875	491.875	487.938	482.125	492.688	488.188	500.188	502.812	479.688	493.562	489.812	493.75	490.75
490.125	500.062	495.438	493.688	497.938	496.188	488.938	495.25	495.625	484.688	489.312	485.562	488.688	498.938	495.125	491.812	479.688	486.812	481.438	495.5	493.812	498.75	505.25	487	481.25	492.812	495	497.062	492.875	489.812	488.188	498.5	490.062	482.375	496.125	494.875	514.188	498.375	485.5	492.375	492.188	493.312	500.25	497.5	492.312	492.125	507.812	503.5	499.312	506.75
499.438	496.438	497.25	497.125	486.625	478.75	487.562	483.812	484.188	504.875	497.938	487.188	498.562	486.188	496.438	490.188	489.938	489.688	497.312	488.25	486.125	495.75	499.25	490.062	508.312	494.875	496.438	492.562	484.562	495.625	499.75	495.25	487.812	486.812	480.625	488.688	501.312	489.125	493.875	501.812	493.5	492.25	490.688	505.188	494.312	504.938	501.125	495.062	496.312	526.562
484.812	488.938	492.562	474.875	489.438	496.25	489.25	487.375	494.125	489.875	495	484.625	479.438	485.25	491.625	479.375	491.625	499.75	492.188	492.75	487.312	486.812	490.938	496.875	486.562	490.062	495.938	478.938	496.312	494.5	492	493.438	488.125	493.125	503.562	499.812	497.688	478.562	488.688	491.062	491.75	496.875	490.188	484.938	505.5	494.375	488.625	493.875	497.438	490.5
496.625	499.125	489.125	491.125	499.75	498.625	486.75	487.688	485.312	494.375	495.375	486.5	499.812	493.5	496.875	494.25	498.875	494.25	492.125	505.125	501.812	493.688	501.625	493.875	482.312	505	502.438	507.312	506.062	492.875	484.688	499.875	486.812	492.75	491.938	491.062	493.75	503.75	490.812	490.25	508.5	501.25	508.125	494.938	483.375	490.812	496.062	490.812	501.875	509.562
515.938	484.562	490.812	490.75	491.25	492	497.375	488.5	480.438	497.562	476.875	488.438	487.625	498.625	484.562	500.938	503.812	483.375	491.562	495	496.062	498	494.062	499.125	497.812	493.312	495.5	493.375	485.062	483.375	488.25	478.688	495.188	503	485.312	487.312	497.312	486.188	488.812	497.562	483.562	482.562	499.375	487.812	495.75	506.312	489.5	486.062	486.5	493.75
488.438	498.875	502.125	486.812	488.188	502.562	494.938	492.688	500.25	490.75	486.562	494.188	483.25	493.312	491.625	491.188	492.188	493.75	489.5	496.062	499.688	495.062	494	496.75	487.312	493.125	509.812	483.062	490.625	503.5	500.5	499.25	494.938	485.625	486.25	498.875	489.25	502.188	501.125	502.688	494	500.062	502.75	494.938	514	499.688	489.375	505.062	496.312	487.125
488.312	492.688	491.312	485.188	488.688	495.312	495.125	507.688	493.375	491.812	492.188	478.25	492.875	494.75	487.062	481.375	498.375	499.688	493.5	498	493.562	485.688	504.875	498.688	497.562	500.312	482.25	492.438	505.188	489.062	481.5	488.375	495.188	491.25	499.188	488.125	493.688	499.75	491.438	492.562	495.75	492.312	487.125	494.125	498.25	500.938	500.188	493.25	485.375	496.438
500	489.062	492.125	494.812	487.25	482.438	493.875	486.188	489.938	503.562	489.625	491.688	501.375	492.438	497.375	504.562	501.438	494.938	484.625	489.312	488.438	498.312	493.75	487.688	504.625	499.875	493.188	492.75	486.938	492.75	492.688	490.688	490.125	495.438	490.312	490.375	503.312	488.5	480.438	500.75	491.562	493.188	490.375	494.125	479.25	496.5	488.375	490.188	503.75	493.25
478.938	483.812	485.875	495.562	489	493.688	484.75	490.688	495.25	485.25	471.188	488.812	493.062	497.062	505.562	485.688	483.562	500.812	489.375	491.125	494.75	489.812	490.125	501.25	490.875	495.938	493	482.75	482.625	494.188	489.188	485.188	485.812	477.062	487.312	495.188	500.625	493.188	487.438	481.875	491.25	488.812	493.938	487.938	483	476.25	480.375	495.688	495.75	475.688
489	501.5	499.688	493.188	492.812	486.875	479.5	499.75	497.375	511.562	505.438	488.438	496.062	504.5	496.125	487.75	498.625	496.312	491.188	493.375	492.875	489.188	494.5	492.25	497.75	493.75	483.312	491.125	497.188	485.875	478.375	495.188	492.875	496.375	504	490.625	482.125	492.062	485.312	493.062	498.75	478	479.5	494.5	487.375	496.812	505.5	500.812	505.188	499.25
495.125	483.938	480	496.875	486.375	484.375	497.688	487.688	481.938	494.438	495.5	497.125	497.062	492.312	485.312	497.438	483.375	491.75	503.125	479.562	486.062	500.062	501.875	494.938	492.625	489.75	488.625	489.562	489.312	488.688	498.875	494.625	495.562	490.688	484	493.188	489.812	482.938	484.5	492.375	495.625	500.375	503.688	486.375	497.25	509.438	493	487.688	496.25	494
496.25	499.5	502.25	490.5	480.062	488.312	491	499.125	496.188	491.75	487.688	490.75	491.562	499.625	508.938	497.625	484.812	488.125	485	488	501.562	497.562	505.562	504.188	496.312	505.562	496.5	481.375	479.062	502.188	487.75	494.062	508.625	497.625	487.188	499.062	494.438	495.125	506.125	529.562	504.312	521.938	503.062	500	503.312	488.062	496.5	498.375	495.812	496.125
498.375	510.562	499.875	493.062	497.188	491.375	490.312	492.875	487.812	483.812	509.125	495.875	500.812	507.938	488.062	491.375	485.875	490.25	504.062	505.875	495.875	507.438	508.375	493.5	490.688	504.875	497.562	489.438	501.875	491.625	495.188	499.938	502.812	493.188	495.375	491.25	491.25	493.562	489.75	497.875	510.625	498.75	501.75	497.75	487.625	486.062	504.375	499.375	504.75	498.188
502.312	490	491.125	498.688	482.375	489.688	500.5	496.188	499.5	497.438	490.375	485.562	504.188	483.688	481.5	499.75	499.438	493.062	491.562	483	479.438	496.688	490.875	485.375	486.438	489.688	494.875	500.625	489.812	492.875	498.188	489.375	489.25	489.438	496.125	490.812	492.562	494	486.375	494.125	484	492.312	494.375	491.938	486.5	498.875	490.125	490.312	497	491.625
494.125	499.375	492.125	488.375	486.812	501.375	499.625	492.5	489.25	491.375	487.062	502.312	482.75	488	493.125	497.188	494.875	500.5	493.75	492.562	496.562	492.875	484.625	501.562	495.5	495.75	495.125	487.375	478.562	488.375	477.125	491.938	502.625	494.25	491.625	489.188	492.125	492.625	493.188	488.25	484.188	501.312	491.75	494.625	489.375	480.062	489.938	497.438	502.438	498.562
490.625	496.5	502.125	486.75	488.75	484.5	487.062	486.062	481.438	492.812	503.438	496.188	478.625	497.5	487.25	486.5	491.125	496.062	496.812	491.312	486.812	487.562	487.875	492.625	480.375	502.438	498.375	491.438	490.125	479.25	485.938	497	489.562	483.938	488.125	497.875	483.75	501.25	475.625	481.875	496.188	482.562	484.875	496.562	489.562	486.25	496.188	493	486.938	485.375
486.812	487.875	491.438	503.688	494.875	497.75	510.625	497.188	481.375	488.625	485.688	482.75	489.875	490.562	493.812	501.188	485.562	499.312	496.062	488.25	493.125	497.938	485.125	491.938	498.688	481.812	483.812	495.812	488.312	490	507.688	490.5	494.5	498.812	489.562	493	497.562	498.688	489.188	496.812	486.062	491.562	497.312	495.625	491.875	485.312	472.625	491.25	504.188	494.562
489.688	492.438	498.5	486.438	489.875	510.938	501.562	494.625	497.812	491.375	497	507.188	492.688	491.938	482.188	487.625	495.625	506.5	499.062	491.188	492.188	492.688	489.25	498.438	497.688	496.625	495.188	490.062	491.562	494.25	483.312	491.812	503.312	485.812	489.75	498.938	485.812	487.812	489.438	488	484.625	492	487.188	488.938	503.688	488.25	487.062	494.625	476.25	498.5
493.062	501.5	489.438	485	491.188	480.938	489.875	499.312	492	490.5	496.5	483.188	487.375	484.375	489.625	494.812	491.188	499.312	503.188	489.375	494.938	487.812	497.375	489.25	497.75	487.75	479.625	482.688	497.5	492.125	482.062	490.188	499.938	488.438	494.562	491.312	488.375	498.125	496.125	485.125	498.25	492.438	488.25	491.375	487.688	493.75	506.75	498.875	498.438	492.188
496.312	493.5	489.438	503.375	492.938	493.312	507.812	490.688	496.25	501.312	490.062	490.375	500.375	496.688	494.5	502.625	501.75	497.688	499.875	497	503.312	503.875	490.938	487.938	494.75	487.125	498.812	497.5	487.812	487.75	509.75	494.438	502	502.562	500.062	491.062	500.438	504	494.75	496.75	498.812	493.688	492.688	493.812	497.062	499.688	498.188	491.75	482.312	483
493.125	489.562	503.188	491.562	498.25	500.812	483.188	481.688	487.125	481.812	484.625	505.625	497.312	493.688	493.625	483.438	483	500.562	495.562	500	501	495.188	489.5	502.562	492.438	486.5	491.875	484.875	486.75	495.312	487.75	500.625	498.25	491.188	498.25	502.688	487.625	491.375	506.625	493.125	490.5	494.688	489.438	497.312	499.75	501.688	497.312	502.312	494.625	490.375
483.312	494.188	489.062	499	494.438	488.25	485.75	492.312	485.938	486.188	497.125	488.812	489.688	490.688	477.688	490.812	492.125	496.625	491.5	494	489.938	492.938	500.312	483.125	486.688	500.312	477.375	486.062	491.125	480.812	492	496.562	490.25	489.938	484.938	491.312	480.75	496.75	485.438	494.938	496.625	488.062	493.375	509.688	497.562	497.25	493.188	484.375	482.688	506.312
499.125	487.625	485.562	505.312	496.375	498.5	490.062	486.812	486.062	486.25	488.812	494.562	511.75	496.438	492	501.062	503.062	501.875	495.812	493.75	480.875	495.75	488.688	489.062	496.125	489.938	490	483.062	490.562	490.812	505.312	487.938	494.25	491.25	495.75	493.75	501.125	488.438	498.562	495.125	499.25	494.312	501.938	500.062	490.812	511.25	500.188	502.688	504.5	485.625
487.625	485.938	492.562	489.5	481.875	499.75	487.938	484.75	488.688	486.688	505.688	505.625	496.688	485.812	484.188	489.375	491	499.75	494.062	492.625	503.062	499.125	495.688	495.25	487.125	495.25	497.25	501.312	492.688	491.812	486.812	483.812	496.875	500.812	498.125	500.25	483	482.75	485.375	482.438	504.25	502	504.25	493.812	489.625	495.562	500.375	500.375	486	487.5
483.75	494.875	492.188	493.438	493	487.812	487	495.438	483.438	488.25	516.562	502.25	491.5	494.562	489.688	482.938	497.5	500.188	487.75	503.688	500.688	510.438	507.375	509.062	488.312	502.5	496.062	482.375	502.625	504.312	494.875	494.5	491.5	496.812	500.438	487.125	495	509.688	498.688	495.875	498.25	489.625	491.688	507	494.688	491.75	489.438	479	488.938	495.812
495.188	483.875	478.438	501.625	495.625	487.75	492.875	496.375	490.812	492.938	487	480.938	490.75	486.312	486.25	503.438	483.625	506	504.188	487.875	485.438	493.062	493.312	491.25	497.875	498.062	501.812	507.25	493.875	499.938	506.75	490.75	488.062	492.875	498.25	496	495.562	484.562	493.625	504.875	497.25	481.562	491.938	486.688	496.75	499.812	506.438	504.5	503.625	487.625
497.938	496.062	497.812	485.938	492.562	500.188	491.5	490.625	509.75	493.938	494.375	501.562	495.375	490.188	497.062	496.562	497.875	497.375	502.312	498.5	501	489.75	491.688	507.688	490.75	492.812	498.875	506.75	493.688	508.938	489.688	495.312	490.188	495	495.188	505	497	500.938	510.25	507.688	496.688	503.688	484.188	490.562	513.312	510.5	509.625	507.5	505.25	509.438
475.75	492.562	495	500.188	490.5	494.875	487.062	491	488.688	488.125	500.938	488.125	486.062	498.375	491.688	499.375	494.25	499.875	490.312	494.938	495.5	491.188	491.25	491.25	492.562	511.062	490.625	494.625	509.375	496.375	504.062	513.438	506.625	496.375	510.438	502.25	497.875	498.062	498.75	500.312	517.375	506.375	502.562	498.938	496.562	507.625	514.25	508.375	524.688	505.25
497.125	490.5	494.188	499.812	483.25	492.812	500.312	497.625	495.375	503.812	497.188	498.688	508.312	498.625	490.938	507.375	498.188	500.562	511.25	496.812	491.688	504.688	499	505.25	506.188	502.625	494.625	510.25	488.188	500.812	513.25	495.625	504.312	505.562	488	482.688	500.625	486.562	491.938	524.438	511.812	505.812	502.25	519.688	501.375	509.5	498	502.625	496.438	506.938
495.875	492.625	487.562	500	496.188	495.5	490.062	496.812	490.125	488.688	487.125	501.312	495.875	498.375	498.688	490.938	482.5	489.812	484.188	489.125	500.312	499.375	492.25	489.562	482.938	488.5	487.75	499.188	496	504.75	494.375	495.375	501.562	496.562	486.438	500.812	494.812	490.375	495.562	484.312	501.062	499	508.125	508.312	506.062	499.375	496.188	507.562	497.812	490.625
490.062	501.375	491.125	497.312	505.188	491	488.125	497.75	484.812	489.188	496.312	505.625	489.938	491.375	487	486.438	486.25	492.312	493.5	501.812	486.75	489.312	493.375	475.062	475.25	490.188	490.812	487.125	499	486.562	476.562	490.25	481.562	489.75	490.062	492.25	489.562	493.688	489.562	479.938	490.375	481.125	487.312	490.938	486.812	494.812	489.562	487.688	488.25	501.875
504.188	479.312	475.438	496.375	500.75	496.688	505.438	489.375	485.875	484.125	483.5	492.438	500.562	493	499.438	495.75	499	500.5	505.5	484.75	478.75	495.25	498.562	494.438	489.25	490.625	487.312	500.5	494	501.688	496	494.5	497.625	500.062	491.625	486.625	493.75	491.312	482.562	484	481.625	483.875	509.875	497.125	486.125	502.438	493.062	503.938	510.938	487.062
488.562	476.75	494.312	480.5	483.562	499.312	492.75	497.312	491.188	493.688	499.438	506.812	490.438	482.188	487.375	488	476.062	495	491.5	487.562	488.188	492.625	497.5	511.625	489.25	478.625	488.812	492.312	491.562	494.75	485.438	488.438	497.625	495	498.062	500.125	494	496.125	490.875	489.5	495.188	498.5	502.625	492.312	500.438	491.188	483.625	490.688	479.375	490.062
488.375	499.75	489.875	499	500.312	495.188	487.375	494.375	487.188	497.625	493.438	494.812	488.5	482.625	485.25	492.438	494.125	497.375	502.688	491.5	475.188	484.062	493.5	493.312	499.625	488.375	487.625	492	498.562	496.688	493.75	495	485.688	497.5	498.562	490.688	491.312	493.25	487.188	504.875	508.812	506.75	493.375	496.688	505.625	494.875	501.25	498.688	513.938	520.25
499.125	480.375	494.438	509.625	492.812	485.812	493.25	493.438	485.938	496.75	488.312	492.375	497.625	492.625	495.125	487.875	496.25	495.062	491.562	482.062	487.125	493.625	500.562	501.062	509.812	498.438	495.688	510.125	491.5	494.375	501.625	506.188	496.75	493.562	493.062	499.188	494.25	500.75	496.688	506.688	495.312	496.75	507.312	504.562	499.875	507.125	503.875	508	503.688	513.312
497.438	495.5	492.938	482.375	481.5	488.625	492.438	486.562	499.875	488.438	501.812	503.625	497.562	489.938	498.938	496.312	499.688	506.875	488.312	501.75	500.125	481.812	488.875	503.938	502.188	497.25	502.875	491.438	483.125	497.25	493	502.312	499.875	485.062	492.25	504.625	499.625	490.25	501.188	498.125	491.062	508.5	503.75	495.375	510.062	515.688	501.5	503.938	495.25	515.062
491.812	500.375	488.188	499.062	492.562	483.562	496.312	499.125	504.875	500	507.062	492.938	489.938	500.562	494.125	485.875	496	488.5	485.75	491.688	484.938	484.188	497.375	484.188	498.562	500.688	491.812	491.875	493.25	492.75	488.25	496.375	493.438	495.312	500.688	502.188	506.188	512.188	493.875	481.375	505.375	496.188	491.062	497.125	500.062	496.5	500.438	482.938	494.812	504.062
500.875	483.25	488.688	496	504.312	491.938	496.438	487.938	501.25	500.938	505.375	495.625	488.562	492.125	495.5	507.062	493.875	494.188	484.875	479.5	481.688	498.562	495.812	503.438	504.062	489.875	496.812	495.688	494.625	484.625	507.188	501.375	492.875	505	493.562	491.438	495.062	490.312	491	508.188	495.812	483.938	500	483.438	494.188	504.438	498.5	495.875	506.062	502.75
500.688	499.5	504.812	494.812	497.938	503.688	493.375	484.25	496.188	494.25	490.875	496.688	490.938	493.5	505.938	495.75	496.25	495.938	494.875	483.562	483.625	481.25	496.875	509.75	493.562	488.375	489.25	483.938	481.812	507.25	502.688	489.5	496	492	497	507	502.25	492.312	495.062	493.75	489.312	501.688	509.438	491.188	510.562	505.25	504.375	504.25	492.938	499.5
479.062	498.75	494.688	502.188	497.062	488.125	494.312	504.625	484.438	484.875	495.438	499.312	498.125	497.688	487.312	487.938	496.188	493.312	495.312	510.125	502.812	507.438	508.812	487.75	488.562	496.875	490.188	499.688	501.125	495.938	485.25	503.125	487.562	492.312	500.188	493.5	497.438	502.625	495.062	495.062	501.5	511.562	519.938	509.75	502.188	497.062	496.688	484.25	502.25	507.312
493	494.438	488.812	497.75	488	496	497.812	492.125	495.75	496.562	502.75	482	500.875	490.312	491	499.688	490.5	487.688	491.812	500.812	492.062	495.188	494.062	484.125	499	488.25	496.625	496.062	491.188	488.938	498.5	496.312	481.125	492.25	491.25	488.562	510.875	494.25	503	504.812	494.188	485.062	490	506.5	507.312	507.312	493.688	495.312	502.438	487.875
486.438	503.188	507.938	491.375	490.062	488.812	489.5	499.25	491.75	488.25	496.438	501.625	484.25	482.688	491.875	498.625	493.812	486.062	485.938	492.938	495.188	492.25	491.438	501.375	495.812	487.688	509.625	492.062	499.438	482.125	479.375	485.5	502.25	502.125	493.125	496.25	484.938	497.062	510.875	509.5	497.312	496.438	489	492.688	507.125	501.625	496.062	504.812	500.25	507.125
496.125	497.438	496.438	496.688	508.062	489.312	496.125	505.062	502.438	500	500.062	484.75	485.062	497.312	495.688	493.812	502.562	490.375	488.125	496.25	499.125	490.938	502.375	484.938	485.188	493.062	494.938	495.25	504.312	501.688	487.688	495.125	494.125	492.625	497	491.312	489.875	495.812	494.25	490.938	501.562	505.75	492.25	498.688	498.062	504.438	506	504.688	499.375	501.438
489.25	484.75	494.812	499.5	490.125	487.562	495.062	483.812	489.688	499.688	483.375	484.438	486.312	479.188	495.562	505.188	481.812	482.188	491	487.062	481.938	494.562	494.438	494.812	505.188	497.375	481.188	495.562	486.625	487.625	503.062	504.062	498.938	502.875	485.125	499.625	495.75	493.812	492.562	492.062	492.938	487.438	503.25	505.938	501.688	499.75	485.688	490.25	507.438	506.375
485.062	493.062	499.312	490.938	486.625	493.688	492.812	499.188	511.625	495.25	501	509.5	495.812	496.562	498.312	494.125	492.875	506.625	495.688	499	511.312	487.625	491.375	504.438	493.938	492.062	502.125	490.688	498.312	505.875	498.312	508.375	505.875	492.312	490.75	502.562	503.812	501.875	514.375	504.188	492.375	498.375	497.188	504	516.688	505.875	510.375	498.688	497.688	495.188
489.688	486.5	477.75	488.5	496.312	481.625	486.375	493.625	491.625	487	495.625	491.062	486.688	494.312	491.812	483.562	493	486.5	496.25	492.562	488.25	486.188	490.938	486.312	496.688	495.312	480.875	485.688	489.25	489.25	496.438	501.438	488.25	485.5	490.875	481.5	485.812	488.375	482.188	488.438	501	501.75	493.688	492.688	487.125	504	504.062	491.812	489.938	508.062
489	479.688	486.438	499.5	493.625	488.875	488.312	479.562	479.562	494.5	493.062	489.312	504.062	498.125	494.75	487.625	482.188	477.188	487.375	484.125	493.562	497.562	491.062	486.625	488.812	501.062	491	498.75	491.75	485.25	492.562	484.875	490.625	510.562	489.312	489.688	489.688	487.5	489.875	501.938	498.688	499.625	500.75	476.188	472.438	484	492.812	503.562	495.75	486.062
490.375	493.625	496.562	479.812	493.875	498.312	491.125	480.625	492.562	483.125	493.625	502.688	487.375	488.438	500.062	490.062	487.375	500.688	486.125	481.125	485.312	482.25	477.625	498.938	481.812	486.188	493.438	484.062	492.125	495.188	492	487.375	497.312	492.562	489.875	498.812	482.75	483.125	492.625	497.812	499.188	490.625	485.625	493.188	495.562	489.062	483.562	488.938	496.812	488.312
489.25	506.5	503.375	499.562	498.625	493.5	484.875	493.188	483.938	484.688	487.438	491.812	497.938	501.062	492.625	484.562	494	486.438	492.062	496.688	492	497.438	493.062	486.812	493.562	496.625	489.375	496.875	498.562	503.625	504.625	504.688	488	485.625	503.938	503.938	500	502.562	484.062	491.75	499.5	493.562	503.125	505.812	497.25	499.375	490.438	507.625	502.938	500.438
499.438	505.5	492.062	503.875	486.625	490.625	498.062	485.75	492.625	493.625	499.688	497.375	491.562	482.625	480.562	498.312	497.25	499.375	496.812	500	502.312	502.188	490.312	491.375	501	487.312	488.188	493.25	501.062	485.625	496.688	498.438	487.625	489.125	480.375	482.688	508.562	502.875	500.125	499.312	490.062	479.562	488.375	488.938	488.938	494.125	488.562	490.062	500.375	500.75
501.562	491	495.562	481.75	479.938	501.312	485.75	494.188	505.938	495.875	488.125	494.375	493.438	494.188	495.25	488.75	495.625	504	503.062	499.938	492.875	489.125	499	512.5	496.625	504.938	500.75	490.312	494.812	504	498.938	494.75	504.312	490.5	497.25	503.625	495.312	488.188	495.75	496.875	491.625	508.75	512.375	499.25	503.562	488.25	497.188	491.625	495.5	494.125
484.188	493.938	486.625	486.625	491.688	488.5	485.375	502.125	489.188	497.188	492.312	486.312	497.062	500.188	490.688	493.375	492.125	484.688	494.312	488.688	481.5	475.375	499.625	505.438	497	490.812	488.562	483.938	499.312	502.562	500.438	486.375	494.938	499.062	500.25	481.688	484.625	491.25	491.375	493.938	502.062	490.25	492.875	504.438	499.625	494	494.625	488.312	492.562	500.625
500.312	491.125	490.25	490.625	480.562	487.688	493.125	492.562	496.438	499.625	492.625	498.25	495.438	493.25	495.688	494.312	482.25	494.938	497.375	491.625	489.5	490.625	491.188	486.875	496.812	487.375	497.875	493.375	485.438	494	486	485.5	491.688	493.5	499.938	487.688	488.625	472.625	494.812	501.312	489	492.375	494.875	482.312	481.5	488.062	493	488.5	486	487.312
487.188	492.312	487.625	503.438	497.062	493	494.812	494.5	497	496.25	490.438	503.25	500.5	497.938	505.25	494.062	489.375	490.5	487.438	488.875	491	493.25	488.562	505.188	500.438	493.125	497.688	498.312	479.562	493.688	487.125	487.625	499.688	488.062	491.75	495.75	498.25	497.75	506.75	492.688	489.438	491.875	496.875	490.875	506.688	495.5	492.5	492.875	493.562	494.375
488.125	498.688	493.188	481.938	503.938	490.312	490.062	492.375	485.5	492.812	496.562	486	488.125	498.125	498	499	493.25	493.812	492.5	493	487.75	485.25	503	489.562	501.25	500.5	490.938	499.625	497	495.625	489	498.875	495.5	498	495.312	495.312	482.562	497.125	499.625	498.875	508.062	494.375	494.062	498.25	491.812	499.938	489.75	499.312	497.312	500.5
491.625	488.625	489.625	497.562	490.5	492.125	481.938	490.562	483.688	499	479.25	483.188	483.5	487.812	484.625	478.125	479.25	492.938	499.125	481.875	478.375	487.062	482.25	478.25	497.625	480.875	489.75	490.438	485.375	489.688	503.188	488.312	493.688	495.375	478.312	497.125	501.875	501.688	500.125	487.875	478.688	485.125	480.438	480.812	484.25	494.25	502.438	508.062	503.875	498.188
484.062	487.188	492.25	472.625	479.625	487.875	486.188	488.375	497.875	478.188	470.5	493	485.75	496.5	497.812	488.375	492.625	489.562	487.688	479.562	477.375	473.688	490.375	504.312	496.25	494	494.062	482.938	476.688	501.312	495.938	489.875	489.312	488	483.625	491.312	490.438	491.25	487.625	484	479.062	488.5	501.312	505.062	496.312	487.688	482.812	476.375	475.125	476.938
485.188	491.125	489.812	499.188	510.938	502.5	488.312	494.562	482.562	492.688	500.562	495.812	485.375	495.688	492.625	490.562	497.562	488.125	487.312	500	499.938	508.438	498.5	496.812	486.625	501.5	503.875	500.688	496.062	488	490.312	494.25	490.688	485.312	492.812	490.188	496.375	487	495.125	497.938	519.875	501.938	505.188	504.188	499.312	488	488	478.625	486.375	507
496.062	482.875	493.438	495.062	496.688	494.812	512.875	490.5	486.312	490.5	491.062	485.875	495.938	491.438	486.5	499	500.938	482.312	491.375	491.625	485.938	497.438	484.25	493.375	507	494.125	490.75	502.75	490.062	491.875	494.562	485.875	493.938	509.688	495.875	492.312	501.5	498.188	490.5	490.812	489.438	499.875	512.25	510.875	495.25	492.188	488	498	506.875	509.688
496.375	491.875	512.25	497.188	484.562	501.688	493.625	488.125	493.312	489.125	501.625	512.688	489.688	484.938	499.438	495.375	495.75	505.438	496.75	480.5	497.688	493.5	495.375	496	486.938	495.25	502.5	498.938	505.312	504.375	489.5	483.875	497.188	497.562	497.438	500.938	498.438	489.375	501.688	489.375	488.5	499.5	499.25	506	507.688	493.188	491.25	500.562	483.312	497
486.062	491.188	496.625	501.812	499.375	487.625	465.562	495	487.25	487.938	498.75	486.562	497.875	504.25	496	492.75	500.75	489.625	488.375	493.125	498.312	490.125	488.5	491.25	493.25	494.688	496.312	487.938	486.625	475.625	493.188	488.875	483.438	495.75	485.75	486.938	476.75	491.938	489.812	494.688	494.625	491.938	484.812	493.188	474.812	480.688	491.688	489.812	491.875	493.688
498.938	487.312	488.812	492.375	495.5	494.875	505.562	496.562	501.188	501.312	482	489.938	484.25	480.688	492.75	495.562	499.875	490.688	495.562	489.75	479.75	495.5	503.062	493.625	506.25	497.5	486.75	503.812	495.625	483.625	495.625	484.875	496.375	496.562	493.562	489.438	493.938	490.312	496.812	493	496.812	495.938	501	490.312	496.938	496.562	493.812	496.938	495.688	484.625
491.25	484.562	490	479.5	485.312	494.562	490.938	486.812	492.625	490.875	495.75	506	493.25	493.125	497.375	486.562	490.875	492.188	489.938	482.438	486.25	495.875	485	494.25	480.875	495.188	503.438	493.75	493.125	498.062	484.688	483	487.688	487.875	490.125	495.625	500.062	490.25	489.5	482.875	483.875	503	485.75	491.062	487.625	484.438	495.312	490.812	482.062	494.125
478.062	492	471.25	493.375	497.188	501	499.188	490.312	482.375	480.75	490.375	486.938	483.688	488.375	489.312	491.5	501.312	485.688	490.375	487.375	483.625	486	489.312	480.562	483	495.688	494.375	486.75	486.625	479.25	490.812	490.188	492.938	491.75	490.625	487.75	486.562	495.75	486.375	487.062	503.375	491.938	493.312	483.062	476.875	482.438	499.375	487	481.312	491.812
486.5	491.5	498.125	498.5	502.688	497.625	499.688	491.938	492.375	501.75	491.312	491.375	500.312	495.688	504.125	506.562	493.75	482.812	505.562	486.438	498.875	500.125	483.562	503.562	507.062	502.812	483.562	497.062	505.5	488.125	491.75	487.062	490	499.688	491.688	496.062	510.688	494.312	482.062	489.625	482.375	495.188	503.125	492.812	492	496.688	501.125	492.938	503.688	487.812
484.875	479.25	481.875	488.438	491.375	499.625	494.688	483.875	494.812	483.938	490.812	485.625	478.812	490.375	495.188	490.5	483.125	485.125	482.188	488.5	479.562	492.438	497.75	494.438	481.375	484.562	494.375	478.438	485.125	501.312	497.812	492.438	492.562	492.188	499.875	483.812	476.875	480.938	505.938	490.188	492	502.5	511.562	491.875	497.25	484.875	490.188	492.875	488.625	505
497.312	500	497.125	497	499.438	487	481.062	478.875	487.625	496.75	507.312	487.25	486.25	493.75	482.5	485.438	500.25	490.125	488.438	503.562	497	494.25	505.812	483.938	480.688	502.688	493.125	488.75	490.688	487.062	488.875	494.5	479.625	491.125	490.75	492.438	498.688	484.938	487.438	491.25	500.5	488	497.25	508.5	496.312	487.812	488.312	482.812	491.5	503.375
503.062	499.875	486.75	509	493.75	492.375	497.438	487.875	493.375	490.188	498.5	493.125	494.688	495.312	484.875	488.625	480.312	486.438	497.062	492.562	493.5	488.75	489.688	489.375	501.625	487.375	489.375	485.25	483.5	481.188	491.812	497.062	489.875	501.562	493.438	486.938	501.25	494.375	495	494.875	474.688	481.125	499.875	493.312	503.438	506.938	484.688	493.75	491.438	488.312
488.438	492.125	497.75	487.438	493.938	502.562	497.062	496.438	489.438	488.25	490.062	507.625	501.438	482.938	490.062	488.5	493.938	506.188	500.375	500.312	508.312	512.062	496.312	497.562	486.438	491.625	498.125	489.75	499.938	498.312	494.438	488.75	493.125	494.188	492.5	505.938	499.188	489.562	502.938	495.062	494.375	495.688	493.75	520	510.875	500.75	497.688	508.75	490	503.812
489.438	491.188	486.688	489.188	499.25	488.438	487.75	499.625	487.875	494.375	498.062	482.938	492	502.062	484.312	496.188	479.812	487.688	495.125	502.75	494.438	493.875	496.125	484.5	482.75	493.75	499	499.5	493.5	491.188	497.562	499.25	493.438	497.062	505.5	495.562	492.812	493.25	490	488.688	500.438	491.938	500.125	512.625	495.438	480.562	486	491.188	504.875	504.688
492	488.562	487.375	490.938	489.938	485.438	497.438	482.25	489.5	496.875	489.125	484.5	482.688	476.688	487.938	496.188	492.562	490.625	490	472.25	463.875	483.938	487.312	492.75	485.688	485	486.75	480.562	490.938	493.688	493.75	486.375	480.562	488.5	484.125	487.25	494.688	482.688	484.875	489.5	487.5	489.875	502.438	493.062	485.625	488.5	477	489.438	505.312	501.562
488.125	487.625	498.625	495.438	489.938	492.188	494	489.812	493.625	488.625	489.25	508.25	497.438	494.688	497.5	487.25	487.75	504.812	493.062	495.188	504.812	495.688	500.438	503.062	488.438	488.312	500.375	494.688	487.875	493.75	491.875	499.062	507.562	500.375	484.25	494.375	502.25	501.375	500.5	489.75	493.938	511.688	487.562	493.188	502.125	499.938	511	504.875	496.812	487.75
488.625	496.625	483.812	476.125	479	489.562	494.625	498.125	493.5	488.438	490.25	494.438	485.312	504.875	485.375	496.688	497.5	485.375	488.688	497	491.438	497.625	496.125	485.812	496.812	488.312	486.5	492.938	503.375	493.688	482.062	494.188	491.812	483.75	483.25	481.375	489.938	504.25	500.438	496.062	486.375	476.938	487.688	492.188	492.125	502.938	510.125	486.875	498.688	519.375
484.812	486.625	487.938	489.812	492.688	500.062	496.5	484.312	486.5	488.625	491.812	484.125	487.25	491.5	496.875	498.562	497.75	486.5	496.875	495.75	490.062	495.25	481.438	488.562	495.25	486.062	482.938	491.25	489.688	487.688	495.25	493.5	498.75	504.75	490.375	487.75	486.812	488.688	495.812	506	501.688	497.5	504.125	494.875	492.188	509.875	511.25	498.5	508.625	487.938
483.188	488.312	503.938	499.062	488.812	496.5	484.875	503.25	511.312	490.062	488.125	495.75	498.812	497.375	495.812	495.938	501.25	498.625	489.688	500.438	499.188	491.125	495.812	494.938	486.125	498.062	500.375	496.938	496.25	489.25	492.875	498.312	500.062	494.625	475.562	495.625	492.625	499.688	503.75	491.625	509	501.812	487.875	499.812	500.312	498.625	499.188	495.875	492.562	500.75
487.188	495.5	480.5	491.062	498.938	485.562	494.812	496.875	490.625	496.375	490.75	487.812	482.062	498.312	481.062	494.938	508.438	510.188	496.875	494.375	482.188	484.875	493	480.188	495.25	498.75	486.062	485.812	501.375	486.75	496	503.875	497	495.625	504.688	493.312	487.562	494.25	492.938	500.125	505.25	493.125	493.125	502.062	498	486.438	505.312	495.688	497.5	488.625
486.5	481.938	488.375	481.938	485.312	486.312	471.375	477.688	486.75	495.375	472.875	467.125	488.062	487.75	495.438	489.75	482.938	479.812	489.562	489.562	486.25	485.562	491.812	490.625	489.438	484	493.375	502.375	496.125	494.062	495.188	487.562	480.688	502.25	485.625	495.25	505.188	501.688	495.188	483.625	490	485.75	491.438	485.688	485	491.75	494.25	490.312	503.125	495.375
498.562	510	515.188	499.375	486.625	496.75	493.25	500.438	509	499.438	491.375	500.312	493.5	501.125	497.438	487.375	499.688	508.188	510	488.812	503.312	483.875	491.312	494.125	488.438	488.312	511.438	499.312	501.875	496.75	491.5	493.125	491.688	496.875	492.625	500.188	498.812	495.5	505.5	494.062	498.562	506.688	498.438	505.812	505.938	500.938	492.5	516.75	507.062	520.812
485.125	490.5	494	493.125	498.688	499.25	496.25	499.25	493.438	483.75	496.688	480.875	482	495.562	492.875	493.688	501.438	497.5	492.375	487.938	483.562	492.688	499.5	493.5	505.375	507.375	486.562	494	490.562	495.25	497	498.25	486	488.812	495	499.062	501.438	495.188	487.312	483.125	492.625	496.562	503.812	501.812	485.062	480.75	495.812	496.062	485.75	495.812
493.062	498.688	488.312	498.188	502.375	481.5	490.188	486.312	490.875	493.062	486	490.5	502.312	492.438	496.25	485.375	486.688	505.562	496.375	481.062	485.438	493.5	489.5	489.688	488.812	502.812	499.438	504.625	489.938	491.25	506.375	504.812	501.625	502.812	496.188	493.75	508.438	503.062	507.938	505.875	506.375	505.5	504.375	500.938	502.625	504.562	494.438	505.562	501.875	503
487.75	489.375	497.125	494.312	488.25	497.5	485.75	499.562	498.5	495.125	488.812	489	476.75	476.125	497.625	496.062	490.812	485.062	479.625	481.312	491.125	489.625	486.375	490.875	474.812	481	490.562	500.5	497.938	492.438	485.688	500.438	503.812	494.188	487.625	509.562	503.438	495.5	495.125	494.312	490.312	501.312	498.312	478.5	493.625	507.375	504.312	497.375	493.188	499.312
499.375	501.312	494	489.75	502.938	488.062	488.25	498.375	477.312	482.688	500.562	507.688	500.375	499.562	492.125	501.75	496.5	486.688	484.5	500.062	489.875	491.812	506.938	490.25	493.188	492.438	476.688	494.875	497.375	487.312	489.875	502.188	496.625	503.062	498.062	483.5	489.25	500.688	494.562	493.562	492.062	487.688	493.438	513.312	497.688	499.25	498.312	491	489.125	506.125
495.75	485.562	486.75	494.562	494.875	482.812	495.25	472.312	492.375	493.25	482.625	489.062	505.812	487.312	491.625	490.438	487.062	480.562	493.562	484.938	492.062	500	492.375	479.375	491	488.438	490.938	506.938	489.562	497.875	505.562	490.938	487.25	502.562	494.375	485.688	485.562	487.812	482.562	500.062	485.75	493.5	496.938	494.938	503.125	498.688	490.688	492.188	493.062	488.75
502.125	503.125	514.75	507.5	494.938	497.062	491.625	487	493.875	499.562	494.375	495.375	487.875	494.625	498.188	486	484.375	500.438	486.938	485.062	497.312	492.25	490.25	505.938	505.188	499	497	491.312	475.5	476.375	488.188	486.188	495.75	503.375	484.938	494.438	488.5	492.938	507.375	502.5	501.438	503.875	496.812	497.5	485.562	470.062	479.5	496.312	498.375	503.25
495.812	495.5	495.5	498.688	510.625	492.688	484.5	485.688	481.625	497.5	500.438	486.688	489.812	499.688	494.75	497.625	502.562	481.062	477.375	499.188	496.75	490.5	487.562	481.188	489.5	484.375	479.312	487.875	487.25	485.625	488.75	505.438	498.938	491.812	495.812	487.562	492.125	492	497.188	491.25	490.188	481.75	494.562	495.688	482.562	483.438	495.875	493.375	482.688	496.438
501.5	493.625	492.375	506.75	492.312	488.875	489.062	486	492.312	491.5	493.625	499	505.25	495.938	498.562	482.812	486.688	493.125	505.5	501.312	496.062	495.062	498.875	495.938	506.75	491	493.125	509.375	495.625	497.75	494.625	489.75	500.312	513.188	502.625	498.375	494.625	493.5	501.5	503.25	497.875	500.125	505.375	485.75	493.562	504.75	494	492.625	501.375	495.812
491.188	481.562	492	487.688	492.938	503.562	484.375	482.125	475.562	481.438	494.562	501.562	495.062	491.438	492.25	482.188	477.5	486.625	491.625	485.75	492.438	492.812	490.562	486.25	489	491.125	502.25	492.5	491.188	491.312	489.062	492.375	502.312	495.938	496.688	492.25	502.938	502.188	521.562	506.5	490.375	496.938	486.875	494.25	503.062	494.812	494.375	508.562	505.562	507.5
500.875	508.625	499.5	482.312	495.5	495.188	498.875	495.688	488.688	495.688	503.688	500.812	490.75	491.375	490	488.438	488.125	497.625	493.062	504.625	488.188	499.188	491.125	483.75	488.812	499.688	483.75	490.375	502.312	496.438	485.5	499.312	488.312	507.875	514.5	487.688	498.188	505.5	500.875	486.688	488.812	498.188	493.875	493.25	503.812	491.188	495	500.062	503.688	501.688
495.125	495.125	502.625	511.562	497.562	497.938	499.062	492.125	493.75	510.688	494.25	491.625	497.688	492.938	498.562	497.125	484.375	485.625	492.438	494.938	503.25	506.75	483	482.375	502.5	504.25	499.312	500.625	499.5	490	502.188	488.5	497	494.75	490.5	487.688	499.562	505.688	491.188	493.938	484.625	495.75	515.062	504.688	505.438	514.438	493.812	507.75	508.5	514.188
490.938	492.938	501.438	483.062	484.438	497.312	485.312	494.875	499.625	491.812	481.5	490.562	488.938	490.938	497.312	495.938	494.438	498.812	487.562	487.812	492.875	487.438	489.125	496.812	493.188	492.25	496.5	486.125	487.938	500.188	498.062	488.188	502.625	498.938	495.562	497.188	484	495.062	494.312	494.375	495.312	499.5	497.938	494.688	506.125	502.75	505.062	496.562	488.812	488
476.188	494.312	504.75	486	484.375	474.062	483.125	490.875	487.062	489.188	494.688	479	483.188	482.375	473.188	490.75	496.125	493.312	484.625	496.312	487.438	487.125	491.75	491.688	495.5	494.375	477.5	481.438	498.688	495.688	495.688	495.75	486.25	491.375	492.75	488.188	489.562	491.75	494.75	490.5	498.125	488.562	494.375	507.5	491.812	501.375	490.75	491.812	502.062	498.062
485.188	483.875	485.188	484.25	492.688	490.562	495.812	491.562	485.062	500.625	492.125	496.625	497.688	492.938	489.062	500	494.375	496.875	497.375	494.125	489.188	496.438	490.5	494.312	504	497.625	476.438	491.375	482.438	497.125	504.812	500.938	494.188	492.125	490.625	496.438	499.375	481.125	492.25	485	483.562	490.438	506.625	496.812	504.438	507.812	487.875	491.375	493	485.75
487.938	487.812	492.375	490.625	492.188	502.562	495.25	483.688	488.688	484.938	483	493.562	492.562	491.25	498.875	490.625	488.875	496.062	487.938	493	494.812	488.75	484	504.5	496.875	488.812	493.188	477.312	485.75	495.375	496.5	496.938	489.688	491.062	497.5	500.375	495	490.562	490.75	481.438	489.25	490.125	494.375	487.25	494.188	485.125	476.5	490.938	489.625	485.875
494.75	498.375	492	484.125	493.125	489.75	492.938	496.375	492.625	498.562	497.688	498.375	491.375	494.438	485.5	497.688	501.312	488	492	494.5	493.688	486.562	498.562	498	490.125	495.688	479.25	489.188	490	477.625	483.5	500.625	484.5	487.812	501.812	492.625	487.625	496.625	495.312	485.375	499.062	483.75	492.812	497.875	492.188	492.688	486.75	477.25	494	507.875
498.25	489.062	482.812	486.25	474.375	488.688	493.5	485.812	491.625	509.875	490.188	482.562	491.562	496.062	479.312	493.438	479.75	487.688	500.688	478.438	490.625	491.75	488.75	487.125	483.375	494	488.625	493.312	490.312	490.375	494	490.562	483.312	491.375	477.375	489.938	493.812	497.75	489.75	495.062	494.75	486.812	504.25	497.312	480.75	497.062	481.75	494.188	487.062	490.875
501.25	505.062	503.5	496.625	487.062	496.875	495.25	486.75	500.75	505.688	486.312	503.75	485.562	484.562	500	483.312	483.25	491.375	485.812	490.875	500	491.625	489.688	505.625	484.875	484.25	494.438	492.062	503.062	507.188	494.375	490.125	495.438	482.75	480.5	493.75	486	496.062	500.062	492.312	486.625	485.938	485.375	487.625	497.062	497.75	495.062	491.812	488.5	498.562
485.562	495	478.938	476.812	496.5	487.438	492.125	492.25	484.562	484.875	496.25	480.875	492.812	487.438	480.312	494.062	498.5	497.375	491.188	487.312	477.875	489	496.562	489.062	490.75	492.688	479.375	482.062	486.688	493.562	484.25	492.688	481.562	482.75	492.812	481.375	481.125	491.125	487.25	481.688	487	485.75	493.562	498.125	489.125	490.375	495.875	496	480.562	490
493.5	495.5	491.75	492.812	475.938	490.688	502.938	494.875	482.75	486.812	480.812	493.5	494.438	500.375	489.625	495.062	482.625	496.312	494	489.938	495.188	496.188	492.812	493.812	499.625	498.812	503.062	503.125	498.188	500.938	504.438	495.062	489.188	496	490.688	489.75	499.125	499.375	495.125	498.75	493.938	495.312	511.562	509.625	494.938	499.562	513.75	511.688	502.812	499.438
498.125	482.25	482.125	482.562	490.562	503.75	488.812	487.75	496.375	488.562	492.812	498.75	484.438	492.188	495.25	490.062	484.062	500.375	500.812	493.562	485.312	483.5	484.312	499.812	490	494	496	487.375	486.375	496.25	484.188	487.688	495.625	496.562	499.438	492.312	482.438	492.5	500.75	494.062	489.812	498.438	492.688	502.812	500.188	484.75	490.812	499.188	494.625	488.875
499.625	498.688	487.875	489.125	495.812	491.25	495.875	490.188	479.5	486.438	502.25	481.875	485.312	497.25	486.438	494.562	488.438	488	483.625	485.375	485.188	485.5	493.062	485.062	477.875	487.938	486.75	489.812	489.75	500.375	488.812	489.188	486.312	495.438	492.438	483.062	480.688	496.25	493.375	480.5	482.312	485.812	476.188	495.375	493.75	494.25	494	480.875	483.5	494.188
501.312	488.75	489.188	499.375	488.125	489.25	488.562	498.125	496.688	489.875	489.75	489.375	490.812	485.812	487.688	504.438	493.875	496.5	487.688	475.312	483.312	501.875	487.5	490.625	493.062	496.375	498.812	499.875	485.562	480	481.188	484.375	481.062	499.812	498.312	507.625	496.875	482.875	491.312	503.125	493.875	484.75	495.188	477.5	495.062	510.562	488.062	504.875	489.812	490.188
481.25	479.812	488.938	493.562	497.625	498.562	483.75	485.75	495.062	476	484.562	489.938	479.5	481.625	498.5	486.25	484.375	497.5	481.625	489.188	483.625	479.562	476.688	487.312	489.375	482.938	494.312	488.812	489.125	495.625	483.875	479.875	489.75	491.438	495	504.312	495.125	484.688	490.625	493.75	498	491.062	498.438	496.375	494.188	502.312	487.625	482.688	484.062	498
487.375	492.25	488.5	493.562	503.938	484.125	489.188	487.5	487.688	499	498.375	486.875	501.25	497.75	486.438	487.25	499.875	493.938	497.562	499.688	487.438	486.188	500	497.188	489.625	495.75	493.75	496.125	500.625	500.375	498.5	503.312	493.625	494	497.625	490.812	484.188	498.875	491.5	491.875	493.688	489.25	504	522.688	509.938	475.125	494.938	498.125	499.438	498.688
498.688	490.5	487.75	496.25	497.75	492.938	493.875	487.625	488.125	499.625	494.938	488.875	498.625	486.125	485.438	493.312	492.625	483.562	494.188	482.438	491.562	503.938	496.062	502.812	498.562	496.688	498.062	513.375	481.812	474.75	490.25	489.375	495.625	503.875	481.562	495.812	498.25	495.938	498.625	494.25	476.938	488.688	496.125	506	496.188	499.375	487.688	482.562	499.188	496.125
500.75	506.938	510.625	501.688	500	492.562	480.312	493.5	517.375	492.312	493	505.312	496.375	489.938	492	505.688	502.688	504.375	489.5	490.25	496.812	491.188	493.812	505.75	486.25	503.875	507.25	501.438	493.562	493.812	492.75	509	512.375	499.625	498.188	505.688	496.562	491.062	507.938	499.375	498.5	505.375	486.062	516.062	517.312	517.812	512.75	507	502.938	508.062
501.625	496.688	500.062	505.188	505.438	493.625	493.625	495.875	492	493.625	495.688	494.688	508.062	503.938	486.938	494.562	486.438	480.562	484.688	507.188	500.125	494.938	514	498.25	483.188	496.625	493.625	494.688	499.25	490.938	495.562	496	501.062	495.75	501.438	491.625	488.875	497.812	486.438	488.25	505.625	502.812	498.875	502	501.25	496.188	498.188	495.438	499.125	522.438
502.562	482.438	472.875	489.562	487.625	504.125	487.312	481.938	486.188	509.688	498.875	490.5	495	484.688	488.312	512.562	498.688	501.5	496	490.062	481.312	496.188	490.75	503.812	508.375	488.312	487.5	490.875	483.875	489.75	497.562	500.25	487.188	492.312	480.25	490.688	499.375	487.688	491.938	498.625	487.688	486.125	486.938	492.312	488.375	502.375	499.188	492.562	493.188	486.062
498.625	485.688	497.625	497.688	498.188	498.312	491.75	490.25	500.188	499.5	500	498.062	488.875	505.375	506.312	515.125	504.438	500.688	487.75	493.812	509.562	502.312	500.375	502.875	505.062	490.812	494	498.438	499.688	499.812	500.562	507.188	509.812	504	502.938	504.562	510.562	498.438	503.25	507.625	502.438	502.688	493.312	495.375	510.125	507.062	505.5	502.438	512.125	504.125
495.188	492.062	493.188	490	498.062	476.125	480.625	495.312	484.125	484.375	490.062	496.375	494.562	488.625	491	489.875	494.875	482.875	489.312	495.688	486	488.312	493.438	491.562	493	498.562	488.188	486.625	489.062	490.562	499.438	493.75	487.25	489.125	484.812	484.125	490.812	508.5	499.75	496.062	496.75	493.5	496.375	497.938	497	497.188	507.938	494.75	489.312	499.938
508.375	497.75	485.188	499.375	488.062	484.625	491.938	498.125	502.25	507.188	498.312	490.688	501.375	495.188	497.938	494.125	483.75	490.938	491.125	494.438	496.25	501.875	499.312	495.25	488.75	476.875	486.125	496.438	497.938	508.938	504.062	499.062	491	497.25	488.25	497.062	499	501.312	503	500.125	504.938	491	501.5	495.562	495.938	510.125	488.188	496.688	500.812	486.25
481.938	492.375	499.75	497.062	489.312	498.188	496.812	495.375	496.188	490.5	484.562	497.25	499.812	494.312	491.562	488.562	485	492.25	493.562	490.938	500.875	496.375	496.25	507.5	485.875	494.062	497.5	493.875	495.25	496.625	477.188	486.938	500.5	497.438	495.438	489.562	489.688	490.5	496.5	492.062	485.688	492.875	482.625	499.625	501.562	490.625	492.75	505.938	490	490.688
473.75	486.125	484.938	499.062	506.125	483.688	478.438	485.438	481.938	482.438	498.25	490.562	489.688	496.812	475.625	484.938	485.562	480	483.75	488.438	494.312	495.812	492.812	487.312	489	478.812	484.312	487.5	488.812	482.875	488.062	501.125	493.688	485.5	486.312	491.188	494.5	494.438	489.625	491.125	489.125	504.312	487.875	504	496.5	496.562	494.188	486.312	493.188	502.25
503.188	500.312	488.062	492.812	493.25	493.562	507.062	496.938	494.688	493.562	494.75	488.062	503.625	496.312	480.5	493.562	492.062	489.938	488.562	480.375	480.625	500.125	485.812	492.25	493.75	488.25	481.25	482.5	478.5	482.75	501.5	488.75	487.625	502.562	499.125	495.625	504	485.812	487.312	491.812	506.5	500.312	497.125	490.688	488.125	492.188	485.688	479.312	502.688	504.062
477.812	484.188	486.938	489.188	490.375	493.375	489.625	492.688	499.875	483.25	493	500.562	489.312	490.938	499.75	481.75	492.25	495.5	489.625	478.438	492.188	490.938	486.812	498.75	489.125	489.938	493.188	495.5	489.562	493.562	492.75	487.188	485.688	484.125	483.625	497.875	493.438	490.25	499.125	485	483.375	501.75	488.938	477.938	489.125	476.25	493.438	504.312	504.438	489.188
480.438	494.75	497.875	499.75	507	485.812	491	494.25	500.25	495.688	502.062	494.75	495.562	500.062	483.625	490.188	496.75	500.25	505.812	500.375	488.438	488.562	489.125	490.312	501.812	518.75	500	484.375	491.5	488.188	501.75	502.625	490.75	492.875	495.875	492.188	500.062	504	496.75	496.75	506.812	504.188	505.625	508.188	496.812	508.125	500.312	494.562	497.5	517.75
484.125	485.188	495.375	501.812	488.75	496.688	487.75	492.938	489.938	499	484.25	493.312	487.125	480.438	476.812	489.375	495.875	503.938	506.062	490.125	494.875	488.125	483.25	484.188	488.938	488.188	488.688	505.312	485.375	481.375	495.188	497	493.625	502.5	487	488.875	497.812	488.688	489.938	499.812	496.188	499.688	503	492.625	492.625	507.5	491.125	487.812	508.062	489.25
493.062	490.125	501.688	499.625	490.312	503.938	495.688	488.062	494.312	489	503.375	506.688	491.75	483.812	494.688	501.5	502.562	513.5	499.312	492.438	497.5	487.188	485.5	504.125	498.625	512.438	499.75	498.125	500	509.062	506	504.875	506.938	498.438	500.562	515.5	498.688	506	501.5	490.562	505.875	501	497.688	505.188	512.125	504.188	498.062	502.188	503.125	516.312
496.938	499.812	491	487.75	489.625	489.188	492.688	498.188	492.188	492.438	500.812	486.188	481.938	500.5	491.812	489.062	497.188	490.062	493	494.438	496.562	495	496.938	487.75	492.688	505	500.125	494.438	503.625	490.312	487.25	499.062	487.125	486.25	486.75	489	497.438	496.5	494.875	496.375	504.5	489.812	492.562	504.438	496.312	494.688	502	495.875	500.875	523.25
497.625	475.75	485.625	505.438	494.562	491.938	494.062	474.625	494.438	496.75	488.062	495.938	497.688	497.875	486.25	495.188	472.125	476.25	486.438	482.5	479.75	495.188	484.125	485.562	496.125	480.375	484	485.438	489.562	498.875	504.75	504.312	497.812	494.875	489.062	476.5	480.5	476.438	490.188	485.062	491.625	494.812	491.062	481.125	496.188	504.062	489.812	490.438	494.688	490.688
492.562	501.438	503.25	481.75	483.125	497.5	495.375	502.062	503.688	486.562	494.125	490.562	491.188	483.75	490.5	496.25	496.188	508.125	494.062	491.875	502.5	485.688	492.875	496.5	492.938	490.938	503.688	500.438	495.312	491	491.062	490.438	496.125	491.625	490.875	490.188	489.5	487.688	489.5	495.312	497.125	508.562	500.188	498.125	494.688	486.5	494.312	508.188	497.125	494.938
490.812	495.875	488.25	483.25	493.125	490.188	490.5	494.312	494.375	493.062	495	490.938	496.75	499.312	499.75	484.125	496.062	487.312	480.062	499.5	504.438	499	494.375	481.875	485.5	499	493.75	488.812	490.875	493.75	496.188	497.938	480.562	482.25	496.875	490.562	486.312	494.812	490.562	490.812	498.812	487.625	494.562	496.562	499.688	485.25	494.5	485.875	485.062	498.125
482.562	487.5	489.125	499.938	489.562	483	481.5	478.938	488.062	495.812	492.938	487.375	488.75	480.875	485	483.875	493.125	493.375	499.812	496.688	484.938	485.375	479.875	488.5	504	495.938	486.125	491.562	483.438	493.688	505.75	493.5	496.125	490.75	489	491.75	494.438	482.375	486.25	491.438	495.125	494.188	495.25	507.938	515.375	512.812	508.875	500.125	496.062	505.312
482.812	490.312	508	491.625	486.125	501	495.125	484.688	500.875	500.25	500.688	502.75	500.438	493.75	487.5	482.125	497.875	495.188	493.312	486.375	504.75	497.5	490.5	496.188	492.625	494.375	506.875	490	492.312	494.5	500.875	499.438	496.438	478.812	492.188	500.938	492.438	496.312	493.188	495.25	491.812	504.375	507.812	493.812	509.938	487.25	484.312	513.25	507.375	503.312
490.312	491.75	490.625	490.938	509	494.375	493.938	497.938	483.375	501.688	511.25	495.375	492.125	498.688	492.5	492.25	499.938	492.562	483.188	485.562	486.875	504.375	511.312	495.312	505.188	507.5	495.812	489.375	494.375	502.688	492.938	496.062	483.375	489.312	506.312	497.125	502.938	498.312	488.75	495.625	506.312	507.125	493.062	503.125	493.312	497.062	506.562	490.188	509	514.812
493.562	487.625	490.562	500.5	496.75	494.25	493.125	480.562	492.938	501.938	497.375	494.688	497.812	489	484.25	490.062	503.5	493.938	501.625	491.25	477.25	492.812	492.062	497.75	501.062	496.375	498.562	493.562	476.812	477.875	490.125	486.562	492.125	505	489.25	492	487	487.75	490.062	500.875	496.562	487.25	490.5	488.188	489.062	494	477	483.25	496.75	499.062
489.125	486.812	502	502.375	506.188	507.625	493.5	484.188	493.938	493.938	491	507.5	508.062	503.062	494.938	477.812	490.625	511.812	489.875	494.875	495.062	498.5	492.375	497.062	501.375	497.438	507.25	493	496.188	510.625	510.312	510.562	498.25	497.312	491.812	506.125	495.75	510.75	509.938	506.375	493.312	497.125	491.812	496.125	497.062	493.812	493.5	505.188	506.062	499.625
490.562	496.188	486.375	492.938	501.438	501.312	487.812	503	482.125	497.625	498.312	496	496.562	505.688	498.438	490.125	495.812	492.875	494.188	504.938	492.5	491	487.188	492.812	495.625	499.625	487.75	506	512.875	497.125	497.938	500.062	492.25	494.812	498.312	498.375	492	491.688	488.438	498.562	498.5	500.938	499.438	521.5	508.312	500.688	511.5	493.062	499.438	500.812
495	479.938	483.75	506.562	489.5	493.875	491.812	494.375	487.938	494.25	488	495.812	504.688	486	496.562	498.875	498	492.312	500.312	493.375	502.062	508.562	485.25	492	496.75	486.25	492.375	495.312	490.375	488.812	494.875	496.5	502.5	503.438	487.375	491.938	500.562	493.75	500	513.688	500.375	497.875	514.562	494.125	496.438	499	501.188	517.75	514.625	499.75
492.938	488.062	494	484	488.875	504.062	498.75	484.062	491.812	488.562	483.438	483.375	486.312	495.5	501.5	495.938	482.625	500.062	490.312	499.125	498.688	490.25	485.062	486.188	494.125	493.312	493.625	495	487.125	494.375	480.125	496.5	501.062	499.875	492.188	504.125	493.438	486.188	488.812	487.812	489.188	492.812	484.875	482.938	499.688	482.062	488.375	503.062	487.312	501
488.875	490.938	484.688	482.438	490.875	483	500.062	500.438	470.312	495.75	485.25	489.125	483.25	492.125	490.75	494.188	493.062	486.312	484.438	500.625	491.688	496.5	506	499.938	492.625	480.438	483.438	486.375	501.562	497.812	497.75	502.188	491.375	489.938	499.625	493.938	493.812	485.938	488.188	479.812	492.312	491.5	485.812	505.188	504.188	499.25	505.5	486.875	496.75	498.25
497.312	496.75	501.875	503.688	495.438	495.062	494.375	491.25	478.312	493.875	484.125	493.25	500.062	489.75	484.125	488	487.562	489.062	496.812	488.438	486.875	487	490.562	488.812	493.125	500.688	490	492.5	485	479.875	494.938	483.875	482.062	498.375	486.5	485.312	498.438	486.25	490.062	492.438	495	491.438	507.438	485.625	483.5	497.125	486.312	501.625	489.688	485.688
489.688	509.562	499.312	481.062	482.625	494.625	500.875	501.5	515.312	494.312	496.812	497.375	494.625	490.688	487.188	494.75	502.188	492.75	496.562	500.875	492.125	475.812	482.062	499.75	488	485.75	489.5	492.688	486.625	495.312	495.125	503.438	499.438	492.875	490.5	498.625	489	500.688	502.75	495.312	502.75	502.375	503.625	491.438	498.688	496.188	503.375	508.312	488.875	494.625
481.812	503.562	494.625	498.312	493.688	488.5	484.938	481.5	490.375	497.375	500.188	494.25	483.625	497.125	491.438	495.125	504.375	485.562	480	484.562	492.25	487.812	497	494	493.688	494.188	489	489.375	501.125	506.75	486.5	491.75	475.625	482.062	496.25	496.625	493.562	500.438	491.875	485.688	493.5	483.812	496.125	496.312	501.625	504.75	492.875	492.625	508.938	506.938
491.812	494.625	490.75	495.5	497.375	491.688	482.438	490.562	493.25	498.25	492.938	496.125	503.938	487.812	491.375	494.75	483.688	485.188	490.062	479.438	486.375	498.125	496.062	494	498.875	488	472.5	491.062	493.438	493.25	504.875	498.062	487.188	493.188	483	491.062	506.25	494.938	480.375	490.5	489.375	480.375	492.5	489.438	506.375	499.188	501	494.5	504.5	508.438
491.125	490.125	500.375	489.875	494.062	492.5	491.375	502.062	493.5	493.938	482.312	499.562	494.812	497.875	496.812	480.438	476.125	487.188	488.5	492.438	496.062	490.312	484.188	494.062	487.562	485.312	491.875	490.562	491.375	498.438	491.5	494.5	496.438	488.438	484.312	489.812	484.562	482.375	493.562	497	498.812	500.438	488.375	496.438	502.75	507.938	502.125	508.125	509	504.562
487.938	498.125	485.812	500.125	506.5	494.25	497.812	502.625	498.5	499.875	500.875	481.938	491.812	498.25	483	487.938	494.562	496.312	509.312	504.188	496.938	487.438	498.125	483	491.25	496.688	499.062	497.062	505.312	486.812	487.938	485	491.938	497	504.75	495.375	490.312	494.312	484.438	497.125	489.812	491.438	497.375	499.938	499.75	494.625	505.312	488.5	500.5	504.625
500.438	488.688	488.875	504.312	503.375	500.562	507.188	484.438	487.75	498.062	487.062	494.938	505.5	492.562	481.25	488.125	485.625	493.438	507.312	501.438	481.188	495.062	485.625	497.375	502.812	496.375	497	489.438	481.188	487.062	496.938	489.438	502.125	507.75	495	485.25	497.438	481.062	499.125	504.875	491.438	490.938	497.625	486.688	488.375	488.062	488.125	492.875	510	503.125
485.938	490.812	499.062	480.938	481.125	500.688	491.5	493.125	491.375	487.688	477.25	494.875	498.5	492.125	497.062	484.188	486.375	500.188	493.938	482.75	504.188	501.625	485	490.375	478.688	491.812	498.75	494.562	488.938	510	491.875	493.812	496.688	488.188	491.312	492	482.312	477.5	495	497.188	482.938	495.812	488.25	495.25	499.125	488.188	486.25	487.562	486.312	492.125
489.25	494.188	487.375	481.5	493.312	488.812	494.125	497.562	495.125	493.75	499.375	488.562	478.188	496.062	495.812	496.062	499.375	493.75	486.062	491.688	493.25	491.25	495.438	489.938	491.312	501.562	492.562	496.438	491	490.938	491.438	488.75	493.625	499.375	508.438	492	498.438	491.688	479.75	490.875	496.25	501.562	496.562	502.938	484.312	486.688	493.062	494.25	503.938	501.938
500.188	495.062	499.75	504.375	484.438	482.062	495.938	494.25	491.438	494.5	487.188	488.375	499	488.875	491.938	493.188	487.062	486.375	487.75	490.188	497.938	498.438	480.25	485.25	487.375	492.562	488.25	504.5	492.312	495	500.375	488.438	492.188	489.875	488.875	500.938	506.125	488.625	496.812	502.875	495	494	503.75	488.062	477.438	483.375	490.25	499.562	512.625	492.875
489.688	497.312	501.688	489.062	487.875	490.812	483.812	487	507.688	494.625	490	501.5	490.625	488.875	500.75	483.062	485.812	498.875	505.5	498.688	496.438	489.062	487.375	491.375	493.188	488	498.75	480.188	492.312	493.562	485.812	488.375	496.438	486.25	487.062	483	483.562	487.125	501.625	500.312	503.938	506.375	489.375	488	490.688	483.625	486.875	486.312	480.688	504
496.812	510.062	501.312	496	497.25	493.875	491.75	498.625	489.812	498.188	508.25	494.688	484.25	498	492.812	486.25	506.562	493.75	502.375	503.688	495.75	495.312	519.062	502.188	490.625	491.75	493.125	492.5	505.75	495.312	492.562	501	481.562	497.375	510.562	492	499.25	500.375	497.875	490.25	504.875	488.812	501.312	497.25	488.25	494.375	494.75	509.188	500.25	516.625
489.875	481.812	485.938	485.812	482.438	484.125	504.562	503.938	503.688	502.125	491.188	486.5	487.312	501	499.625	501.562	495.062	489.188	494.938	495.375	493.375	495.375	486.25	481.438	498.188	494.75	488.125	496.25	495.875	494.125	490.312	491	490.938	494.5	488.938	485.312	487.625	492.562	496.188	493.125	496.875	493.125	514.5	499.125	497.062	504.625	513.062	506.188	504.188	488.25
495.562	498.062	504.812	499.375	488.875	498.625	500.062	501.188	503.938	491.5	484.562	493.125	486.188	495.062	511	493.875	487.125	501.062	489.562	489.375	513.938	497.812	495.688	510.438	499.688	496.312	498.125	482.312	498.188	503.438	496.375	481.125	490.875	476.812	498.688	512.875	503.25	494.312	495.938	499.25	486.75	511.125	490	490.188	507.625	499.312	498	493.188	495.188	498.938
493.25	495.5	499	504.25	511.5	497.188	481.562	504.062	492	493.625	497.062	491.812	497.812	497.312	497.062	492.688	505.438	493.812	487.312	502.562	487.438	491.5	495.875	498.688	498.812	513.812	496.062	488	495.125	502.562	491.812	496.312	492.188	493.062	492.938	493.625	501.562	502.812	496.438	503.75	509.812	514.312	502.125	509.312	492	491	515.562	499.5	511.938	518.062
502.5	494.938	492.875	499	481.25	494.5	489.812	493.125	501.688	500.438	483.125	487.125	500.062	493.125	486.5	487.375	471.75	478.562	493.062	493.125	490.375	495	488.562	483.312	492.062	494.562	505	500	487.688	485.688	498.812	490.625	498.062	497.812	489.25	501.625	497.562	491.75	488.562	499.812	489.5	487.812	496.312	491.125	483.75	494.688	502.812	500.25	524.562	500.562
494.438	498.125	502.5	501.188	498.688	502.625	491.5	494.75	494.062	489.438	493.938	501.562	502.875	498.062	501.375	485.438	497.5	490.938	489.562	494.062	497.375	487.312	492.812	497.688	489.312	498.688	499.25	489	485.25	494.125	487.25	489.938	497.812	486.75	496.75	491.875	478.25	498.938	497.688	489.25	488.75	509.188	483.938	489.875	498.125	483.188	487.438	491.875	485.688	489.875
484.375	498.312	486.688	495.75	500.812	493.812	492	485.562	479.25	487.188	499.062	492.812	491.375	488.625	479.938	491.125	487.875	483.938	476.5	492.812	486.312	497.562	501.188	491	488.438	487.812	482.312	480.5	493.688	490.938	492.375	484.062	480.375	486.5	493.812	480.625	484.438	493.062	487.062	489.25	497.438	482.438	480.938	491.625	494.188	480.688	490.562	482.625	480.062	495.938
504.25	484.625	485.562	501.625	490.562	490.812	497.375	504.188	494.938	492.812	495.25	495.875	499.25	497.5	486.625	493.375	497.25	499.375	497.188	477.562	481.062	490.062	486.438	499.188	493.938	486.875	494.875	499.812	490.625	483.625	500.312	490.562	495.562	496.875	491.188	496.812	496.562	491.125	492.688	503.938	503.062	499.5	502.438	477.438	486.438	495.688	497.625	500.688	505	481.312
502	498.812	499.688	477.688	483.125	489.125	486.938	479.125	491.875	491.312	488.25	496.375	498.5	499.562	496.812	479.688	475.625	497.125	492.75	486.938	489.938	491.938	495.188	502.312	489.75	481	502.188	494.875	499.562	493.062	491	487.688	496.438	504.375	484.875	492.25	493.438	493.625	501.312	496.562	498.812	500.125	493.312	487.312	494.312	490.938	500	493.812	498.062	492.312
490.25	491.438	488.188	493.75	504.5	484.25	484.125	492.375	486.938	487.625	495.188	497.75	489.75	498.375	483.312	487	495.875	492.062	491.75	488.75	495.625	491.938	500.125	492.062	491.312	499.5	499.125	498.625	499.875	498.25	481.438	497.688	487.938	497.562	507.188	486.875	491	493.375	491.125	493.75	508.125	489.938	480.5	499.875	488.188	485.438	500.125	500.875	505	495.312
507.25	494.625	491.938	488.562	500.5	494.375	510.375	490.562	495.562	492.812	483.188	483.562	506.938	495.5	495.938	494	487.125	483.5	494.562	496.938	491.688	498.438	490.812	484.375	493.938	487.375	497.25	501.438	491.125	493.688	492.312	490.25	490.938	489.688	492.562	494.75	498.75	487.625	483.312	495.375	488.375	492.062	492.5	485.625	490.625	496	493.875	491.125	488.812	486.5
495.25	491.312	502	492	489.812	496.438	492.188	495.062	492.812	489.562	498.062	507.25	494.562	497.938	505.125	491.75	487.25	482.812	485.5	483.25	497.375	489.875	494.125	500.125	481.875	488.5	500.5	494.438	491.688	500.688	486.188	484.312	503.5	503.75	496.688	504.875	485.375	493.25	500.562	498.25	503.875	502.438	493.625	475.188	495.75	495.125	507.125	510	488.625	491.25
484.5	488.875	493.375	495.75	497.875	489.562	484.625	488.438	488.938	484.75	494.375	489.062	498.375	505.75	490.125	488.125	498.688	485.875	488.625	499.938	491.938	491.562	499.062	489.625	499.125	492.25	488.75	483	498.25	488.688	482.625	489.25	473.125	492.188	500.562	491.562	491.375	493.875	486.438	486.312	498.375	487.688	491.188	493.375	483.812	493.625	496.625	492.625	488.062	497.438
507.812	505.875	496.188	498.812	496.312	501.688	509.688	506.062	488.125	493	481.125	491.688	506.125	501.25	495	499.75	491.812	494.688	504.875	497.125	495.125	496.125	481.938	487.5	499	512.625	494.188	492.312	485.125	487.75	492.562	491.188	498.25	500.25	495.625	501.312	500.938	499.312	500.812	504.688	506.625	498.938	515	500.5	492.875	498.188	509.312	515.938	518.062	495.75
490.312	489.125	497.188	496.25	498.625	498.188	495.438	489	488.688	483.062	479.938	502.562	495.438	501.75	502.812	491.5	485.75	494.062	487	488.438	499.438	484.375	489.375	503	488.438	493.938	500.062	492.812	482.5	486.5	485.75	496.875	492.188	493.188	482.125	502.812	495.062	498.688	499.125	492.75	499.562	503.625	482.188	486	497.75	492.312	501.688	506	490.625	492.875
484.5	488.75	482.938	482.875	491.812	493.062	501.688	495.938	483	493.562	495.188	481.75	491.125	489.438	485.062	484.125	485.562	488.312	483.75	499.875	489.25	481.188	489.062	490.688	485.812	501.188	478.812	488.5	490.375	485.75	489.688	494.812	492.562	484	489.812	483.875	485.312	495.438	481	491.938	505	501.875	497.688	493.062	499.812	498.125	504.812	499.938	504.562	496.875
493.125	483.562	494.75	502.938	490.688	495.875	501.25	491.438	488.75	497.938	489.375	483.812	499.25	488.688	500.625	497.125	487.438	494.438	492	475.312	483.812	506.062	495.438	502.938	497.938	491.125	478.375	491.062	499.812	498.562	489.438	488.5	481.688	482.938	496.562	497.625	505.625	498.938	496.25	492.688	489.812	495.125	496.125	495.812	489.75	496	489.938	501.562	509.062	497.438
492.062	481.375	499.625	480.625	492	490.062	483.688	496.688	499.188	487.125	480.25	489.875	483.562	492	511.188	493	494.75	497.375	487.75	495.25	497.312	475.25	492	495.188	488.75	491.812	504.688	492.5	484.375	503.562	497.375	492.562	498.75	494.625	491.75	497.938	488.938	498.25	498.688	498	490.812	504.875	492.812	496.5	500.938	495.75	500.938	497.75	487.312	487.5
495.875	505	489.5	497.312	489.812	482.375	484.125	493.75	496.75	489.125	499.75	488.188	485.188	497.25	502.5	491.812	498.5	487.688	498.312	502.25	497.875	491.438	497.75	489.375	484.562	501.75	493.5	485.562	491.438	491.438	497.062	503.375	489.188	496.812	493.875	488.938	488.938	495.625	489.375	490.938	496.25	493.5	494.812	503.5	493.312	489.375	489.125	488.312	489.25	499.812
503.625	479	479.938	492.188	478.812	480.25	471.312	475.438	477.562	485.375	497.562	490	499.062	476.75	486.938	492	475.5	485.125	500.438	496.812	486.188	485.375	473.688	471.875	492	492.875	475.75	489.875	485.938	483	500.875	490.562	484.562	481.25	484	504.312	495.5	484	489.75	497.562	494.75	502.375	497.438	488.375	479	490.188	490.125	497.062	504.125	502.062
488.438	490.375	501.812	494.062	484.062	496.688	500.625	494.312	504.25	487.625	494.812	496.25	488.188	477.062	498.312	502.938	502.062	505.438	492.25	486.625	500.688	489.125	487.812	497.812	494.125	495.875	500.562	492.062	487.312	493.5	491.625	488.312	496.438	503.062	496.875	512.188	493.375	486.25	487.812	501.812	492.062	506.188	490.625	502.438	509.75	503.688	497.312	504.625	493.688	498.562
492.938	502.938	501.688	491.812	489.875	495.688	492.188	488.75	488.188	491.75	502.438	499.438	486.062	499.625	484.625	492.125	497.062	497.688	492.812	506.562	502.75	491.5	495.062	501	489.5	494.625	495.312	486.25	489.688	503.25	506.062	501.25	493.25	490.812	497.438	502	492.5	500.062	489.062	489.438	504.812	490.375	491.25	496.125	499.375	494.438	512.938	500.812	514.25	512.062
492.688	481.812	489.312	500.125	487.562	499.438	491.688	476.75	484.312	487.438	494.688	478	485.875	487.5	488.062	506.75	496.062	481.125	487.562	480.75	491.938	498.25	490.125	487.562	495.938	487.938	485.188	486.938	485.25	484.688	498.562	495.25	498.25	496.125	485.688	477.562	495.25	481.75	497.625	511.062	496.688	479.75	490.312	496.25	498.625	504.75	491.938	486.875	495.938	488.438
492	485.625	486.188	490.188	507.688	507.562	487.875	490.562	494.5	485.875	494.75	500.438	490.375	489.125	515.875	492.75	479.312	496.562	489.625	493.625	495.062	500.188	490.875	506.25	493	492.812	487.438	492	495.25	511.188	491.938	493.188	489.875	486.125	491.625	501.438	492.5	488.312	489.562	490.562	492.25	502.312	493.5	493.938	500.062	489.812	486.688	487.562	482.375	488.25
489	493.812	488.25	486.188	490.625	488.375	482.562	494.75	487.188	479.938	503.375	490.062	491.438	489.125	482.375	493.562	492.562	498.125	487.562	483.188	492.438	489.625	495.125	487.312	486.812	487.812	490.5	494.375	484.875	487.125	490.25	494.625	487	491	499.375	484.625	487.812	483.75	482	503.438	495.25	486	496.125	497.438	498.188	493.125	497.062	480.438	483.938	496.688
506.375	501	486.312	500.375	494.625	491.188	496	493.938	494.625	503.438	497	487.125	483.812	480.125	491	510.438	494.5	494.812	505.25	498.875	496.438	503	503.25	494	488.875	500.125	497.688	505.375	490.312	489.688	505	491.75	491.562	489.375	489.25	494.562	507.25	494.875	487.625	489.812	492	483.75	499.5	505.5	496.938	489.125	482.875	496.562	506.188	492.312
492.75	491.5	501.438	482.062	477.562	489	490.25	479.375	487.375	485.188	493.062	504.438	489.062	484.938	492.938	495.625	491.625	501.375	488.875	484.5	489.125	476.312	484.125	503.25	482.625	470.688	507.375	491.875	493.812	492.312	491.188	485.875	486.125	472.375	483.5	495.688	491.375	491	491	480	485.5	487.812	487.5	481.312	496.938	487.25	481.562	493.188	492.5	495.5
506.625	506.438	496.938	491.062	496.375	491.188	490.125	498.688	507.375	499.812	493.812	494.562	482.812	509.75	487.688	490.875	496.75	491.438	489	511.625	502	494.562	508.312	494.188	498.312	497.188	495.625	493	501	487.125	501.125	504.438	494.312	494.75	498.938	493.438	492.188	501.875	490.938	493	505.125	496.625	490.812	493.875	496.188	494.75	496.5	488.875	488.188	504.688
506.062	491.688	494.562	494.188	489.438	493.938	502.25	506.062	490.312	500.25	478.5	491.562	505.188	492	490.812	500.875	497.562	496.188	491.5	485.688	487.312	514.625	493.25	492.25	505.812	489.5	495.812	493.5	501.688	508.438	503.625	499.5	492.312	490.812	500.375	504.938	506.125	503.688	498.625	487.625	489.438	488.562	491.75	495.25	499.312	493.875	481.438	493.75	502.438	506.875
497.438	491.625	492.688	480.625	469.5	481.938	486.625	504.938	510.062	495.688	489.562	503.312	489.5	488.625	499.312	499.75	496.75	501.938	492.062	485.062	493.75	482.875	493.375	498.25	493.688	489.062	500.25	487.312	488.938	494.188	492.562	498.188	490.812	498.312	490.375	509.875	491.438	489.062	507.188	493.625	486.188	495.5	482.438	490.812	505.75	498.375	494.5	493.562	490.75	486
497.062	497.75	493.125	490.375	495.312	496.688	498.062	504.25	497.25	483.5	497.188	498.125	497.938	506.875	493.562	478.812	486.062	501	502.25	503.625	492.375	494.812	499.688	491.5	491.438	504.062	504.938	493.562	500.5	496.438	493.062	497.812	492.125	492.5	501.062	488.688	499.75	498.312	497.562	493.688	501.125	488.312	490.812	499.562	487.938	485.25	499.625	492.812	485.188	513.5
494.375	496.25	498.188	503.75	494.062	489.875	483.688	486.812	488.5	496.875	490.062	502.688	488.875	492.188	488.25	492.75	484.5	493.625	484.5	486.25	494.25	508.562	499.625	500.312	493.625	489.062	486.312	494.062	473.125	492.062	494.375	488.938	486.188	498.062	489.75	483.75	494	484.625	500.25	493.625	486.688	489.625	499.188	493.625	493.75	489.938	489	483.062	490.562	494.562
497.812	497.188	500.562	490.812	475.812	486.375	485	487.812	495.75	483.25	489.375	493.25	488.375	488.375	495.625	492.375	482.188	482.312	472.938	482.375	493.625	486.625	497.188	493.625	487.812	483.375	496.5	480.812	486.25	501.688	502.062	493.438	491.75	485.938	483.75	492.125	483.25	489.688	487.812	499.75	496.875	499.125	496.875	484.812	499.625	490.25	500.25	495.688	493.875	480.562
488.5	492.938	475.812	476.312	492.25	490.25	495.125	487.125	485.812	498.562	501	485.062	496.688	489.438	486.062	493.5	495.938	491.75	483.25	496.062	500.5	486.375	494.625	494.25	493.438	487.562	480.938	482.938	500	500.938	501.312	500.125	488.938	488.188	491.438	492.5	497.75	501.125	491.312	505.75	506	501.5	500.188	508.25	491.938	508.562	520.125	516.125	509.125	516.375
501.562	497.375	504.188	501.562	491.25	484.875	498.875	489.938	506.5	512.625	501.375	493.938	499.875	491.312	487.875	514.125	496.375	499.75	505.438	487.375	500.25	506.812	483.125	492.125	511.312	499.25	486.938	486.375	482.312	494	509.125	493.125	486.75	493.375	495.875	500.438	501.688	502.875	501.125	505.062	494.812	500.812	516.062	506.188	499.875	497.25	495.188	497.062	515.875	509.188
499.125	482.938	484.188	494.688	489.188	497.125	512	490.812	481.562	486.375	496.938	496.812	490.25	481.625	510.312	486.625	490.625	494.938	485.938	485	489.875	484.125	492.375	493.75	484.375	493.75	507.812	493.625	490.125	512.625	496.625	497.812	520.312	497.188	495.938	500.5	479.812	491.062	501.875	495.25	497.938	516.562	496.25	512.562	498.25	497.875	505.25	512.188	513.125	502
483.875	497.938	487.062	492.5	498.25	491.938	494.438	491.5	482.688	492.812	497.375	489.562	492.125	500.25	499.25	502.5	488.25	482.438	487.5	504.625	496.5	499.812	494.938	493.062	498.812	507.438	496.688	487.5	503.625	481.625	481.562	499.312	497.938	494.688	509.812	506.438	506.438	507.75	497.438	496.438	498.25	493.5	501.688	506.625	506.688	502.438	500.625	511.188	499.625	510
502.812	488.375	491.875	496.188	490.5	505.812	500.375	499.562	486.688	506.562	484.812	489.688	504.688	492.312	503.5	500.75	486.688	482.25	490.062	486.812	484.25	493.938	497.5	490	504.75	489.75	503	498.75	485.125	486.125	501.875	499.812	505.062	506.562	502.75	496.438	498.625	491	502.812	509.438	501.375	500.562	500.688	495.938	497.25	505.375	498.25	505.062	509.5	492.438
491	487.5	488.125	491.812	492.062	500.062	497.562	495.688	504.062	493.188	493	492.688	476.938	504.188	490.125	495.312	494.5	499.188	499.938	492.5	494.562	497.375	488.375	502.375	497.312	485.062	494.625	494.688	497.625	509.562	496.938	497.312	517.625	493.062	501.562	494.438	493.25	495.438	501.938	492.688	490.688	491	488.125	506.25	502.312	483.125	488.25	502.125	504.938	492.875
504.25	497.938	481.75	483.812	495.875	494.125	502.625	502.312	497.25	492.625	495.688	502.562	498.438	488.375	485.938	497.25	488.688	489.125	488.5	498.688	483.438	493.375	494.688	501.375	497.062	494	491.312	492.875	495.25	495.25	485.938	498.25	491.5	489.5	505.125	496.812	494.375	499.562	484.062	494.562	503.688	486.188	497.625	500.062	489.562	486.375	490.938	485.375	482.062	508.812
498.438	490.562	494	486.75	497.062	494	490.688	485.438	496	508.062	495.5	485.875	494.375	495.5	501.5	500.688	482.312	483.938	500.562	489.812	499.75	506.5	491.812	500.25	490.75	496.438	498.062	500.5	497.5	490.688	504.25	492.875	480.5	501.625	499.312	489.125	507.5	498.188	487.812	497.25	493.125	496.125	506.125	491.312	487	500.125	501	503.688	506.938	501.812
482.312	486.25	512.062	498.875	493.5	502.5	495.062	492.438	494.125	479.375	487.75	495.812	493.938	494.562	497.5	488.75	492.75	508.375	491.25	486.25	491.625	501.375	490.625	501.312	492.125	486.562	489.5	482.188	494.875	498.625	488.375	491.938	492.125	493.688	487.188	488.812	488.562	503.938	499.25	483.125	485.25	485.125	484.5	490.688	501.062	487.875	490.125	504.125	491.5	497.312
486.625	504.812	491.625	480.938	487.562	486.438	492.25	505.688	494.25	489.875	495.375	497.125	486.5	487.625	487.625	486.125	491.938	490.25	493.188	489.938	492.188	486.625	491.812	489.75	505.75	493.25	492.312	481.938	477.688	477.125	491.062	493.188	494.75	488.5	493.25	494.188	491.312	481.812	486.625	494.312	507.188	485.938	479.562	485.312	478.188	482.25	492.938	495	504.5	501.875
504	473.375	480.938	492.375	495.562	495.375	497.375	493.938	488.688	494.688	491	490.75	505.875	486.25	478.188	488.375	491.438	500.062	506.312	494.625	484.438	494.312	495.312	500.875	499.125	487.688	487.188	502.25	488.625	491.375	504.438	496.312	494.938	490.812	494.875	506.438	511.312	494.312	493.5	505.562	494.625	507.625	503.125	495.25	494.438	508.75	503.375	510.438	509.875	498.062
495.938	489.875	499.875	484.875	495.375	501.438	486.312	494.562	496.688	492.375	489.562	499.688	500.438	502.562	514	490.562	488.188	490.75	486.5	491	500.938	504.938	504.5	496.438	487.5	498.125	500.438	498.625	502.5	489.125	480.5	495.938	508.938	496.75	498.938	494	493	499.438	505.812	493.062	502.562	498.125	488.625	489.188	490.688	493.688	493.625	516.438	495	497.625
488.688	503.375	493.25	492.375	499.25	485.562	483.375	478.812	476.312	497.062	498	488.562	486.875	490.75	488.375	492.125	494.438	491.438	487.562	493.625	493.75	492	500.688	487.875	499	502	487.875	485.5	497.562	496	494.188	491.438	483.5	484.562	502.562	487.562	486.5	500.875	491.688	497	496.875	495.125	491.312	494.438	494.25	490.875	507.625	496.375	481.562	493.5
493.312	499.062	503.375	504.25	490.125	485.438	487.938	487.875	492.812	501.75	490.375	492.5	489.875	474.25	480.875	493.812	504.75	499.312	494.75	482	491.125	495.625	498.75	486.125	491.938	484.438	482.812	505.375	497.188	486.062	485.5	485.75	497.5	497.75	497.75	497	492.5	489.25	479.375	500.5	513.625	511.375	505.188	490.625	489.438	496.25	492.75	498.938	507.125	488.188
502.75	496.75	502.625	488.25	483	510.562	501.25	490.188	493.938	495.438	488.875	493	483.25	491.938	505.188	489.5	495.5	490.312	492.875	490.312	499.25	486.938	481.812	489.25	493.312	490.125	501	482.812	485.25	494.562	482.938	476.312	496.938	488.812	490.562	495.438	486.438	492.25	502.25	497.062	495.375	492.375	491.062	491.5	491.438	493.625	493.125	510.125	491.812	494.938
489.875	501.188	496.75	488.438	492.625	486.125	489.375	489.625	478.25	482.25	488.25	478.5	481.938	500.688	486.312	487.5	488.938	487.125	490.75	492.5	489.188	484.25	496	486.188	486.062	498	481.438	482	499.625	496.125	499.5	498.75	496.312	490.25	497.5	485.062	486.875	496.938	491.625	489	495.625	491.875	489.625	501.688	503.188	487.438	513.125	488.688	493.062	501.438
512.25	499.312	497.688	483.438	494.625	502.812	506	492.188	489.812	495.188	494	491.688	500.5	487.875	485.375	509.438	493.625	501.562	489.25	488.938	487.25	506.688	497.688	492.688	499.25	485.062	493.375	506.375	505.25	500.625	498.75	492.062	481.438	505.375	502.562	496	494.125	505.062	501.5	509.812	512.812	493.75	507.562	498.5	504	507.062	491.375	500.25	513.125	514.688
496.562	500.688	503.188	485.562	504.812	514.75	505	500.875	501.5	492.812	492.5	495.25	490.5	503	520.25	487.5	485.125	491.812	491	502.562	499.875	504	494.312	500.062	488.062	489.25	493.562	492	492.125	491.75	501.625	492.125	514	503.25	495.562	504.688	499.062	496.562	504.688	490.438	491.5	504.375	499.938	501.875	509.25	496.375	495.938	528.25	510.062	511
483	492.125	483	490.938	486.312	483.312	488.562	493.25	485.938	491.312	498.562	486.688	482.688	494.188	494.938	490.438	499.438	491.5	488.312	502.188	488.438	489.25	489.312	499.25	488.75	494.75	495.812	492.688	505.625	490.688	485.062	492.25	499.5	497.812	512.125	491.5	493.25	495	506.312	499.5	504.562	494	500	498.438	504.125	501.312	504.375	486.5	499.625	500.375
492.188	504.125	497.438	497.812	486.812	476.438	481.375	486.438	493.062	499.938	501.938	491.562	500.25	482.875	483.25	491.688	492.375	490.812	493.062	482.125	490.062	500.625	505.875	498	497.375	472.25	486.875	492.312	498.812	495.812	508.25	493.375	497.562	490.75	484.688	492.312	488	493.062	503.062	499.812	486.438	490.188	496.25	492.5	491.875	492.688	503.938	507.75	516.125	526.938
494	493.438	501.75	493.688	495.625	498.75	480.375	496	500.25	490.188	497.438	493.188	493.562	489.688	494.312	484.438	492	493.812	497.312	495.125	512.25	490.562	492.938	490.625	489.875	501.062	498.812	494.875	489.062	488.312	499.812	495.562	502	486.188	495.125	502.125	497.75	489.875	499.75	493.688	490.438	500.625	502.375	493.75	503.5	506.625	505.875	498.188	496.188	486.062
485.125	507	484.688	497.5	497.688	500.375	499.375	506.938	493.812	482.125	499.188	486.188	480.875	493	492.438	497.688	495.875	485.688	491.375	491.438	492.75	486	492.938	483.062	491.562	499.188	492.125	495.688	494	482.125	482.312	493	478.688	488.375	496.938	502.688	494.5	507.062	494.812	484.438	497.375	490.375	488.812	493.25	507.688	499.125	505.25	494.812	489.812	501.688
504.688	493.688	480.625	491.562	485.562	484	490.75	480.062	493.375	504.812	491	488.375	491.812	494.625	499.125	491.188	495	496.625	494.625	483.125	501.625	508.875	495.75	500.625	496.375	490.875	494.688	495.188	491.812	488.375	504.938	496.125	498.625	505.062	496.438	492.688	500.5	489.688	494.5	490.25	493.375	511.625	509.688	507.438	494.625	501.188	490.312	482.5	507.812	504.75
489.062	482.938	489.312	489.562	495.812	493.812	486.312	477.562	489.375	481.938	489.625	486.75	490.625	491	490.062	490.312	497.875	501.125	499.312	495.5	500.438	503.688	491.312	494.75	488.375	485.312	484.938	483.438	487.812	502.5	492.688	474.438	488.062	495.062	487.375	495.688	490.688	486.188	500	501.5	487.375	489.625	497.688	493.5	516.062	501	499.75	498.812	497.312	513.875
486.125	492.812	489.5	505.625	500.938	491.938	488.688	500.188	488.375	479.062	501.375	494	494.938	508.75	492.688	493.062	491.312	487.875	490.062	504.125	504.438	495.688	503.062	488.812	501.375	519.375	502.688	508.25	505.062	496.312	497.5	494.75	494.438	499.688	517.5	502.75	492.688	503.062	499.062	493	505.312	502.5	507.312	514.125	506.188	496.812	498.375	498.5	499.75	497.188
505.188	492.438	485.312	498.562	488.25	491.438	499.188	490.438	480.812	490.188	478.25	490.188	504.25	490.75	488.688	495.75	491.75	476.875	486.312	498.875	486.25	497.625	483.312	488.25	488.688	493.125	489	488.438	485.438	483.125	504.688	492.938	493.312	501.375	496.625	495.25	500.188	488.812	483.062	497.188	492.188	500.125	503.25	494.062	489.25	494.062	485.25	500.312	506.188	487.875
487.312	496.188	502.312	484.875	480.875	503.312	493.188	485.625	488.75	488.688	498.5	493.5	489.375	477.688	493.438	491.438	501.562	506.688	501.688	492.812	499.812	498.312	486	498.062	493.188	502.812	503.688	488.625	495.062	503.625	486.062	482.25	497.25	487.938	493.812	501.625	488.188	497.5	508.188	501.562	491.438	482.875	484	493.312	500.25	501.375	504.562	507.375	498.625	487.062
495.812	498.688	496.312	489.125	502.875	497.75	498.5	500.062	503.312	492.438	507.062	495.75	504	504.625	489.75	483.375	487.438	492.938	500.562	515.688	497.062	497.625	512.812	494.562	492	502.688	497.375	501.375	493.125	491.5	492.125	500.625	502.75	513.875	515.312	504.688	493.375	511.938	491.625	496.188	501.875	494.562	503.312	494.25	494.375	501.812	515.5	506.875	496.312	505.75
491.438	483.562	488.062	492.562	490.25	497.812	490.25	477.688	489.188	498.562	498.062	487.625	494.75	493.75	490.625	500.625	480.938	485.625	496	486.625	490.938	494.812	487.5	489	498.938	484.5	491.75	484.562	483.25	488.938	503.25	488.062	489.75	489	489.125	486.875	497.75	495.688	484.75	505.562	500.5	497.812	500.938	492.75	498.062	497.875	488.25	491.688	497.812	486.312
484.938	489.25	493.25	495.312	495.5	493	498.875	502.562	498.562	484.188	479.25	485.938	491	491.375	480.688	480.625	486.812	498.875	499.125	486.875	500.75	481.812	479.875	492.938	490.125	494.5	508.812	506.375	505.125	495.75	487.312	499.625	507.875	485	484.812	495.875	491.625	499.062	504.5	489	486.688	489.625	481.812	493.688	497.062	489.5	490.125	495.875	492.562	494.312
491.75	502.625	483.938	481.188	495.562	492.438	499.375	502.5	486.125	481.375	492	490.625	494.688	493.688	488.312	495.062	500.188	496.188	488.625	499.812	486.5	488.562	492.188	492.25	490.625	502.25	487.812	487.688	496.938	486.625	492.062	494.688	505.312	512.062	507.75	490.438	470	487	487.312	493.062	498.688	495.875	493.75	496.812	502.25	502.438	496.5	489.562	499.562	500.875
496.312	496.5	497.438	495.938	491.812	492.812	499.688	490.625	497.625	505.562	504.312	490	497.188	496.375	492.375	487.938	495.312	496.562	498.25	496.812	497.438	494.875	495.75	497.438	498.938	492.312	494.812	500.312	498	490.062	495.875	481.375	494.75	501.25	510.438	508.5	507	494.625	487.938	509.125	490.875	503.875	512.938	501.562	504.5	510.438	505	517.25	513.688	512.062
480.75	477	488.188	490.125	479.438	496.375	494.625	486.312	493	482.562	479.562	488.812	488.75	489.438	487.062	481.25	485.312	501.375	489.188	482.938	492.688	489.625	491.562	490	482.688	491.438	491.75	489	485.875	484.438	482.688	485.688	491.062	497.562	503.062	503.312	490.25	499.75	504.625	485.25	487.562	497.562	485.938	490	497.75	489.812	481.688	494.812	487.375	490.25
499.812	508.062	494.25	500	500.188	489.5	488.5	497.938	498.125	495.375	502.438	488.688	486.062	494.562	496.875	500.875	498.188	494.312	494.562	503.562	494.562	492.75	500.25	500.938	490.375	497.562	490.688	491.688	498	493.312	486.75	505.375	495.188	489.375	499.875	498.75	490.938	497.188	482.25	491.375	512.688	508.938	500.062	493.312	495.938	496.5	498.688	493.875	491.938	515.125
492.938	496.062	492.688	487.938	488	484.25	497.125	484.062	485.875	496.625	487.438	499.25	510.625	485.625	480.188	491.562	489.5	491.75	492.688	494.25	498.062	489.938	482.062	480.5	504.312	492.312	494.125	504.125	495.5	491.75	485	490.25	492.312	506.312	498.438	501.875	499.688	484.25	479.812	493.875	491.688	491.062	492.438	492.812	492.625	499.875	494.75	498.188	497.25	490.375
498.25	486.875	491.625	491.625	482.562	499.875	492.875	489.938	494.625	489	493.625	515.188	501.625	500	506.75	497.062	492	498.562	491	486	516.062	493.438	494.812	503.812	491	490.875	502.125	490.938	496.25	504.625	484.188	498.188	501.25	498.5	496.938	507.375	492.938	490.812	497.812	489.375	500.938	500	503.312	490.5	505.625	502.375	496.375	509.312	499.312	496.375
481.75	509.938	499.875	490.312	499.375	502.75	508.875	512.875	505.062	499.125	494.562	485.125	493.688	500.875	493.062	489.438	495.812	500.625	488.625	494.875	498.062	494.688	494.062	489.312	494.75	502.188	494.688	487.875	497.625	481	483.188	491.5	492.625	499.125	501.625	490.875	494.625	495.125	491.562	495.562	508.938	492.875	493.625	511.25	499.812	498.625	502.75	488.688	490.625	499.75
495.375	485.5	486.625	508.812	497.688	497.312	499.75	492.5	506.75	513.75	494.375	486.875	490.312	496.438	502.5	502.312	492	486.188	501.25	489.562	491.812	498.812	488.875	497.75	499.438	492.125	494.625	498.562	484.75	488.938	497.125	494.625	495	495.688	492.688	481.062	488.625	482.938	498.625	505.875	482.188	486.125	496.375	488.875	496.5	490.875	495.438	496.875	511.562	495
501.625	501.562	502.625	486.25	487.062	499.312	484.938	493.875	498.375	490.688	482	488.125	484.812	494.5	506.125	496.188	497.438	490.875	485.562	483.5	499.438	492.062	499.562	495.312	485.125	496.625	511.375	511	508.562	491.938	478.188	496.625	489.625	495.188	496.75	499.125	484.812	476.562	490.125	491.562	497.5	498.938	498.125	498.188	503.875	494.688	487.25	501	505	499
494.5	493.625	487.438	481.938	496.625	485.688	494.375	498.625	492.25	489.125	485.812	481.125	483.938	497.562	493.75	491.875	502.938	486.5	493.062	500	495	487.812	496.688	473.375	478.062	497.25	492.562	487.188	500.688	484.125	497.062	495.812	497.125	496.125	497.062	489.812	489.062	476.25	487.562	496.625	495.5	495.062	495.875	508.688	491.312	496.312	508.938	507.312	503.062	500.875
493.312	493.312	485.5	490.25	490.25	500.875	498.062	498.188	488.938	507.438	492.062	487.5	489.062	485.75	493.312	501.25	489.438	492	493.125	481.938	477.75	483.688	490.625	504.875	497.938	496.562	499.688	499.688	480.25	490.938	493.875	488.312	484	493.312	488.562	487.375	497.5	486.5	493.312	498.25	488.5	484.875	496	495.125	491.062	493.438	506.25	495.125	509.562	495.125
483	490.438	494.312	489.312	494.812	490.312	487.375	490.125	493.25	491.375	492.062	496.125	484.875	486.312	493.938	484.125	482.188	486.688	481.562	489	501.812	490.375	485	499.625	477.75	490.062	498.125	485.188	484.75	491.375	479.562	485.312	501.812	503.875	489.562	500.125	482.875	489.312	500	490.062	492.25	506.688	487.188	491.312	499.938	478.562	483.25	495.438	492.688	487.062
496.75	499	493.75	492.688	495.875	488.5	486.5	496.625	496.5	482.75	500.562	489.875	487.625	497.812	496	489.562	495.812	488.312	485.188	499.562	491.188	487.5	496.75	500.062	495.438	492.812	480.25	489	494.188	503.5	492.75	503.375	488.312	478.938	487.5	482.438	494.875	504.75	501.688	491.562	497.688	507.312	496.125	492	494.438	498.938	484.938	486.125	497.938	506.5
497.5	491.312	485.375	486.625	474.438	482.688	500.875	489.438	499.375	499.75	489.25	489.125	501.688	489.75	487.062	480.688	479.125	492.875	502.25	505.062	487.438	489.562	492.625	490.375	496.438	481.625	477.562	495.188	499.25	491.25	490.312	489.5	496.688	496.875	492.938	496.062	492.75	497.75	497.875	510.562	499.562	504.5	500.188	498.875	497.25	497.312	500.25	492.688	496.125	488.812
495.438	493.375	486	475.562	471.438	497.5	483.562	479.688	484.125	486.625	489.438	495.875	477.188	478.5	494.312	479.625	480.5	500.25	496.938	490.438	484.5	490.625	519	495.875	492.062	492.062	489.875	480.812	501.75	493.375	494	482.75	487.875	492.375	484.375	504.938	496.25	485.75	496	501.25	499.688	501.562	490.312	473	488.812	479.375	498.188	523.25	494.5	486.375
494.625	496.125	495.5	497.125	492.625	470.312	486.5	491.125	482.188	499.562	502.5	499.812	484	493.625	497.562	507.062	506.312	492	498.5	494	487	488	493.562	497.875	492.938	500	495.375	492.75	489.5	484.062	497.688	498.125	469.75	482.375	504.625	487.062	489.062	497.062	489.125	483.438	510.375	497.875	509.875	511	488.375	492.75	485.438	492.125	507.375	519.875
502.5	487.562	494.125	496.75	490.938	491	500.438	488.5	495.062	513	503.875	492.688	496.25	488.562	503.938	505.312	499	491.625	500	501.188	495.688	498.375	488.562	489.875	494.125	494.938	502.688	496.188	499.812	492.812	498.25	487.438	490.25	498.188	504.75	499.25	507.5	501.062	499.688	507.688	493.688	494.625	492.5	494.062	489.75	495	502.562	502.688	497.75	497.875
499.5	487.625	497.562	487.562	482.625	503.75	488.062	491.938	498.938	488.875	483.188	497.75	494.25	491.25	496.25	476.375	484.25	500.625	491.812	488.812	486.312	487.188	495.125	502.375	497	500.625	496.938	484.375	488.75	486.125	495.75	493.5	500.812	490.188	493.312	490.625	496.688	494.625	499.188	498.75	495.375	502.625	495.125	491.312	491.438	483.562	484.938	493.312	500.75	480.312
496.062	501.875	499.125	500.125	505.875	485.812	484.375	487.312	498.5	497.062	498.5	485.438	487.438	491.438	482.125	500.312	503.188	490.688	498.5	502.688	493.312	485.625	485.062	501.062	487.938	494.062	502.5	486.688	499.938	504.938	499.562	500.25	497.562	501.375	494.75	479.875	492.125	502.562	486.938	490.25	498.688	509.062	496.812	509	502.375	500.125	500.875	487.562	500.688	502.312
501.562	490.938	486.125	506.062	502.062	494.625	504.125	495.062	506.938	514.188	504.5	497.812	502.312	489.312	484.5	497.75	493.438	498.062	509.125	489.875	497.062	512.062	494.75	492.938	499.938	503	502.438	502.625	495.188	489.062	499.625	499.688	490.688	510.938	499.125	510.812	501.562	502.312	493.625	505.312	495.375	494.875	498.562	493.375	494.688	503.688	506.75	499.562	500.188	500
487.5	489	493.375	490.75	495.688	495.5	490.25	484.312	511.438	498.375	494.938	509	488.875	496.625	504.562	492.875	504.125	499.625	490.625	500.562	491.125	484	492.375	507	492.375	497.5	502.812	501.312	505.438	509.438	500.562	495.312	508.438	498.312	494.375	500.375	493.625	493.75	515.375	500.375	505.375	499.875	497.938	497.812	498.5	489.062	490.5	506.125	504.812	490.5
496.312	496.75	495.375	504.688	503.875	480.625	486.125	503	502.562	507.562	505.438	499.812	504.375	510.375	502.188	503.75	507.312	493.875	491.75	502.625	497.188	494.25	497.688	490.688	486.188	488.25	484.938	500	499.312	499.625	492.062	495.875	501.938	485.938	491.875	497.562	499.562	501.312	491.5	499.562	509.188	500.125	502.438	507	494.062	489.125	497.25	508	521.438	516.938
486.688	476.062	483.375	487.875	495.438	490.312	500.688	491.062	493.25	492.688	492.438	485.188	491.062	492.75	487	491.125	486.875	494.438	498.375	488	484.25	494.5	497	489.438	490.812	493.938	493.875	490.688	489	494.75	500.812	493.938	482.062	488.5	491.438	495.625	515.375	501.75	497.062	483	488.875	489.438	506.125	503.25	500.312	496.625	482.25	484.25	494.5	504.625
497.938	495.875	510	490	486.188	497.562	497.438	501.812	499.75	505.938	511.062	498.438	492.312	489.625	494.562	491.75	494.5	488.938	485.625	491.125	504.125	489.938	501.125	494.625	492.188	499.75	499.062	495.75	484.938	497.062	493.375	488.5	508.312	487.312	495	502.25	492.375	496.438	498.125	489.688	494.688	513.438	503.438	494	492.875	489.625	494.812	512.125	503.312	498.25
475.812	490.25	496.688	490	487.875	478.75	479.438	496.562	481.25	493.562	497.875	480.562	483.812	489.812	472.25	488.188	494.938	483.938	483.25	493.688	481.188	488.125	487.812	490.812	483.188	487.562	479.062	490.062	479.938	486.188	499.625	505.75	486.688	478.938	496.438	486.875	496.5	494.938	483.562	493.062	490.25	483.562	488.312	494.688	491.062	494	495.938	493.188	481.938	498.625
487	485.5	482.688	488.062	481.938	511.062	501.812	496.438	499.438	501.5	479.688	474.938	492	497.188	494.062	494.375	492.062	481.875	497.562	490.312	486.125	488.812	480.062	482.688	497	490.938	489.875	502.875	499.062	489.875	502.125	493.75	487.75	494.938	476.75	492.812	499.75	499.812	500.438	504.562	492.562	489.375	484.188	480.438	494	502	494.438	494.062	496.562	479.562
488.312	483.562	496.188	498.062	501.312	492.312	500.5	501.688	498.938	483.938	487.625	495.75	495.875	496.188	503.5	492.312	499.25	491.562	487.688	492.625	496.188	499.188	496.188	491.5	498.312	497.25	496.938	484.875	482.438	501.25	488.312	499.25	501.5	491.812	490.125	496.75	485.688	490.062	508.25	490.312	498.938	484.562	492.5	490.688	488.188	488.375	500.312	501.625	495.312	487.75
488.312	504.375	509.562	487.812	489.875	494.375	502.5	494.875	478.5	476.562	489.312	487.812	498.5	497.688	490.125	483.125	493.25	494.188	494.375	500.25	501.5	490.125	493	491.375	500.812	497.438	490.375	497.938	506.312	496.375	485.562	486.438	492.812	493.75	489.5	493.688	498.688	496.062	497.625	486	500.562	489.438	488.625	505.312	504	499.562	500.875	497.062	491.875	499.062
516.062	493.25	485	494.562	491.5	491.312	497.062	501.438	482.812	502.625	492.062	485.938	493.688	492.188	495	519.5	498.5	495.188	494.5	496.125	488.562	507.812	500.25	496.562	502.688	495.875	494.125	494.312	495.25	501.5	497.75	490.25	486.188	495.25	496.875	503.5	507	494.312	490.5	496.75	496.125	489.625	499.438	481.5	497.375	512.938	497.188	497.938	515.5	494.125
476.5	482.188	490.75	482	491.125	495.938	485	482.438	492.812	481.625	481.562	496.438	495	487.062	486.438	490.062	492.625	502.75	486.375	485.25	495.5	492.75	494	496.188	485.25	486.188	504.562	493.25	495.938	495.938	475.875	478.562	484	488.625	486.75	507.625	498.25	499.625	499.562	490.062	486.875	492.625	489.5	498.938	499.25	493	498.688	513.125	499.25	498.625
480.5	487.562	489.562	492.312	501.562	492.438	491.625	500.438	484.062	490	500.5	500.25	479.562	485.75	485.75	490.562	499.375	507.062	484.25	500.812	485	488.125	504.188	500.188	490.188	507	493.438	484.938	492	485.188	498.188	496.75	486.062	486.375	496.438	498.875	498.812	492.625	483.5	486.25	505.062	491	491.812	495.625	475.75	492.625	501.375	496.062	497.562	489.375
498.312	503.438	496.188	501.625	494.812	487.375	499.875	496.75	492.062	506.5	497.562	497.75	494.25	491.188	492.062	496.438	484.75	491.062	503.438	496.5	512.938	509.062	485.25	498.125	507.188	501	499.625	509.562	502.562	502.812	503.188	489.562	492.688	514.625	481.625	493.562	491.875	494.25	503.25	494.5	481.688	488.062	503.188	502.688	496.188	507.25	496.438	490.688	502.25	498.875
493.938	480.25	492.812	478	491.188	492.562	490.312	491	512.875	509.75	507.562	497.875	490.75	489.938	495.688	487.625	485.062	494	495.125	490.188	491.062	475.438	478.875	494.812	491.25	485.312	508.562	491.062	493.062	497.312	491.312	499.688	495.062	487.562	506.812	499.25	499.062	496.375	505.188	486.688	503.5	504.938	497.938	492.75	493.125	488.812	499.5	498.75	486.938	490.5
490.125	494.562	491.312	500.875	494.5	486.688	499.5	495.062	495.125	497.562	494.562	493.188	494.875	503.75	490.938	494.812	494.438	488.75	491.938	501.5	486.938	485.188	499.5	502.688	507.5	512.875	498.875	494.875	500.625	484.125	497.438	508.812	495.688	499.938	506	485.875	488.5	491.75	496.062	494.375	511.875	495.5	498.625	513.375	501.438	509.438	499.25	487.562	491.812	507.25
498.25	477.5	490.25	506.188	494.375	492.438	495.312	482	494.688	498.75	489.188	480.25	501.75	497.375	486.25	505	491.5	485.438	497.5	483.812	489.188	495.5	487.938	486.25	491.5	485.625	492.812	498.562	486.562	486.25	502.812	485.938	491.875	494.875	494.875	480.25	488.5	485.062	501.312	505.812	491.812	488.312	486.562	494.062	491.688	499.875	493.75	495.625	492.688	486.375
508.812	489.312	502.75	494.812	482.125	494.625	495.438	498.312	511.625	516.312	488.25	498.062	494.812	505.688	508.5	498.688	486.375	494.938	484.188	504.625	513.25	513.312	501.25	503.875	501.562	502.688	510.188	496	490.188	512.375	504.75	493.312	502.938	506.812	499.312	507.125	505.125	496.188	502.688	497.062	502.75	508.812	497	494.438	502.562	511.188	513.5	521.438	512.75	509.875
495.625	492.25	494.188	495.188	505.312	488.375	482.188	501.125	492.625	488.75	502.25	491.625	487.25	493.688	484.75	486.062	502.125	493.5	483.875	500.375	485.062	498.688	507.562	494.062	488.5	495.812	495.875	495	496.812	490.062	498.625	495.438	502.875	493	496.75	485.125	497.938	501	500.938	512.312	505.062	484.438	497.812	490.125	484.875	487.688	495.375	497.312	491.125	491.625
506.5	502.062	494.938	494.5	495.562	490.812	504.125	498.375	493.125	493.438	497.812	489.5	483.375	491.312	492.312	499.688	489.188	491.188	497.062	495.625	499.375	495.625	496.188	496.5	503.625	492.75	507	494.938	494.375	503.188	505.062	491.875	491.75	497.312	495.875	495.688	506.25	499.375	500.688	501.812	498.375	496.875	512.562	497.688	500.188	502.375	513.562	512.438	504.625	498
491.375	480.25	490.062	481.938	493.562	496.25	490.562	492.562	508.625	508.125	496.875	498.562	486.875	487.438	498.5	482.5	484.312	486	482.062	486.688	502.438	515.625	503.25	506.062	504.938	504.625	515.938	494.125	493.188	492.938	476.375	491.125	499.562	508.5	495.25	503.375	495.688	498.312	499.062	495.375	489.938	497.688	504.062	500.312	498.688	491.375	492.375	503.938	495.438	500.125
491.938	488.562	486.25	482.625	508.375	503.5	491.188	499.438	492.938	499.625	502.688	494.5	487.375	507.438	492.562	480	489.188	482.938	495.438	504.312	494.688	484.938	496.312	496.062	488.25	497	489.188	498.062	509.688	496.688	494.125	494.625	481.25	480.25	495.062	498.5	509.25	513.562	511.5	497.438	494.875	502.625	500.625	504.25	496.188	492.25	493	482.938	499.312	500.938
[truncated: 162 more columns]

## Sheet: Time
0	0.10451	0.20902	0.31353	0.41804	0.52255	0.62706	0.73157	0.83608	0.94059	1.0451	1.14961	1.25412	1.35863	1.46314	1.56765	1.67216	1.77667	1.88118	1.98569	2.0902	2.19471	2.29922	2.40373	2.50824	2.61275	2.71726	2.82177	2.92628	3.03079	3.1353	3.23981	3.34432	3.44883	3.55334	3.65785	3.76236	3.86687	3.97138	4.07589	4.1804	4.28491	4.38942	4.49393	4.59844	4.70295	4.80746	4.91197	5.01648	5.12099
[truncated: 250 more columns]

## Sheet: Energy
2.20045	2.1988	2.19715	2.19551	2.19387	2.19223	2.1906	2.18896	2.18733	2.1857	2.18408	2.18246	2.18084	2.17922	2.1776	2.17599	2.17438	2.17277	2.17116	2.16956	2.16796	2.16636	2.16477	2.16317	2.16158	2.15999	2.15841	2.15682	2.15524	2.15366	2.15208	2.15051	2.14894	2.14737	2.1458	2.14423	2.14267	2.14111	2.13955	2.138	2.13644	2.13489	2.13334	2.1318	2.13025	2.12871	2.12717	2.12563	2.1241	2.12257
[truncated: 162 more columns]
