# Supplementary material for: Hot-carrier trapping preserves high quantum yields but limits optical gain in InP-based quantum dots
Source: Nat Commun. 2025 Jul 7;16:6249. doi: 10.1038/s41467-025-61511-9 (PMC12234661; doi:10.1038/s41467-025-61511-9)
Supplement: Supplementary file 3 — Source Data [file 41467_2025_61511_MOESM3_ESM.zip › Figure4f.xlsx]

## Sheet: Decay curve
1.5	1
4	0.900437
6.5	0.813016
9	0.757973
11.5	0.70293
14	0.653554
16.5	0.617776
19	0.566618
21.5	0.523555
24	0.495386
26.5	0.438562
29	0.414441
31.5	0.394852
34	0.365873
36.5	0.340618
39	0.330905
41.5	0.306621
44	0.279262
46.5	0.250607
49	0.238627
51.5	0.223409
54	0.21321
56.5	0.209487
59	0.19945
61.5	0.171766
64	0.166424
66.5	0.146349
69	0.149749
71.5	0.135665
74	0.127408
76.5	0.118666
79	0.113971
81.5	0.105877
84	0.100049
86.5	0.0859641
89	0.0892019
91.5	0.0764125
94	0.074146
96.5	0.0671847
99	0.0650801
101.5	0.0574713
104	0.0566618
106.5	0.0477578
109	0.0518051
111.5	0.0461389
114	0.0412822
116.5	0.0406346
119	0.0398251
121.5	0.0365873
124	0.0338352
126.5	0.0301117
129	0.0307593
131.5	0.0301117
134	0.026712
136.5	0.0244455
139	0.0216934
141.5	0.0176461
144	0.0200745
146.5	0.0168367
149	0.0171604
151.5	0.0191031
154	0.0174842
156.5	0.0165129
159	0.0165129
161.5	0.0139226
164	0.0127894
166.5	0.00987534
169	0.0110086
171.5	0.010361
174	0.0126275
176.5	0.00874211
179	0.00890401
181.5	0.00760887
184	0.00696131
186.5	0.00663754
189	0.00971345
191.5	0.0053424
194	0.00663754
196.5	0.00598997
199	0.00469484

## Sheet: Emission spectrum
2.1988	0.00264998
2.19715	0.00798868
2.19551	0.0159148
2.19387	-0.003065
2.19223	0.00521586
2.1906	0.00587133
2.18896	-0.00964178
2.18733	0.0115815
2.1857	0.0101875
2.18408	0.0112597
2.18246	0.00452746
2.18084	-0.00378213
2.17922	0.00445578
2.1776	0.0210025
2.17599	0.0165814
2.17438	0.008756
2.17277	0.00979645
2.17116	0.000614084
2.16956	0.00620163
2.16796	0.0140758
2.16636	0.0163398
2.16477	0.0224223
2.16317	0.0244722
2.16158	0.0236989
2.15999	0.0259553
2.15841	0.0274035
2.15682	0.0158573
2.15524	0.01586
2.15366	0.0308161
2.15208	0.0357748
2.15051	0.0311398
2.14894	0.0284969
2.14737	0.035983
2.1458	0.0427643
2.14423	0.0497268
2.14267	0.0449669
2.14111	0.0326772
2.13955	0.0589172
2.138	0.0583762
2.13644	0.0590952
2.13489	0.069833
2.13334	0.0834244
2.1318	0.0776051
2.13025	0.0878305
2.12871	0.0811739
2.12717	0.0939734
2.12563	0.106563
2.1241	0.121647
2.12257	0.12776
2.12104	0.161722
2.11951	0.159838
2.11798	0.157866
2.11646	0.178979
2.11494	0.178475
2.11342	0.212799
2.1119	0.213519
2.11038	0.247443
2.10887	0.267604
2.10736	0.272115
2.10585	0.282145
2.10435	0.279326
2.10284	0.316753
2.10134	0.354941
2.09984	0.356853
2.09834	0.37205
2.09685	0.402115
2.09536	0.401294
2.09387	0.461277
2.09238	0.490097
2.09089	0.518457
2.08941	0.540689
2.08792	0.566318
2.08644	0.587902
2.08497	0.637609
2.08349	0.671954
2.08202	0.72591
2.08055	0.78329
2.07908	0.785982
2.07761	0.839891
2.07615	0.862142
2.07468	0.874001
2.07322	0.921758
2.07176	0.935269
2.07031	0.962297
2.06885	0.949888
2.0674	0.988725
2.06595	0.971548
2.0645	1
2.06306	0.977608
2.06161	0.962251
2.06017	0.90978
2.05873	0.937723
2.05729	0.920462
2.05586	0.889452
2.05442	0.868188
2.05299	0.844073
2.05156	0.810541
2.05014	0.767661
2.04871	0.753061
2.04729	0.743085
2.04587	0.665394
2.04445	0.653841
2.04303	0.630356
2.04161	0.598104
2.0402	0.555278
2.03879	0.532797
2.03738	0.523777
2.03597	0.468203
2.03457	0.458373
2.03316	0.454056
2.03176	0.412257
2.03036	0.379685
2.02897	0.369453
2.02757	0.337976
2.02618	0.319916
2.02479	0.33348
2.0234	0.33209
2.02201	0.293747
2.02062	0.29924
2.01924	0.265875
2.01786	0.255208
2.01648	0.235182
2.0151	0.227893
2.01373	0.22224
2.01235	0.213621
2.01098	0.192769
2.00961	0.172543
2.00824	0.169425
2.00687	0.168329
2.00551	0.155911
2.00415	0.162457
2.00279	0.146462
2.00143	0.135943
2.00007	0.140471
1.99872	0.124864
1.99736	0.102461
1.99601	0.0954935
1.99466	0.113178
1.99332	0.0983626
1.99197	0.102378
1.99063	0.0841039
1.98929	0.0713744
1.98795	0.0708814
1.98661	0.0733259
1.98527	0.0796222
1.98394	0.0552372
1.98261	0.0679541
1.98127	0.0634416
1.97995	0.0535269
1.97862	0.0581422
1.97729	0.0262843
1.97597	0.0492235
1.97465	0.0666418
1.97333	0.0524846
1.97201	0.048787
1.9707	0.0137966
1.96938	0.0406358
1.96807	0.0664705
1.96676	0.0204106
1.96545	0.0381855
1.96414	0.0244332
1.96284	0.016452
1.96153	0.0112226
1.96023	0.0231522
1.95893	0.018201
1.95763	0.00498035
1.95634	0.0159153
1.95504	0.00669789
1.95375	0.00496603
1.95246	0.0123023
1.95117	0.00701704
1.94988	0.0179914
1.9486	0.0106091
1.94731	0.0237589
1.94603	0.0133714
1.94475	0.0143612
1.94347	0.0131256
1.94219	0.00150025
1.94092	-0.00190491
1.93964	0.00892556
1.93837	0.0181312
1.9371	0.0151655
1.93583	0.00248781
1.93457	-0.00187547
1.9333	-0.00459563
1.93204	0.0133913
1.93078	0.00380547
1.92952	-0.00369523
1.92826	-7.89921e-05
1.927	-0.00527437
1.92575	-0.00158661
1.92449	0.00545754
1.92324	0.0031334
1.92199	0.00617784
1.92074	0.00409286
1.9195	0.00189426
1.91825	-0.00478987
1.91701	0.00845105
1.91577	-0.00476578
1.91453	0.000478203
1.91329	-0.00540925
1.91205	-0.028454
1.91082	-0.00478438
1.90958	-0.00122442
1.90835	0.000974338
1.90712	0.00439739
1.90589	-0.00796228
1.90466	-0.0106372
1.90344	0.00296726
1.90222	0.0103272
1.90099	-0.00735574
