# Supplementary material for: Hot-carrier trapping preserves high quantum yields but limits optical gain in InP-based quantum dots
Source: Nat Commun. 2025 Jul 7;16:6249. doi: 10.1038/s41467-025-61511-9 (PMC12234661; doi:10.1038/s41467-025-61511-9)
Supplement: Supplementary file 3 — Source Data [file 41467_2025_61511_MOESM3_ESM.zip › Figure4g.xlsx]

## Sheet: Decay curve
1.5	0.871228
4	0.787006
6.5	0.755027
9	0.6788
11.5	0.633621
14	0.598853
16.5	0.549212
19	0.520209
21.5	0.490647
24	0.471869
26.5	0.437473
29	0.385601
31.5	0.396571
34	0.363848
36.5	0.343211
39	0.335588
41.5	0.292083
44	0.283344
46.5	0.270516
49	0.248391
51.5	0.238351
54	0.214739
56.5	0.220689
59	0.203026
61.5	0.177741
64	0.161008
66.5	0.1796
69	0.150411
71.5	0.152642
74	0.143346
76.5	0.135723
79	0.121779
81.5	0.113598
84	0.114528
86.5	0.10393
89	0.0974229
91.5	0.0918453
94	0.0914734
96.5	0.0842225
99	0.080504
101.5	0.0749264
104	0.0689769
106.5	0.0637711
109	0.0678614
111.5	0.0563342
114	0.0550328
116.5	0.0501988
119	0.0457367
121.5	0.0448071
124	0.0448071
126.5	0.0431338
129	0.0386717
131.5	0.0345814
134	0.0334659
136.5	0.0340237
139	0.030677
141.5	0.0297475
144	0.0275164
146.5	0.0258431
149	0.0223106
151.5	0.0193358
154	0.0234261
156.5	0.0210091
159	0.0224965
161.5	0.0184062
164	0.0208232
166.5	0.0159893
169	0.0150596
171.5	0.0158033
174	0.0167329
176.5	0.0126427
179	0.0132004
181.5	0.0109694
184	0.0109694
186.5	0.0104116
189	0.0128286
191.5	0.0120849
194	0.0104116
196.5	0.0100398
199	0.00780871

## Sheet: Total emission spectrum
2.1988	0.00717098
2.19715	0.0149488
2.19551	0.00928822
2.19387	-0.00654031
2.19223	0.017572
2.1906	0.0204483
2.18896	0.0156321
2.18733	0.00771362
2.1857	0.0161341
2.18408	0.0113656
2.18246	0.00572727
2.18084	0.0134506
2.17922	0.0180231
2.1776	0.0260596
2.17599	0.0173027
2.17438	0.00743368
2.17277	0.00434089
2.17116	0.0110759
2.16956	0.0103434
2.16796	0.0228011
2.16636	0.0305666
2.16477	0.0212994
2.16317	0.0133778
2.16158	0.0189301
2.15999	0.0182439
2.15841	0.0180816
2.15682	0.0253379
2.15524	0.0154516
2.15366	0.0352292
2.15208	0.0491287
2.15051	0.0400136
2.14894	0.0258218
2.14737	0.0236344
2.1458	0.0196348
2.14423	0.0382875
2.14267	0.053452
2.14111	0.055106
2.13955	0.055614
2.138	0.0612462
2.13644	0.0424027
2.13489	0.0628931
2.13334	0.0720528
2.1318	0.0816104
2.13025	0.0818964
2.12871	0.0799825
2.12717	0.0754934
2.12563	0.0699131
2.1241	0.08046
2.12257	0.111292
2.12104	0.127229
2.11951	0.137122
2.11798	0.137362
2.11646	0.126674
2.11494	0.156215
2.11342	0.160472
2.1119	0.168364
2.11038	0.181938
2.10887	0.190985
2.10736	0.212781
2.10585	0.21389
2.10435	0.238398
2.10284	0.235395
2.10134	0.235683
2.09984	0.235888
2.09834	0.282538
2.09685	0.284896
2.09536	0.296968
2.09387	0.337239
2.09238	0.360275
2.09089	0.388528
2.08941	0.388825
2.08792	0.403853
2.08644	0.432909
2.08497	0.44983
2.08349	0.494237
2.08202	0.520223
2.08055	0.550169
2.07908	0.604519
2.07761	0.61614
2.07615	0.65896
2.07468	0.642184
2.07322	0.705224
2.07176	0.68664
2.07031	0.721254
2.06885	0.772354
2.0674	0.764031
2.06595	0.764693
2.0645	0.798188
2.06306	0.830444
2.06161	0.807175
2.06017	0.804683
2.05873	0.858114
2.05729	0.868415
2.05586	0.870826
2.05442	0.838106
2.05299	0.844767
2.05156	0.803509
2.05014	0.78963
2.04871	0.818632
2.04729	0.790038
2.04587	0.788467
2.04445	0.764003
2.04303	0.724771
2.04161	0.730716
2.0402	0.699044
2.03879	0.734529
2.03738	0.655681
2.03597	0.643775
2.03457	0.637004
2.03316	0.601109
2.03176	0.593926
2.03036	0.54817
2.02897	0.508305
2.02757	0.488318
2.02618	0.49147
2.02479	0.455533
2.0234	0.456324
2.02201	0.421655
2.02062	0.424354
2.01924	0.402768
2.01786	0.394
2.01648	0.378445
2.0151	0.355823
2.01373	0.32983
2.01235	0.306537
2.01098	0.299217
2.00961	0.297125
2.00824	0.274526
2.00687	0.294606
2.00551	0.26336
2.00415	0.237478
2.00279	0.232418
2.00143	0.258326
2.00007	0.234317
1.99872	0.206145
1.99736	0.199708
1.99601	0.172093
1.99466	0.179169
1.99332	0.174209
1.99197	0.192082
1.99063	0.173315
1.98929	0.175523
1.98795	0.148033
1.98661	0.158109
1.98527	0.136848
1.98394	0.140372
1.98261	0.136825
1.98127	0.120722
1.97995	0.102209
1.97862	0.11819
1.97729	0.106206
1.97597	0.0947739
1.97465	0.113162
1.97333	0.105101
1.97201	0.0927607
1.9707	0.0721818
1.96938	0.0815749
1.96807	0.0956619
1.96676	0.0627237
1.96545	0.0746274
1.96414	0.0664114
1.96284	0.0690832
1.96153	0.0479414
1.96023	0.0546638
1.95893	0.0620511
1.95763	0.0391465
1.95634	0.0535337
1.95504	0.0480097
1.95375	0.0552614
1.95246	0.0280543
1.95117	0.0618083
1.94988	0.029101
1.9486	0.0269262
1.94731	0.030659
1.94603	0.0446085
1.94475	0.0394758
1.94347	0.049106
1.94219	0.0481889
1.94092	0.0280749
1.93964	0.0226283
1.93837	0.00843082
1.9371	0.0251883
1.93583	0.0286164
1.93457	0.0256898
1.9333	0.0124223
1.93204	0.00379626
1.93078	0.00479671
1.92952	0.0225612
1.92826	0.0337885
1.927	-0.00196352
1.92575	0.0203538
1.92449	0.0128855
1.92324	0.015427
1.92199	0.0192571
1.92074	0.0253954
1.9195	0.00858034
1.91825	0.0063939
1.91701	0.0156935
1.91577	0.0134561
1.91453	0.0127941
1.91329	0.0184098
1.91205	0.0220104
1.91082	0.0159858
1.90958	0.0250786
1.90835	0.0311023
1.90712	0.00926493
1.90589	0.00125878
1.90466	-0.00163686
1.90344	0.00720761
1.90222	0.0103992
1.90099	0.0113716

## Sheet: Trap emission spectrum
2.1988	0.00544126
2.19715	0.00973434
2.19551	-0.00109986
2.19387	-0.00453969
2.19223	0.0141675
2.1906	0.0166159
2.18896	0.0219256
2.18733	0.000154002
2.1857	0.00948443
2.18408	0.00401602
2.18246	0.00277206
2.18084	0.0159193
2.17922	0.0151147
2.1776	0.0123507
2.17599	0.00647952
2.17438	0.00171837
2.17277	-0.00205356
2.17116	0.0106751
2.16956	0.00629537
2.16796	0.0136133
2.16636	0.0199012
2.16477	0.0066637
2.16317	-0.00259597
2.16158	0.00346112
2.15999	0.00130205
2.15841	0.000194506
2.15682	0.0149874
2.15524	0.00509928
2.15366	0.0151146
2.15208	0.0257774
2.15051	0.0196877
2.14894	0.00722104
2.14737	0.000147239
2.1458	-0.00827881
2.14423	0.00582928
2.14267	0.0241008
2.14111	0.0337766
2.13955	0.0171569
2.138	0.0231422
2.13644	0.00382942
2.13489	0.017311
2.13334	0.0175992
2.1318	0.0309552
2.13025	0.0245667
2.12871	0.0269979
2.12717	0.0141541
2.12563	0.000356355
2.1241	0.00105722
2.12257	0.0278988
2.12104	0.0216685
2.11951	0.0327907
2.11798	0.0343186
2.11646	0.00984842
2.11494	0.0397193
2.11342	0.0215714
2.1119	0.0289939
2.11038	0.0204249
2.10887	0.0163117
2.10736	0.0351636
2.10585	0.0297256
2.10435	0.0560731
2.10284	0.0286403
2.10134	0.00400177
2.09984	0.00295913
2.09834	0.03969
2.09685	0.0224227
2.09536	0.0350318
2.09387	0.0361494
2.09238	0.0403739
2.09089	0.050115
2.08941	0.0359009
2.08792	0.0342008
2.08644	0.0491671
2.08497	0.0336435
2.08349	0.0556324
2.08202	0.0464001
2.08055	0.0388913
2.07908	0.0914844
2.07761	0.0679179
2.07615	0.0962137
2.07468	0.0716964
2.07322	0.103565
2.07176	0.0761615
2.07031	0.0931336
2.06885	0.152333
2.0674	0.11866
2.06595	0.130534
2.0645	0.145458
2.06306	0.192329
2.06161	0.179085
2.06017	0.210842
2.05873	0.246034
2.05729	0.267601
2.05586	0.290253
2.05442	0.271413
2.05299	0.293815
2.05156	0.274445
2.05014	0.288554
2.04871	0.327086
2.04729	0.305004
2.04587	0.354144
2.04445	0.337221
2.04303	0.313319
2.04161	0.340315
2.0402	0.336597
2.03879	0.386756
2.03738	0.313796
2.03597	0.338165
2.03457	0.337809
2.03316	0.304732
2.03176	0.324833
2.03036	0.300338
2.02897	0.267152
2.02757	0.267711
2.02618	0.28265
2.02479	0.237861
2.0234	0.239559
2.02201	0.229918
2.02062	0.229031
2.01924	0.229224
2.01786	0.227418
2.01648	0.224935
2.0151	0.20707
2.01373	0.184767
2.01235	0.1671
2.01098	0.173391
2.00961	0.184501
2.00824	0.163937
2.00687	0.184733
2.00551	0.161592
2.00415	0.131437
2.00279	0.136817
2.00143	0.169592
2.00007	0.142627
1.99872	0.124643
1.99736	0.132828
1.99601	0.109762
1.99466	0.105294
1.99332	0.110004
1.99197	0.125257
1.99063	0.118418
1.98929	0.128935
1.98795	0.101767
1.98661	0.110247
1.98527	0.0848764
1.98394	0.104316
1.98261	0.0924696
1.98127	0.0793114
1.97995	0.0672699
1.97862	0.0802389
1.97729	0.089049
1.97597	0.0626442
1.97465	0.0696624
1.97333	0.0708432
1.97201	0.060916
1.9707	0.0631763
1.96938	0.0550507
1.96807	0.0522746
1.96676	0.0494011
1.96545	0.0497026
1.96414	0.0504631
1.96284	0.0583445
1.96153	0.0406161
1.96023	0.0395517
1.95893	0.0501707
1.95763	0.0358957
1.95634	0.0431453
1.95504	0.0436378
1.95375	0.0520199
1.95246	0.0200242
1.95117	0.057228
1.94988	0.0173575
1.9486	0.0200013
1.94731	0.0151509
1.94603	0.0358805
1.94475	0.0301019
1.94347	0.0405385
1.94219	0.0472096
1.94092	0.0293183
1.93964	0.0168023
1.93837	-0.00340396
1.9371	0.0152893
1.93583	0.0269925
1.93457	0.026914
1.9333	0.015422
1.93204	-0.00494466
1.93078	0.00231277
1.92952	0.0249731
1.92826	0.0338401
1.927	0.00147922
1.92575	0.0213895
1.92449	0.00932318
1.92324	0.0133817
1.92199	0.0152247
1.92074	0.0227239
1.9195	0.0073439
1.91825	0.0095204
1.91701	0.0101772
1.91577	0.0165669
1.91453	0.012482
1.91329	0.0219406
1.91205	0.0405832
1.91082	0.0191088
1.90958	0.0258778
1.90835	0.0304663
1.90712	0.00639462
1.90589	0.006456
1.90466	0.00530634
1.90344	0.00527079
1.90222	0.00365836
1.90099	0.0161729
