# Supplementary material for: Hot-carrier trapping preserves high quantum yields but limits optical gain in InP-based quantum dots
Source: Nat Commun. 2025 Jul 7;16:6249. doi: 10.1038/s41467-025-61511-9 (PMC12234661; doi:10.1038/s41467-025-61511-9)
Supplement: Supplementary file 3 — Source Data [file 41467_2025_61511_MOESM3_ESM.zip › Figure4h.xlsx]

## Sheet: Decay curve
1.5	0.772518
4	0.591288
6.5	0.621493
9	0.558337
11.5	0.545522
14	0.469552
16.5	0.509826
19	0.447585
21.5	0.443923
24	0.421956
26.5	0.37436
29	0.373445
31.5	0.356969
34	0.377106
36.5	0.31395
39	0.303882
41.5	0.263608
44	0.287406
46.5	0.237064
49	0.260862
51.5	0.231572
54	0.243471
56.5	0.21052
59	0.197706
61.5	0.1794
64	0.172993
66.5	0.174823
69	0.157433
71.5	0.151941
74	0.155602
76.5	0.142788
79	0.126312
81.5	0.108006
84	0.115329
86.5	0.118074
89	0.10526
91.5	0.118074
94	0.0997684
96.5	0.0979378
99	0.101599
101.5	0.0860388
104	0.0768857
106.5	0.0787163
109	0.0787163
111.5	0.0713939
114	0.065902
116.5	0.0512571
119	0.0540031
121.5	0.0485112
124	0.0631561
126.5	0.04485
129	0.0421041
131.5	0.0393582
134	0.0393582
136.5	0.0311204
139	0.0411888
141.5	0.0530878
144	0.0366123
146.5	0.0402735
149	0.0320357
151.5	0.032951
154	0.0421041
156.5	0.0347816
159	0.0265439
161.5	0.0256286
164	0.0256286
166.5	0.0292898
169	0.0320357
171.5	0.0192214
174	0.021052
176.5	0.032951
179	0.0228826
181.5	0.0146449
184	0.0183061
186.5	0.0137296
189	0.011899
191.5	0.0155602
194	0.021052
196.5	0.0164755
199	0.0109837

## Sheet: Total emission spectrum
2.1988	0.00357417
2.19715	0.00668432
2.19551	0.00457773
2.19387	-0.0320239
2.19223	-0.0215617
2.1906	0.013608
2.18896	0.0261015
2.18733	0.0533921
2.1857	0.0161376
2.18408	0.0109976
2.18246	0.0425907
2.18084	0.0194574
2.17922	0.014616
2.1776	0.019113
2.17599	0.00561683
2.17438	0.0207692
2.17277	0.0335493
2.17116	0.0451794
2.16956	0.0124298
2.16796	0.0165959
2.16636	0.0281141
2.16477	0.0646591
2.16317	0.0781681
2.16158	0.0484948
2.15999	0.0191029
2.15841	0.0575592
2.15682	0.0314721
2.15524	0.0141609
2.15366	0.0492511
2.15208	0.0256389
2.15051	0.0331952
2.14894	0.0377894
2.14737	0.045852
2.1458	0.0444925
2.14423	0.0061821
2.14267	0.0243155
2.14111	0.0162019
2.13955	0.0364718
2.138	0.0325908
2.13644	0.0420471
2.13489	0.0726931
2.13334	0.065157
2.1318	0.0459916
2.13025	0.0900604
2.12871	0.0666461
2.12717	0.0552969
2.12563	0.0833688
2.1241	0.0805518
2.12257	0.0845121
2.12104	0.103558
2.11951	0.08197
2.11798	0.0422726
2.11646	0.0823434
2.11494	0.066598
2.11342	0.103685
2.1119	0.0873936
2.11038	0.0997209
2.10887	0.149408
2.10736	0.126759
2.10585	0.109142
2.10435	0.10781
2.10284	0.12074
2.10134	0.109181
2.09984	0.125176
2.09834	0.190554
2.09685	0.201617
2.09536	0.219576
2.09387	0.179001
2.09238	0.217878
2.09089	0.212197
2.08941	0.202949
2.08792	0.198366
2.08644	0.238181
2.08497	0.254335
2.08349	0.289381
2.08202	0.329393
2.08055	0.334203
2.07908	0.330508
2.07761	0.314732
2.07615	0.339817
2.07468	0.397135
2.07322	0.393203
2.07176	0.44604
2.07031	0.449597
2.06885	0.398686
2.0674	0.484592
2.06595	0.486095
2.0645	0.473255
2.06306	0.495028
2.06161	0.478159
2.06017	0.518714
2.05873	0.597734
2.05729	0.670309
2.05586	0.618435
2.05442	0.597633
2.05299	0.656102
2.05156	0.693502
2.05014	0.617799
2.04871	0.6138
2.04729	0.663106
2.04587	0.682148
2.04445	0.691659
2.04303	0.66452
2.04161	0.661168
2.0402	0.705287
2.03879	0.719795
2.03738	0.683511
2.03597	0.73994
2.03457	0.718505
2.03316	0.768676
2.03176	0.709822
2.03036	0.622393
2.02897	0.603911
2.02757	0.774331
2.02618	0.723017
2.02479	0.66237
2.0234	0.64904
2.02201	0.615819
2.02062	0.67278
2.01924	0.619114
2.01786	0.692307
2.01648	0.646459
2.0151	0.615169
2.01373	0.520239
2.01235	0.549404
2.01098	0.54814
2.00961	0.498945
2.00824	0.533106
2.00687	0.492305
2.00551	0.46349
2.00415	0.463754
2.00279	0.47384
2.00143	0.481694
2.00007	0.354639
1.99872	0.447341
1.99736	0.395985
1.99601	0.423874
1.99466	0.371641
1.99332	0.350206
1.99197	0.336036
1.99063	0.35095
1.98929	0.273902
1.98795	0.280653
1.98661	0.293531
1.98527	0.286503
1.98394	0.333117
1.98261	0.28915
1.98127	0.231023
1.97995	0.277143
1.97862	0.216148
1.97729	0.231973
1.97597	0.253684
1.97465	0.231888
1.97333	0.193003
1.97201	0.16182
1.9707	0.129001
1.96938	0.189797
1.96807	0.204007
1.96676	0.136991
1.96545	0.154901
1.96414	0.171408
1.96284	0.163537
1.96153	0.105172
1.96023	0.179837
1.95893	0.106413
1.95763	0.134985
1.95634	0.126954
1.95504	0.0834708
1.95375	0.0598951
1.95246	0.107871
1.95117	0.131994
1.94988	0.141968
1.9486	0.115905
1.94731	0.084549
1.94603	0.0761349
1.94475	0.0589885
1.94347	0.103586
1.94219	0.10595
1.94092	0.12318
1.93964	0.0844287
1.93837	0.115197
1.9371	0.107145
1.93583	0.0925209
1.93457	0.0576663
1.9333	0.0455306
1.93204	-0.0018207
1.93078	0.0259567
1.92952	0.0936508
1.92826	0.0782547
1.927	-0.00351114
1.92575	0.0680086
1.92449	0.014616
1.92324	0.015624
1.92199	0.0256682
1.92074	0.0306612
1.9195	0.0351994
1.91825	0.104579
1.91701	0.00646394
1.91577	0.0167954
1.91453	0.0436588
1.91329	0.0363029
1.91205	0.0899969
1.91082	0.0841556
1.90958	-0.00276681
1.90835	-0.00963061
1.90712	0.0289496
1.90589	0.0521
1.90466	0.0664671
1.90344	0.0460483
1.90222	-0.00369789
1.90099	0.00755409

## Sheet: Trap emission spectrum
2.1988	0.0026439
2.19715	0.00387991
2.19551	-0.00100912
2.19387	-0.030948
2.19223	-0.0233928
2.1906	0.0115468
2.18896	0.0294862
2.18733	0.0493264
2.1857	0.0125613
2.18408	0.00704487
2.18246	0.0410013
2.18084	0.0207851
2.17922	0.0130518
2.1776	0.0117401
2.17599	-0.000204035
2.17438	0.0176955
2.17277	0.0301103
2.17116	0.0449638
2.16956	0.0102528
2.16796	0.0116546
2.16636	0.022378
2.16477	0.0567878
2.16317	0.0695772
2.16158	0.0401754
2.15999	0.00999137
2.15841	0.0479393
2.15682	0.0259055
2.15524	0.00859329
2.15366	0.0384332
2.15208	0.0130803
2.15051	0.0222636
2.14894	0.0277857
2.14737	0.0332202
2.1458	0.0294802
2.14423	-0.0112744
2.14267	0.00853003
2.14111	0.00473065
2.13955	0.0157891
2.138	0.012098
2.13644	0.0213019
2.13489	0.0481784
2.13334	0.0358711
2.1318	0.0187486
2.13025	0.0592277
2.12871	0.0381502
2.12717	0.0223078
2.12563	0.0459602
2.1241	0.0378479
2.12257	0.0396622
2.12104	0.0467864
2.11951	0.0258593
2.11798	-0.0131457
2.11646	0.0195133
2.11494	0.00394489
2.11342	0.0289828
2.1119	0.0124382
2.11038	0.0128567
2.10887	0.055466
2.10736	0.0312336
2.10585	0.0100961
2.10435	0.0097537
2.10284	0.00954488
2.10134	-0.0154202
2.09984	-9.62714e-05
2.09834	0.059947
2.09685	0.0604556
2.09536	0.0787032
2.09387	0.0170707
2.09238	0.0458303
2.09089	0.0301943
2.08941	0.0131419
2.08792	-0.000438593
2.08644	0.0317995
2.08497	0.0305041
2.08349	0.0534935
2.08202	0.0745643
2.08055	0.0592312
2.07908	0.0545917
2.07761	0.0198903
2.07615	0.0371644
2.07468	0.090319
2.07322	0.0696219
2.07176	0.117716
2.07031	0.111785
2.06885	0.0652301
2.0674	0.137503
2.06595	0.145036
2.0645	0.122208
2.06306	0.151841
2.06161	0.140363
2.06017	0.199338
2.05873	0.268549
2.05729	0.347183
2.05586	0.306196
2.05442	0.292858
2.05299	0.359792
2.05156	0.408964
2.05014	0.348314
2.04871	0.34944
2.04729	0.402248
2.04587	0.448563
2.04445	0.46213
2.04303	0.443236
2.04161	0.451205
2.0402	0.510358
2.03879	0.532758
2.03738	0.49964
2.03597	0.575578
2.03457	0.557595
2.03316	0.609281
2.03176	0.565101
2.03036	0.489105
2.02897	0.474216
2.02757	0.655686
2.02618	0.610712
2.02479	0.545303
2.0234	0.532461
2.02201	0.512699
2.02062	0.567733
2.01924	0.52578
2.01786	0.602717
2.01648	0.563899
2.0151	0.535168
2.01373	0.442223
2.01235	0.474413
2.01098	0.480469
2.00961	0.438374
2.00824	0.47363
2.00687	0.433214
2.00551	0.408758
2.00415	0.406724
2.00279	0.422424
2.00143	0.433972
2.00007	0.305328
1.99872	0.403508
1.99736	0.360017
1.99601	0.390351
1.99466	0.33191
1.99332	0.315676
1.99197	0.300097
1.99063	0.321426
1.98929	0.248846
1.98795	0.25577
1.98661	0.26779
1.98527	0.258552
1.98394	0.313726
1.98261	0.265295
1.98127	0.208752
1.97995	0.258353
1.97862	0.195737
1.97729	0.222746
1.97597	0.236404
1.97465	0.208494
1.97333	0.174579
1.97201	0.144694
1.9707	0.124158
1.96938	0.175532
1.96807	0.180672
1.96676	0.129826
1.96545	0.141496
1.96414	0.162831
1.96284	0.157762
1.96153	0.101232
1.96023	0.171709
1.95893	0.100024
1.95763	0.133236
1.95634	0.121367
1.95504	0.0811196
1.95375	0.0581518
1.95246	0.103552
1.95117	0.129531
1.94988	0.135652
1.9486	0.112181
1.94731	0.0762085
1.94603	0.0714409
1.94475	0.0539471
1.94347	0.0989786
1.94219	0.105424
1.94092	0.123848
1.93964	0.0812954
1.93837	0.108832
1.9371	0.101821
1.93583	0.0916476
1.93457	0.0583246
1.9333	0.0471439
1.93204	-0.00652169
1.93078	0.0246208
1.92952	0.094948
1.92826	0.0782824
1.927	-0.00165959
1.92575	0.0685656
1.92449	0.0127002
1.92324	0.014524
1.92199	0.0234995
1.92074	0.0292244
1.9195	0.0345345
1.91825	0.10626
1.91701	0.00349722
1.91577	0.0184684
1.91453	0.0434909
1.91329	0.0382018
1.91205	0.0999856
1.91082	0.0858351
1.90958	-0.00233698
1.90835	-0.00997265
1.90712	0.0274059
1.90589	0.0548952
1.90466	0.0702013
1.90344	0.0450066
1.90222	-0.00732321
1.90099	0.0101363
