# Supplementary material for: Hot-carrier trapping preserves high quantum yields but limits optical gain in InP-based quantum dots
Source: Nat Commun. 2025 Jul 7;16:6249. doi: 10.1038/s41467-025-61511-9 (PMC12234661; doi:10.1038/s41467-025-61511-9)
Supplement: Supplementary file 3 — Source Data [file 41467_2025_61511_MOESM3_ESM.zip › Figure5a.xlsx]

## Sheet: n = 1.1
1.60207	0.000220445
1.60622	0.000382782
1.61039	0.000182391
1.61458	0.000381926
1.6188	8.06169e-05
1.62304	0.000384199
1.6273	0.000172064
1.63158	0.000425474
1.63588	0.000392449
1.64021	0.000213069
1.64456	0.000107946
1.64894	0.000156918
1.65333	6.07191e-05
1.65775	0.000367928
1.6622	7.54146e-05
1.66667	0.00014865
1.67116	0.000180476
1.67568	0.000193171
1.68022	0.000366854
1.68478	0.000360173
1.68937	0.000342346
1.69399	0.00033743
1.69863	0.00031825
1.7033	0.000326754
1.70799	0.000349304
1.71271	0.000511531
1.71745	0.000295933
1.72222	0.000282522
1.72702	0.000473207
1.73184	0.000393442
1.73669	0.000323302
1.74157	0.000620002
1.74648	0.000291891
1.75141	0.00041317
1.75637	0.000457861
1.76136	0.000417162
1.76638	0.000571632
1.77143	0.000539661
1.7765	0.000389922
1.78161	0.000540675
1.78674	0.000650292
1.79191	0.000568549
1.7971	0.000582238
1.80233	0.000511637
1.80758	0.000498447
1.81287	0.00060989
1.81818	0.000545225
1.82353	0.000610575
1.82891	0.000593665
1.83432	0.000551794
1.83976	0.000561808
1.84524	0.00055443
1.85075	0.000675727
1.85629	0.000735529
1.86186	0.000542151
1.86747	0.000459146
1.87311	0.000366885
1.87879	0.000386769
1.8845	0.000365538
1.89024	0.00046781
1.89602	0.000238349
1.90184	0.00016977
1.90769	0.000187457
1.91358	0.000232488
1.9195	0.000203306
1.92547	0.000132395
1.93146	3.14492e-05
1.9375	2.72376e-06
1.94357	1.60744e-05
1.94969	-1.74597e-05
1.95584	0.000135021
1.96203	0.000364744
1.96825	0.000385549
1.97452	0.000775493
1.98083	0.00117581
1.98718	0.00183225
1.99357	0.0027673
2	0.00368862
2.00647	0.00494097
2.01299	0.00642542
2.01954	0.00813892
2.02614	0.00995729
2.03279	0.0120021
2.03947	0.0144639
2.0462	0.0169112
2.05298	0.0196284
2.0598	0.0225281
2.06667	0.0253815
2.07358	0.0281782
2.08054	0.0311048
2.08754	0.0338158
2.09459	0.0363917
2.10169	0.0388648
2.10884	0.0410017
2.11604	0.0428161
2.12329	0.0444064
2.13058	0.0457269
2.13793	0.0468502
2.14533	0.0479316
2.15278	0.0485308
2.16028	0.0489195
2.16783	0.0493618
2.17544	0.0495312
2.1831	0.0497784
2.19081	0.0499478
2.19858	0.0500278
2.20641	0.0501915
2.21429	0.0504299
2.22222	0.050853
2.23022	0.0514477
2.23827	0.0519872
2.24638	0.0527642

## Sheet: n = 1.8
1.60207	-2.92922e-05
1.60622	8.17889e-05
1.61039	0.000148334
1.61458	0.000271501
1.6188	0.000172065
1.62304	0.000252397
1.6273	0.000181895
1.63158	0.000309632
1.63588	0.000279109
1.64021	-2.18088e-05
1.64456	-1.89069e-06
1.64894	4.924e-05
1.65333	6.07162e-05
1.65775	0.000306243
1.6622	6.66726e-05
1.66667	2.12578e-05
1.67116	0.00019106
1.67568	3.44248e-05
1.68022	0.000206618
1.68478	0.00028009
1.68937	0.000204085
1.69399	0.000236117
1.69863	0.000232241
1.7033	0.000168875
1.70799	0.000166929
1.71271	0.000341486
1.71745	0.00017055
1.72222	0.000179937
1.72702	0.000358043
1.73184	0.000295102
1.73669	0.000213348
1.74157	0.000364128
1.74648	9.29381e-05
1.75141	0.000204291
1.75637	0.000196044
1.76136	0.000224457
1.76638	0.000437579
1.77143	0.000254603
1.7765	0.000134625
1.78161	0.000340141
1.78674	0.000432347
1.79191	0.000336651
1.7971	0.00031557
1.80233	0.00023549
1.80758	0.000260891
1.81287	0.000252163
1.81818	0.000241718
1.82353	0.000357017
1.82891	0.000254439
1.83432	0.000217512
1.83976	0.00013186
1.84524	0.000131952
1.85075	0.000244871
1.85629	0.000317446
1.86186	4.11118e-05
1.86747	-0.000109182
1.87311	-0.000193049
1.87879	-0.000278414
1.8845	-0.000323689
1.89024	-0.00037263
1.89602	-0.000601085
1.90184	-0.000831093
1.90769	-0.000920049
1.91358	-0.000986957
1.9195	-0.00118356
1.92547	-0.00136445
1.93146	-0.00175119
1.9375	-0.00196912
1.94357	-0.00219103
1.94969	-0.00247756
1.95584	-0.00261449
1.96203	-0.00280823
1.96825	-0.00306751
1.97452	-0.00313399
1.98083	-0.00322792
1.98718	-0.00313038
1.99357	-0.00283681
2	-0.00241605
2.00647	-0.00191031
2.01299	-0.00121578
2.01954	-0.000272017
2.02614	0.000783046
2.03279	0.0022519
2.03947	0.00392143
2.0462	0.00577201
2.05298	0.00785234
2.0598	0.010167
2.06667	0.0124528
2.07358	0.014747
2.08054	0.0172633
2.08754	0.0197036
2.09459	0.0220112
2.10169	0.02427
2.10884	0.0263493
2.11604	0.0282106
2.12329	0.0299011
2.13058	0.0313069
2.13793	0.032552
2.14533	0.0338638
2.15278	0.0347311
2.16028	0.0354278
2.16783	0.0361519
2.17544	0.0366392
2.1831	0.0372192
2.19081	0.0377042
2.19858	0.0381235
2.20641	0.0383856
2.21429	0.0390091
2.22222	0.0396364
2.23022	0.040387
2.23827	0.0410815
2.24638	0.0419807

## Sheet: n = 3.6
1.60207	0.000103915
1.60622	0.000102499
1.61039	6.5805e-05
1.61458	0.000384502
1.6188	0.000347893
1.62304	0.000241436
1.6273	0.000180429
1.63158	0.000254185
1.63588	0.00032035
1.64021	0.000126916
1.64456	0.000139581
1.64894	0.000140444
1.65333	9.08873e-05
1.65775	0.000406896
1.6622	0.000180111
1.66667	8.04233e-05
1.67116	0.000235882
1.67568	0.000198398
1.68022	0.000381934
1.68478	0.000376805
1.68937	0.000304104
1.69399	0.000336966
1.69863	0.000338636
1.7033	0.000336585
1.70799	0.000315039
1.71271	0.000393696
1.71745	0.000300003
1.72222	0.000339647
1.72702	0.000362163
1.73184	0.000416303
1.73669	0.000286043
1.74157	0.000448409
1.74648	0.000277634
1.75141	0.00032425
1.75637	0.000251804
1.76136	0.000268912
1.76638	0.000470332
1.77143	0.000377829
1.7765	0.00019421
1.78161	0.000404881
1.78674	0.000522378
1.79191	0.000308359
1.7971	0.00036779
1.80233	0.000349491
1.80758	0.000252462
1.81287	0.000282079
1.81818	0.000275746
1.82353	0.000260905
1.82891	0.000207431
1.83432	0.00010207
1.83976	-4.2965e-06
1.84524	-2.29906e-05
1.85075	7.99154e-05
1.85629	-1.87892e-05
1.86186	-0.000316084
1.86747	-0.000487401
1.87311	-0.00066354
1.87879	-0.000837019
1.8845	-0.00106037
1.89024	-0.00118219
1.89602	-0.00160825
1.90184	-0.00184306
1.90769	-0.00216717
1.91358	-0.00248558
1.9195	-0.00289183
1.92547	-0.00333259
1.93146	-0.00389643
1.9375	-0.00454558
1.94357	-0.00507356
1.94969	-0.00584839
1.95584	-0.00638586
1.96203	-0.00703705
1.96825	-0.00776948
1.97452	-0.00846348
1.98083	-0.00921572
1.98718	-0.00980122
1.99357	-0.0102003
2	-0.0106484
2.00647	-0.0110766
2.01299	-0.0111641
2.01954	-0.0110936
2.02614	-0.0109118
2.03279	-0.0104314
2.03947	-0.0097121
2.0462	-0.00870337
2.05298	-0.00741439
2.0598	-0.00585592
2.06667	-0.00422092
2.07358	-0.00247988
2.08054	-0.000454504
2.08754	0.00171215
2.09459	0.0036919
2.10169	0.00580241
2.10884	0.00785378
2.11604	0.00961511
2.12329	0.0115045
2.13058	0.0130373
2.13793	0.0145763
2.14533	0.0161078
2.15278	0.0173419
2.16028	0.0183276
2.16783	0.01937
2.17544	0.0202006
2.1831	0.0211293
2.19081	0.0218405
2.19858	0.0224831
2.20641	0.0230147
2.21429	0.0239101
2.22222	0.0246984
2.23022	0.0255671
2.23827	0.0264232
2.24638	0.0272506
