# Supplementary material for: Hot-carrier trapping preserves high quantum yields but limits optical gain in InP-based quantum dots
Source: Nat Commun. 2025 Jul 7;16:6249. doi: 10.1038/s41467-025-61511-9 (PMC12234661; doi:10.1038/s41467-025-61511-9)
Supplement: Supplementary file 3 — Source Data [file 41467_2025_61511_MOESM3_ESM.zip › Figure5b.xlsx]

## Sheet: Gain
0.0162886	0.0162327	0.0156185	0.0158393	0.0154252	0.0151244	0.0151008	0.014844	0.0147974	0.014569	0.0144534	0.0144022	0.0141982	0.0138737	0.0138265	0.0138328	0.0135695	0.0133846	0.0131912	0.0131525	0.0128852	0.0126066	0.0126244	0.0125318	0.0123541	0.0121167	0.0118861	0.0117189	0.0117428	0.0115768	0.0113142	0.0112394	0.0111491	0.0109824	0.0108733	0.0106636	0.0104828	0.0103383	0.0102526	0.00985807	0.00972924	0.00946721	0.00926149	0.00906979	0.00888084	0.00872242	0.0085328	0.00822299	0.00814141	0.00784139
0.0159231	0.0156882	0.0151788	0.0154071	0.0151041	0.0146953	0.0147934	0.0145097	0.0143837	0.0141424	0.0139815	0.0140166	0.0137361	0.0134241	0.0134741	0.0133555	0.013134	0.0128635	0.0126548	0.0126593	0.0124095	0.0122233	0.0121336	0.0120259	0.0118226	0.0115659	0.0114263	0.011288	0.0112266	0.0110045	0.0108461	0.0107143	0.0106295	0.0105165	0.0104093	0.0102732	0.0100128	0.00983216	0.00972196	0.00935134	0.00919914	0.00890284	0.00874599	0.00857675	0.00844258	0.0081698	0.00799694	0.00766181	0.00754752	0.00726814
0.0160975	0.0158069	0.015578	0.0157176	0.0153515	0.0150732	0.0150347	0.0146797	0.014668	0.0144718	0.0142651	0.0143528	0.0140134	0.0136977	0.0136367	0.0136264	0.0133475	0.0131791	0.0129846	0.01282	0.0126766	0.0124909	0.0123235	0.0122238	0.0120871	0.011919	0.0116946	0.0115656	0.0114218	0.0112967	0.0110609	0.0109652	0.0108069	0.0107859	0.0106472	0.0104304	0.0101957	0.0100454	0.00981161	0.00954394	0.00935877	0.00908297	0.00892322	0.00876759	0.00864038	0.0083477	0.00816094	0.00784416	0.0077239	0.00743398
0.0164442	0.0159128	0.0156483	0.0156402	0.0153304	0.0150258	0.0151262	0.0148656	0.0147523	0.0145934	0.0143666	0.0143138	0.0140787	0.0138055	0.0138209	0.0137485	0.0135313	0.0132688	0.0131086	0.0128725	0.0127918	0.0125452	0.0124321	0.0122881	0.0121114	0.0118381	0.0118118	0.0115737	0.0115506	0.0113438	0.0112487	0.0110525	0.0109203	0.0108826	0.0107747	0.0105701	0.0103734	0.0101438	0.0100523	0.00966449	0.00952347	0.00931719	0.00914178	0.00898789	0.00881831	0.00854868	0.00825332	0.00810019	0.00782319	0.00765648
0.0161453	0.0157696	0.0157663	0.0155909	0.0153989	0.0150531	0.0150278	0.0148605	0.0147206	0.0145966	0.0142651	0.0142801	0.0140361	0.0138174	0.0136398	0.0136298	0.013448	0.0132764	0.0130241	0.0128448	0.0126933	0.0124746	0.0124269	0.0121882	0.0120374	0.0118285	0.0117434	0.011413	0.0114387	0.0112439	0.0111218	0.0110592	0.0109264	0.0108485	0.0106753	0.0104346	0.0103727	0.0101057	0.00991425	0.00965671	0.00944853	0.00918059	0.00911119	0.00889152	0.00869625	0.00842787	0.00826938	0.00801916	0.0078589	0.00754343
0.0165208	0.0160939	0.0159201	0.0159888	0.0155896	0.0152746	0.0155612	0.0150242	0.0149805	0.0148889	0.014517	0.0145411	0.0142029	0.0141168	0.0138702	0.0139228	0.0136773	0.0134805	0.0133432	0.0130716	0.0129051	0.0126714	0.0125864	0.0123791	0.0123052	0.0120389	0.011927	0.0117168	0.0117179	0.0114321	0.0113265	0.0112483	0.0110963	0.0110667	0.0109109	0.0106203	0.0103991	0.0101971	0.0100541	0.00975758	0.00958908	0.0093558	0.0092801	0.00908488	0.00883666	0.00861011	0.00839521	0.00819808	0.00804822	0.00765847
0.0166112	0.0162565	0.0159924	0.0161034	0.0157683	0.0154898	0.0154144	0.0152556	0.0151001	0.0148974	0.0146764	0.014641	0.0143553	0.0142629	0.0140378	0.0139799	0.0137899	0.0135984	0.013393	0.0132486	0.0130875	0.0129455	0.012719	0.0125264	0.0124621	0.0122133	0.0121151	0.0118631	0.011711	0.0116312	0.0114286	0.0113593	0.0112756	0.011177	0.0110354	0.0108124	0.0106469	0.0103857	0.0102439	0.00993069	0.0097693	0.00958622	0.00946559	0.00924355	0.0090842	0.00883146	0.00861634	0.00844259	0.00824737	0.00786752
0.0169048	0.0168712	0.0165997	0.0164018	0.0160732	0.0157486	0.0159296	0.0155868	0.0155048	0.0153193	0.0149732	0.0150982	0.0148822	0.0146796	0.0145044	0.0144041	0.0142659	0.0139795	0.013758	0.0135826	0.0133803	0.0132844	0.0131529	0.0129238	0.0128555	0.0125327	0.0124207	0.0122039	0.0121854	0.0119666	0.0117597	0.0116924	0.0116693	0.0114581	0.0114269	0.01119	0.0109166	0.0107608	0.010553	0.0103101	0.0101682	0.00992509	0.00978489	0.00952725	0.00937955	0.00909321	0.00890758	0.00872403	0.00846845	0.00816587
0.0166839	0.0164624	0.0161831	0.016123	0.0159459	0.0156035	0.0156666	0.0153457	0.0152326	0.015136	0.014785	0.0148541	0.0145293	0.014311	0.014268	0.0140817	0.01391	0.0136977	0.0134857	0.0133003	0.0131439	0.0129544	0.0128238	0.0127006	0.0125165	0.0123245	0.012139	0.0120265	0.0119003	0.0116501	0.011545	0.0114929	0.0113811	0.0112744	0.0112389	0.0109716	0.0107097	0.0105206	0.0103581	0.0100564	0.00994995	0.00969109	0.00956629	0.00935575	0.0091227	0.00896747	0.00874924	0.00855353	0.00833269	0.0080141
0.0165878	0.01624	0.0158853	0.0160242	0.0156915	0.0153218	0.0155164	0.0151333	0.0150591	0.0149608	0.0146018	0.014661	0.0142419	0.01415	0.0139902	0.0138919	0.0138015	0.0135645	0.0132141	0.0130846	0.0129564	0.0127513	0.0126576	0.0124631	0.0123788	0.0120813	0.0120117	0.0118426	0.0117642	0.0115128	0.011373	0.0112924	0.0111968	0.0110722	0.010987	0.0107674	0.0105655	0.0104155	0.0101935	0.00994331	0.00983101	0.00951797	0.00940036	0.00924205	0.00901459	0.00881424	0.00858704	0.00842664	0.00813737	0.00779979
0.0170412	0.0166995	0.0164058	0.016506	0.016177	0.0158441	0.0160144	0.0156215	0.0155621	0.0153961	0.0150701	0.0151418	0.0148019	0.0146728	0.0145508	0.0143152	0.0142547	0.0139352	0.013839	0.0136344	0.013419	0.0132533	0.0130886	0.0128854	0.0128901	0.012655	0.0124183	0.0123296	0.0121958	0.0120019	0.0117997	0.0117731	0.0116806	0.0115156	0.0114155	0.0112064	0.0110529	0.0108809	0.0106475	0.0103658	0.0102346	0.00999901	0.00979896	0.00957163	0.00939053	0.00918706	0.00895444	0.00873222	0.0085814	0.00822548
0.0170643	0.0168167	0.0164841	0.0164516	0.0162426	0.0160195	0.016049	0.0157702	0.0155485	0.0154235	0.0151631	0.0150569	0.0148399	0.0148267	0.0145742	0.0143577	0.0143108	0.0139646	0.0137929	0.0135985	0.0134159	0.0132072	0.0131371	0.0129805	0.0128539	0.0125681	0.0124414	0.0122716	0.0121565	0.0121033	0.0118706	0.0117812	0.0116978	0.0114774	0.0114003	0.0112013	0.0110412	0.010862	0.0106886	0.0104046	0.01023	0.0100336	0.00988646	0.00967341	0.00942627	0.00921924	0.00901419	0.00870023	0.00861106	0.00831443
0.0175884	0.0171807	0.0171039	0.0169683	0.0168136	0.0163943	0.0165195	0.0161723	0.0160401	0.0158196	0.0156902	0.0156538	0.0153548	0.015128	0.0150043	0.0148314	0.014701	0.014482	0.0142211	0.0140682	0.0139007	0.0137119	0.0136638	0.0134136	0.0132021	0.0130848	0.0129477	0.0127421	0.0125561	0.0125288	0.0123463	0.0122763	0.0121371	0.0120544	0.0118493	0.0117329	0.0115485	0.0113537	0.0111511	0.0109317	0.0106453	0.0104593	0.010344	0.0101358	0.00986246	0.00971912	0.00952884	0.00929308	0.0090726	0.00881367
0.0177445	0.0173849	0.017092	0.0170814	0.0169062	0.0164785	0.0165716	0.0161107	0.0161518	0.0158961	0.0157707	0.0157192	0.0154687	0.0153614	0.0151256	0.0149291	0.0148193	0.0144911	0.0143189	0.0141278	0.0140466	0.0136698	0.0136586	0.0135368	0.0133165	0.0131639	0.012964	0.0128479	0.0126839	0.012565	0.012447	0.0123113	0.0122097	0.0120592	0.0119097	0.0118065	0.0116132	0.0113108	0.0111587	0.010939	0.0106805	0.010529	0.0103466	0.0101058	0.00992133	0.00979081	0.00949744	0.00930306	0.00910176	0.00878062
0.0177188	0.01747	0.0172259	0.0172019	0.0170022	0.0168248	0.0166858	0.0162542	0.0161942	0.0160639	0.0159269	0.0159014	0.0155317	0.0153459	0.0152185	0.0150489	0.0149089	0.0146072	0.0144274	0.0142916	0.0141261	0.013886	0.0138474	0.0136568	0.0134677	0.0133226	0.0131343	0.0129232	0.0128695	0.0126701	0.0126383	0.0125002	0.0124291	0.0121654	0.0120589	0.0119613	0.0117451	0.0114673	0.011266	0.0110576	0.0108763	0.0106429	0.0105092	0.0102701	0.0101119	0.00992301	0.00968155	0.0094568	0.00927991	0.00895706
0.0173631	0.0173307	0.0168388	0.0170329	0.0168559	0.0164455	0.0164163	0.015976	0.0159641	0.0157278	0.0156516	0.0155549	0.015271	0.0150828	0.0149271	0.0147536	0.0146409	0.0142799	0.0141887	0.0139161	0.0137753	0.0136785	0.01346	0.0134265	0.0131798	0.0129638	0.0127808	0.0127373	0.0126081	0.0124512	0.0123019	0.0122416	0.0120733	0.0119275	0.0117104	0.0115435	0.0113859	0.011202	0.0110043	0.0107006	0.010555	0.010271	0.0101718	0.00995087	0.00969472	0.00960505	0.0093757	0.00914585	0.0089046	0.00868667
0.0178146	0.0175015	0.0172167	0.0172638	0.0169956	0.0166857	0.0166785	0.0163314	0.0162574	0.0160694	0.0158698	0.0158984	0.0155259	0.0153549	0.0151652	0.0151582	0.0150149	0.0146705	0.0145292	0.0143152	0.014168	0.0139228	0.0138483	0.0136624	0.0134392	0.0132828	0.013175	0.0131103	0.0129553	0.0127944	0.0126617	0.012483	0.0123834	0.0122644	0.0121216	0.0119094	0.0117845	0.0115617	0.0113482	0.0110653	0.010872	0.0106188	0.0104439	0.0102716	0.0100396	0.00989938	0.00964722	0.00942864	0.00923042	0.0089875
0.0184227	0.0182447	0.0179344	0.0178344	0.0175806	0.0173328	0.0172278	0.0169022	0.0168858	0.0166344	0.0164917	0.0165019	0.0161244	0.0160067	0.0158571	0.0155449	0.0154453	0.0152645	0.0150101	0.0148954	0.0146076	0.0144917	0.0143274	0.0141972	0.0140483	0.0138444	0.0136581	0.0135161	0.0133889	0.013247	0.0132072	0.0129391	0.0128726	0.0127364	0.0126332	0.012507	0.0122529	0.0120997	0.0119096	0.0115805	0.0114138	0.0111534	0.0109531	0.0107499	0.0106283	0.0103962	0.0101781	0.00999182	0.00971692	0.00948707
0.0185877	0.0180352	0.0178839	0.0178607	0.017512	0.0171858	0.0172169	0.0169893	0.0167212	0.0166145	0.0163484	0.0163293	0.0161381	0.0159778	0.0158233	0.0154827	0.0154391	0.0152685	0.0150053	0.0148772	0.0145759	0.0144086	0.0143399	0.0141211	0.0139021	0.0137276	0.0135876	0.0135188	0.0133755	0.0131837	0.0130883	0.0128014	0.0127112	0.0125913	0.0124555	0.0122794	0.0119895	0.0117939	0.0117051	0.0115122	0.0112704	0.0111092	0.010818	0.0105774	0.0103819	0.0101674	0.00998637	0.0097248	0.00956289	0.00929908
0.01814	0.0179839	0.0177528	0.0175759	0.0173133	0.017049	0.0171064	0.0166595	0.0165627	0.0164347	0.0162658	0.0162075	0.0159537	0.015781	0.0155595	0.0154539	0.0153275	0.0150914	0.0147812	0.0146448	0.0144921	0.0143441	0.0141137	0.0139447	0.013833	0.0136537	0.0135019	0.0132746	0.0132038	0.013087	0.0129275	0.0127456	0.0126356	0.012564	0.0124083	0.0121793	0.0120713	0.0117759	0.0116035	0.0114279	0.0112689	0.0109213	0.0108127	0.0105592	0.0103997	0.0101941	0.0099598	0.00972341	0.00956674	0.00932613
0.0188924	0.0183206	0.0181441	0.0181665	0.0177889	0.0176127	0.0175456	0.0172639	0.0172432	0.0170482	0.0166716	0.0167709	0.0164895	0.0163459	0.016185	0.0159551	0.015783	0.0155625	0.0153897	0.0151346	0.0149936	0.014737	0.0146614	0.014473	0.0143076	0.0141649	0.0139664	0.0137612	0.0136313	0.0136185	0.0134	0.0132164	0.0130765	0.0130064	0.0128496	0.012724	0.0124701	0.0122992	0.0120366	0.0117904	0.0116184	0.011423	0.0112117	0.0109615	0.0107707	0.0105579	0.0103965	0.0100999	0.00995853	0.0096374
0.0184093	0.0182751	0.0180669	0.0178982	0.0178752	0.0175028	0.0174145	0.0172126	0.0170393	0.0167906	0.0167882	0.0166558	0.0163988	0.0162167	0.0160909	0.0158541	0.0156722	0.0153763	0.0152286	0.0150993	0.0149469	0.0147209	0.0144988	0.0144741	0.0142328	0.0140307	0.0138764	0.0137755	0.0135797	0.0135014	0.0134045	0.0132115	0.0131106	0.0128966	0.0128886	0.0126614	0.0125004	0.0122924	0.0119962	0.011856	0.0116737	0.0113788	0.0112935	0.0110254	0.0108525	0.0106123	0.0104797	0.0102239	0.0100083	0.00971858
0.0188072	0.0185629	0.0181568	0.0181969	0.0178416	0.017579	0.017782	0.0174848	0.0171926	0.017092	0.0168135	0.0168267	0.0166097	0.0163872	0.0161634	0.0160046	0.0159054	0.0157172	0.0154679	0.0153771	0.0151526	0.0149158	0.0147405	0.0146033	0.0144011	0.0141814	0.0139941	0.0139659	0.0138206	0.0136569	0.0134889	0.0132983	0.013211	0.0130803	0.0130581	0.0128397	0.0126005	0.0124559	0.0120999	0.0119473	0.0118641	0.0115494	0.0113778	0.0112299	0.0109587	0.0107546	0.0105718	0.0103636	0.0101966	0.00984148
0.018954	0.0186681	0.0183248	0.0182862	0.0179745	0.0176548	0.0177945	0.0174841	0.0173585	0.0171302	0.0169945	0.01701	0.016578	0.0164943	0.0162876	0.0161767	0.0159968	0.0157878	0.0155996	0.0154095	0.0151656	0.0149789	0.0147713	0.0146049	0.0145281	0.0142651	0.0141429	0.0139864	0.0138983	0.0137421	0.0135947	0.0134108	0.0133066	0.0132071	0.0130829	0.0128996	0.0127042	0.012501	0.0122556	0.0120218	0.011885	0.0116033	0.0114434	0.0111911	0.011019	0.0108055	0.0105825	0.0103669	0.010123	0.00985908
0.0190009	0.0186183	0.0183535	0.0184614	0.0181675	0.0177898	0.0178607	0.0174764	0.0174332	0.0173308	0.0170236	0.0170049	0.0165945	0.0166065	0.0162511	0.0161612	0.0160024	0.0158171	0.01553	0.0153966	0.0152621	0.0149884	0.014765	0.014623	0.0145081	0.0143049	0.0141188	0.0139763	0.0138372	0.0136468	0.0136145	0.0134744	0.0133524	0.0131311	0.0131253	0.0129011	0.0126534	0.0125035	0.0122315	0.0120112	0.0118814	0.0116917	0.01151	0.0112196	0.0110362	0.0107423	0.0105171	0.0104059	0.0101902	0.00993196
0.0191051	0.0187384	0.018563	0.0183536	0.0181118	0.0178199	0.0179676	0.0175878	0.0175846	0.0173447	0.0170743	0.0171344	0.0167465	0.0166465	0.0162842	0.0161642	0.0160555	0.0158614	0.0156188	0.0155061	0.0152002	0.0151066	0.0149018	0.0147434	0.0145636	0.0143267	0.0141566	0.0141367	0.0138979	0.0136909	0.0136157	0.0134906	0.013477	0.0132765	0.0130792	0.0129666	0.0127236	0.0125469	0.0123572	0.0121241	0.0119089	0.0116945	0.0114735	0.0112916	0.0110612	0.0108248	0.0106644	0.010403	0.0101705	0.00996453
0.0193359	0.0190676	0.0187179	0.0188671	0.0183876	0.0181375	0.0181386	0.0178581	0.0176604	0.0175683	0.0173709	0.0173033	0.0170762	0.0167631	0.0164902	0.01644	0.0162969	0.0161657	0.0158354	0.015652	0.0155321	0.0153101	0.015144	0.0149776	0.0148062	0.0146018	0.0143465	0.0143439	0.0141498	0.0139896	0.0138493	0.0138238	0.0136497	0.0135195	0.0134059	0.0131599	0.013021	0.0128324	0.0125608	0.0123251	0.0122436	0.012019	0.0118067	0.0115309	0.011405	0.0111092	0.0109784	0.0107022	0.0105353	0.0102656
0.0196768	0.0193764	0.0189775	0.0188553	0.018724	0.0184198	0.0184203	0.0182157	0.0180494	0.017926	0.0175432	0.0175155	0.0172354	0.0170882	0.0168706	0.0166543	0.0166132	0.0164066	0.016138	0.015954	0.0157524	0.0155224	0.0154089	0.0151316	0.0149738	0.0147986	0.0146521	0.0144848	0.0143837	0.0142901	0.0141637	0.0140209	0.0138874	0.0136613	0.0135642	0.0134548	0.0131906	0.0129706	0.0127758	0.0125792	0.0123241	0.0121694	0.011936	0.011707	0.0114514	0.0113256	0.0110904	0.0108759	0.0107473	0.0104293
0.0197195	0.019317	0.0187992	0.019152	0.0187704	0.0184201	0.0184237	0.0182012	0.0180643	0.0178782	0.0176224	0.0177017	0.0173418	0.0172124	0.0168621	0.0167633	0.016646	0.0163568	0.0162277	0.0159872	0.0157507	0.0155613	0.0154735	0.0152802	0.0150655	0.0148555	0.0148124	0.0145287	0.0143794	0.0142469	0.0141591	0.0140949	0.0138455	0.0136788	0.0135982	0.0133891	0.0132255	0.0130761	0.0128418	0.012592	0.0123957	0.0122106	0.0119891	0.0117268	0.0115632	0.0113757	0.0111206	0.0109393	0.0107036	0.0104496
0.020056	0.0196878	0.0192313	0.019463	0.0188752	0.0187012	0.018825	0.0183779	0.0182556	0.0181091	0.0178211	0.017852	0.0175685	0.0174101	0.0170935	0.0170494	0.0167632	0.016618	0.0163699	0.0161395	0.015968	0.015752	0.0156158	0.0154576	0.0153345	0.0150941	0.0149219	0.0147019	0.0146546	0.0144544	0.0143715	0.0141687	0.0140242	0.013909	0.0137946	0.0135526	0.0133644	0.0131728	0.0129918	0.0127117	0.0125676	0.0123857	0.0121506	0.0119532	0.0117817	0.0115025	0.0113311	0.0111394	0.0109532	0.0106719
0.0200321	0.0194535	0.0193031	0.0193426	0.0189448	0.0187723	0.0187007	0.0184076	0.018395	0.0180425	0.0178427	0.0178805	0.0175859	0.0174885	0.017147	0.0170641	0.0168173	0.0166167	0.0164682	0.0161922	0.0160554	0.0158367	0.0156746	0.0155023	0.015354	0.015041	0.0149959	0.0147916	0.0146182	0.0144846	0.0143512	0.0142683	0.0141262	0.0138617	0.0138157	0.01357	0.0134116	0.0131458	0.0129434	0.0127886	0.0126075	0.0123857	0.0122127	0.0119709	0.0117828	0.0114802	0.011343	0.0110929	0.0109695	0.010689
0.0198065	0.0195275	0.019093	0.0191147	0.0188761	0.0185499	0.0187302	0.0182347	0.0181665	0.0180515	0.0179203	0.0176968	0.0174064	0.0172698	0.0170246	0.0168592	0.0166934	0.0164143	0.01626	0.0160539	0.0159196	0.0156997	0.0156065	0.0154449	0.0151451	0.0149626	0.0147329	0.0146841	0.0145094	0.0143305	0.0142498	0.014185	0.0139826	0.0138847	0.0136395	0.0135383	0.0132988	0.0131097	0.0128066	0.0126981	0.0125689	0.0123164	0.0121176	0.0118844	0.0117043	0.0115236	0.0112783	0.0110755	0.0109268	0.0106244
0.0197819	0.01927	0.0190771	0.0192543	0.0187352	0.0184766	0.0184889	0.0182277	0.0179962	0.017918	0.0176541	0.0175779	0.0173048	0.0171331	0.016893	0.0167435	0.0166529	0.0162994	0.0161205	0.015906	0.0158294	0.0156214	0.015483	0.0152018	0.014952	0.0148216	0.0146358	0.014495	0.0144066	0.0141479	0.0140977	0.0140099	0.0138727	0.0137151	0.0135683	0.013302	0.0131625	0.0129802	0.0127335	0.0124936	0.0123602	0.012097	0.0119854	0.0116809	0.011546	0.0113312	0.0111341	0.0109429	0.0107179	0.0104567
0.0199927	0.0197583	0.01965	0.019674	0.0192506	0.0190188	0.0191223	0.0187223	0.0185555	0.0185636	0.0182161	0.0182029	0.0177888	0.0177046	0.0173917	0.0173397	0.0170999	0.0168536	0.0167182	0.0165494	0.0163056	0.0160713	0.0158548	0.0157073	0.0155253	0.0153526	0.015268	0.0150568	0.0149017	0.0147987	0.0146184	0.0144709	0.0143796	0.0142017	0.0141232	0.0138694	0.0137688	0.0135329	0.0132996	0.0130266	0.0128796	0.0125932	0.0125231	0.0123035	0.0120805	0.0118677	0.0117175	0.011431	0.0112463	0.0109722
0.0203661	0.0196911	0.0196264	0.0196283	0.0192789	0.0189568	0.0188605	0.0186879	0.0185774	0.0184377	0.0181299	0.0181282	0.0178125	0.0176603	0.0174292	0.017201	0.0170341	0.0168327	0.016687	0.0165211	0.0162986	0.0160412	0.0158792	0.0157054	0.0154928	0.0153417	0.0152424	0.0150445	0.0149053	0.0147159	0.0145367	0.0144323	0.0142104	0.014095	0.0140704	0.013787	0.0136758	0.0134375	0.0131657	0.0128811	0.0128279	0.0125684	0.0123838	0.0121553	0.0120063	0.0117892	0.0115943	0.0113751	0.0111721	0.0108873
0.0204862	0.020045	0.0196534	0.0197785	0.0194016	0.019133	0.0192302	0.0187537	0.018626	0.0186591	0.0182206	0.0181461	0.0179627	0.01773	0.0175004	0.0173584	0.0172603	0.0168925	0.0167657	0.0165764	0.0163094	0.0161382	0.0160299	0.0157354	0.0155838	0.0153785	0.0152168	0.0150674	0.0149491	0.0148338	0.0146517	0.0144859	0.0143579	0.0142162	0.0141049	0.0138722	0.0137152	0.0134833	0.0132346	0.0130185	0.0128297	0.0125862	0.0124631	0.0121917	0.0120005	0.0118299	0.0116163	0.011411	0.011175	0.0109296
0.0205386	0.0203321	0.0198795	0.0198696	0.0196098	0.0191676	0.0193792	0.0190638	0.018774	0.0187827	0.0183634	0.0183354	0.0181531	0.0179089	0.0176563	0.0175256	0.0174116	0.0171359	0.0169012	0.0166981	0.0165465	0.0163338	0.0162556	0.0158547	0.0157702	0.0155654	0.0154418	0.0152333	0.0150617	0.0149846	0.0147414	0.0146601	0.0145611	0.0144257	0.0142692	0.0140474	0.013901	0.0136698	0.0134129	0.0133212	0.0130776	0.0127871	0.0126936	0.0124088	0.0122014	0.0120152	0.0117727	0.0115606	0.0114681	0.0111598
0.020514	0.0202489	0.0197427	0.019949	0.0196014	0.0192601	0.0193763	0.019065	0.0187279	0.0187511	0.0183992	0.0184028	0.0181282	0.0179339	0.0176384	0.0175348	0.0174016	0.0171846	0.0168771	0.0167562	0.0164955	0.0163256	0.0161475	0.0159549	0.015791	0.0155399	0.0154398	0.0152678	0.0151451	0.0150174	0.0147846	0.0147387	0.014551	0.0143368	0.0142503	0.014082	0.0139185	0.0136729	0.0134327	0.0132159	0.012996	0.0128165	0.0125995	0.0124448	0.0121983	0.0119909	0.0117851	0.0116155	0.0114202	0.0111562
0.020778	0.0201795	0.0199073	0.0200428	0.0196636	0.0192879	0.0192725	0.0189929	0.0188414	0.018877	0.0183872	0.0185106	0.0182206	0.0179426	0.0177272	0.0175101	0.0173731	0.0171475	0.0168791	0.0167536	0.0165609	0.0163957	0.0162171	0.0159811	0.0158014	0.0155594	0.015483	0.0153102	0.0151191	0.0150851	0.014853	0.0146927	0.0145658	0.014422	0.0143432	0.0141488	0.0139126	0.0136709	0.013499	0.0132619	0.0131089	0.0128646	0.0127146	0.0124164	0.0122492	0.012051	0.0118584	0.0116722	0.0114471	0.0111518
0.0213632	0.0209729	0.0207898	0.0205115	0.0204681	0.0201528	0.0200622	0.0197449	0.0194683	0.0196272	0.0191331	0.0191069	0.0188769	0.0187447	0.0184971	0.0181338	0.0181016	0.0178336	0.0177044	0.017321	0.0171903	0.0170467	0.016798	0.016633	0.0163918	0.0161672	0.0161091	0.0159436	0.0158107	0.0156289	0.0154536	0.015391	0.0151808	0.0150066	0.0148856	0.014718	0.0144608	0.0142675	0.0140547	0.0138009	0.0136994	0.0134438	0.0132758	0.0131073	0.0128312	0.0126356	0.0123854	0.012179	0.0119561	0.0117247
0.0214311	0.0209531	0.020725	0.0205913	0.0202307	0.0200538	0.0198688	0.0197407	0.019454	0.0193087	0.0190634	0.0189303	0.018903	0.0186166	0.0184337	0.0181385	0.0179383	0.0179468	0.0176122	0.0174192	0.0172071	0.0169015	0.0168381	0.0166153	0.016353	0.0162204	0.0160649	0.0158831	0.0157916	0.015603	0.0154757	0.0152991	0.0151395	0.0149892	0.0147974	0.0145713	0.0144379	0.0141883	0.0140287	0.0137555	0.0135746	0.0133444	0.0132063	0.0129624	0.0126901	0.0125849	0.0123465	0.0120862	0.0118664	0.0116445
0.0209115	0.0205885	0.0201726	0.0200723	0.0200805	0.0198182	0.0197084	0.0194586	0.0191954	0.0191448	0.0186495	0.0188286	0.0185286	0.0183539	0.0180629	0.0179291	0.0177124	0.0175593	0.017212	0.017084	0.0169129	0.0167161	0.0165178	0.0162848	0.0160901	0.0158705	0.0158574	0.0156103	0.0154531	0.0153566	0.0151801	0.015065	0.0149103	0.0146804	0.0145272	0.0143333	0.0142191	0.014021	0.0137758	0.0135555	0.0133328	0.0131527	0.0129678	0.0127873	0.0125037	0.0123394	0.012158	0.0119179	0.0117216	0.0114302
0.0211588	0.0209286	0.0204653	0.0206047	0.0202505	0.0199132	0.0200665	0.0197272	0.0193677	0.0194079	0.0189689	0.0190999	0.0187025	0.0185857	0.0183777	0.0180927	0.0179157	0.0177025	0.0175178	0.0173171	0.0170766	0.0168404	0.0167389	0.0164505	0.0162012	0.0160862	0.0159985	0.0158274	0.0156349	0.0155369	0.015301	0.0152237	0.015059	0.0149335	0.014807	0.0145814	0.0144163	0.0141567	0.0139417	0.0137838	0.0135464	0.0133309	0.0131659	0.0130015	0.0127483	0.012558	0.0123519	0.0120501	0.0118958	0.0116062
0.0215142	0.020969	0.0206822	0.0206982	0.0204374	0.0201684	0.0201654	0.0198045	0.0197059	0.0196046	0.0191889	0.0191705	0.018975	0.0187486	0.0184531	0.0183241	0.0181893	0.0178922	0.0176478	0.0174969	0.0171862	0.0171599	0.0169638	0.0167081	0.0164668	0.0163473	0.0162414	0.015942	0.015808	0.0156483	0.015548	0.0153994	0.0152548	0.0151044	0.0149933	0.0147806	0.0145794	0.0143489	0.0141177	0.0138983	0.0137374	0.0134824	0.013332	0.0130612	0.0129755	0.0127051	0.0125029	0.0122864	0.0120891	0.0117882
0.0218515	0.0213762	0.0211549	0.0209888	0.0207631	0.0206642	0.0205185	0.0202052	0.0200056	0.0199312	0.0195105	0.0195759	0.0193806	0.0190726	0.0189034	0.0186043	0.0185782	0.0182792	0.0180743	0.0178569	0.0176921	0.017419	0.0172552	0.017028	0.0167735	0.0166564	0.0165531	0.0163035	0.0161765	0.0160451	0.0158927	0.0156846	0.0154891	0.0153863	0.0153259	0.0150783	0.0148522	0.0146205	0.0144147	0.0141498	0.0140307	0.0138538	0.0135656	0.0134298	0.0131435	0.0130029	0.0127257	0.0125318	0.0122975	0.012062
0.0220322	0.0215449	0.021417	0.0212176	0.0209593	0.0205972	0.0206852	0.020357	0.0201226	0.0201271	0.0197586	0.0196897	0.019488	0.0192695	0.0190174	0.0187208	0.0187359	0.0183933	0.0181982	0.0179931	0.0178181	0.0175837	0.0174479	0.0171447	0.0169915	0.0167142	0.0166893	0.0164674	0.0163149	0.0162294	0.0160056	0.0159296	0.0157164	0.0155906	0.0154106	0.0151904	0.0150005	0.0148507	0.0145917	0.0143966	0.0142101	0.0139761	0.0137358	0.0135423	0.0133283	0.0131067	0.0128035	0.0126832	0.0125017	0.0121982
0.0222778	0.0218604	0.0217874	0.0216204	0.0213414	0.0210992	0.0210478	0.0207581	0.0206662	0.0204322	0.0201239	0.0200989	0.0198711	0.0196625	0.0193702	0.0192327	0.0190464	0.0187607	0.0185158	0.0184147	0.0181577	0.0179644	0.0177547	0.0174441	0.0173799	0.0171153	0.0169912	0.0168579	0.0167143	0.0165586	0.0164049	0.0162439	0.0161382	0.015958	0.0157984	0.015647	0.0154078	0.0151313	0.0149489	0.0147108	0.0145784	0.0143289	0.0141112	0.0138973	0.0137187	0.0134602	0.0132382	0.01309	0.0128484	0.0126156
0.0226173	0.0220527	0.0218661	0.0218425	0.021448	0.0212876	0.0211981	0.0208256	0.0206881	0.0206129	0.0201723	0.0202414	0.019959	0.0197657	0.0195184	0.0192649	0.019154	0.0188776	0.0186446	0.0184086	0.0182378	0.0180165	0.0179128	0.0175934	0.0174208	0.017147	0.0170869	0.0169379	0.0167317	0.0165704	0.01645	0.0162983	0.0160929	0.0160372	0.0158491	0.015718	0.0155027	0.0152628	0.0149857	0.0148032	0.0146432	0.0143669	0.0141734	0.0139611	0.0137483	0.0135222	0.0132911	0.0130961	0.0128387	0.0126188
0.0228993	0.0224367	0.0221132	0.0220986	0.0217154	0.0217133	0.0215584	0.0213704	0.021044	0.0209844	0.0205942	0.0204441	0.0203777	0.0201286	0.019919	0.019595	0.0195057	0.0192338	0.0189726	0.0188374	0.0186367	0.0184063	0.0183027	0.0180007	0.0177257	0.017526	0.0174719	0.0172339	0.0170858	0.0169058	0.0167597	0.0166884	0.0164626	0.016356	0.0162247	0.0160358	0.0158271	0.0156033	0.0153505	0.0151213	0.0149418	0.0147307	0.0145541	0.0142571	0.0140463	0.0139073	0.0136795	0.0134138	0.0132146	0.0129666
0.0228389	0.022227	0.0220811	0.0221983	0.0216388	0.0216155	0.0215878	0.0211876	0.0210584	0.0209474	0.0206766	0.0206339	0.020215	0.0200358	0.0198266	0.0195537	0.0194581	0.019201	0.0190075	0.018737	0.018438	0.0183881	0.0181924	0.0179176	0.0178217	0.0175589	0.0174002	0.0172737	0.0170771	0.0168882	0.0167066	0.0165841	0.0164444	0.0163645	0.0161354	0.015924	0.0158276	0.0155013	0.0152658	0.0150982	0.014937	0.0146541	0.0144825	0.0142639	0.0140577	0.0138468	0.0136489	0.0133546	0.0131581	0.0128647
0.022965	0.0223502	0.0221938	0.0221464	0.0218654	0.0216049	0.0214409	0.0211877	0.0209871	0.0209647	0.0206354	0.0206927	0.0202885	0.0201666	0.0198931	0.0196515	0.0194856	0.0192845	0.0190204	0.0188405	0.0185965	0.0184228	0.0181976	0.0179454	0.0177803	0.0176025	0.0174392	0.0172093	0.0170042	0.0169946	0.0167472	0.0166542	0.0164915	0.0163678	0.0162261	0.0160172	0.0158722	0.015574	0.0154061	0.015201	0.0149795	0.0146834	0.0145782	0.0143853	0.0141331	0.0139303	0.0137298	0.0134928	0.0132262	0.0129635
0.0231584	0.0226088	0.0225269	0.0222365	0.021968	0.0217688	0.0216388	0.021353	0.0212131	0.0210466	0.0207365	0.0207266	0.0203897	0.0201881	0.0199515	0.019751	0.0195523	0.0193193	0.0191739	0.0188887	0.0186949	0.0183904	0.0183397	0.0180479	0.0178457	0.0175348	0.0175451	0.0173886	0.0170778	0.0170756	0.0169159	0.01673	0.0165115	0.0164222	0.016232	0.0160271	0.0158714	0.0156321	0.0154694	0.0152234	0.0150791	0.0148103	0.0146065	0.0143617	0.0141661	0.0139131	0.0136793	0.0135576	0.013267	0.0130567
0.0232182	0.0229575	0.0225942	0.022547	0.0222399	0.0219931	0.0219562	0.0216175	0.0214133	0.0214763	0.0210234	0.0209083	0.0206634	0.0205745	0.0202431	0.0200242	0.0199007	0.0196729	0.0193905	0.0192359	0.0190193	0.0188067	0.0186227	0.0182682	0.0181575	0.0180101	0.0178465	0.0175643	0.0173858	0.0173136	0.0171068	0.0169499	0.0168975	0.0167368	0.0165466	0.0163525	0.0161919	0.0160166	0.0157225	0.0155877	0.0153612	0.0150544	0.0148343	0.0146506	0.0144769	0.0143113	0.0139993	0.0137899	0.0136441	0.0133418
0.0236497	0.0230965	0.022936	0.0228574	0.022487	0.0223004	0.022352	0.0218331	0.0217515	0.0217515	0.0211768	0.0213187	0.0209562	0.0208035	0.0204184	0.0203176	0.0201116	0.0198415	0.0195952	0.0194001	0.0192482	0.0190681	0.0187826	0.0185623	0.0182994	0.0182299	0.0181121	0.0178125	0.0176829	0.0176455	0.0173839	0.0172809	0.0170868	0.0169949	0.0168083	0.0166055	0.0164188	0.0162311	0.0159818	0.0157246	0.0155739	0.015276	0.0150807	0.0149211	0.0146638	0.0144933	0.0142702	0.0141057	0.0138453	0.0135125
0.0235586	0.0231561	0.0230143	0.0229311	0.0225004	0.0222958	0.0222528	0.0219654	0.0216853	0.0217033	0.0212591	0.0211754	0.0210757	0.0207073	0.0205391	0.0201939	0.0199631	0.0198289	0.0197242	0.0194201	0.0191525	0.0189679	0.0187817	0.0185517	0.0183441	0.0181023	0.0179589	0.0178362	0.0176534	0.0175706	0.0173649	0.0171776	0.0170072	0.0169041	0.0167749	0.0165376	0.0163192	0.0160619	0.0159332	0.0156517	0.0154836	0.0151271	0.015011	0.014812	0.0145126	0.0144318	0.0141399	0.0139533	0.0137465	0.0134311
0.0238308	0.0234641	0.0232382	0.0231504	0.0229187	0.0223458	0.0226013	0.0221541	0.0220073	0.021985	0.0215227	0.0215884	0.0211242	0.0210613	0.0207985	0.0204463	0.0204798	0.0201335	0.0198322	0.0196566	0.0194529	0.0192528	0.0191054	0.018808	0.0185897	0.0183775	0.0183113	0.0181194	0.0179785	0.0177375	0.0176345	0.0174792	0.0173977	0.0171404	0.0170316	0.0167526	0.0165871	0.0164491	0.016228	0.0159655	0.0157827	0.0153688	0.0153312	0.015053	0.0149218	0.0147319	0.0145307	0.0143121	0.0140564	0.013689
0.0240219	0.0236706	0.0233519	0.0232339	0.0230105	0.0226616	0.0227256	0.0224689	0.0220953	0.0221221	0.021832	0.021804	0.021505	0.0212439	0.0210233	0.0207325	0.0206607	0.0203795	0.0200328	0.0198482	0.0196362	0.0194883	0.0192281	0.0190172	0.018789	0.0186089	0.0185549	0.0183262	0.0181515	0.0179554	0.0177698	0.0176717	0.0176152	0.0173318	0.0172228	0.0168954	0.0168175	0.0166247	0.0163705	0.0161464	0.0159985	0.0156671	0.0155237	0.0152164	0.0150456	0.0149662	0.0147017	0.014426	0.0142656	0.0139304
0.0245369	0.0241041	0.02385	0.0235475	0.0233753	0.0231226	0.022967	0.0227171	0.0226071	0.022582	0.022189	0.0220533	0.0218634	0.0216114	0.0213678	0.0210577	0.020853	0.0207208	0.0203857	0.020266	0.0199574	0.0197851	0.0195927	0.0193242	0.0191519	0.0189674	0.0188294	0.0186066	0.0184639	0.0182611	0.0181108	0.0180172	0.017884	0.0176546	0.0175826	0.0173422	0.0171105	0.0168378	0.0167037	0.0164016	0.0162857	0.0160052	0.0157902	0.0155475	0.0153427	0.0151146	0.0149344	0.0147223	0.0144956	0.0142705
0.0244153	0.0238894	0.0237299	0.0236374	0.0234208	0.0230435	0.022966	0.0228494	0.02252	0.0224118	0.0220638	0.0220024	0.0218721	0.0215911	0.0213447	0.0210185	0.0209337	0.0207016	0.0204015	0.0200629	0.019933	0.0196641	0.0195332	0.0192273	0.0191211	0.0189597	0.0188003	0.0186398	0.0185351	0.018225	0.0180669	0.0179862	0.017867	0.0176302	0.0174803	0.0173115	0.0171636	0.0168971	0.0166582	0.0164418	0.0162634	0.0160424	0.0158756	0.0155573	0.0152782	0.01517	0.0149037	0.0147679	0.0144775	0.0141674
0.024739	0.0241522	0.0239815	0.0237243	0.0234901	0.0231983	0.0232036	0.022971	0.0226279	0.0225429	0.0222918	0.022122	0.0220119	0.0216515	0.0216205	0.0211701	0.0209826	0.0208546	0.0205791	0.0203632	0.0201453	0.0198681	0.0196939	0.0194634	0.0193639	0.019024	0.0189641	0.0187754	0.0186105	0.0183337	0.0182141	0.0180343	0.017927	0.0177886	0.0176144	0.0174641	0.01718	0.0170041	0.0167012	0.0165476	0.0163641	0.0161552	0.0158883	0.0156762	0.0153898	0.0153013	0.0149967	0.014802	0.0146042	0.0143322
0.0246746	0.0244399	0.0240436	0.0238174	0.023698	0.0233302	0.0234855	0.0230875	0.0228237	0.0226904	0.022349	0.0223982	0.0220748	0.0219002	0.0216127	0.0213682	0.0212462	0.021018	0.0207532	0.0205364	0.0202763	0.0201084	0.0199389	0.0196645	0.0194417	0.0192501	0.0190771	0.0188679	0.0187431	0.0185034	0.0184415	0.0182636	0.0180337	0.0179277	0.0177861	0.0175946	0.0173821	0.0171505	0.0169963	0.0166926	0.0166031	0.0163155	0.0161298	0.0158047	0.0156159	0.0154659	0.0152349	0.0151019	0.0147933	0.0145351
0.0250854	0.024708	0.0243715	0.024321	0.0238321	0.0236615	0.0235903	0.0234075	0.0229402	0.0229394	0.0226047	0.0227068	0.0222703	0.0221349	0.021859	0.0216587	0.0214333	0.0211877	0.0209459	0.0207243	0.0205349	0.0200911	0.020045	0.019834	0.0197039	0.0194124	0.019262	0.0191138	0.0189678	0.018713	0.0186508	0.0185072	0.0182026	0.0181232	0.0179565	0.0178151	0.0175021	0.0172892	0.0171149	0.0169048	0.0167362	0.0165681	0.0162762	0.016032	0.0158487	0.015525	0.0153584	0.0152475	0.0149467	0.0146797
0.0250295	0.0246653	0.0244953	0.0243712	0.0239864	0.0238063	0.0238169	0.0233192	0.0232157	0.0231398	0.0226608	0.0227738	0.0224899	0.0222829	0.0219499	0.0217221	0.0216167	0.0212763	0.0210472	0.0207832	0.0206717	0.0203391	0.0201082	0.0199254	0.0197786	0.0195713	0.0193699	0.0192327	0.0191093	0.0188945	0.0187255	0.018529	0.0184333	0.0182231	0.0181119	0.0179763	0.0176498	0.017403	0.0172812	0.0169385	0.0168401	0.0165784	0.0164069	0.0161596	0.0159819	0.0157238	0.0155389	0.0153218	0.0151293	0.0148495
0.0255721	0.025119	0.024737	0.0245595	0.0243284	0.0240692	0.0240931	0.0237177	0.0234115	0.0234739	0.0230068	0.023051	0.0228105	0.0225063	0.0222935	0.0220301	0.0218613	0.0216033	0.0213277	0.021191	0.02092	0.0206712	0.0204452	0.0202701	0.0199484	0.0198068	0.0196329	0.0195277	0.019391	0.0191506	0.0190201	0.0188539	0.0186518	0.0184243	0.0183649	0.0180829	0.0179212	0.0177029	0.0174353	0.0172145	0.0171003	0.0167978	0.0167047	0.0164179	0.0162014	0.0159292	0.0157455	0.0154888	0.015357	0.0151151
0.0253224	0.0249905	0.024916	0.0246915	0.0244351	0.0240542	0.0240727	0.0237803	0.0234797	0.0235422	0.023017	0.0230142	0.0226747	0.0225792	0.0222547	0.0219722	0.0219463	0.0215232	0.0212626	0.0211023	0.0209542	0.0206558	0.0204751	0.0201847	0.0199975	0.01985	0.0196371	0.0195804	0.0193581	0.01916	0.0189624	0.0188662	0.0187831	0.0185173	0.0184697	0.0181337	0.018005	0.0178036	0.0176058	0.0173587	0.017104	0.0168101	0.0166535	0.0164039	0.0162243	0.0160032	0.0158504	0.0156319	0.0153941	0.0151136
0.0256235	0.0252694	0.0250187	0.0248459	0.0244536	0.0242408	0.0243963	0.0239561	0.0237146	0.0237008	0.0232262	0.0232392	0.0229392	0.0226928	0.0225521	0.0221882	0.0220414	0.0217954	0.021482	0.0213053	0.0211559	0.020811	0.020582	0.020399	0.0202251	0.0199561	0.0198121	0.0196921	0.0194816	0.0193241	0.0191933	0.0190641	0.0189309	0.0187701	0.0185964	0.0183395	0.0181274	0.0179709	0.0177647	0.0175859	0.0174417	0.0171101	0.016965	0.0167069	0.0164387	0.0161863	0.0160158	0.0157538	0.015593	0.0153307
0.02575	0.0253226	0.0248178	0.0249746	0.0246723	0.0242758	0.0242667	0.0238799	0.0238591	0.0236489	0.0232079	0.023222	0.0229268	0.0227989	0.0224177	0.0222257	0.0220699	0.0217571	0.0216442	0.0212657	0.0210716	0.020869	0.0207001	0.0204673	0.0202525	0.0201715	0.0198498	0.0196959	0.0195738	0.0193429	0.0191411	0.0190762	0.01896	0.0186793	0.0185253	0.0183565	0.0181783	0.0178936	0.0178015	0.0175634	0.0173154	0.0170682	0.016899	0.0166536	0.0163695	0.0162526	0.0159435	0.0157987	0.0155432	0.0153136
0.0266476	0.0263581	0.0262431	0.0261509	0.0259094	0.0254387	0.0255971	0.0252529	0.0251058	0.0248396	0.0245967	0.0245828	0.0241652	0.0239987	0.0237151	0.0235083	0.0233343	0.0229945	0.0228514	0.0226098	0.0222697	0.0220535	0.021866	0.0216491	0.0214864	0.0212862	0.0210403	0.0207973	0.02074	0.0205245	0.0203867	0.0202362	0.020104	0.0199536	0.0196992	0.0195391	0.0192895	0.0191716	0.0189765	0.0186319	0.0184449	0.0182522	0.018006	0.0178172	0.0175698	0.0173407	0.0172135	0.0170877	0.0167944	0.0164678
0.0281048	0.0274538	0.0272917	0.0271503	0.0268841	0.0266009	0.0265837	0.0262368	0.0260213	0.025807	0.0254752	0.0255256	0.0251729	0.0249649	0.0247409	0.0244216	0.0242717	0.0239949	0.0236978	0.0234074	0.023218	0.0229586	0.0227879	0.0224921	0.0223526	0.0221311	0.0219703	0.0217663	0.0215142	0.0213915	0.0211492	0.0210668	0.0209155	0.020763	0.0205612	0.0203328	0.0201067	0.0199575	0.0197929	0.0194498	0.0191995	0.019065	0.0187328	0.0185404	0.0183374	0.0181384	0.0179278	0.0177279	0.0174977	0.0172145
0.028856	0.0285218	0.028228	0.0280018	0.0277026	0.0275064	0.0274408	0.0270509	0.0269576	0.0267476	0.0264327	0.026372	0.0260704	0.0258047	0.0255007	0.0252545	0.0250956	0.0248553	0.0245587	0.0242916	0.0241076	0.0237959	0.0236296	0.0234279	0.0232103	0.0230121	0.0227653	0.0225936	0.0223929	0.0222513	0.0220814	0.0218594	0.0217699	0.0216339	0.0213462	0.0211276	0.0210254	0.0207953	0.0206434	0.0203481	0.0201592	0.0199004	0.0197312	0.0195003	0.0192056	0.0189956	0.0187949	0.0186905	0.018386	0.018133
0.0297612	0.0292936	0.0288038	0.0288135	0.0284623	0.0283367	0.028174	0.0279462	0.0276069	0.0275217	0.0271205	0.0269514	0.0268859	0.0264749	0.0263447	0.0258946	0.0256863	0.0256152	0.0251133	0.0249848	0.024747	0.0244584	0.0242108	0.0240662	0.0239003	0.0236622	0.0235844	0.0233065	0.0230729	0.0228849	0.0227578	0.022591	0.022469	0.0222278	0.0219855	0.0217752	0.0215711	0.0213256	0.021204	0.0209326	0.020677	0.0205229	0.0202352	0.0199867	0.0197599	0.0195647	0.0193796	0.0191543	0.0189989	0.0186878
0.0304643	0.0299775	0.0298216	0.0296244	0.0291937	0.0290321	0.0289501	0.0286588	0.0284292	0.0282786	0.0278191	0.0278843	0.0274641	0.0272214	0.0269522	0.0267924	0.0264499	0.0261883	0.0260429	0.0258095	0.0254836	0.0251964	0.0250237	0.0248208	0.0246091	0.0244285	0.0241263	0.0239279	0.0237879	0.0235893	0.0233706	0.0233351	0.0231305	0.0229698	0.0226993	0.0225098	0.0223095	0.022053	0.021975	0.0216672	0.0214462	0.0212094	0.0209252	0.0207946	0.0205667	0.0202893	0.020144	0.019903	0.0197361	0.0195123
0.0309218	0.0302793	0.0302054	0.0301681	0.0297945	0.0295704	0.0294392	0.0289973	0.028941	0.0287167	0.0283417	0.0283372	0.0279458	0.0276907	0.0274327	0.027178	0.0269895	0.0267706	0.0264042	0.0261772	0.0259829	0.025595	0.0254593	0.0251856	0.0250039	0.0247937	0.0246532	0.0244368	0.0243585	0.0240447	0.0239514	0.0236879	0.0236053	0.0233328	0.0232584	0.0230111	0.022756	0.0225853	0.0223969	0.0220848	0.0219537	0.0217052	0.0214356	0.0212173	0.0209681	0.0207131	0.0205716	0.0204065	0.0201983	0.0198433
0.0318208	0.0313662	0.0310861	0.0308919	0.0307251	0.030261	0.0303467	0.0299016	0.0297118	0.0295471	0.0291927	0.0291588	0.0287292	0.0285611	0.0282584	0.0279884	0.0278447	0.0275015	0.0272773	0.0270188	0.0267834	0.0264615	0.026282	0.0260607	0.0257527	0.0255824	0.0254869	0.0252799	0.0251701	0.0249033	0.0247927	0.0246581	0.0244098	0.0243027	0.0241013	0.0239582	0.023588	0.0234741	0.023297	0.0229917	0.0227646	0.0224801	0.0222533	0.0221129	0.0217869	0.0216596	0.0215083	0.0212962	0.0210657	0.0207588
0.0320849	0.0316499	0.0314651	0.0314123	0.0310342	0.03076	0.0307752	0.0304493	0.0301652	0.0300282	0.0296285	0.0296643	0.0293462	0.0290558	0.0287752	0.0285594	0.028288	0.0279378	0.0277884	0.0275882	0.0272514	0.0269164	0.026858	0.0265877	0.0263027	0.0260776	0.0259201	0.0256815	0.0255082	0.0254222	0.0251875	0.0250954	0.0248733	0.0246482	0.0245523	0.0242985	0.0241049	0.0237836	0.0236651	0.0234781	0.0232388	0.0229909	0.0227714	0.0225234	0.0222717	0.0220358	0.0218969	0.0217447	0.0215755	0.0212536
0.0327907	0.0322515	0.0318956	0.0318981	0.0316321	0.0312251	0.031125	0.0310205	0.0307287	0.0305233	0.03018	0.0300132	0.0298087	0.0294875	0.0291695	0.0288992	0.0288445	0.0284998	0.0282459	0.0279873	0.027695	0.0273746	0.0272288	0.0269344	0.0267919	0.0265306	0.0263876	0.0262011	0.0260427	0.025849	0.0255876	0.025459	0.0253056	0.0251434	0.0249753	0.0247318	0.0244763	0.024307	0.024109	0.0238694	0.0236214	0.0234772	0.0231944	0.0229564	0.0227248	0.0224813	0.0222684	0.0221622	0.0218912	0.021716
0.0330387	0.0324396	0.0324473	0.0323239	0.0320152	0.0317648	0.0317317	0.031346	0.0310219	0.0309933	0.030651	0.0305233	0.0302318	0.0299449	0.0297995	0.0294462	0.0291931	0.029008	0.0287171	0.0284478	0.028241	0.0278832	0.0276846	0.0274067	0.027198	0.027096	0.0268628	0.0266569	0.0264844	0.0262864	0.0261838	0.0259461	0.0257707	0.0256496	0.0254812	0.0251682	0.0250126	0.0247871	0.0245253	0.024343	0.024187	0.0239255	0.0236563	0.0233904	0.0231938	0.0229589	0.0227522	0.0226088	0.0223813	0.0221925
0.0337856	0.0333311	0.0330145	0.0327438	0.0324852	0.0321978	0.0321642	0.0318781	0.0316388	0.0313916	0.031192	0.0311266	0.0307459	0.0304889	0.0303368	0.0299847	0.029895	0.0294808	0.0291612	0.0289962	0.0287369	0.0283878	0.0281527	0.0279728	0.0277232	0.0275387	0.0274855	0.0271366	0.0269362	0.0267565	0.0266762	0.0264653	0.0262592	0.0261541	0.0259987	0.0257115	0.0255502	0.0252855	0.0250906	0.0249073	0.0246695	0.0244493	0.0242365	0.0239215	0.0237124	0.0235731	0.0234182	0.0231747	0.0229501	0.0227263
0.0342144	0.0337333	0.0335198	0.0332683	0.0330437	0.0326483	0.0327486	0.0322773	0.0320151	0.031961	0.0315691	0.0314637	0.0313123	0.0309708	0.0307598	0.0304016	0.0302585	0.0299584	0.0296561	0.0294252	0.0293059	0.0288584	0.0287634	0.0284047	0.0282073	0.0280427	0.0278337	0.0276844	0.0274011	0.0272456	0.0270962	0.0269587	0.0267082	0.0265424	0.0263661	0.026115	0.0259526	0.02582	0.0255028	0.0252977	0.025165	0.024863	0.0246727	0.0243957	0.0242625	0.0238635	0.0238369	0.0236022	0.0234101	0.0231806
0.0346078	0.0342086	0.0339524	0.0337255	0.0335626	0.0332082	0.033196	0.0328925	0.0326006	0.032605	0.0320688	0.0320044	0.0317295	0.031503	0.0313398	0.0309731	0.0307821	0.0304873	0.0302353	0.0299773	0.0297572	0.0293672	0.0292598	0.0290476	0.0288143	0.02852	0.0284145	0.0281942	0.0279584	0.0277878	0.0276988	0.0275162	0.0273256	0.027179	0.0269301	0.0266531	0.0265601	0.0263399	0.0261365	0.0257845	0.0256575	0.025445	0.0252603	0.0250011	0.0248149	0.0245545	0.0244076	0.0241588	0.0239671	0.0237382
0.0351761	0.0346975	0.0343294	0.0342549	0.0341017	0.0337488	0.0336597	0.0333353	0.0330659	0.0330264	0.0326952	0.0324111	0.0323023	0.0318778	0.031817	0.031374	0.0312372	0.0310209	0.0306287	0.0304918	0.03014	0.0298354	0.0296669	0.0294493	0.0291665	0.0289779	0.0287702	0.028626	0.0284381	0.0283026	0.0281379	0.027838	0.0277759	0.0275662	0.0274774	0.0271276	0.0269432	0.0267187	0.0265354	0.0262698	0.0260838	0.0258545	0.0257068	0.0255156	0.0252766	0.0249991	0.0247927	0.0245981	0.0244368	0.024173
0.0354451	0.0350136	0.0348071	0.0347526	0.0345464	0.0342243	0.033902	0.0337217	0.0335526	0.0334167	0.0330535	0.0327727	0.0326121	0.0323425	0.0320625	0.0317608	0.0315631	0.0313767	0.030993	0.0308621	0.0305495	0.0304097	0.0299911	0.0298212	0.0296231	0.0292957	0.0292192	0.0289855	0.0288191	0.0286172	0.0284142	0.0282891	0.0280383	0.0279515	0.027729	0.027585	0.0274241	0.0271189	0.0268822	0.0267124	0.0265127	0.0262673	0.0260332	0.0258639	0.0256106	0.0254389	0.0251208	0.025067	0.0247976	0.0246097
0.0359818	0.0355468	0.0353473	0.0351684	0.0349775	0.0345853	0.034457	0.0341991	0.0339422	0.0338247	0.0333999	0.0334017	0.0330478	0.0327951	0.0325724	0.0321667	0.032075	0.0317256	0.0315105	0.0312663	0.0309992	0.0307737	0.030463	0.0302581	0.030039	0.0298011	0.0296419	0.0294013	0.0292923	0.029091	0.0289667	0.0287361	0.0285809	0.0284572	0.0282067	0.028099	0.0278486	0.027604	0.0273612	0.0272151	0.0269945	0.0268863	0.0265941	0.0263728	0.0261338	0.0259457	0.0257171	0.0255163	0.0252861	0.0251095
0.0363301	0.035952	0.0358507	0.035489	0.0353792	0.0349427	0.0350268	0.0346494	0.0342869	0.0342043	0.0338417	0.0338419	0.0334163	0.0332362	0.0329561	0.0327513	0.0325208	0.0320974	0.0319626	0.031736	0.0314702	0.0311673	0.0309482	0.0306598	0.0305427	0.0302625	0.0301283	0.0298658	0.0296682	0.029527	0.0294563	0.0292005	0.0290748	0.0288829	0.0287032	0.0284997	0.0283554	0.0280069	0.0278719	0.0276823	0.0274517	0.027205	0.0271367	0.0268032	0.0266381	0.026355	0.0261786	0.0260535	0.0258773	0.0255799
0.0367118	0.0363806	0.0361165	0.0358524	0.0354754	0.035274	0.0353547	0.0349567	0.0346086	0.0345404	0.0342077	0.034175	0.0337696	0.0334869	0.0333641	0.0330185	0.0328085	0.0326163	0.0323384	0.0320603	0.0318496	0.0315252	0.0312291	0.0310657	0.0309715	0.0306807	0.0304973	0.0302783	0.029996	0.0299359	0.0297912	0.0295988	0.0294333	0.0292723	0.0290831	0.0288922	0.0286029	0.0284427	0.0282777	0.0279816	0.0278853	0.0276233	0.0274234	0.0271605	0.0270086	0.0266778	0.0266267	0.0262911	0.0262219	0.0259852
0.0369803	0.0365194	0.0361918	0.0363068	0.035822	0.0355161	0.035592	0.0351861	0.0349338	0.0347835	0.0344139	0.0343677	0.0340591	0.0337985	0.033617	0.033258	0.0331161	0.0328562	0.0324764	0.0323132	0.0320645	0.0316769	0.0314946	0.0313538	0.0310717	0.0308101	0.0306752	0.0305471	0.030271	0.0301928	0.0299957	0.0297985	0.0297251	0.0295482	0.0292992	0.0291479	0.0288907	0.0287288	0.0285282	0.0282886	0.0280993	0.027861	0.0276269	0.02738	0.0272493	0.0270513	0.0268617	0.0266594	0.0264604	0.0262447
0.0373184	0.0369737	0.0366594	0.0364951	0.0361695	0.0360214	0.0358243	0.0356703	0.0352779	0.0351726	0.0348442	0.0346718	0.0344361	0.0341046	0.0340035	0.0336149	0.0335231	0.0331806	0.0329887	0.0326847	0.0324435	0.0320159	0.0318936	0.0316885	0.0314903	0.0312143	0.0311254	0.0309701	0.0307037	0.0305711	0.030435	0.0302564	0.0300695	0.0299047	0.0297148	0.0295173	0.0293377	0.0290837	0.0288344	0.0287174	0.0284949	0.0282298	0.0280642	0.0278111	0.0277285	0.0274745	0.027205	0.0271241	0.0269669	0.0266273
0.0379657	0.0375824	0.0375067	0.0372258	0.0371088	0.0367233	0.0365919	0.0363019	0.0360821	0.035922	0.0355158	0.0354887	0.0351975	0.0349402	0.0347014	0.0343655	0.0342038	0.0340108	0.0336284	0.0333928	0.0331874	0.0328422	0.0327412	0.0325975	0.0323593	0.0320573	0.0319309	0.0316755	0.0315251	0.0314006	0.0311833	0.0310581	0.0308824	0.0306707	0.0304888	0.0302696	0.0300831	0.0298972	0.0297232	0.029553	0.0292978	0.0290155	0.0288185	0.0286699	0.0284268	0.0282819	0.0280536	0.0278436	0.0276951	0.0275418
0.0389559	0.0384151	0.0381738	0.038047	0.0377632	0.0376442	0.0371849	0.0370749	0.0368817	0.036672	0.0362631	0.0363729	0.0360415	0.0357304	0.0354938	0.035121	0.035034	0.0348081	0.0344171	0.0341922	0.0340039	0.0337072	0.0334393	0.033277	0.0330964	0.0328313	0.0327279	0.0324395	0.0323902	0.0321845	0.0320273	0.0318755	0.0316729	0.0315193	0.0313583	0.0311574	0.0309651	0.0307045	0.0305843	0.0304232	0.0301786	0.029954	0.0298095	0.0295925	0.0293805	0.0291353	0.0289741	0.0288377	0.0286773	0.0283545
0.0395475	0.0391182	0.0386179	0.0386216	0.038258	0.0379924	0.037949	0.0375855	0.0374187	0.037215	0.0368992	0.0368071	0.03655	0.0362525	0.0361087	0.0357486	0.0356444	0.0352774	0.0350334	0.0349362	0.0346008	0.0343126	0.0341188	0.0338541	0.0337347	0.0334182	0.0333275	0.0330909	0.0329302	0.0327513	0.0326507	0.0324898	0.0322504	0.0321038	0.0320327	0.0317422	0.0315955	0.0313338	0.0312626	0.0310206	0.030892	0.0306686	0.030507	0.0302892	0.0300468	0.0297936	0.0296979	0.0295235	0.0293249	0.029052
0.0397169	0.0396119	0.0391485	0.0390488	0.0388071	0.038662	0.0382868	0.0382122	0.0378531	0.0376898	0.0374972	0.0372481	0.0370298	0.0366662	0.0365572	0.036204	0.0360016	0.0357831	0.0354497	0.0352752	0.0350542	0.0348219	0.0345474	0.0341999	0.0341051	0.0338646	0.0337244	0.0334488	0.0333773	0.0333047	0.0330594	0.0328814	0.032813	0.0325896	0.0324732	0.0322454	0.0320407	0.0318648	0.0316562	0.0314744	0.0312658	0.0310792	0.0308652	0.0307018	0.0304762	0.0302966	0.0301418	0.0299884	0.0298168	0.0295692
0.040431	0.0400067	0.0397241	0.0394867	0.0392425	0.0390642	0.0388682	0.038671	0.0382862	0.0382422	0.0378225	0.0378382	0.0375583	0.0373173	0.0369698	0.0367206	0.0366028	0.0362902	0.0359254	0.0358806	0.0355366	0.0352789	0.0350608	0.0348429	0.0346792	0.0344765	0.034336	0.0341171	0.0339209	0.0337943	0.0336284	0.0334877	0.0333876	0.0332099	0.0331742	0.0328037	0.0326629	0.032543	0.0322942	0.0321376	0.0319719	0.0317532	0.0315837	0.0313084	0.031067	0.0309692	0.030801	0.030669	0.0305107	0.0302842
0.0409231	0.0402649	0.0401506	0.0398885	0.0395025	0.039313	0.0391499	0.0389995	0.0386368	0.0386111	0.0383585	0.0381338	0.0378902	0.0376632	0.0374053	0.0370467	0.0369361	0.0366999	0.0363372	0.0362405	0.0358648	0.0357064	0.0353427	0.0351641	0.035114	0.0348071	0.0347411	0.0344577	0.034338	0.0342316	0.0339951	0.0338093	0.0337135	0.0335496	0.0334768	0.0331951	0.0330645	0.0328804	0.0327275	0.032399	0.0323046	0.0321295	0.0319306	0.031749	0.0315078	0.0312822	0.0312112	0.0309791	0.0308892	0.0306643
0.0411568	0.0406989	0.0405878	0.0403504	0.0400986	0.0397635	0.0397516	0.0393774	0.0391941	0.0391438	0.0386836	0.03857	0.0383308	0.0381306	0.0378842	0.0375972	0.0374326	0.0371437	0.0367966	0.0366859	0.0364402	0.0362859	0.0358036	0.0357395	0.0355054	0.0353091	0.0352354	0.0349472	0.0348083	0.0347227	0.0345389	0.0344173	0.0342649	0.0340447	0.034033	0.0338022	0.0336142	0.03346	0.0332851	0.0330045	0.0329042	0.0326963	0.032547	0.0322462	0.0321164	0.0319931	0.03177	0.0316349	0.0314356	0.031243
0.0415836	0.0413148	0.0409235	0.0407857	0.0405126	0.0402091	0.0401157	0.0398493	0.0396301	0.0394506	0.0390473	0.0390446	0.0387517	0.0385622	0.0383095	0.0379631	0.0378555	0.0376179	0.0372593	0.0371332	0.0368713	0.0366118	0.0363892	0.0362402	0.0360089	0.0358305	0.0357154	0.0355093	0.0353401	0.0351897	0.0349625	0.0349034	0.03478	0.0346168	0.0345431	0.0342567	0.0341407	0.0339491	0.0337308	0.0335626	0.0333785	0.0330898	0.0330235	0.032889	0.0326486	0.0325207	0.0323205	0.0321151	0.0319762	0.0317684
0.0419099	0.0415618	0.0413362	0.0409993	0.0409899	0.0405806	0.0404804	0.0401636	0.0399146	0.0396973	0.0393922	0.0393403	0.0390982	0.0388095	0.0386314	0.0383073	0.0381092	0.0379635	0.0376349	0.0374501	0.0372079	0.0369857	0.0366033	0.0364885	0.0363048	0.0361692	0.036106	0.0358318	0.0356443	0.0354991	0.0352835	0.0352029	0.034985	0.0349203	0.0348643	0.0346255	0.034363	0.0342664	0.0340513	0.0338333	0.0336877	0.0335114	0.0333322	0.0331387	0.0330051	0.0328521	0.0326554	0.0325273	0.0322903	0.0321295
0.0421405	0.0419245	0.0416377	0.041395	0.0412214	0.0408541	0.0408666	0.0405896	0.0401875	0.0400855	0.039733	0.0397944	0.0394118	0.0392263	0.0389497	0.0385345	0.0385505	0.0383583	0.0379556	0.0378247	0.0375819	0.0373628	0.0371463	0.0368873	0.03671	0.0365544	0.0364355	0.0362771	0.0361086	0.0359324	0.0358029	0.0356144	0.0354598	0.0352854	0.0352481	0.0349979	0.0348381	0.0346921	0.0344514	0.0342495	0.0340688	0.0339547	0.0337587	0.0336281	0.0334124	0.0332822	0.0331264	0.0329744	0.032803	0.0325653
0.0434689	0.0431112	0.0426712	0.0427843	0.0425235	0.0421563	0.0420142	0.0418199	0.0415602	0.0414758	0.0411153	0.0410376	0.0406846	0.0405057	0.040272	0.0399797	0.0397986	0.0395463	0.0392375	0.0391192	0.0388873	0.0386155	0.0383641	0.0382356	0.038101	0.0379155	0.0378359	0.0375594	0.0374096	0.0373294	0.0371655	0.0370208	0.0368257	0.0367163	0.0366492	0.0364793	0.0362688	0.0361333	0.0359924	0.0356926	0.0355903	0.0354841	0.0353362	0.0350939	0.0349251	0.0348162	0.0346836	0.0345288	0.0343615	0.0341847
0.044289	0.0439505	0.0437403	0.0435602	0.0433869	0.0431445	0.0428707	0.0426975	0.0424413	0.0422979	0.0419719	0.0418501	0.0415881	0.0413878	0.0412128	0.0408702	0.0407786	0.0404288	0.0402697	0.040068	0.0397846	0.039525	0.039327	0.0391133	0.0389678	0.0388348	0.0387011	0.0385238	0.0384284	0.0382365	0.0381876	0.0380455	0.0378661	0.0377063	0.0376252	0.0374653	0.0372587	0.0371283	0.0369903	0.0368208	0.0365714	0.0364924	0.0363607	0.0362002	0.0360516	0.0359094	0.0357707	0.0356723	0.035516	0.0353013
0.0451898	0.0446026	0.0444789	0.0443085	0.0440573	0.0436511	0.0436037	0.0434045	0.043189	0.0430434	0.042779	0.0425352	0.0423621	0.0421395	0.0419184	0.0415532	0.0414428	0.0412638	0.0410223	0.0408108	0.0405957	0.0402493	0.0400602	0.039911	0.0397935	0.0396018	0.0395397	0.0392962	0.0392087	0.0389962	0.0389627	0.038829	0.0387097	0.0385625	0.0384167	0.0382916	0.0380805	0.0380136	0.0378296	0.0376757	0.0375119	0.0374151	0.0372458	0.0371102	0.0369494	0.0367556	0.0366776	0.0365951	0.0363361	0.0361662
0.0453712	0.0452137	0.0449551	0.0448217	0.0445768	0.0442317	0.0440971	0.0439281	0.0437419	0.0434962	0.0432012	0.0432267	0.0428498	0.0426728	0.042419	0.0420035	0.0421044	0.0416787	0.0415554	0.0413654	0.0411151	0.0408386	0.0406137	0.0404533	0.0403765	0.0401872	0.0400867	0.0398568	0.0397731	0.0396117	0.0395533	0.0394272	0.0392556	0.039173	0.0390499	0.0389125	0.0387873	0.0385909	0.0385065	0.0383194	0.0381556	0.0380431	0.0378996	0.0376993	0.0375936	0.0374514	0.0372903	0.0372325	0.0371417	0.0368855
[truncated: 306 more columns]

## Sheet: Delay times (ps)
0.44	0.54	0.64	0.74	0.84	0.94	1.04	1.14	1.24	1.34	1.44	1.54	1.64	1.74	1.84	1.94	2.04	2.14	2.24	2.34	2.44	2.54	2.64	2.74	2.84	2.94	3.04	3.14	3.24	3.34	3.44	3.54	3.64	3.74	3.84	3.94	4.04	4.14	4.24	4.34	4.44	4.54	4.74	4.94	5.14	5.34	5.54	5.74	5.94	6.14
[truncated: 51 more columns]

## Sheet: Energies (eV)
2.25065	2.24884	2.24703	2.24523	2.24343	2.24163	2.23984	2.23804	2.23625	2.23447	2.23268	2.2309	2.22912	2.22735	2.22557	2.22381	2.22204	2.22027	2.21851	2.21675	2.215	2.21324	2.21149	2.20975	2.208	2.20626	2.20452	2.20278	2.20105	2.19932	2.19759	2.19587	2.19414	2.19242	2.19071	2.18899	2.18728	2.18557	2.18386	2.18216	2.18046	2.17876	2.17706	2.17537	2.17368	2.17199	2.1703	2.16862	2.16694	2.16526
[truncated: 306 more columns]
