# Supplementary material for: Hot-carrier trapping preserves high quantum yields but limits optical gain in InP-based quantum dots
Source: Nat Commun. 2025 Jul 7;16:6249. doi: 10.1038/s41467-025-61511-9 (PMC12234661; doi:10.1038/s41467-025-61511-9)
Supplement: Supplementary file 3 — Source Data [file 41467_2025_61511_MOESM3_ESM.zip › Figure5c.xlsx]

## Sheet: Sheet1
0.358346	1.83432
3.65513	2.01299
4.51516	2.01954
5.37519	2.02614
0.537519	1.89602
6.27106	2.02614
7.05942	2.03279
0.716692	1.90184
0.895865	1.93146
1.07504	1.94969
1.43338	1.95584
1.79173	1.98083
0.179173	1.84524
2.69835	2
