# Supplementary material for: Hot-carrier trapping preserves high quantum yields but limits optical gain in InP-based quantum dots
Source: Nat Commun. 2025 Jul 7;16:6249. doi: 10.1038/s41467-025-61511-9 (PMC12234661; doi:10.1038/s41467-025-61511-9)
Supplement: Supplementary file 3 — Source Data [file 41467_2025_61511_MOESM3_ESM.zip › Figure5d.xlsx]

## Sheet: Multiexciton bleach
MXbleachZenodo

## Sheet: Multiexciton bleach model hot c
0	3.40425e-08
0.1	6.36264e-08
0.2	4.00751e-06
0.3	3.74767e-05
0.4	0.000166591
0.5	0.000499198
0.6	0.00116747
0.7	0.0023079
0.8	0.00404311
0.9	0.00646299
1	0.0096167
1.1	0.0135075
1.2	0.0181305
1.3	0.0234135
1.4	0.0292989
1.5	0.0356707
1.6	0.0424414
1.7	0.049512
1.8	0.0567629
1.9	0.0641558
2	0.0715413
2.1	0.0788824
2.2	0.0861267
2.3	0.0931924
2.4	0.100058
2.5	0.106691
2.6	0.113032
2.7	0.119045
2.8	0.124813
2.9	0.130186
3	0.135315
3.1	0.140061
3.2	0.1445
3.3	0.148639
3.4	0.152436
3.5	0.155909
3.6	0.159145
3.7	0.162087
3.8	0.164746
3.9	0.167138
4	0.169278
4.1	0.171181
4.2	0.172862
4.3	0.174341
4.4	0.175637
4.5	0.176746
4.6	0.17768
4.7	0.17845
4.8	0.179069
4.9	0.179546
5	0.179893
5.1	0.180119
5.2	0.180233
5.3	0.180245
5.4	0.180161
5.5	0.179992
5.6	0.179753
5.7	0.17945
5.8	0.179084
5.9	0.178659
6	0.178183
6.1	0.177659
6.2	0.177093
6.3	0.17649
6.4	0.175854
6.5	0.175189
6.6	0.174499
6.7	0.173788
6.8	0.173058
6.9	0.172314
7	0.171557
7.1	0.17079
7.2	0.170017
7.3	0.169251
7.4	0.168495
7.5	0.167738
7.6	0.166981
7.7	0.166226
7.8	0.165474
7.9	0.164727
8	0.163985

## Sheet: Multiexciton bleach model ideal
0	3.40425e-08
0.1	3.91469e-07
0.2	2.31059e-05
0.3	0.000211249
0.4	0.00092638
0.5	0.00273994
0.6	0.00632276
0.7	0.0123375
0.8	0.0212937
0.9	0.0335047
1	0.0490421
1.1	0.067828
1.2	0.0896016
1.3	0.113912
1.4	0.140337
1.5	0.168411
1.6	0.197678
1.7	0.227764
1.8	0.258264
1.9	0.288877
2	0.319314
2.1	0.349449
2.2	0.379059
2.3	0.408077
2.4	0.436344
2.5	0.463732
2.6	0.490302
2.7	0.51594
2.8	0.540678
2.9	0.564386
3	0.587295
3.1	0.609188
3.2	0.630095
3.3	0.650181
3.4	0.669378
3.5	0.687666
3.6	0.705076
3.7	0.721639
3.8	0.737405
3.9	0.752474
4	0.766781
4.1	0.780354
4.2	0.793225
4.3	0.805421
4.4	0.816972
4.5	0.827906
4.6	0.83825
4.7	0.848031
4.8	0.857274
4.9	0.866004
5	0.874246
5.1	0.882023
5.2	0.889357
5.3	0.896271
5.4	0.902798
5.5	0.908958
5.6	0.914757
5.7	0.920212
5.8	0.925343
5.9	0.930166
6	0.934698
6.1	0.938954
6.2	0.94295
6.3	0.9467
6.4	0.950218
6.5	0.953517
6.6	0.956609
6.7	0.959507
6.8	0.962221
6.9	0.964761
7	0.967139
7.1	0.969363
7.2	0.971443
7.3	0.973387
7.4	0.975203
7.5	0.976899
7.6	0.978482
7.7	0.979959
7.8	0.981335
7.9	0.982617
8	0.983811
