# Supplementary material for: Hot-carrier trapping preserves high quantum yields but limits optical gain in InP-based quantum dots
Source: Nat Commun. 2025 Jul 7;16:6249. doi: 10.1038/s41467-025-61511-9 (PMC12234661; doi:10.1038/s41467-025-61511-9)
Supplement: Supplementary file 3 — Source Data [file 41467_2025_61511_MOESM3_ESM.zip › SupplementaryFigure1a.xlsx]

## Sheet: n = 0.358346
0.0365715	0.0022105
0.136572	0.00564141
0.236572	0.00810172
0.336572	0.00879747
0.436572	0.00968614
0.536572	0.0100461
0.636572	0.0103528
0.736572	0.0104397
0.836572	0.0104693
0.936572	0.0105707
1.03657	0.0105965
1.13657	0.0104194
1.23657	0.0106071
1.33657	0.0106336
1.43657	0.0106626
1.53657	0.0106702
1.63657	0.0107058
1.73657	0.0108051
1.83657	0.0111338
1.93657	0.0107359
2.03657	0.0109641
2.13657	0.0107045
2.23657	0.0109505
2.33657	0.0107356
2.43657	0.010818
2.53657	0.0110483
2.63657	0.0108579
2.73657	0.0107452
2.83657	0.0108116
2.93657	0.0109413
3.03657	0.010755
3.13657	0.0108756
3.23657	0.0110107
3.33657	0.0110186
3.43657	0.0108612
3.53657	0.0105293
3.63657	0.0109139
3.73657	0.0108217
3.83657	0.0108101
3.93657	0.0107129
4.03657	0.0107902
4.13657	0.0109568
4.23657	0.0108701
4.33657	0.0111674
4.43657	0.0108869
4.53657	0.0109907
4.73657	0.011027
4.93657	0.0109704
5.13657	0.0111941
5.33657	0.0108565
5.53657	0.0111895
5.73657	0.0108837
5.93657	0.0110657
6.13657	0.010896
6.33657	0.0109982
6.53657	0.0109159
6.73657	0.0110123
6.93657	0.0109158
7.13657	0.0109082
7.33657	0.010995
7.53657	0.0110218
7.73657	0.010981
7.93657	0.011074
8.13657	0.0110146
8.33657	0.0110997
8.53657	0.0111289
8.73657	0.0111166
8.93657	0.0110342
9.13657	0.0111909
9.33657	0.0109505
9.53657	0.0111468
11.5366	0.0111741
13.5366	0.0111532
15.5366	0.0111031
17.5366	0.0111038
19.5366	0.0108711
21.5366	0.0110426
23.5366	0.0108633
25.5366	0.0110812
27.5366	0.0108863
29.5366	0.0109041
31.5366	0.0109713
33.5366	0.0110586
35.5366	0.0109111
37.5366	0.0109378
39.5366	0.0106659
41.5366	0.0109415
43.5366	0.0109053
45.5366	0.0108032
47.5366	0.0108745
49.5366	0.0106421
54.5366	0.0106239
59.5366	0.0106539
64.5366	0.0106275
69.5366	0.0105178
74.5366	0.0104884
79.5366	0.0104485
84.5366	0.0105517
89.5366	0.0103992
94.5366	0.0103761
99.5366	0.0102412
124.537	0.0102779
149.537	0.0101236
174.537	0.0100789
199.537	0.00996236
224.537	0.00996233
249.537	0.00998123
274.537	0.00990991
299.537	0.00999409
324.537	0.00976374
349.537	0.00995674
374.537	0.00993367
399.537	0.0098764
424.537	0.00985615
449.537	0.00976346
474.537	0.00977868
499.537	0.00969208
549.537	0.0097547
599.537	0.00979293
649.537	0.00982181
699.537	0.00978129
749.537	0.00977637
799.537	0.00963259
849.537	0.00966942
899.537	0.00970495
949.537	0.00954087
999.537	0.00956646

## Sheet: n = 3.65513
0.0365715	0.0253703
0.136572	0.0443306
0.236572	0.0514261
0.336572	0.0540837
0.436572	0.0543657
0.536572	0.0558454
0.636572	0.0557959
0.736572	0.0565285
0.836572	0.0565418
0.936572	0.056653
1.03657	0.0567826
1.13657	0.0563272
1.23657	0.0563423
1.33657	0.0566009
1.43657	0.0561968
1.53657	0.0568374
1.63657	0.0563413
1.73657	0.0568021
1.83657	0.0570513
1.93657	0.056775
2.03657	0.0565309
2.13657	0.056684
2.23657	0.0566855
2.33657	0.0563613
2.43657	0.056562
2.53657	0.0561379
2.63657	0.0563245
2.73657	0.0562955
2.83657	0.055937
2.93657	0.0566406
3.03657	0.0565329
3.13657	0.056318
3.23657	0.0565868
3.33657	0.0560177
3.43657	0.0562758
3.53657	0.0560046
3.63657	0.0563737
3.73657	0.0558764
3.83657	0.0556576
3.93657	0.0557751
4.03657	0.0555067
4.13657	0.0556327
4.23657	0.0553942
4.33657	0.0553297
4.43657	0.0555064
4.53657	0.0555005
4.73657	0.0553884
4.93657	0.0554132
5.13657	0.0552898
5.33657	0.0549989
5.53657	0.0546365
5.73657	0.0546431
5.93657	0.0548223
6.13657	0.0542935
6.33657	0.0546301
6.53657	0.054143
6.73657	0.0538403
6.93657	0.0538557
7.13657	0.053859
7.33657	0.0538785
7.53657	0.0538103
7.73657	0.0537335
7.93657	0.0535468
8.13657	0.0533355
8.33657	0.0533859
8.53657	0.0532174
8.73657	0.0531472
8.93657	0.0528749
9.13657	0.0531005
9.33657	0.0529507
9.53657	0.0530109
11.5366	0.0527494
13.5366	0.051752
15.5366	0.0511029
17.5366	0.050754
19.5366	0.0505385
21.5366	0.0496382
23.5366	0.0483789
25.5366	0.0486513
27.5366	0.0481007
29.5366	0.0474886
31.5366	0.0475254
33.5366	0.0467575
35.5366	0.0464709
37.5366	0.046113
39.5366	0.0455773
41.5366	0.0451598
43.5366	0.044861
45.5366	0.0445555
47.5366	0.0441683
49.5366	0.0437583
54.5366	0.0432182
59.5366	0.0426022
64.5366	0.0417981
69.5366	0.0412197
74.5366	0.0405564
79.5366	0.0399558
84.5366	0.0394555
89.5366	0.0390658
94.5366	0.0387201
99.5366	0.03829
124.537	0.0368946
149.537	0.0358135
174.537	0.0352926
199.537	0.0346186
224.537	0.0341219
249.537	0.0338896
274.537	0.0334841
299.537	0.0333029
324.537	0.0327793
349.537	0.0328292
374.537	0.0322502
399.537	0.0325122
424.537	0.0324142
449.537	0.0322496
474.537	0.0321307
499.537	0.0320535
549.537	0.0318958
599.537	0.0314054
649.537	0.0314733
699.537	0.0313411
749.537	0.0312444
799.537	0.0310673
849.537	0.0308449
899.537	0.0308324
949.537	0.0307663
999.537	0.0306465

## Sheet: n = 4.51516
0.0365715	0.0312023
0.136572	0.0514684
0.236572	0.0579022
0.336572	0.058346
0.436572	0.0591675
0.536572	0.0601402
0.636572	0.0605474
0.736572	0.0608771
0.836572	0.0610831
0.936572	0.0607124
1.03657	0.0605391
1.13657	0.0606634
1.23657	0.0600498
1.33657	0.0604143
1.43657	0.0604893
1.53657	0.0606374
1.63657	0.0608354
1.73657	0.0603785
1.83657	0.0601136
1.93657	0.0596849
2.03657	0.0589494
2.13657	0.0590949
2.23657	0.0598379
2.33657	0.0600868
2.43657	0.0599336
2.53657	0.0596365
2.63657	0.0598076
2.73657	0.0595404
2.83657	0.0595668
2.93657	0.0596711
3.03657	0.0595263
3.13657	0.0595356
3.23657	0.0595324
3.33657	0.0596524
3.43657	0.0594121
3.53657	0.0595251
3.63657	0.0588577
3.73657	0.0591375
3.83657	0.0589948
3.93657	0.0589712
4.03657	0.0591219
4.13657	0.0588268
4.23657	0.0586598
4.33657	0.0588812
4.43657	0.0585539
4.53657	0.0584569
4.73657	0.0580765
4.93657	0.0577785
5.13657	0.0578682
5.33657	0.0580107
5.53657	0.0581064
5.73657	0.0576238
5.93657	0.0575918
6.13657	0.057385
6.33657	0.0574245
6.53657	0.0572604
6.73657	0.0569223
6.93657	0.0572256
7.13657	0.0567594
7.33657	0.0568643
7.53657	0.0567481
7.73657	0.0564587
7.93657	0.0565189
8.13657	0.0561399
8.33657	0.0559782
8.53657	0.0558987
8.73657	0.0557759
8.93657	0.0556198
9.13657	0.055542
9.33657	0.0558193
9.53657	0.0555639
11.5366	0.0548259
13.5366	0.0539694
15.5366	0.0534281
17.5366	0.0527729
19.5366	0.0521226
21.5366	0.0516725
23.5366	0.0509769
25.5366	0.050536
27.5366	0.0501462
29.5366	0.0497814
31.5366	0.0490902
33.5366	0.0485836
35.5366	0.048031
37.5366	0.0475488
39.5366	0.04755
41.5366	0.0472736
43.5366	0.0466396
45.5366	0.0464441
47.5366	0.0461955
49.5366	0.0455655
54.5366	0.0448352
59.5366	0.0441827
64.5366	0.0434143
69.5366	0.0427822
74.5366	0.0422668
79.5366	0.0416179
84.5366	0.0410609
89.5366	0.0405024
94.5366	0.0400844
99.5366	0.0396008
124.537	0.0381173
149.537	0.0368377
174.537	0.0360182
199.537	0.0350906
224.537	0.0348479
249.537	0.0342738
274.537	0.0339858
299.537	0.0337278
324.537	0.0334216
349.537	0.0332428
374.537	0.0329724
399.537	0.0327877
424.537	0.032622
449.537	0.0325217
474.537	0.0322345
499.537	0.0322085
549.537	0.0319314
599.537	0.0317819
649.537	0.031572
699.537	0.0314733
749.537	0.0313453
799.537	0.0311637
849.537	0.031181
899.537	0.0310205
949.537	0.0308622
999.537	0.0307712

## Sheet: n = 5.37519
0.0365715	0.0355304
0.136572	0.056362
0.236572	0.0627144
0.336572	0.0619019
0.436572	0.0626322
0.536572	0.0638208
0.636572	0.0639032
0.736572	0.0636547
0.836572	0.0638626
0.936572	0.0642652
1.03657	0.0642086
1.13657	0.0639554
1.23657	0.0637976
1.33657	0.0637476
1.43657	0.063894
1.53657	0.0636136
1.63657	0.0632192
1.73657	0.0633622
1.83657	0.0630854
1.93657	0.0629826
2.03657	0.0628069
2.13657	0.0625701
2.23657	0.0627839
2.33657	0.0625705
2.43657	0.0625942
2.53657	0.0624941
2.63657	0.0624859
2.73657	0.0622365
2.83657	0.0622456
2.93657	0.0619202
3.03657	0.0620257
3.13657	0.0621332
3.23657	0.0618551
3.33657	0.0619443
3.43657	0.0614731
3.53657	0.0614026
3.63657	0.0609332
3.73657	0.0610129
3.83657	0.0610127
3.93657	0.0608966
4.03657	0.0611968
4.13657	0.0610027
4.23657	0.060952
4.33657	0.0609968
4.43657	0.0609856
4.53657	0.060859
4.73657	0.0607045
4.93657	0.060796
5.13657	0.0603494
5.33657	0.0602792
5.53657	0.0603145
5.73657	0.0604333
5.93657	0.0605458
6.13657	0.0599712
6.33657	0.0600355
6.53657	0.0598558
6.73657	0.0595819
6.93657	0.0594166
7.13657	0.059266
7.33657	0.0591692
7.53657	0.0589992
7.73657	0.0590183
7.93657	0.0591197
8.13657	0.0589585
8.33657	0.0588107
8.53657	0.059038
8.73657	0.058746
8.93657	0.0585996
9.13657	0.0584795
9.33657	0.0584243
9.53657	0.0585336
11.5366	0.0573938
13.5366	0.0566294
15.5366	0.0557745
17.5366	0.0551656
19.5366	0.0545024
21.5366	0.0539534
23.5366	0.0533255
25.5366	0.0529226
27.5366	0.0522802
29.5366	0.051518
31.5366	0.0511269
33.5366	0.050818
35.5366	0.0499522
37.5366	0.0498392
39.5366	0.0492802
41.5366	0.0490381
43.5366	0.0484303
45.5366	0.0479966
47.5366	0.0477398
49.5366	0.0470935
54.5366	0.0463309
59.5366	0.0452251
64.5366	0.0444233
69.5366	0.0437639
74.5366	0.0431923
79.5366	0.0426463
84.5366	0.0420817
89.5366	0.0417567
94.5366	0.0413994
99.5366	0.0406923
124.537	0.0389915
149.537	0.0374328
174.537	0.037037
199.537	0.0362297
224.537	0.0357672
249.537	0.0351222
274.537	0.0346814
299.537	0.0344829
324.537	0.0341173
349.537	0.0338807
374.537	0.0336255
399.537	0.0335065
424.537	0.0333091
449.537	0.0331206
474.537	0.0329847
499.537	0.032751
549.537	0.0326477
599.537	0.0323002
649.537	0.0322134
699.537	0.0317667
749.537	0.0319114
799.537	0.031666
849.537	0.0315252
899.537	0.0313916
949.537	0.0315004
999.537	0.0310705

## Sheet: n = 0.537519
0.0365715	0.00391317
0.136572	0.00918278
0.236572	0.0125319
0.336572	0.013655
0.436572	0.0144978
0.536572	0.0146615
0.636572	0.0151766
0.736572	0.0152874
0.836572	0.0155739
0.936572	0.0156765
1.03657	0.0157073
1.13657	0.0158157
1.23657	0.0157929
1.33657	0.0157515
1.43657	0.0156683
1.53657	0.0159364
1.63657	0.0157805
1.73657	0.0156044
1.83657	0.0157577
1.93657	0.0157799
2.03657	0.0156355
2.13657	0.0157232
2.23657	0.0157895
2.33657	0.0157364
2.43657	0.0157667
2.53657	0.015906
2.63657	0.0158716
2.73657	0.0157844
2.83657	0.0158093
2.93657	0.0157749
3.03657	0.0157568
3.13657	0.0158794
3.23657	0.015738
3.33657	0.0156657
3.43657	0.0155961
3.53657	0.0157791
3.63657	0.0156844
3.73657	0.0157738
3.83657	0.0157551
3.93657	0.0158145
4.03657	0.0157226
4.13657	0.0157264
4.23657	0.0158719
4.33657	0.0159597
4.43657	0.0161117
4.53657	0.0159646
4.73657	0.0159449
4.93657	0.0157405
5.13657	0.0159259
5.33657	0.0159688
5.53657	0.0161169
5.73657	0.0158569
5.93657	0.0161789
6.13657	0.0161214
6.33657	0.0159929
6.53657	0.0160183
6.73657	0.0160095
6.93657	0.0162093
7.13657	0.0162297
7.33657	0.0162591
7.53657	0.0160331
7.73657	0.0161717
7.93657	0.016096
8.13657	0.0162307
8.33657	0.0162369
8.53657	0.016141
8.73657	0.016174
8.93657	0.0161609
9.13657	0.0161893
9.33657	0.0160283
9.53657	0.0158977
11.5366	0.0158616
13.5366	0.0158965
15.5366	0.0162758
17.5366	0.0158915
19.5366	0.016001
21.5366	0.0160457
23.5366	0.0162259
25.5366	0.0160448
27.5366	0.0162736
29.5366	0.0159347
31.5366	0.0157552
33.5366	0.015753
35.5366	0.015887
37.5366	0.0159163
39.5366	0.0158524
41.5366	0.015769
43.5366	0.0154191
45.5366	0.0157994
47.5366	0.0155305
49.5366	0.0156915
54.5366	0.0153312
59.5366	0.0153106
64.5366	0.0152272
69.5366	0.015163
74.5366	0.0151869
79.5366	0.0150229
84.5366	0.0151184
89.5366	0.0148389
94.5366	0.0148507
99.5366	0.0146695
124.537	0.0146332
149.537	0.0144798
174.537	0.0144012
199.537	0.0141623
224.537	0.0142493
249.537	0.014101
274.537	0.0140598
299.537	0.0141211
324.537	0.0139543
349.537	0.0140205
374.537	0.0138917
399.537	0.0138584
424.537	0.0138063
449.537	0.0136849
474.537	0.0138038
499.537	0.0137765
549.537	0.0136897
599.537	0.0137308
649.537	0.0136294
699.537	0.0137449
749.537	0.0135945
799.537	0.0136438
849.537	0.0136014
899.537	0.013529
949.537	0.0134322
999.537	0.0134259

## Sheet: n = 6.27106
0.0365715	0.0377841
0.136572	0.0594872
0.236572	0.0658249
0.336572	0.0637399
0.436572	0.0656476
0.536572	0.0663045
0.636572	0.0663333
0.736572	0.0660458
0.836572	0.0665312
0.936572	0.066434
1.03657	0.0663903
1.13657	0.0662391
1.23657	0.0661365
1.33657	0.0661015
1.43657	0.0659531
1.53657	0.0659564
1.63657	0.0656966
1.73657	0.06531
1.83657	0.0653791
1.93657	0.0647635
2.03657	0.0649567
2.13657	0.0654111
2.23657	0.0650732
2.33657	0.0649687
2.43657	0.064862
2.53657	0.0648074
2.63657	0.0647684
2.73657	0.06444
2.83657	0.0645108
2.93657	0.0644855
3.03657	0.0643503
3.13657	0.0641102
3.23657	0.0639834
3.33657	0.0640451
3.43657	0.0638441
3.53657	0.0637705
3.63657	0.0636565
3.73657	0.0635079
3.83657	0.0635247
3.93657	0.0637968
4.03657	0.0635761
4.13657	0.0634438
4.23657	0.0631549
4.33657	0.0629879
4.43657	0.0631521
4.53657	0.0629685
4.73657	0.0627001
4.93657	0.0627327
5.13657	0.0627021
5.33657	0.0627469
5.53657	0.0626691
5.73657	0.06222
5.93657	0.0621758
6.13657	0.0621277
6.33657	0.0618168
6.53657	0.0614405
6.73657	0.0616148
6.93657	0.0614216
7.13657	0.0613223
7.33657	0.0612232
7.53657	0.0612097
7.73657	0.0610352
7.93657	0.0610433
8.13657	0.0607739
8.33657	0.0607497
8.53657	0.0605135
8.73657	0.0603584
8.93657	0.0600905
9.13657	0.0602071
9.33657	0.0599637
9.53657	0.0599411
11.5366	0.0584198
13.5366	0.057516
15.5366	0.0570899
17.5366	0.0565056
19.5366	0.0558219
21.5366	0.0550274
23.5366	0.0544611
25.5366	0.0538588
27.5366	0.0534908
29.5366	0.0526795
31.5366	0.052382
33.5366	0.051671
35.5366	0.0510132
37.5366	0.0508151
39.5366	0.0501532
41.5366	0.0497934
43.5366	0.0492716
45.5366	0.0489835
47.5366	0.0484992
49.5366	0.048124
54.5366	0.0472389
59.5366	0.0461278
64.5366	0.0457084
69.5366	0.0447916
74.5366	0.0442435
79.5366	0.0436351
84.5366	0.0430218
89.5366	0.0425073
94.5366	0.0419275
99.5366	0.0414967
124.537	0.0396309
149.537	0.0384408
174.537	0.0373758
199.537	0.0366286
224.537	0.0360329
249.537	0.0353746
274.537	0.035155
299.537	0.0346926
324.537	0.0345685
349.537	0.0341495
374.537	0.0339537
399.537	0.0335982
424.537	0.0335809
449.537	0.0333261
474.537	0.0329993
499.537	0.0329586
549.537	0.0326205
599.537	0.0325658
649.537	0.0322162
699.537	0.0320589
749.537	0.0317877
799.537	0.0318385
849.537	0.031486
899.537	0.0315427
949.537	0.0312227
999.537	0.0311046

## Sheet: n = 7.05942
0.0365715	0.0418953
0.136572	0.0626218
0.236572	0.0673952
0.336572	0.0660553
0.436572	0.0670387
0.536572	0.0678896
0.636572	0.0680148
0.736572	0.0677499
0.836572	0.0679577
0.936572	0.0679014
1.03657	0.0676796
1.13657	0.0674893
1.23657	0.0675799
1.33657	0.0677459
1.43657	0.0674339
1.53657	0.0673237
1.63657	0.0668419
1.73657	0.0668609
1.83657	0.0666277
1.93657	0.0669844
2.03657	0.0666734
2.13657	0.0661361
2.23657	0.0665021
2.33657	0.0662856
2.43657	0.0661044
2.53657	0.0658039
2.63657	0.0656877
2.73657	0.0657221
2.83657	0.065646
2.93657	0.0656495
3.03657	0.0652224
3.13657	0.0651976
3.23657	0.0651801
3.33657	0.0649287
3.43657	0.0649798
3.53657	0.064848
3.63657	0.0650818
3.73657	0.0646011
3.83657	0.0647084
3.93657	0.0647294
4.03657	0.0644091
4.13657	0.0644668
4.23657	0.0643719
4.33657	0.0640047
4.43657	0.0641309
4.53657	0.0641042
4.73657	0.0639486
4.93657	0.063767
5.13657	0.0635653
5.33657	0.0634085
5.53657	0.0630306
5.73657	0.0629734
5.93657	0.0626492
6.13657	0.0626996
6.33657	0.0625132
6.53657	0.0625126
6.73657	0.0621955
6.93657	0.0619739
7.13657	0.0621629
7.33657	0.0617476
7.53657	0.0615977
7.73657	0.0613871
7.93657	0.0613476
8.13657	0.0613098
8.33657	0.0609608
8.53657	0.0609088
8.73657	0.0607531
8.93657	0.0606333
9.13657	0.0604466
9.33657	0.0602368
9.53657	0.0602446
11.5366	0.0589444
13.5366	0.0583112
15.5366	0.0573462
17.5366	0.0568613
19.5366	0.0560897
21.5366	0.0556382
23.5366	0.0546308
25.5366	0.0541923
27.5366	0.0537825
29.5366	0.0532665
31.5366	0.0526169
33.5366	0.0522019
35.5366	0.0515341
37.5366	0.051122
39.5366	0.0506949
41.5366	0.0500737
43.5366	0.0494965
45.5366	0.0491064
47.5366	0.0487857
49.5366	0.0483554
54.5366	0.0474578
59.5366	0.0464867
64.5366	0.0456667
69.5366	0.0451688
74.5366	0.0443279
79.5366	0.0438937
84.5366	0.0431793
89.5366	0.0425089
94.5366	0.0422169
99.5366	0.041638
124.537	0.0397427
149.537	0.0384472
174.537	0.0374445
199.537	0.0365638
224.537	0.0359589
249.537	0.0353633
274.537	0.0347749
299.537	0.034494
324.537	0.0341934
349.537	0.0338213
374.537	0.0336705
399.537	0.0333372
424.537	0.0332603
449.537	0.0330964
474.537	0.0328272
499.537	0.0325883
549.537	0.0323742
599.537	0.0319752
649.537	0.0318649
699.537	0.0315457
749.537	0.0315707
799.537	0.0313662
849.537	0.0312938
899.537	0.0308865
949.537	0.0309983
999.537	0.0308303

## Sheet: n = 0.716692
0.0365715	0.00510941
0.136572	0.0117718
0.236572	0.0157248
0.336572	0.0168205
0.436572	0.0179432
0.536572	0.0182805
0.636572	0.0188083
0.736572	0.0190758
0.836572	0.0191282
0.936572	0.0192758
1.03657	0.0193467
1.13657	0.0196963
1.23657	0.0196549
1.33657	0.0196301
1.43657	0.0196733
1.53657	0.0194664
1.63657	0.0194507
1.73657	0.0195999
1.83657	0.0196258
1.93657	0.0197939
2.03657	0.0199163
2.13657	0.0197455
2.23657	0.0198636
2.33657	0.0198726
2.43657	0.0196453
2.53657	0.0198922
2.63657	0.0197853
2.73657	0.0200662
2.83657	0.0199053
2.93657	0.0199247
3.03657	0.0198939
3.13657	0.0198432
3.23657	0.0197578
3.33657	0.0198244
3.43657	0.0201265
3.53657	0.0199248
3.63657	0.0199185
3.73657	0.0200734
3.83657	0.0199117
3.93657	0.0200377
4.03657	0.0199638
4.13657	0.0197076
4.23657	0.0198669
4.33657	0.0194423
4.43657	0.0195995
4.53657	0.019666
4.73657	0.0200081
4.93657	0.0197736
5.13657	0.0197379
5.33657	0.0193181
5.53657	0.0197532
5.73657	0.0196485
5.93657	0.0195299
6.13657	0.0192616
6.33657	0.0196422
6.53657	0.0196452
6.73657	0.0196596
6.93657	0.0196279
7.13657	0.0196845
7.33657	0.0198564
7.53657	0.019496
7.73657	0.01926
7.93657	0.0193854
8.13657	0.0191039
8.33657	0.0194036
8.53657	0.0193972
8.73657	0.019476
8.93657	0.019521
9.13657	0.0194047
9.33657	0.0192342
9.53657	0.0197461
11.5366	0.0193542
13.5366	0.0193067
15.5366	0.0193107
17.5366	0.0191657
19.5366	0.0190832
21.5366	0.0195558
23.5366	0.0193358
25.5366	0.0192406
27.5366	0.0190326
29.5366	0.019216
31.5366	0.0190468
33.5366	0.0189821
35.5366	0.0191382
37.5366	0.0189275
39.5366	0.0190292
41.5366	0.0185586
43.5366	0.0187415
45.5366	0.0184523
47.5366	0.0186084
49.5366	0.01837
54.5366	0.0183261
59.5366	0.0182191
64.5366	0.0180236
69.5366	0.0178754
74.5366	0.0178816
79.5366	0.0177128
84.5366	0.0175324
89.5366	0.0175547
94.5366	0.0175328
99.5366	0.0174371
124.537	0.0170672
149.537	0.0168275
174.537	0.0169198
199.537	0.0167108
224.537	0.0167151
249.537	0.0166865
274.537	0.0167846
299.537	0.0166119
324.537	0.0165158
349.537	0.016323
374.537	0.0162825
399.537	0.0163362
424.537	0.0163081
449.537	0.016424
474.537	0.0163652
499.537	0.016183
549.537	0.0161452
599.537	0.0161498
649.537	0.0162198
699.537	0.0161839
749.537	0.0160225
799.537	0.0161252
849.537	0.0160687
899.537	0.0160248
949.537	0.0158847
999.537	0.0161381

## Sheet: n = 0.895865
0.0365715	0.00718611
0.136572	0.0141744
0.236572	0.0195076
0.336572	0.0204304
0.436572	0.0216801
0.536572	0.0227837
0.636572	0.0229979
0.736572	0.0233773
0.836572	0.0225958
0.936572	0.0236423
1.03657	0.0234926
1.13657	0.0237513
1.23657	0.0236997
1.33657	0.0234108
1.43657	0.0232916
1.53657	0.023605
1.63657	0.0236703
1.73657	0.0237372
1.83657	0.0238748
1.93657	0.0238769
2.03657	0.0241655
2.13657	0.0237537
2.23657	0.0236776
2.33657	0.0238284
2.43657	0.0240477
2.53657	0.0235798
2.63657	0.0237535
2.73657	0.0237459
2.83657	0.0236678
2.93657	0.023489
3.03657	0.0238384
3.13657	0.0235945
3.23657	0.0237333
3.33657	0.0240755
3.43657	0.0236133
3.53657	0.0236451
3.63657	0.023571
3.73657	0.0236285
3.83657	0.0234704
3.93657	0.0235489
4.03657	0.0237364
4.13657	0.0236986
4.23657	0.0235119
4.33657	0.0237381
4.43657	0.0239476
4.53657	0.0235047
4.73657	0.0240507
4.93657	0.0237283
5.13657	0.0237854
5.33657	0.0235058
5.53657	0.0234405
5.73657	0.023462
5.93657	0.0236937
6.13657	0.0235476
6.33657	0.023686
6.53657	0.0237693
6.73657	0.0235694
6.93657	0.0233723
7.13657	0.0236708
7.33657	0.02378
7.53657	0.0236427
7.73657	0.0236175
7.93657	0.023861
8.13657	0.0235873
8.33657	0.023621
8.53657	0.0236221
8.73657	0.023353
8.93657	0.0232997
9.13657	0.0233703
9.33657	0.0233359
9.53657	0.0235996
11.5366	0.0232345
13.5366	0.0235963
15.5366	0.0233185
17.5366	0.0232562
19.5366	0.0229742
21.5366	0.023217
23.5366	0.0230736
25.5366	0.0233215
27.5366	0.0232266
29.5366	0.0227614
31.5366	0.022953
33.5366	0.0229653
35.5366	0.0229454
37.5366	0.0228474
39.5366	0.0227443
41.5366	0.0226792
43.5366	0.0221412
45.5366	0.0220483
47.5366	0.0221723
49.5366	0.0221249
54.5366	0.021781
59.5366	0.0217181
64.5366	0.0217298
69.5366	0.0216293
74.5366	0.0214313
79.5366	0.0211976
84.5366	0.0213539
89.5366	0.0210592
94.5366	0.0210085
99.5366	0.0211136
124.537	0.020487
149.537	0.0204509
174.537	0.0204677
199.537	0.0203124
224.537	0.0200583
249.537	0.0200106
274.537	0.0200418
299.537	0.0197466
324.537	0.0196336
349.537	0.0195569
374.537	0.019559
399.537	0.0194689
424.537	0.0195588
449.537	0.0192816
474.537	0.0193165
499.537	0.0193997
549.537	0.0192827
599.537	0.0190864
649.537	0.019061
699.537	0.0191192
749.537	0.018822
799.537	0.0188988
849.537	0.0186752
899.537	0.0185439
949.537	0.0187013
999.537	0.0185929

## Sheet: n = 1.07504
0.0365715	0.00827947
0.136572	0.0162525
0.236572	0.0217886
0.336572	0.0233768
0.436572	0.0246649
0.536572	0.0255294
0.636572	0.0259456
0.736572	0.0263241
0.836572	0.0266859
0.936572	0.0266412
1.03657	0.0267427
1.13657	0.0267048
1.23657	0.0269033
1.33657	0.0267903
1.43657	0.0262354
1.53657	0.0268413
1.63657	0.0266011
1.73657	0.0269036
1.83657	0.0266446
1.93657	0.0268879
2.03657	0.0265678
2.13657	0.0267601
2.23657	0.0268347
2.33657	0.0266371
2.43657	0.02715
2.53657	0.0271071
2.63657	0.0267944
2.73657	0.0268606
2.83657	0.0268373
2.93657	0.0267752
3.03657	0.0269719
3.13657	0.0266311
3.23657	0.0267607
3.33657	0.0266795
3.43657	0.0269458
3.53657	0.0270156
3.63657	0.0270277
3.73657	0.0267025
3.83657	0.0270253
3.93657	0.027045
4.03657	0.0270419
4.13657	0.0273174
4.23657	0.0272593
4.33657	0.0270316
4.43657	0.0271398
4.53657	0.0268717
4.73657	0.0268942
4.93657	0.0269793
5.13657	0.0268617
5.33657	0.0271887
5.53657	0.0270152
5.73657	0.0269189
5.93657	0.0269034
6.13657	0.0269743
6.33657	0.0268194
6.53657	0.0268038
6.73657	0.0271303
6.93657	0.0270491
7.13657	0.0273074
7.33657	0.0270537
7.53657	0.0267224
7.73657	0.0268847
7.93657	0.0271032
8.13657	0.0272728
8.33657	0.0269074
8.53657	0.0267306
8.73657	0.026787
8.93657	0.0267928
9.13657	0.0268283
9.33657	0.0269757
9.53657	0.0271955
11.5366	0.02646
13.5366	0.0269732
15.5366	0.0265624
17.5366	0.0268653
19.5366	0.0262585
21.5366	0.0268062
23.5366	0.0267778
25.5366	0.0264074
27.5366	0.0263269
29.5366	0.0259209
31.5366	0.0259198
33.5366	0.0253417
35.5366	0.0259496
37.5366	0.0256125
39.5366	0.0260341
41.5366	0.025778
43.5366	0.0256011
45.5366	0.0256719
47.5366	0.0252966
49.5366	0.0253321
54.5366	0.0247176
59.5366	0.0245381
64.5366	0.0245817
69.5366	0.0248494
74.5366	0.0241994
79.5366	0.023923
84.5366	0.0239171
89.5366	0.0237885
94.5366	0.0229778
99.5366	0.0232717
124.537	0.0226308
149.537	0.0226752
174.537	0.0221971
199.537	0.0220084
224.537	0.0220891
249.537	0.0219108
274.537	0.0218446
299.537	0.0215407
324.537	0.0218386
349.537	0.0214117
374.537	0.021296
399.537	0.0214358
424.537	0.0213934
449.537	0.0213755
474.537	0.0212774
499.537	0.0212698
549.537	0.0212509
599.537	0.0211017
649.537	0.0210524
699.537	0.0209963
749.537	0.0209776
799.537	0.0208524
849.537	0.0207486
899.537	0.0206267
949.537	0.0206494
999.537	0.0206372

[truncated: 4 more sheets: n = 1.43338, n = 1.79173, n = 0.179173, n = 2.69835]
