# Supplementary material for: Hot-carrier trapping preserves high quantum yields but limits optical gain in InP-based quantum dots
Source: Nat Commun. 2025 Jul 7;16:6249. doi: 10.1038/s41467-025-61511-9 (PMC12234661; doi:10.1038/s41467-025-61511-9)
Supplement: Supplementary file 3 — Source Data [file 41467_2025_61511_MOESM3_ESM.zip › SupplementaryFigure1b.xlsx]

## Sheet: X amplitude
0.358346	0.0100331
3.65513	0.0316254
4.51516	0.0317418
5.37519	0.0321963
0.537519	0.0140077
6.27106	0.0322719
7.05942	0.0318714
0.716692	0.0166409
0.895865	0.0193712
1.07504	0.0214149
1.43338	0.0242833
1.79173	0.0269671
0.179173	0.00560606
2.69835	0.0297038

## Sheet: BX amplitude
0.358346	0.000981197
3.65513	0.0136432
4.51516	0.0155372
5.37519	0.0170055
0.537519	0.00207059
6.27106	0.0177926
7.05942	0.0185173
0.716692	0.00208805
0.895865	0.00376268
1.07504	0.00494212
1.43338	0.0061896
1.79173	0.00759695
0.179173	0.000125924
2.69835	0.0111887

## Sheet: MX amplitude
0.358346	1.81492e-76
3.65513	0.0122596
4.51516	0.013517
5.37519	0.0142804
0.537519	6.98519e-08
6.27106	0.0157374
7.05942	0.0163445
0.716692	0.00129366
0.895865	0.000794586
1.07504	0.000987837
1.43338	0.00372366
1.79173	0.00544152
0.179173	2.29248e-69
2.69835	0.00797362
