# Supplementary material for: Hot-carrier trapping preserves high quantum yields but limits optical gain in InP-based quantum dots
Source: Nat Commun. 2025 Jul 7;16:6249. doi: 10.1038/s41467-025-61511-9 (PMC12234661; doi:10.1038/s41467-025-61511-9)
Supplement: Supplementary file 3 — Source Data [file 41467_2025_61511_MOESM3_ESM.zip › SupplementaryFigure2.xlsx]

## Sheet: gh = 2
0	0
0.1	0.0998414
0.2	0.198792
0.3	0.296118
0.4	0.391232
0.5	0.483673
0.6	0.57309
0.7	0.65922
0.8	0.741879
0.9	0.820948
1	0.896362
1.1	0.9681
1.2	1.03618
1.3	1.10065
1.4	1.16157
1.5	1.21904
1.6	1.27317
1.7	1.32407
1.8	1.37186
1.9	1.41668
2	1.45866
2.1	1.49793
2.2	1.53463
2.3	1.56889
2.4	1.60084
2.5	1.63062
2.6	1.65834
2.7	1.68413
2.8	1.70811
2.9	1.73039
3	1.75106
3.1	1.77025
3.2	1.78804
3.3	1.80452
3.4	1.81978
3.5	1.83391
3.6	1.84699
3.7	1.85908
3.8	1.87025
3.9	1.88057
4	1.89011
4.1	1.89891
4.2	1.90703
4.3	1.91452
4.4	1.92143
4.5	1.92779
4.6	1.93366
4.7	1.93906
4.8	1.94404
4.9	1.94862
5	1.95283
5.1	1.95671
5.2	1.96028
5.3	1.96356
5.4	1.96658
5.5	1.96935
5.6	1.9719
5.7	1.97423
5.8	1.97638
5.9	1.97836
6	1.98017
6.1	1.98183
6.2	1.98335
6.3	1.98475
6.4	1.98604
6.5	1.98721
6.6	1.98829
6.7	1.98928
6.8	1.99018
6.9	1.99101
7	1.99176
7.1	1.99246
7.2	1.99309
7.3	1.99366
7.4	1.99419
7.5	1.99467
7.6	1.9951
7.7	1.9955
7.8	1.99585
7.9	1.99617
8	1.99646
8.1	1.99671
8.2	1.99694
8.3	1.99713
8.4	1.9973
8.5	1.99744
8.6	1.99756
8.7	1.99765
8.8	1.99771
8.9	1.99775
9	1.99776
9.1	1.99775
9.2	1.99771
9.3	1.99764
9.4	1.99755
9.5	1.99742
9.6	1.99726
9.7	1.99707
9.8	1.99684
9.9	1.99658
10	1.99628

## Sheet: gh = 4
0	0
0.1	0.0749207
0.2	0.149396
0.3	0.223055
0.4	0.2956
0.5	0.36679
0.6	0.436436
0.7	0.504389
0.8	0.570535
0.9	0.63479
1	0.697094
1.1	0.757406
1.2	0.815704
1.3	0.87198
1.4	0.926235
1.5	0.978482
1.6	1.02874
1.7	1.07704
1.8	1.12342
1.9	1.16791
2	1.21054
2.1	1.25138
2.2	1.29045
2.3	1.32782
2.4	1.36352
2.5	1.39762
2.6	1.43015
2.7	1.46117
2.8	1.49074
2.9	1.51889
3	1.54569
3.1	1.57119
3.2	1.59542
3.3	1.61845
3.4	1.64031
3.5	1.66107
3.6	1.68075
3.7	1.69941
3.8	1.71709
3.9	1.73384
4	1.74969
4.1	1.76468
4.2	1.77886
4.3	1.79226
4.4	1.80492
4.5	1.81688
4.6	1.82816
4.7	1.8388
4.8	1.84884
4.9	1.85829
5	1.86721
5.1	1.8756
5.2	1.8835
5.3	1.89093
5.4	1.89792
5.5	1.90449
5.6	1.91067
5.7	1.91647
5.8	1.92192
5.9	1.92703
6	1.93183
6.1	1.93633
6.2	1.94055
6.3	1.94451
6.4	1.94821
6.5	1.95168
6.6	1.95493
6.7	1.95797
6.8	1.96082
6.9	1.96348
7	1.96597
7.1	1.96829
7.2	1.97046
7.3	1.97248
7.4	1.97437
7.5	1.97613
7.6	1.97777
7.7	1.9793
7.8	1.98072
7.9	1.98204
8	1.98326
8.1	1.9844
8.2	1.98545
8.3	1.98642
8.4	1.98731
8.5	1.98813
8.6	1.98888
8.7	1.98956
8.8	1.99018
8.9	1.99074
9	1.99124
9.1	1.99168
9.2	1.99206
9.3	1.99239
9.4	1.99266
9.5	1.99288
9.6	1.99304
9.7	1.99315
9.8	1.9932
9.9	1.9932
10	1.99314

## Sheet: gh = 6
0	0
0.1	0.0665874
0.2	0.13273
0.3	0.198059
0.4	0.262283
0.5	0.32517
0.6	0.386544
0.7	0.446275
0.8	0.504269
0.9	0.560466
1	0.614832
1.1	0.667355
1.2	0.71804
1.3	0.766909
1.4	0.813994
1.5	0.859334
1.6	0.902978
1.7	0.944977
1.8	0.985388
1.9	1.02427
2	1.06168
2.1	1.09767
2.2	1.13231
2.3	1.16565
2.4	1.19775
2.5	1.22865
2.6	1.25842
2.7	1.28711
2.8	1.31475
2.9	1.34139
3	1.36708
3.1	1.39186
3.2	1.41575
3.3	1.43881
3.4	1.46105
3.5	1.48252
3.6	1.50324
3.7	1.52323
3.8	1.54254
3.9	1.56117
4	1.57915
4.1	1.5965
4.2	1.61325
4.3	1.62941
4.4	1.645
4.5	1.66004
4.6	1.67455
4.7	1.68854
4.8	1.70202
4.9	1.71501
5	1.72753
5.1	1.73959
5.2	1.7512
5.3	1.76238
5.4	1.77314
5.5	1.78348
5.6	1.79343
5.7	1.80299
5.8	1.81217
5.9	1.82099
6	1.82946
6.1	1.83758
6.2	1.84538
6.3	1.85285
6.4	1.86001
6.5	1.86687
6.6	1.87344
6.7	1.87973
6.8	1.88574
6.9	1.89149
7	1.89698
7.1	1.90223
7.2	1.90724
7.3	1.91203
7.4	1.91659
7.5	1.92094
7.6	1.92508
7.7	1.92902
7.8	1.93278
7.9	1.93635
8	1.93974
8.1	1.94296
8.2	1.94602
8.3	1.94892
8.4	1.95166
8.5	1.95426
8.6	1.95672
8.7	1.95903
8.8	1.96122
8.9	1.96327
9	1.9652
9.1	1.967
9.2	1.96869
9.3	1.97026
9.4	1.97172
9.5	1.97307
9.6	1.97431
9.7	1.97545
9.8	1.97647
9.9	1.9774
10	1.97822

## Sheet: gh = 8
0	0
0.1	0.0624207
0.2	0.124396
0.3	0.185559
0.4	0.245616
0.5	0.304337
0.6	0.361545
0.7	0.41711
0.8	0.470939
0.9	0.522974
1	0.573181
1.1	0.621549
1.2	0.668089
1.3	0.712821
1.4	0.755783
1.5	0.797018
1.6	0.83658
1.7	0.874525
1.8	0.910916
1.9	0.945816
2	0.979293
2.1	1.01141
2.2	1.04224
2.3	1.07184
2.4	1.10028
2.5	1.12762
2.6	1.15392
2.7	1.17925
2.8	1.20364
2.9	1.22717
3	1.24987
3.1	1.2718
3.2	1.293
3.3	1.31351
3.4	1.33338
3.5	1.35263
3.6	1.37131
3.7	1.38944
3.8	1.40706
3.9	1.42419
4	1.44085
4.1	1.45707
4.2	1.47288
4.3	1.48828
4.4	1.5033
4.5	1.51795
4.6	1.53225
4.7	1.54621
4.8	1.55984
4.9	1.57315
5	1.58615
5.1	1.59886
5.2	1.61127
5.3	1.6234
5.4	1.63526
5.5	1.64684
5.6	1.65815
5.7	1.6692
5.8	1.68
5.9	1.69054
6	1.70083
6.1	1.71087
6.2	1.72067
6.3	1.73023
6.4	1.73956
6.5	1.74864
6.6	1.7575
6.7	1.76612
6.8	1.77452
6.9	1.7827
7	1.79065
7.1	1.79838
7.2	1.8059
7.3	1.8132
7.4	1.82029
7.5	1.82718
7.6	1.83385
7.7	1.84033
7.8	1.8466
7.9	1.85267
8	1.85855
8.1	1.86423
8.2	1.86973
8.3	1.87504
8.4	1.88016
8.5	1.8851
8.6	1.88987
8.7	1.89445
8.8	1.89886
8.9	1.9031
9	1.90717
9.1	1.91108
9.2	1.91482
9.3	1.91839
9.4	1.92181
9.5	1.92506
9.6	1.92816
9.7	1.93111
9.8	1.93389
9.9	1.93653
10	1.93901

## Sheet: gh = 10
0	0
0.1	0.0599207
0.2	0.119396
0.3	0.178059
0.4	0.235616
0.5	0.291837
0.6	0.346545
0.7	0.39961
0.8	0.450939
0.9	0.500474
1	0.548181
1.1	0.59405
1.2	0.638089
1.3	0.680323
1.4	0.720785
1.5	0.759522
1.6	0.796586
1.7	0.832035
1.8	0.865932
1.9	0.898341
2	0.929328
2.1	0.958963
2.2	0.987311
2.3	1.01444
2.4	1.04042
2.5	1.0653
2.6	1.08916
2.7	1.11205
2.8	1.13403
2.9	1.15516
3	1.17549
3.1	1.19507
3.2	1.21395
3.3	1.23217
3.4	1.24978
3.5	1.26682
3.6	1.28332
3.7	1.29932
3.8	1.31485
3.9	1.32995
4	1.34464
4.1	1.35895
4.2	1.37291
4.3	1.38653
4.4	1.39985
4.5	1.41287
4.6	1.42562
4.7	1.43812
4.8	1.45037
4.9	1.46239
5	1.4742
5.1	1.4858
5.2	1.49721
5.3	1.50843
5.4	1.51947
5.5	1.53035
5.6	1.54106
5.7	1.55161
5.8	1.562
5.9	1.57225
6	1.58235
6.1	1.5923
6.2	1.60212
6.3	1.6118
6.4	1.62134
6.5	1.63074
6.6	1.64001
6.7	1.64914
6.8	1.65814
6.9	1.667
7	1.67574
7.1	1.68433
7.2	1.69279
7.3	1.70112
7.4	1.70931
7.5	1.71736
7.6	1.72528
7.7	1.73306
7.8	1.74069
7.9	1.74819
8	1.75555
8.1	1.76276
8.2	1.76983
8.3	1.77676
8.4	1.78354
8.5	1.79018
8.6	1.79666
8.7	1.803
8.8	1.80919
8.9	1.81523
9	1.82112
9.1	1.82686
9.2	1.83244
9.3	1.83787
9.4	1.84314
9.5	1.84826
9.6	1.85321
9.7	1.85801
9.8	1.86265
9.9	1.86713
10	1.87144
