# Supplementary material for: Hot-carrier trapping preserves high quantum yields but limits optical gain in InP-based quantum dots
Source: Nat Commun. 2025 Jul 7;16:6249. doi: 10.1038/s41467-025-61511-9 (PMC12234661; doi:10.1038/s41467-025-61511-9)
Supplement: Supplementary file 3 — Source Data [file 41467_2025_61511_MOESM3_ESM.zip › SupplementaryFigure3.xlsx]

## Sheet: Exciton bleach data
4.16681e+14	0.156541
4.25015e+15	0.485221
5.25019e+15	0.490324
6.25022e+15	0.499282
625022111012203	0.213905
7.29192e+15	0.502947
8.20862e+15	0.497266
8.33363e+14	0.256398
1.0417e+15	0.299619
1.25004e+15	0.333933
1.66673e+15	0.375936
2.08341e+15	0.412039
2.08341e+14	0.0872561
3.13761e+15	0.458595

## Sheet: Fit (bleach vs photon fluence J
0	0
100000000000000	0.0416923
200000000000000	0.0798897
300000000000000	0.114885
400000000000000	0.146947
500000000000000	0.176321
600000000000000	0.203233
700000000000000	0.227889
800000000000000	0.250478
900000000000000	0.271173
1e+15	0.290134
1.1e+15	0.307505
1.2e+15	0.32342
1.3e+15	0.338001
1.4e+15	0.35136
1.5e+15	0.363599
1.6e+15	0.374812
1.7e+15	0.385085
1.8e+15	0.394497
1.9e+15	0.403119
2e+15	0.411019
2.1e+15	0.418257
2.2e+15	0.424888
2.3e+15	0.430963
2.4e+15	0.436529
2.5e+15	0.441629
2.6e+15	0.446301
2.7e+15	0.450581
2.8e+15	0.454502
2.9e+15	0.458095
3e+15	0.461387
3.1e+15	0.464402
3.2e+15	0.467165
3.3e+15	0.469696
3.4e+15	0.472015
3.5e+15	0.47414
3.6e+15	0.476087
3.7e+15	0.47787
3.8e+15	0.479504
3.9e+15	0.481001
4e+15	0.482372
4.1e+15	0.483629
4.2e+15	0.48478
4.3e+15	0.485835
4.4e+15	0.486801
4.5e+15	0.487686
4.6e+15	0.488497
4.7e+15	0.48924
4.8e+15	0.489921
4.9e+15	0.490545
5e+15	0.491116
5.1e+15	0.49164
5.2e+15	0.492119
5.3e+15	0.492559
5.4e+15	0.492961
5.5e+15	0.49333
5.6e+15	0.493668
5.7e+15	0.493978
5.8e+15	0.494261
5.9e+15	0.494521
6e+15	0.494759
6.1e+15	0.494977
6.2e+15	0.495177
6.3e+15	0.49536
6.4e+15	0.495528
6.5e+15	0.495682
6.6e+15	0.495822
6.7e+15	0.495951
6.8e+15	0.49607
6.9e+15	0.496178
7e+15	0.496277
7.1e+15	0.496368
7.2e+15	0.496451
7.3e+15	0.496527
7.4e+15	0.496597
7.5e+15	0.496661
7.6e+15	0.49672
7.7e+15	0.496774
7.8e+15	0.496823
7.9e+15	0.496868
8e+15	0.496909
8.1e+15	0.496947
8.2e+15	0.496982
8.3e+15	0.497014
8.4e+15	0.497043
8.5e+15	0.49707
8.6e+15	0.497094
8.7e+15	0.497116
8.8e+15	0.497137
8.9e+15	0.497156
9e+15	0.497173
9.1e+15	0.497189
9.2e+15	0.497203
9.3e+15	0.497216
9.4e+15	0.497229
9.5e+15	0.49724
9.6e+15	0.49725
9.7e+15	0.497259
9.8e+15	0.497268
9.9e+15	0.497276
1e+16	0.497283
