# Supplementary material for: Hot-carrier trapping preserves high quantum yields but limits optical gain in InP-based quantum dots
Source: Nat Commun. 2025 Jul 7;16:6249. doi: 10.1038/s41467-025-61511-9 (PMC12234661; doi:10.1038/s41467-025-61511-9)
Supplement: Supplementary file 3 — Source Data [file 41467_2025_61511_MOESM3_ESM.zip › SupplementaryFigure4b.xlsx]

## Sheet: MX bleach data
0.358346	0.141566
3.65513	0.776593
4.51516	0.841595
5.37519	0.893808
0.537519	0.215709
6.27106	0.925741
7.05942	0.987709
0.716692	0.271269
0.895865	0.321797
1.07504	0.358854
1.43338	0.453426
1.79173	0.544423
0.179173	0.0797477
2.69835	0.659286

## Sheet: MX bleach fit Ptrap = 0%
0	0
0.1	0.0749207
0.2	0.149396
0.3	0.223055
0.4	0.2956
0.5	0.36679
0.6	0.436436
0.7	0.504389
0.8	0.570535
0.9	0.63479
1	0.697094
1.1	0.757406
1.2	0.815704
1.3	0.87198
1.4	0.926235
1.5	0.978482
1.6	1.02874
1.7	1.07704
1.8	1.12342
1.9	1.16791
2	1.21054
2.1	1.25138
2.2	1.29045
2.3	1.32782
2.4	1.36352
2.5	1.39762
2.6	1.43015
2.7	1.46117
2.8	1.49074
2.9	1.51889
3	1.54569
3.1	1.57119
3.2	1.59542
3.3	1.61845
3.4	1.64031
3.5	1.66107
3.6	1.68075
3.7	1.69941
3.8	1.71709
3.9	1.73384
4	1.74969
4.1	1.76468
4.2	1.77886
4.3	1.79226
4.4	1.80492
4.5	1.81688
4.6	1.82816
4.7	1.8388
4.8	1.84884
4.9	1.85829
5	1.86721
5.1	1.8756
5.2	1.8835
5.3	1.89093
5.4	1.89792
5.5	1.90449
5.6	1.91067
5.7	1.91647
5.8	1.92192
5.9	1.92704
6	1.93183
6.1	1.93634
6.2	1.94056
6.3	1.94451
6.4	1.94822
6.5	1.95169
6.6	1.95495
6.7	1.95799
6.8	1.96084
6.9	1.9635
7	1.96599
7.1	1.96832
7.2	1.9705
7.3	1.97253
7.4	1.97443
7.5	1.97621
7.6	1.97786
7.7	1.97941
7.8	1.98085
7.9	1.9822
8	1.98345

## Sheet: MX bleach fit Ptrap = 10%
0	0
0.1	0.0692584
0.2	0.136841
0.3	0.202508
0.4	0.266076
0.5	0.327408
0.6	0.386408
0.7	0.44301
0.8	0.497179
0.9	0.548898
1	0.598172
1.1	0.64502
1.2	0.689473
1.3	0.731571
1.4	0.771365
1.5	0.808908
1.6	0.844263
1.7	0.877491
1.8	0.90866
1.9	0.937838
2	0.965096
2.1	0.990502
2.2	1.01413
2.3	1.03604
2.4	1.05632
2.5	1.07502
2.6	1.09222
2.7	1.10798
2.8	1.12236
2.9	1.13543
3	1.14726
3.1	1.15789
3.2	1.1674
3.3	1.17582
3.4	1.18323
3.5	1.18967
3.6	1.19519
3.7	1.19985
3.8	1.20368
3.9	1.20674
4	1.20906
4.1	1.21069
4.2	1.21167
4.3	1.21204
4.4	1.21184
4.5	1.21109
4.6	1.20983
4.7	1.2081
4.8	1.20593
4.9	1.20334
5	1.20036
5.1	1.19702
5.2	1.19334
5.3	1.18935
5.4	1.18507
5.5	1.18051
5.6	1.17572
5.7	1.17069
5.8	1.16545
5.9	1.16001
6	1.1544
6.1	1.14862
6.2	1.1427
6.3	1.13664
6.4	1.13046
6.5	1.12418
6.6	1.11779
6.7	1.11132
6.8	1.10477
6.9	1.09815
7	1.09147
7.1	1.08474
7.2	1.07797
7.3	1.07117
7.4	1.06434
7.5	1.05748
7.6	1.05061
7.7	1.04373
7.8	1.03684
7.9	1.02995
8	1.02307

## Sheet: MX bleach fit Ptrap = 20%
0	0
0.1	0.0637221
0.2	0.124794
0.3	0.183112
0.4	0.23861
0.5	0.29126
0.6	0.34106
0.7	0.388031
0.8	0.432211
0.9	0.473656
1	0.512432
1.1	0.548612
1.2	0.582279
1.3	0.613519
1.4	0.642424
1.5	0.669084
1.6	0.693595
1.7	0.716049
1.8	0.736541
1.9	0.755163
2	0.772007
2.1	0.787162
2.2	0.800715
2.3	0.812751
2.4	0.823352
2.5	0.832599
2.6	0.840569
2.7	0.847335
2.8	0.852969
2.9	0.857541
3	0.861114
3.1	0.863754
3.2	0.865519
3.3	0.866467
3.4	0.866654
3.5	0.866131
3.6	0.864949
3.7	0.863155
3.8	0.860793
3.9	0.857907
4	0.854537
4.1	0.850721
4.2	0.846496
4.3	0.841896
4.4	0.836954
4.5	0.831699
4.6	0.826162
4.7	0.820369
4.8	0.814346
4.9	0.808116
5	0.801704
5.1	0.795129
5.2	0.788412
5.3	0.781571
5.4	0.774625
5.5	0.767588
5.6	0.760478
5.7	0.753307
5.8	0.746089
5.9	0.738836
6	0.73156
6.1	0.724272
6.2	0.716981
6.3	0.709696
6.4	0.702427
6.5	0.69518
6.6	0.687963
6.7	0.680782
6.8	0.673644
6.9	0.666554
7	0.659516
7.1	0.652536
7.2	0.645618
7.3	0.638765
7.4	0.63198
7.5	0.625268
7.6	0.61863
7.7	0.612069
7.8	0.605586
7.9	0.599184
8	0.592865

## Sheet: X bleach data
0.358346	0.156541
3.65513	0.48522
4.51516	0.490324
5.37519	0.499281
0.537519	0.213905
6.27106	0.502946
7.05942	0.497266
0.716692	0.256398
0.895865	0.299619
1.07504	0.333933
1.43338	0.375935
1.79173	0.412039
0.179173	0.087256
2.69835	0.458595

## Sheet: X bleach fit Ptrap = 0%
0	0
0.1	0.0713719
0.2	0.135952
0.3	0.194386
0.4	0.24726
0.5	0.295102
0.6	0.338391
0.7	0.377561
0.8	0.413003
0.9	0.445073
1	0.47409
1.1	0.500347
1.2	0.524104
1.3	0.545601
1.4	0.565052
1.5	0.582652
1.6	0.598578
1.7	0.612987
1.8	0.626026
1.9	0.637824
2	0.648499
2.1	0.658158
2.2	0.666898
2.3	0.674806
2.4	0.681962
2.5	0.688436
2.6	0.694295
2.7	0.699596
2.8	0.704392
2.9	0.708733
3	0.71266
3.1	0.716213
3.2	0.719428
3.3	0.722338
3.4	0.72497
3.5	0.727352
3.6	0.729507
3.7	0.731457
3.8	0.733222
3.9	0.734819
4	0.736263
4.1	0.73757
4.2	0.738753
4.3	0.739824
4.4	0.740792
4.5	0.741668
4.6	0.742461
4.7	0.743179
4.8	0.743828
4.9	0.744415
5	0.744947
5.1	0.745427
5.2	0.745863
5.3	0.746256
5.4	0.746613
5.5	0.746935
5.6	0.747227
5.7	0.747491
5.8	0.747729
5.9	0.747945
6	0.748141
6.1	0.748318
6.2	0.748478
6.3	0.748623
6.4	0.748754
6.5	0.748872
6.6	0.74898
6.7	0.749077
6.8	0.749165
6.9	0.749244
7	0.749316
7.1	0.749381
7.2	0.74944
7.3	0.749493
7.4	0.749542
7.5	0.749585
7.6	0.749625
7.7	0.74966
7.8	0.749693
7.9	0.749722
8	0.749748

## Sheet: X bleach fit Ptrap = 10%
0	0
0.1	0.0663969
0.2	0.126051
0.3	0.179609
0.4	0.227655
0.5	0.270717
0.6	0.309274
0.7	0.343758
0.8	0.374561
0.9	0.402038
1	0.426509
1.1	0.448264
1.2	0.467565
1.3	0.484649
1.4	0.499731
1.5	0.513006
1.6	0.52465
1.7	0.53482
1.8	0.543661
1.9	0.551303
2	0.557864
2.1	0.56345
2.2	0.568157
2.3	0.572073
2.4	0.575275
2.5	0.577837
2.6	0.579821
2.7	0.581286
2.8	0.582284
2.9	0.582864
3	0.583069
3.1	0.582937
3.2	0.582503
3.3	0.581799
3.4	0.580855
3.5	0.579696
3.6	0.578345
3.7	0.576825
3.8	0.575153
3.9	0.573347
4	0.571423
4.1	0.569396
4.2	0.567277
4.3	0.565078
4.4	0.56281
4.5	0.560482
4.6	0.558103
4.7	0.55568
4.8	0.553219
4.9	0.550728
5	0.548212
5.1	0.545675
5.2	0.543123
5.3	0.540559
5.4	0.537987
5.5	0.53541
5.6	0.532831
5.7	0.530253
5.8	0.527679
5.9	0.525109
6	0.522547
6.1	0.519993
6.2	0.51745
6.3	0.514919
6.4	0.5124
6.5	0.509895
6.6	0.507405
6.7	0.504931
6.8	0.502473
6.9	0.500032
7	0.497609
7.1	0.495203
7.2	0.492816
7.3	0.490448
7.4	0.488099
7.5	0.485768
7.6	0.483458
7.7	0.481167
7.8	0.478896
7.9	0.476644
8	0.474413

## Sheet: X bleach fit Ptrap = 20%
0	0
0.1	0.0614713
0.2	0.116347
0.3	0.165269
0.4	0.208818
0.5	0.247521
0.6	0.281851
0.7	0.31224
0.8	0.339075
0.9	0.362708
1	0.383456
1.1	0.401606
1.2	0.417418
1.3	0.431127
1.4	0.442944
1.5	0.453061
1.6	0.461652
1.7	0.468873
1.8	0.474864
1.9	0.479754
2	0.483659
2.1	0.486681
2.2	0.488916
2.3	0.490448
2.4	0.491353
2.5	0.491702
2.6	0.491555
2.7	0.49097
2.8	0.489997
2.9	0.488682
3	0.487066
3.1	0.485185
3.2	0.483075
3.3	0.480763
3.4	0.478279
3.5	0.475645
3.6	0.472883
3.7	0.470014
3.8	0.467055
3.9	0.464022
4	0.460928
4.1	0.457786
4.2	0.454609
4.3	0.451405
4.4	0.448183
4.5	0.444953
4.6	0.441721
4.7	0.438492
4.8	0.435274
4.9	0.432071
5	0.428886
5.1	0.425725
5.2	0.42259
5.3	0.419484
5.4	0.41641
5.5	0.41337
5.6	0.410366
5.7	0.4074
5.8	0.404472
5.9	0.401585
6	0.398738
6.1	0.395933
6.2	0.39317
6.3	0.39045
6.4	0.387772
6.5	0.385138
6.6	0.382547
6.7	0.38
6.8	0.377495
6.9	0.375033
7	0.372615
7.1	0.370238
7.2	0.367904
7.3	0.365611
7.4	0.36336
7.5	0.36115
7.6	0.358981
7.7	0.356851
7.8	0.354761
7.9	0.352709
8	0.350697
