# Supplementary material for: Hot-carrier trapping preserves high quantum yields but limits optical gain in InP-based quantum dots
Source: Nat Commun. 2025 Jul 7;16:6249. doi: 10.1038/s41467-025-61511-9 (PMC12234661; doi:10.1038/s41467-025-61511-9)
Supplement: Supplementary file 3 — Source Data [file 41467_2025_61511_MOESM3_ESM.zip › SupplementaryFigure4c.xlsx]

## Sheet: MX bleach data
0.358346	0.141566
3.65513	0.776593
4.51516	0.841595
5.37519	0.893808
0.537519	0.215709
6.27106	0.925741
7.05942	0.987709
0.716692	0.271269
0.895865	0.321797
1.07504	0.358854
1.43338	0.453426
1.79173	0.544423
0.179173	0.0797477
2.69835	0.659286

## Sheet: MX bleach fit Ptrap = 0%
0	0
0.1	0.0582805
0.2	0.116264
0.3	0.173702
0.4	0.230394
0.5	0.286178
0.6	0.340921
0.7	0.394519
0.8	0.446888
0.9	0.497965
1	0.5477
1.1	0.596056
1.2	0.643008
1.3	0.688539
1.4	0.73264
1.5	0.775308
1.6	0.816548
1.7	0.856366
1.8	0.894776
1.9	0.931792
2	0.967434
2.1	1.00172
2.2	1.03468
2.3	1.06634
2.4	1.09672
2.5	1.12585
2.6	1.15376
2.7	1.18048
2.8	1.20605
2.9	1.2305
3	1.25385
3.1	1.27614
3.2	1.29742
3.3	1.3177
3.4	1.33702
3.5	1.35541
3.6	1.37292
3.7	1.38956
3.8	1.40538
3.9	1.42041
4	1.43467
4.1	1.4482
4.2	1.46102
4.3	1.47318
4.4	1.48468
4.5	1.49558
4.6	1.50588
4.7	1.51562
4.8	1.52483
4.9	1.53353
5	1.54173
5.1	1.54948
5.2	1.55678
5.3	1.56367
5.4	1.57016
5.5	1.57627
5.6	1.58202
5.7	1.58743
5.8	1.59252
5.9	1.59731
6	1.60181
6.1	1.60603
6.2	1.61
6.3	1.61372
6.4	1.61721
6.5	1.62049
6.6	1.62356
6.7	1.62644
6.8	1.62914
6.9	1.63166
7	1.63403
7.1	1.63624
7.2	1.63831
7.3	1.64025
7.4	1.64206
7.5	1.64375
7.6	1.64533
7.7	1.64681
7.8	1.64819
7.9	1.64947
8	1.65068

## Sheet: MX bleach fit Ptrap = 10%
0	0
0.1	0.0577435
0.2	0.114181
0.3	0.169154
0.4	0.222542
0.5	0.274255
0.6	0.324228
0.7	0.372418
0.8	0.418797
0.9	0.463354
1	0.506089
1.1	0.547012
1.2	0.586139
1.3	0.623495
1.4	0.65911
1.5	0.693018
1.6	0.725254
1.7	0.75586
1.8	0.784877
1.9	0.812349
2	0.838321
2.1	0.862839
2.2	0.885948
2.3	0.907697
2.4	0.928131
2.5	0.947297
2.6	0.965241
2.7	0.982009
2.8	0.997648
2.9	1.0122
3	1.02571
3.1	1.03823
3.2	1.04978
3.3	1.06043
3.4	1.0702
3.5	1.07913
3.6	1.08727
3.7	1.09465
3.8	1.10131
3.9	1.10729
4	1.11261
4.1	1.11731
4.2	1.12142
4.3	1.12498
4.4	1.12801
4.5	1.13054
4.6	1.1326
4.7	1.13421
4.8	1.13541
4.9	1.13621
5	1.13664
5.1	1.13672
5.2	1.13647
5.3	1.13591
5.4	1.13506
5.5	1.13395
5.6	1.13258
5.7	1.13098
5.8	1.12916
5.9	1.12713
6	1.12491
6.1	1.12252
6.2	1.11997
6.3	1.11726
6.4	1.11442
6.5	1.11144
6.6	1.10836
6.7	1.10516
6.8	1.10186
6.9	1.09848
7	1.09501
7.1	1.09147
7.2	1.08786
7.3	1.0842
7.4	1.08048
7.5	1.07671
7.6	1.0729
7.7	1.06906
7.8	1.06519
7.9	1.06129
8	1.05737

## Sheet: MX bleach fit Ptrap = 20%
0	0
0.1	0.0572666
0.2	0.112344
0.3	0.165174
0.4	0.215723
0.5	0.263981
0.6	0.309955
0.7	0.353668
0.8	0.395154
0.9	0.434455
1	0.471622
1.1	0.506711
1.2	0.539783
1.3	0.570901
1.4	0.600132
1.5	0.627541
1.6	0.653199
1.7	0.677172
1.8	0.699528
1.9	0.720336
2	0.739662
2.1	0.757571
2.2	0.774127
2.3	0.789394
2.4	0.803433
2.5	0.816302
2.6	0.828061
2.7	0.838765
2.8	0.848469
2.9	0.857225
3	0.865084
3.1	0.872094
3.2	0.878303
3.3	0.883756
3.4	0.888496
3.5	0.892566
3.6	0.896004
3.7	0.89885
3.8	0.90114
3.9	0.902909
4	0.904191
4.1	0.905017
4.2	0.905419
4.3	0.905424
4.4	0.90506
4.5	0.904355
4.6	0.903332
4.7	0.902015
4.8	0.900427
4.9	0.89859
5	0.896522
5.1	0.894244
5.2	0.891772
5.3	0.889125
5.4	0.886318
5.5	0.883367
5.6	0.880285
5.7	0.877085
5.8	0.873782
5.9	0.870385
6	0.866907
6.1	0.863357
6.2	0.859746
6.3	0.856082
6.4	0.852374
6.5	0.84863
6.6	0.844857
6.7	0.841062
6.8	0.837251
6.9	0.833431
7	0.829606
7.1	0.825783
7.2	0.821965
7.3	0.818157
7.4	0.814362
7.5	0.810585
7.6	0.806829
7.7	0.803097
7.8	0.799391
7.9	0.795715
8	0.79207

## Sheet: X bleach data
0.358346	0.156541
3.65513	0.48522
4.51516	0.490324
5.37519	0.499281
0.537519	0.213905
6.27106	0.502946
7.05942	0.497266
0.716692	0.256398
0.895865	0.299619
1.07504	0.333933
1.43338	0.375935
1.79173	0.412039
0.179173	0.087256
2.69835	0.458595

## Sheet: X bleach fit Ptrap = 0%
0	0
0.1	0.0555115
0.2	0.10574
0.3	0.151189
0.4	0.192313
0.5	0.229524
0.6	0.263193
0.7	0.293659
0.8	0.321225
0.9	0.346168
1	0.368737
1.1	0.389159
1.2	0.407637
1.3	0.424356
1.4	0.439485
1.5	0.453174
1.6	0.46556
1.7	0.476768
1.8	0.486909
1.9	0.496085
2	0.504388
2.1	0.5119
2.2	0.518698
2.3	0.524849
2.4	0.530415
2.5	0.53545
2.6	0.540007
2.7	0.54413
2.8	0.547861
2.9	0.551236
3	0.554291
3.1	0.557055
3.2	0.559555
3.3	0.561818
3.4	0.563866
3.5	0.565718
3.6	0.567394
3.7	0.568911
3.8	0.570284
3.9	0.571526
4	0.572649
4.1	0.573666
4.2	0.574586
4.3	0.575418
4.4	0.576172
4.5	0.576853
4.6	0.57747
4.7	0.578028
4.8	0.578533
4.9	0.578989
5	0.579403
5.1	0.579777
5.2	0.580115
5.3	0.580422
5.4	0.580699
5.5	0.580949
5.6	0.581176
5.7	0.581382
5.8	0.581567
5.9	0.581735
6	0.581887
6.1	0.582025
6.2	0.582149
6.3	0.582262
6.4	0.582364
6.5	0.582456
6.6	0.58254
6.7	0.582615
6.8	0.582684
6.9	0.582745
7	0.582801
7.1	0.582852
7.2	0.582898
7.3	0.582939
7.4	0.582977
7.5	0.583011
7.6	0.583041
7.7	0.583069
7.8	0.583094
7.9	0.583117
8	0.583138

## Sheet: X bleach fit Ptrap = 10%
0	0
0.1	0.0555115
0.2	0.10574
0.3	0.151189
0.4	0.192313
0.5	0.229524
0.6	0.263193
0.7	0.293659
0.8	0.321225
0.9	0.346168
1	0.368737
1.1	0.389159
1.2	0.407637
1.3	0.424356
1.4	0.439485
1.5	0.453174
1.6	0.46556
1.7	0.476768
1.8	0.486909
1.9	0.496085
2	0.504388
2.1	0.5119
2.2	0.518698
2.3	0.524849
2.4	0.530415
2.5	0.53545
2.6	0.540007
2.7	0.54413
2.8	0.547861
2.9	0.551236
3	0.554291
3.1	0.557055
3.2	0.559555
3.3	0.561818
3.4	0.563866
3.5	0.565718
3.6	0.567394
3.7	0.568911
3.8	0.570284
3.9	0.571526
4	0.572649
4.1	0.573666
4.2	0.574586
4.3	0.575418
4.4	0.576172
4.5	0.576853
4.6	0.57747
4.7	0.578028
4.8	0.578533
4.9	0.578989
5	0.579403
5.1	0.579777
5.2	0.580115
5.3	0.580422
5.4	0.580699
5.5	0.580949
5.6	0.581176
5.7	0.581382
5.8	0.581567
5.9	0.581735
6	0.581887
6.1	0.582025
6.2	0.582149
6.3	0.582262
6.4	0.582364
6.5	0.582456
6.6	0.58254
6.7	0.582615
6.8	0.582684
6.9	0.582745
7	0.582801
7.1	0.582852
7.2	0.582898
7.3	0.582939
7.4	0.582977
7.5	0.583011
7.6	0.583041
7.7	0.583069
7.8	0.583094
7.9	0.583117
8	0.583138

## Sheet: X bleach fit Ptrap = 20%
0	0
0.1	0.0555115
0.2	0.10574
0.3	0.151189
0.4	0.192313
0.5	0.229524
0.6	0.263193
0.7	0.293659
0.8	0.321225
0.9	0.346168
1	0.368737
1.1	0.389159
1.2	0.407637
1.3	0.424356
1.4	0.439485
1.5	0.453174
1.6	0.46556
1.7	0.476768
1.8	0.486909
1.9	0.496085
2	0.504388
2.1	0.5119
2.2	0.518698
2.3	0.524849
2.4	0.530415
2.5	0.53545
2.6	0.540007
2.7	0.54413
2.8	0.547861
2.9	0.551236
3	0.554291
3.1	0.557055
3.2	0.559555
3.3	0.561818
3.4	0.563866
3.5	0.565718
3.6	0.567394
3.7	0.568911
3.8	0.570284
3.9	0.571526
4	0.572649
4.1	0.573666
4.2	0.574586
4.3	0.575418
4.4	0.576172
4.5	0.576853
4.6	0.57747
4.7	0.578028
4.8	0.578533
4.9	0.578989
5	0.579403
5.1	0.579777
5.2	0.580115
5.3	0.580422
5.4	0.580699
5.5	0.580949
5.6	0.581176
5.7	0.581382
5.8	0.581567
5.9	0.581735
6	0.581887
6.1	0.582025
6.2	0.582149
6.3	0.582262
6.4	0.582364
6.5	0.582456
6.6	0.58254
6.7	0.582615
6.8	0.582684
6.9	0.582745
7	0.582801
7.1	0.582852
7.2	0.582898
7.3	0.582939
7.4	0.582977
7.5	0.583011
7.6	0.583041
7.7	0.583069
7.8	0.583094
7.9	0.583117
8	0.583138
