# Supplementary material for: Hot-carrier trapping preserves high quantum yields but limits optical gain in InP-based quantum dots
Source: Nat Commun. 2025 Jul 7;16:6249. doi: 10.1038/s41467-025-61511-9 (PMC12234661; doi:10.1038/s41467-025-61511-9)
Supplement: Supplementary file 3 — Source Data [file 41467_2025_61511_MOESM3_ESM.zip › SupplementaryFigure4d.xlsx]

## Sheet: MX bleach data
0.358346	0.141566
3.65513	0.776593
4.51516	0.841595
5.37519	0.893808
0.537519	0.215709
6.27106	0.925741
7.05942	0.987709
0.716692	0.271269
0.895865	0.321797
1.07504	0.358854
1.43338	0.453426
1.79173	0.544423
0.179173	0.0797477
2.69835	0.659286

## Sheet: MX bleach fit f = 70%
0	0
0.1	0.0522423
0.2	0.101389
0.3	0.147594
0.4	0.191009
0.5	0.231784
0.6	0.270067
0.7	0.306
0.8	0.33972
0.9	0.371358
1	0.40104
1.1	0.428884
1.2	0.455004
1.3	0.479505
1.4	0.502489
1.5	0.524049
1.6	0.544275
1.7	0.563249
1.8	0.58105
1.9	0.597751
2	0.613421
2.1	0.628123
2.2	0.641918
2.3	0.654863
2.4	0.667008
2.5	0.678405
2.6	0.689099
2.7	0.699132
2.8	0.708546
2.9	0.717378
3	0.725664
3.1	0.733437
3.2	0.740727
3.3	0.747565
3.4	0.753978
3.5	0.75999
3.6	0.765627
3.7	0.770912
3.8	0.775864
3.9	0.780505
4	0.784853
4.1	0.788926
4.2	0.792741
4.3	0.796313
4.4	0.799657
4.5	0.802786
4.6	0.805715
4.7	0.808455
4.8	0.811017
4.9	0.813413
5	0.815652
5.1	0.817746
5.2	0.819701
5.3	0.821528
5.4	0.823234
5.5	0.824826
5.6	0.826312
5.7	0.827699
5.8	0.828993
5.9	0.830199
6	0.831323
6.1	0.832371
6.2	0.833347
6.3	0.834257
6.4	0.835104
6.5	0.835892
6.6	0.836625
6.7	0.837308
6.8	0.837942
6.9	0.838532
7	0.83908
7.1	0.83959
7.2	0.840063
7.3	0.840503
7.4	0.840911
7.5	0.841289
7.6	0.841641
7.7	0.841966
7.8	0.842268
7.9	0.842548
8	0.842808

## Sheet: MX bleach fit f = 80%
0	0
0.1	0.0569271
0.2	0.110422
0.3	0.160614
0.4	0.207642
0.5	0.251648
0.6	0.292776
0.7	0.331169
0.8	0.366971
0.9	0.40032
1	0.431355
1.1	0.460206
1.2	0.487002
1.3	0.511866
1.4	0.534916
1.5	0.556263
1.6	0.576016
1.7	0.594275
1.8	0.611137
1.9	0.626694
2	0.641032
2.1	0.654232
2.2	0.666372
2.3	0.677523
2.4	0.687754
2.5	0.697129
2.6	0.705707
2.7	0.713546
2.8	0.720698
2.9	0.727213
3	0.733136
3.1	0.738512
3.2	0.743382
3.3	0.747782
3.4	0.751749
3.5	0.755315
3.6	0.758512
3.7	0.761368
3.8	0.763911
3.9	0.766164
4	0.768153
4.1	0.769897
4.2	0.771419
4.3	0.772735
4.4	0.773864
4.5	0.774823
4.6	0.775625
4.7	0.776285
4.8	0.776816
4.9	0.77723
5	0.777538
5.1	0.77775
5.2	0.777876
5.3	0.777925
5.4	0.777904
5.5	0.77782
5.6	0.777682
5.7	0.777495
5.8	0.777265
5.9	0.776997
6	0.776696
6.1	0.776367
6.2	0.776013
6.3	0.775639
6.4	0.775247
6.5	0.774842
6.6	0.774425
6.7	0.773999
6.8	0.773567
6.9	0.77313
7	0.772691
7.1	0.772251
7.2	0.771812
7.3	0.771375
7.4	0.77094
7.5	0.770511
7.6	0.770086
7.7	0.769667
7.8	0.769255
7.9	0.76885
8	0.768453

## Sheet: MX bleach fit f = 90%
0	0
0.1	0.0582636
0.2	0.113433
0.3	0.165548
0.4	0.214667
0.5	0.260865
0.6	0.304228
0.7	0.34485
0.8	0.382833
0.9	0.418281
1	0.451301
1.1	0.482003
1.2	0.510495
1.3	0.536885
1.4	0.56128
1.5	0.583783
1.6	0.604497
1.7	0.62352
1.8	0.640947
1.9	0.656871
2	0.671379
2.1	0.684558
2.2	0.696489
2.3	0.70725
2.4	0.716914
2.5	0.725554
2.6	0.733236
2.7	0.740024
2.8	0.74598
2.9	0.75116
3	0.75562
3.1	0.759411
3.2	0.762582
3.3	0.76518
3.4	0.767247
3.5	0.768824
3.6	0.769951
3.7	0.770664
3.8	0.770996
3.9	0.77098
4	0.770645
4.1	0.770021
4.2	0.769133
4.3	0.768007
4.4	0.766664
4.5	0.765128
4.6	0.763417
4.7	0.761552
4.8	0.759548
4.9	0.757424
5	0.755192
5.1	0.752869
5.2	0.750466
5.3	0.747996
5.4	0.745469
5.5	0.742897
5.6	0.740288
5.7	0.737651
5.8	0.734995
5.9	0.732326
6	0.729651
6.1	0.726977
6.2	0.724309
6.3	0.721652
6.4	0.71901
6.5	0.716388
6.6	0.71379
6.7	0.711218
6.8	0.708676
6.9	0.706167
7	0.703693
7.1	0.701255
7.2	0.698856
7.3	0.696497
7.4	0.69418
7.5	0.691906
7.6	0.689675
7.7	0.687488
7.8	0.685347
7.9	0.68325
8	0.681199

## Sheet: MX bleach fit f = 100%
0	0
0.1	0.0583958
0.2	0.11398
0.3	0.16674
0.4	0.21669
0.5	0.263862
0.6	0.308308
0.7	0.350089
0.8	0.389279
0.9	0.425957
1	0.460209
1.1	0.492125
1.2	0.521798
1.3	0.54932
1.4	0.574786
1.5	0.59829
1.6	0.619925
1.7	0.639782
1.8	0.65795
1.9	0.674517
2	0.689569
2.1	0.703187
2.2	0.715451
2.3	0.726439
2.4	0.736224
2.5	0.744877
2.6	0.752468
2.7	0.759061
2.8	0.764719
2.9	0.769502
3	0.773467
3.1	0.776668
3.2	0.779158
3.3	0.780985
3.4	0.782196
3.5	0.782836
3.6	0.782946
3.7	0.782568
3.8	0.781738
3.9	0.780492
4	0.778864
4.1	0.776885
4.2	0.774587
4.3	0.771996
4.4	0.76914
4.5	0.766044
4.6	0.76273
4.7	0.759222
4.8	0.75554
4.9	0.751704
5	0.74773
5.1	0.743637
5.2	0.739441
5.3	0.735155
5.4	0.730794
5.5	0.726371
5.6	0.721897
5.7	0.717383
5.8	0.71284
5.9	0.708277
6	0.703703
6.1	0.699126
6.2	0.694553
6.3	0.689992
6.4	0.685448
6.5	0.680926
6.6	0.676434
6.7	0.671974
6.8	0.667551
6.9	0.66317
7	0.658833
7.1	0.654544
7.2	0.650306
7.3	0.646121
7.4	0.641992
7.5	0.637919
7.6	0.633906
7.7	0.629953
7.8	0.626061
7.9	0.622232
8	0.618466

## Sheet: X bleach data
0.358346	0.156541
3.65513	0.48522
4.51516	0.490324
5.37519	0.499281
0.537519	0.213905
6.27106	0.502946
7.05942	0.497266
0.716692	0.256398
0.895865	0.299619
1.07504	0.333933
1.43338	0.375935
1.79173	0.412039
0.179173	0.087256
2.69835	0.458595

## Sheet: X bleach fit f = 70%
0	0
0.1	0.0510055
0.2	0.0967253
0.3	0.137692
0.4	0.174387
0.5	0.207242
0.6	0.236647
0.7	0.262953
0.8	0.286476
0.9	0.3075
1	0.326281
1.1	0.343049
1.2	0.358012
1.3	0.371356
1.4	0.383249
1.5	0.393841
1.6	0.403269
1.7	0.411653
1.8	0.419103
1.9	0.425718
2	0.431586
2.1	0.436787
2.2	0.44139
2.3	0.445461
2.4	0.449057
2.5	0.452228
2.6	0.455021
2.7	0.457478
2.8	0.459635
2.9	0.461526
3	0.463179
3.1	0.464622
3.2	0.465879
3.3	0.466969
3.4	0.467914
3.5	0.468728
3.6	0.469429
3.7	0.470028
3.8	0.470538
3.9	0.47097
4	0.471333
4.1	0.471636
4.2	0.471886
4.3	0.47209
4.4	0.472253
4.5	0.472382
4.6	0.472481
4.7	0.472554
4.8	0.472604
4.9	0.472635
5	0.472649
5.1	0.47265
5.2	0.472639
5.3	0.472618
5.4	0.472589
5.5	0.472554
5.6	0.472513
5.7	0.472468
5.8	0.47242
5.9	0.472369
6	0.472317
6.1	0.472263
6.2	0.472209
6.3	0.472155
6.4	0.472101
6.5	0.472048
6.6	0.471995
6.7	0.471944
6.8	0.471894
6.9	0.471845
7	0.471798
7.1	0.471752
7.2	0.471708
7.3	0.471665
7.4	0.471625
7.5	0.471585
7.6	0.471548
7.7	0.471512
7.8	0.471478
7.9	0.471445
8	0.471414

## Sheet: X bleach fit f = 80%
0	0
0.1	0.0556514
0.2	0.105637
0.3	0.150516
0.4	0.19079
0.5	0.226916
0.6	0.259303
0.7	0.288323
0.8	0.314309
0.9	0.337566
1	0.358365
1.1	0.376952
1.2	0.39355
1.3	0.408359
1.4	0.421559
1.5	0.433315
1.6	0.443772
1.7	0.453064
1.8	0.46131
1.9	0.468617
2	0.475082
2.1	0.480794
2.2	0.485831
2.3	0.490263
2.4	0.494154
2.5	0.497563
2.6	0.500539
2.7	0.503131
2.8	0.50538
2.9	0.507322
3	0.508993
3.1	0.510422
3.2	0.511636
3.3	0.51266
3.4	0.513515
3.5	0.514222
3.6	0.514797
3.7	0.515257
3.8	0.515615
3.9	0.515885
4	0.516077
4.1	0.516201
4.2	0.516266
4.3	0.51628
4.4	0.516251
4.5	0.516184
4.6	0.516086
4.7	0.51596
4.8	0.515812
4.9	0.515645
5	0.515463
5.1	0.515269
5.2	0.515065
5.3	0.514854
5.4	0.514638
5.5	0.514418
5.6	0.514197
5.7	0.513974
5.8	0.513753
5.9	0.513533
6	0.513315
6.1	0.5131
6.2	0.512889
6.3	0.512682
6.4	0.51248
6.5	0.512283
6.6	0.512091
6.7	0.511904
6.8	0.511722
6.9	0.511547
7	0.511376
7.1	0.511212
7.2	0.511053
7.3	0.5109
7.4	0.510752
7.5	0.51061
7.6	0.510473
7.7	0.510342
7.8	0.510215
7.9	0.510094
8	0.509978

## Sheet: X bleach fit f = 90%
0	0
0.1	0.0567426
0.2	0.107736
0.3	0.153538
0.4	0.194656
0.5	0.231545
0.6	0.264619
0.7	0.294251
0.8	0.320779
0.9	0.344508
1	0.365713
1.1	0.384643
1.2	0.401525
1.3	0.41656
1.4	0.429933
1.5	0.44181
1.6	0.45234
1.7	0.46166
1.8	0.469891
1.9	0.477144
2	0.483519
2.1	0.489105
2.2	0.493984
2.3	0.498229
2.4	0.501906
2.5	0.505074
2.6	0.507788
2.7	0.510096
2.8	0.512041
2.9	0.513663
3	0.514997
3.1	0.516076
3.2	0.516927
3.3	0.517577
3.4	0.518048
3.5	0.518363
3.6	0.518539
3.7	0.518593
3.8	0.518541
3.9	0.518396
4	0.51817
4.1	0.517875
4.2	0.517519
4.3	0.517112
4.4	0.516661
4.5	0.516173
4.6	0.515655
4.7	0.515112
4.8	0.514548
4.9	0.513969
5	0.513378
5.1	0.512779
5.2	0.512174
5.3	0.511566
5.4	0.510957
5.5	0.51035
5.6	0.509746
5.7	0.509147
5.8	0.508554
5.9	0.507969
6	0.507391
6.1	0.506823
6.2	0.506264
6.3	0.505716
6.4	0.505178
6.5	0.504652
6.6	0.504137
6.7	0.503633
6.8	0.503142
6.9	0.502662
7	0.502194
7.1	0.501739
7.2	0.501295
7.3	0.500863
7.4	0.500443
7.5	0.500034
7.6	0.499637
7.7	0.499251
7.8	0.498877
7.9	0.498513
8	0.49816

## Sheet: X bleach fit f = 100%
0	0
0.1	0.0567231
0.2	0.10771
0.3	0.153516
0.4	0.194642
0.5	0.231541
0.6	0.264623
0.7	0.29426
0.8	0.320787
0.9	0.344508
1	0.365695
1.1	0.384599
1.2	0.401442
1.3	0.416427
1.4	0.429738
1.5	0.44154
1.6	0.451983
1.7	0.461203
1.8	0.469321
1.9	0.476448
2	0.482684
2.1	0.488119
2.2	0.492835
2.3	0.496905
2.4	0.500396
2.5	0.503367
2.6	0.505873
2.7	0.507963
2.8	0.509681
2.9	0.511066
3	0.512155
3.1	0.51298
3.2	0.51357
3.3	0.513951
3.4	0.514148
3.5	0.514181
3.6	0.51407
3.7	0.513832
3.8	0.513483
3.9	0.513036
4	0.512505
4.1	0.5119
4.2	0.511231
4.3	0.510509
4.4	0.50974
4.5	0.508933
4.6	0.508093
4.7	0.507227
4.8	0.506339
4.9	0.505436
5	0.504519
5.1	0.503594
5.2	0.502664
5.3	0.50173
5.4	0.500797
5.5	0.499866
5.6	0.498939
5.7	0.498019
5.8	0.497105
5.9	0.496201
6	0.495306
6.1	0.494423
6.2	0.493551
6.3	0.492691
6.4	0.491845
6.5	0.491012
6.6	0.490194
6.7	0.489389
6.8	0.488599
6.9	0.487824
7	0.487064
7.1	0.486319
7.2	0.485589
7.3	0.484873
7.4	0.484173
7.5	0.483488
7.6	0.482817
7.7	0.482161
7.8	0.481519
7.9	0.480892
8	0.480279
