# Supplementary material for: Hot-carrier trapping preserves high quantum yields but limits optical gain in InP-based quantum dots
Source: Nat Commun. 2025 Jul 7;16:6249. doi: 10.1038/s41467-025-61511-9 (PMC12234661; doi:10.1038/s41467-025-61511-9)
Supplement: Supplementary file 3 — Source Data [file 41467_2025_61511_MOESM3_ESM.zip › SupplementaryFigure5.xlsx]

## Sheet: Bleach spectrum before push
2.64037	0.00136008
2.63381	-0.0681275
2.62727	-0.0694439
2.62078	-0.109817
2.61431	-0.148067
2.60787	-0.148597
2.60146	-0.162097
2.59508	-0.173772
2.58873	-0.212499
2.58241	-0.229318
2.57613	-0.235637
2.56987	-0.263298
2.56364	-0.289052
2.55744	-0.314433
2.55127	-0.358146
2.54513	-0.392364
2.53902	-0.441829
2.53293	-0.475857
2.52687	-0.510679
2.52084	-0.532855
2.51485	-0.549
2.50887	-0.536728
2.50292	-0.53795
2.497	-0.499812
2.49112	-0.475454
2.48525	-0.438283
2.47941	-0.419019
2.4736	-0.363492
2.46781	-0.343142
2.46205	-0.297062
2.45632	-0.277636
2.45061	-0.253942
2.44493	-0.252232
2.43927	-0.233815
2.43364	-0.240431
2.42803	-0.220726
2.42245	-0.246016
2.41689	-0.248512
2.41136	-0.252997
2.40585	-0.257508
2.40037	-0.253549
2.39491	-0.258967
2.38948	-0.264499
2.38407	-0.247824
2.37867	-0.23944
2.37331	-0.242147
2.36797	-0.227337
2.36265	-0.216588
2.35736	-0.204882
2.35208	-0.197395
2.34683	-0.179031
2.34161	-0.160789
2.3364	-0.165544
2.33122	-0.154282
2.32606	-0.153399
2.32092	-0.150604
2.3158	-0.131846
2.31071	-0.124641
2.30564	-0.111651
2.30059	-0.0964615
2.29556	-0.108478
2.29054	-0.0897271
2.28556	-0.0815639
2.28059	-0.0935375
2.27564	-0.0847898
2.27072	-0.0632888
2.26581	-0.0748673
2.26093	-0.0640968
2.25606	-0.075705
2.25122	-0.0751438
2.24639	-0.0506938
2.24159	-0.0488592
2.23681	-0.0537855
2.23204	-0.0476643
2.2273	-0.0459523
2.22257	-0.0292001
2.21786	-0.0260914
2.21318	0.00301867
2.2085	-0.0025129
2.20386	0.0175872
2.19922	0.0170547
2.19461	0.00393879
2.19002	0.0390191
2.18545	0.0357964
2.18089	0.0144948
2.17635	0.0133539
2.17183	-0.00266434
2.16733	-0.00791664
2.16284	-0.00934047
2.15838	-0.0315943
2.15393	-0.0619095
2.1495	-0.0703092
2.14508	-0.0903813
2.14069	-0.0988982
2.13631	-0.110972
2.13195	-0.125349
2.1276	-0.152443
2.12327	-0.143312
2.11896	-0.171046
2.11467	-0.158716
2.11039	-0.16912
2.10613	-0.174094
2.10189	-0.17965
2.09766	-0.179327
2.09345	-0.184832
2.08925	-0.206966
2.08507	-0.193226
2.08091	-0.22247
2.07677	-0.214797
2.07264	-0.243564
2.06852	-0.260462
2.06442	-0.280378
2.06034	-0.296882
2.05627	-0.331771
2.05222	-0.382041
2.04818	-0.39132
2.04415	-0.424169
2.04015	-0.451639
2.03615	-0.474747
2.03218	-0.500233
2.02822	-0.5213
2.02427	-0.546394
2.02034	-0.556957
2.01642	-0.568666
2.01251	-0.573974
2.00862	-0.577587
2.00475	-0.556364
2.00089	-0.550041
1.99704	-0.530853
1.99321	-0.506159
1.9894	-0.467246
1.98559	-0.416054
1.9818	-0.367372
1.97802	-0.329294
1.97426	-0.285758
1.97052	-0.231794
1.96678	-0.20555
1.96306	-0.19086
1.95935	-0.161892
1.95566	-0.110618
1.95198	-0.0930492
1.94831	-0.0724551
1.94465	-0.0569448
1.94101	-0.0481692
1.93738	-0.0643251
1.93377	-0.0547363
1.93017	-0.0319778
1.92658	-0.0196492
1.923	-0.020981
1.91943	-0.0051551
1.91588	0.00432528
1.91234	-0.00472359
1.90882	-0.00253834
1.9053	-0.0135862
1.9018	-0.0205462
1.89831	-0.00393865
1.89484	0.00468925
1.89137	0.0104369
1.88792	0.00614701
1.88448	-0.00991205
1.88105	0.00841644
1.87763	-0.00747524
1.87423	-0.0103596
1.87083	-0.00415249
1.86745	-0.0105714
1.86408	0.0102491
1.86073	0.0103585
1.85738	0.017501
1.85404	0.00143795
1.85072	-0.00999666
1.84741	-0.0188128
1.84411	-0.0110722
1.84082	0.000362343
1.83754	0.000298469
1.83428	0.00906885
1.83102	0.0175442
1.82777	0.00670023
1.82454	0.00844051
1.82132	-0.00398349
1.8181	-0.00618493
1.8149	-0.00616767
1.81171	-0.00796458
1.80853	0.006054
1.80536	0.010979
1.80221	0.00979806
1.79906	0.0154607
1.79592	0.0197858
1.79279	0.014295
1.78968	0.00178067
1.78657	-0.00452349
1.78347	-0.00332544
1.78039	-0.00100126
1.77731	0.000501595
1.77425	0.00466675

## Sheet: Bleach spectrum directly after 
2.64037	-0.0561676
2.63381	-0.119186
2.62727	-0.146115
2.62078	-0.165031
2.61431	-0.203478
2.60787	-0.224888
2.60146	-0.19853
2.59508	-0.243803
2.58873	-0.271147
2.58241	-0.269529
2.57613	-0.287953
2.56987	-0.346637
2.56364	-0.351459
2.55744	-0.347626
2.55127	-0.385703
2.54513	-0.416823
2.53902	-0.432424
2.53293	-0.439837
2.52687	-0.459763
2.52084	-0.454837
2.51485	-0.442587
2.50887	-0.438279
2.50292	-0.430204
2.497	-0.379834
2.49112	-0.319707
2.48525	-0.283354
2.47941	-0.259819
2.4736	-0.203617
2.46781	-0.186569
2.46205	-0.151845
2.45632	-0.147412
2.45061	-0.113107
2.44493	-0.100551
2.43927	-0.103208
2.43364	-0.105401
2.42803	-0.0959183
2.42245	-0.111253
2.41689	-0.125889
2.41136	-0.158384
2.40585	-0.158089
2.40037	-0.197082
2.39491	-0.184214
2.38948	-0.18071
2.38407	-0.17632
2.37867	-0.16614
2.37331	-0.171547
2.36797	-0.161792
2.36265	-0.140446
2.35736	-0.142469
2.35208	-0.131932
2.34683	-0.133467
2.34161	-0.115125
2.3364	-0.155648
2.33122	-0.126297
2.32606	-0.100132
2.32092	-0.101089
2.3158	-0.0867502
2.31071	-0.0625021
2.30564	-0.0822409
2.30059	-0.0705161
2.29556	-0.0609263
2.29054	-0.0703366
2.28556	-0.0480281
2.28059	-0.0491293
2.27564	-0.053305
2.27072	-0.0174009
2.26581	-0.0197199
2.26093	0.0035848
2.25606	-0.0409826
2.25122	-0.0438146
2.24639	-0.0427509
2.24159	-0.041564
2.23681	-0.0435993
2.23204	-0.0290624
2.2273	-0.0343757
2.22257	-0.00623538
2.21786	-0.039786
2.21318	-0.0278573
2.2085	-0.00397112
2.20386	0.0043191
2.19922	-0.00782399
2.19461	6.40135e-05
2.19002	0.0198771
2.18545	0.0167892
2.18089	0.0159228
2.17635	-0.00976226
2.17183	0.0153038
2.16733	0.00148367
2.16284	0.00259027
2.15838	-0.0068506
2.15393	-0.0648541
2.1495	-0.0429483
2.14508	-0.0639929
2.14069	-0.101639
2.13631	-0.10653
2.13195	-0.110428
2.1276	-0.0968651
2.12327	-0.0953012
2.11896	-0.111437
2.11467	-0.122865
2.11039	-0.0924128
2.10613	-0.157789
2.10189	-0.0932548
2.09766	-0.0898579
2.09345	-0.0906605
2.08925	-0.10788
2.08507	-0.0954843
2.08091	-0.124129
2.07677	-0.116707
2.07264	-0.13961
2.06852	-0.163389
2.06442	-0.204273
2.06034	-0.197491
2.05627	-0.220386
2.05222	-0.250101
2.04818	-0.261102
2.04415	-0.28967
2.04015	-0.342756
2.03615	-0.371136
2.03218	-0.386998
2.02822	-0.402807
2.02427	-0.422109
2.02034	-0.441182
2.01642	-0.459127
2.01251	-0.458483
2.00862	-0.449322
2.00475	-0.417656
2.00089	-0.419582
1.99704	-0.398949
1.99321	-0.389941
1.9894	-0.347119
1.98559	-0.302776
1.9818	-0.249039
1.97802	-0.190109
1.97426	-0.153152
1.97052	-0.133641
1.96678	-0.0922955
1.96306	-0.0903687
1.95935	-0.059682
1.95566	-0.0312919
1.95198	-0.012261
1.94831	-0.00838654
1.94465	0.013986
1.94101	-0.00183637
1.93738	-0.0406788
1.93377	-0.00654611
1.93017	-0.00613268
1.92658	0.0257594
1.923	-0.00343349
1.91943	0.0138504
1.91588	0.00914886
1.91234	0.003135
1.90882	-0.00603277
1.9053	-0.00150639
1.9018	-0.026003
1.89831	0.0226169
1.89484	0.0340338
1.89137	0.00248915
1.88792	0.01181
1.88448	0.00710403
1.88105	-0.00277505
1.87763	0.00871294
1.87423	-0.0416109
1.87083	0.00308713
1.86745	-0.0103928
1.86408	-0.0071466
1.86073	-0.0023202
1.85738	0.0168632
1.85404	0.00930869
1.85072	0.014934
1.84741	-0.0104553
1.84411	-0.00439842
1.84082	-0.0115058
1.83754	0.00574306
1.83428	0.0168806
1.83102	0.0220441
1.82777	0.0357308
1.82454	0.0221326
1.82132	-0.00395433
1.8181	-0.0186827
1.8149	-0.0437852
1.81171	-0.0341592
1.80853	-0.0175284
1.80536	0.0158195
1.80221	0.0271728
1.79906	0.0322673
1.79592	0.0525569
1.79279	0.0283553
1.78968	0.00475007
1.78657	-0.0225057
1.78347	-0.0597304
1.78039	-0.0345044
1.77731	-0.038258
1.77425	-0.00200004
