# Supplementary material for: Hot-carrier trapping preserves high quantum yields but limits optical gain in InP-based quantum dots
Source: Nat Commun. 2025 Jul 7;16:6249. doi: 10.1038/s41467-025-61511-9 (PMC12234661; doi:10.1038/s41467-025-61511-9)
Supplement: Supplementary file 3 — Source Data [file 41467_2025_61511_MOESM3_ESM.zip › SupplementaryFigure6b.xlsx]

## Sheet: Bleach spectrum t = 0 ps
2.74987	-0.317013
2.74277	-0.365275
2.73571	-0.205445
2.72868	-0.279718
2.72168	-0.262101
2.71472	-0.283403
2.7078	-0.250988
2.7009	-0.268188
2.69404	-0.297434
2.68722	-0.254489
2.68043	-0.255667
2.67367	-0.256212
2.66695	-0.267141
2.66025	-0.252492
2.65359	-0.244493
2.64697	-0.259981
2.64037	-0.236107
2.63381	-0.238824
2.62727	-0.226785
2.62078	-0.215256
2.61431	-0.19667
2.60787	-0.185946
2.60146	-0.180107
2.59508	-0.181815
2.58873	-0.171566
2.58241	-0.172433
2.57613	-0.161469
2.56987	-0.159491
2.56364	-0.167447
2.55744	-0.145761
2.55127	-0.153233
2.54513	-0.15446
2.53902	-0.144953
2.53293	-0.144698
2.52687	-0.150211
2.52084	-0.14431
2.51485	-0.163788
2.50887	-0.163804
2.50292	-0.153205
2.497	-0.169258
2.49112	-0.166076
2.48525	-0.168143
2.47941	-0.171046
2.4736	-0.165933
2.46781	-0.185152
2.46205	-0.188593
2.45632	-0.199044
2.45061	-0.199674
2.44493	-0.22056
2.43927	-0.206455
2.43364	-0.202462
2.42803	-0.204774
2.42245	-0.214909
2.41689	-0.235577
2.41136	-0.218043
2.40585	-0.223132
2.40037	-0.234481
2.39491	-0.207313
2.38948	-0.225487
2.38407	-0.210894
2.37867	-0.258095
2.37331	-0.238375
2.36797	-0.227756
2.36265	-0.232926
2.35736	-0.219586
2.35208	-0.222434
2.34683	-0.207137
2.34161	-0.209577
2.3364	-0.207865
2.33122	-0.200078
2.32606	-0.220931
2.32092	-0.2105
2.3158	-0.17575
2.31071	-0.193186
2.30564	-0.178826
2.30059	-0.175024
2.29556	-0.190196
2.29054	-0.16647
2.28556	-0.187767
2.28059	-0.175864
2.27564	-0.161576
2.27072	-0.189576
2.26581	-0.184473
2.26093	-0.188064
2.25606	-0.199343
2.25122	-0.209709
2.24639	-0.205898
2.24159	-0.214032
2.23681	-0.229313
2.23204	-0.207334
2.2273	-0.216279
2.22257	-0.242277
2.21786	-0.243208
2.21318	-0.259425
2.2085	-0.250256
2.20386	-0.282966
2.19922	-0.302829
2.19461	-0.286884
2.19002	-0.300286
2.18545	-0.319992
2.18089	-0.329666
2.17635	-0.326932
2.17183	-0.341517
2.16733	-0.369085
2.16284	-0.353823
2.15838	-0.333945
2.15393	-0.355575
2.1495	-0.344957
2.14508	-0.364394
2.14069	-0.37772
2.13631	-0.335702
2.13195	-0.359322
2.1276	-0.356775
2.12327	-0.345698
2.11896	-0.336288
2.11467	-0.329592
2.11039	-0.360064
2.10613	-0.336419
2.10189	-0.290621
2.09766	-0.289008
2.09345	-0.289135
2.08925	-0.257252
2.08507	-0.271307
2.08091	-0.243085
2.07677	-0.216248
2.07264	-0.205818
2.06852	-0.18816
2.06442	-0.188
2.06034	-0.152676
2.05627	-0.151639
2.05222	-0.113115
2.04818	-0.117806
2.04415	-0.106837
2.04015	-0.0801958
2.03615	-0.076644
2.03218	-0.0490018
2.02822	-0.0518316
2.02427	0.0100563
2.02034	0.0050762
2.01642	-0.00178132
2.01251	0.00669778
2.00862	0.0452157
2.00475	0.0605769
2.00089	0.0231068
1.99704	0.0207362
1.99321	0.0471173
1.9894	0.0532
1.98559	0.06152
1.9818	0.0218926
1.97802	0.0441428
1.97426	0.0407054
1.97052	0.0566883
1.96678	0.0562386
1.96306	0.068306
1.95935	0.0615298
1.95566	0.0545191
1.95198	0.0529983
1.94831	0.0804235
1.94465	0.0665438
1.94101	0.0566319
1.93738	0.0182041
1.93377	0.0715134
1.93017	0.0455048
1.92658	0.030505
1.923	0.0283756
1.91943	0.0310647
1.91588	0.0335618
1.91234	0.0506167
1.90882	0.0321009
1.9053	0.0258334
1.9018	0.0342004
1.89831	0.0268218
1.89484	0.0220011
1.89137	0.0132534
1.88792	0.0645204
1.88448	0.0260696
1.88105	0.0396556
1.87763	0.0422206
1.87423	0.039142
1.87083	0.0360038
1.86745	0.0269998
1.86408	0.0199144
1.86073	0.0560008
1.85738	0.0684398
1.85404	0.00696265
1.85072	0.0798984
1.84741	-0.0040734
1.84411	0.0433181
1.84082	0.000107832
1.83754	0.0310022
1.83428	0.025481
1.83102	0.000166258
1.82777	0.00155034
1.82454	0.00950043
1.82132	0.0228557
1.8181	0.0234211
1.8149	0.0504989
1.81171	0.0325017
1.80853	0.0162905
1.80536	0.0212877
1.80221	0.0152178
1.79906	0.033501
1.79592	0.0292577
1.79279	0.0211995
1.78968	0.0194995
1.78657	0.0368585
1.78347	0.0399991
1.78039	0.0335211
1.77731	0.0352063
1.77425	0.0251879
1.77119	0.0235439
1.76815	0.0233584
1.76511	0.0249997
1.76209	0.0250653
1.75907	0.0305
1.75607	0.0334218
1.75307	0.0331021
1.75009	0.0311787

## Sheet: Bleach spectrum t = 0.5 ps
2.74987	-0.503947
2.74277	-0.514098
2.73571	-0.433888
2.72868	-0.506238
2.72168	-0.502687
2.71472	-0.528091
2.7078	-0.435243
2.7009	-0.489035
2.69404	-0.479213
2.68722	-0.441675
2.68043	-0.453571
2.67367	-0.490049
2.66695	-0.451471
2.66025	-0.461624
2.65359	-0.435551
2.64697	-0.440346
2.64037	-0.463765
2.63381	-0.42358
2.62727	-0.410838
2.62078	-0.379794
2.61431	-0.359101
2.60787	-0.344694
2.60146	-0.344984
2.59508	-0.308809
2.58873	-0.306246
2.58241	-0.299052
2.57613	-0.281282
2.56987	-0.272505
2.56364	-0.261948
2.55744	-0.246996
2.55127	-0.24957
2.54513	-0.246002
2.53902	-0.257995
2.53293	-0.250006
2.52687	-0.235997
2.52084	-0.240177
2.51485	-0.245479
2.50887	-0.242304
2.50292	-0.248241
2.497	-0.249545
2.49112	-0.233791
2.48525	-0.262005
2.47941	-0.269502
2.4736	-0.270311
2.46781	-0.288075
2.46205	-0.288923
2.45632	-0.288494
2.45061	-0.295003
2.44493	-0.281673
2.43927	-0.290778
2.43364	-0.300114
2.42803	-0.303429
2.42245	-0.323997
2.41689	-0.31902
2.41136	-0.336671
2.40585	-0.333505
2.40037	-0.348493
2.39491	-0.348185
2.38948	-0.351665
2.38407	-0.367164
2.37867	-0.359905
2.37331	-0.380693
2.36797	-0.37708
2.36265	-0.369177
2.35736	-0.366973
2.35208	-0.377502
2.34683	-0.388501
2.34161	-0.392028
2.3364	-0.399026
2.33122	-0.374216
2.32606	-0.383224
2.32092	-0.382237
2.3158	-0.378168
2.31071	-0.386609
2.30564	-0.370604
2.30059	-0.382518
2.29556	-0.37245
2.29054	-0.37789
2.28556	-0.379358
2.28059	-0.377804
2.27564	-0.378493
2.27072	-0.380124
2.26581	-0.403607
2.26093	-0.394897
2.25606	-0.40985
2.25122	-0.411258
2.24639	-0.425495
2.24159	-0.44
2.23681	-0.434616
2.23204	-0.445015
2.2273	-0.457291
2.22257	-0.454516
2.21786	-0.47
2.21318	-0.441081
2.2085	-0.485528
2.20386	-0.505793
2.19922	-0.512793
2.19461	-0.534032
2.19002	-0.549897
2.18545	-0.560007
2.18089	-0.561997
2.17635	-0.575546
2.17183	-0.564851
2.16733	-0.557373
2.16284	-0.581511
2.15838	-0.583602
2.15393	-0.583622
2.1495	-0.567851
2.14508	-0.590753
2.14069	-0.589818
2.13631	-0.585722
2.13195	-0.619155
2.1276	-0.587143
2.12327	-0.602434
2.11896	-0.57242
2.11467	-0.577077
2.11039	-0.606918
2.10613	-0.584582
2.10189	-0.537236
2.09766	-0.541597
2.09345	-0.52476
2.08925	-0.50808
2.08507	-0.481608
2.08091	-0.419474
2.07677	-0.410253
2.07264	-0.41741
2.06852	-0.377266
2.06442	-0.372118
2.06034	-0.327639
2.05627	-0.322658
2.05222	-0.317536
2.04818	-0.267464
2.04415	-0.267358
2.04015	-0.218557
2.03615	-0.209959
2.03218	-0.219095
2.02822	-0.192827
2.02427	-0.197662
2.02034	-0.163914
2.01642	-0.12355
2.01251	-0.133349
2.00862	-0.12629
2.00475	-0.105923
2.00089	-0.110674
1.99704	-0.0686098
1.99321	-0.0268098
1.9894	-0.0462675
1.98559	0.0111469
1.9818	-0.0385996
1.97802	-0.0134585
1.97426	-0.00278697
1.97052	-0.00860402
1.96678	-0.0604358
1.96306	-0.0200055
1.95935	0.00870036
1.95566	-0.0133118
1.95198	0.0342934
1.94831	-0.0212249
1.94465	0.0408513
1.94101	-0.0433396
1.93738	0.024003
1.93377	0.0515193
1.93017	0.0255027
1.92658	0.0155949
1.923	0.0214559
1.91943	0.0012105
1.91588	-0.0215014
1.91234	0.00249385
1.90882	0.0355687
1.9053	0.0143416
1.9018	0.0148959
1.89831	0.000556918
1.89484	0.0420021
1.89137	0.0354267
1.88792	0.0437213
1.88448	0.00312817
1.88105	0.0511035
1.87763	0.0552557
1.87423	0.0129355
1.87083	0.0458351
1.86745	0.0277333
1.86408	0.0561258
1.86073	0.0137092
1.85738	0.0365031
1.85404	0.0561767
1.85072	0.0468688
1.84741	0.0180409
1.84411	0.0495091
1.84082	0.0885725
1.83754	0.0633607
1.83428	0.0303836
1.83102	0.0265795
1.82777	0.026997
1.82454	0.048196
1.82132	0.0463904
1.8181	0.0685091
1.8149	0.0604987
1.81171	0.0502058
1.80853	0.0212764
1.80536	0.0435449
1.80221	0.0539628
1.79906	0.0262561
1.79592	0.035575
1.79279	0.0440014
1.78968	0.039499
1.78657	0.0378388
1.78347	0.0529327
1.78039	0.0293581
1.77731	0.0397609
1.77425	0.0319289
1.77119	0.0383822
1.76815	0.0408914
1.76511	0.0384908
1.76209	0.0329702
1.75907	0.0343611
1.75607	0.0389558
1.75307	0.0418658
1.75009	0.0365005

## Sheet: Bleach spectrum t = 1.1 ps
2.74987	-0.518728
2.74277	-0.595872
2.73571	-0.611042
2.72868	-0.608426
2.72168	-0.648409
2.71472	-0.664885
2.7078	-0.620172
2.7009	-0.579388
2.69404	-0.609914
2.68722	-0.587547
2.68043	-0.527324
2.67367	-0.550707
2.66695	-0.506763
2.66025	-0.50682
2.65359	-0.489825
2.64697	-0.457238
2.64037	-0.445892
2.63381	-0.432284
2.62727	-0.43943
2.62078	-0.399042
2.61431	-0.408441
2.60787	-0.367584
2.60146	-0.372034
2.59508	-0.350369
2.58873	-0.347365
2.58241	-0.345239
2.57613	-0.322918
2.56987	-0.32399
2.56364	-0.328657
2.55744	-0.312842
2.55127	-0.308035
2.54513	-0.294679
2.53902	-0.293723
2.53293	-0.283253
2.52687	-0.274483
2.52084	-0.28186
2.51485	-0.272467
2.50887	-0.284672
2.50292	-0.262795
2.497	-0.272932
2.49112	-0.282897
2.48525	-0.282005
2.47941	-0.287477
2.4736	-0.28272
2.46781	-0.283236
2.46205	-0.311638
2.45632	-0.300036
2.45061	-0.305004
2.44493	-0.316995
2.43927	-0.334504
2.43364	-0.33593
2.42803	-0.338327
2.42245	-0.343997
2.41689	-0.356503
2.41136	-0.37199
2.40585	-0.372498
2.40037	-0.37356
2.39491	-0.372007
2.38948	-0.399767
2.38407	-0.393261
2.37867	-0.406993
2.37331	-0.412008
2.36797	-0.410106
2.36265	-0.418773
2.35736	-0.426494
2.35208	-0.437463
2.34683	-0.426993
2.34161	-0.423049
2.3364	-0.437492
2.33122	-0.426048
2.32606	-0.423036
2.32092	-0.443956
2.3158	-0.423996
2.31071	-0.438367
2.30564	-0.428948
2.30059	-0.432496
2.29556	-0.426964
2.29054	-0.423852
2.28556	-0.430062
2.28059	-0.427106
2.27564	-0.438491
2.27072	-0.456656
2.26581	-0.465327
2.26093	-0.452508
2.25606	-0.479848
2.25122	-0.471634
2.24639	-0.495523
2.24159	-0.481893
2.23681	-0.496903
2.23204	-0.515617
2.2273	-0.517066
2.22257	-0.537434
2.21786	-0.543467
2.21318	-0.569367
2.2085	-0.579001
2.20386	-0.571427
2.19922	-0.592256
2.19461	-0.592252
2.19002	-0.631681
2.18545	-0.61975
2.18089	-0.654879
2.17635	-0.652039
2.17183	-0.648595
2.16733	-0.701638
2.16284	-0.687547
2.15838	-0.69733
2.15393	-0.710773
2.1495	-0.668568
2.14508	-0.713903
2.14069	-0.695175
2.13631	-0.699918
2.13195	-0.691056
2.1276	-0.687802
2.12327	-0.660532
2.11896	-0.676733
2.11467	-0.678158
2.11039	-0.650574
2.10613	-0.669826
2.10189	-0.64504
2.09766	-0.623539
2.09345	-0.602466
2.08925	-0.586769
2.08507	-0.627065
2.08091	-0.562598
2.07677	-0.535932
2.07264	-0.501171
2.06852	-0.480133
2.06442	-0.447569
2.06034	-0.460221
2.05627	-0.397102
2.05222	-0.383426
2.04818	-0.354816
2.04415	-0.367448
2.04015	-0.347786
2.03615	-0.275414
2.03218	-0.287616
2.02822	-0.259574
2.02427	-0.217643
2.02034	-0.207103
2.01642	-0.220774
2.01251	-0.211813
2.00862	-0.160717
2.00475	-0.12939
2.00089	-0.178197
1.99704	-0.0920292
1.99321	-0.123018
1.9894	-0.0891783
1.98559	-0.106748
1.9818	-0.0985779
1.97802	-0.0522541
1.97426	-0.0622462
1.97052	-0.0546284
1.96678	-0.038022
1.96306	-0.0500138
1.95935	-0.0167785
1.95566	-0.0410093
1.95198	0.00387836
1.94831	-0.0498545
1.94465	-0.0240964
1.94101	-0.0153668
1.93738	-0.0228212
1.93377	0.0367534
1.93017	-0.0318726
1.92658	0.000500079
1.923	-0.010335
1.91943	0.0168538
1.91588	-0.0351662
1.91234	-0.0100012
1.90882	-0.00487988
1.9053	0.0280955
1.9018	0.0277102
1.89831	0.00284405
1.89484	0.0245422
1.89137	0.0273433
1.88792	0.0131704
1.88448	0.000500047
1.88105	0.0289912
1.87763	0.00462535
1.87423	0.0574586
1.87083	0.0693607
1.86745	0.000466541
1.86408	0.0207129
1.86073	0.0460006
1.85738	0.0288988
1.85404	0.0316763
1.85072	0.044069
1.84741	0.0284753
1.84411	0.000782233
1.84082	0.034347
1.83754	0.0154551
1.83428	0.0395599
1.83102	-0.0158346
1.82777	0.00377106
1.82454	-0.000500022
1.82132	0.0364989
1.8181	0.0237538
1.8149	0.0308696
1.81171	0.0077875
1.80853	0.0104998
1.80536	0.0145222
1.80221	0.0295527
1.79906	0.0278121
1.79592	0.0324241
1.79279	0.0381151
1.78968	0.0214672
1.78657	0.0239195
1.78347	0.0299993
1.78039	0.0107264
1.77731	0.0224996
1.77425	0.0354649
1.77119	0.0346163
1.76815	0.0408054
1.76511	0.0247629
1.76209	0.0334853
1.75907	0.0343611
1.75607	0.025978
1.75307	0.0116598
1.75009	0.0292965
