# Supplementary material for: Hot-carrier trapping preserves high quantum yields but limits optical gain in InP-based quantum dots
Source: Nat Commun. 2025 Jul 7;16:6249. doi: 10.1038/s41467-025-61511-9 (PMC12234661; doi:10.1038/s41467-025-61511-9)
Supplement: Supplementary file 3 — Source Data [file 41467_2025_61511_MOESM3_ESM.zip › SupplementaryFigure6c.xlsx]

## Sheet: Bleach spectrum (norm) t = 0 ps
2.74987	-0.83928
2.74277	-0.967052
2.73571	-0.543908
2.72868	-0.740543
2.72168	-0.693903
2.71472	-0.750299
2.7078	-0.664482
2.7009	-0.710018
2.69404	-0.787446
2.68722	-0.67375
2.68043	-0.676869
2.67367	-0.678312
2.66695	-0.707246
2.66025	-0.668463
2.65359	-0.647286
2.64697	-0.68829
2.64037	-0.625085
2.63381	-0.632278
2.62727	-0.600405
2.62078	-0.569882
2.61431	-0.520677
2.60787	-0.492285
2.60146	-0.476827
2.59508	-0.481349
2.58873	-0.454215
2.58241	-0.45651
2.57613	-0.427483
2.56987	-0.422247
2.56364	-0.44331
2.55744	-0.385897
2.55127	-0.405679
2.54513	-0.408927
2.53902	-0.383758
2.53293	-0.383083
2.52687	-0.397678
2.52084	-0.382055
2.51485	-0.433623
2.50887	-0.433665
2.50292	-0.405605
2.497	-0.448104
2.49112	-0.43968
2.48525	-0.445152
2.47941	-0.452838
2.4736	-0.439302
2.46781	-0.490183
2.46205	-0.499293
2.45632	-0.526962
2.45061	-0.52863
2.44493	-0.583925
2.43927	-0.546582
2.43364	-0.536011
2.42803	-0.542132
2.42245	-0.568964
2.41689	-0.623682
2.41136	-0.577261
2.40585	-0.590734
2.40037	-0.62078
2.39491	-0.548854
2.38948	-0.596969
2.38407	-0.558334
2.37867	-0.683297
2.37331	-0.631089
2.36797	-0.602976
2.36265	-0.616663
2.35736	-0.581346
2.35208	-0.588886
2.34683	-0.548388
2.34161	-0.554848
2.3364	-0.550315
2.33122	-0.529699
2.32606	-0.584907
2.32092	-0.557291
2.3158	-0.465292
2.31071	-0.511453
2.30564	-0.473435
2.30059	-0.46337
2.29556	-0.503537
2.29054	-0.440723
2.28556	-0.497106
2.28059	-0.465594
2.27564	-0.427767
2.27072	-0.501896
2.26581	-0.488386
2.26093	-0.497893
2.25606	-0.527753
2.25122	-0.555197
2.24639	-0.545107
2.24159	-0.566642
2.23681	-0.607098
2.23204	-0.548909
2.2273	-0.572591
2.22257	-0.64142
2.21786	-0.643884
2.21318	-0.686818
2.2085	-0.662544
2.20386	-0.749142
2.19922	-0.801729
2.19461	-0.759515
2.19002	-0.794996
2.18545	-0.847167
2.18089	-0.872779
2.17635	-0.865541
2.17183	-0.904154
2.16733	-0.977139
2.16284	-0.936734
2.15838	-0.884107
2.15393	-0.941372
2.1495	-0.913261
2.14508	-0.96472
2.14069	-1
2.13631	-0.888759
2.13195	-0.951292
2.1276	-0.944549
2.12327	-0.915223
2.11896	-0.89031
2.11467	-0.872583
2.11039	-0.953256
2.10613	-0.890657
2.10189	-0.769409
2.09766	-0.765138
2.09345	-0.765474
2.08925	-0.681065
2.08507	-0.718275
2.08091	-0.643559
2.07677	-0.572509
2.07264	-0.544896
2.06852	-0.498147
2.06442	-0.497723
2.06034	-0.404204
2.05627	-0.401459
2.05222	-0.299468
2.04818	-0.311887
2.04415	-0.282847
2.04015	-0.212315
2.03615	-0.202912
2.03218	-0.12973
2.02822	-0.137222
2.02427	0.0266237
2.02034	0.0134391
2.01642	-0.00471598
2.01251	0.0177321
2.00862	0.119707
2.00475	0.160375
2.00089	0.0611744
1.99704	0.0548983
1.99321	0.124741
1.9894	0.140845
1.98559	0.162872
1.9818	0.0579599
1.97802	0.116866
1.97426	0.107766
1.97052	0.15008
1.96678	0.14889
1.96306	0.180838
1.95935	0.162898
1.95566	0.144337
1.95198	0.140311
1.94831	0.212918
1.94465	0.176172
1.94101	0.149931
1.93738	0.0481947
1.93377	0.189329
1.93017	0.120472
1.92658	0.0807609
1.923	0.0751234
1.91943	0.0822427
1.91588	0.0888536
1.91234	0.134006
1.90882	0.084986
1.9053	0.068393
1.9018	0.0905443
1.89831	0.0710097
1.89484	0.0582471
1.89137	0.0350879
1.88792	0.170815
1.88448	0.0690183
1.88105	0.104987
1.87763	0.111778
1.87423	0.103627
1.87083	0.0953188
1.86745	0.071481
1.86408	0.0527227
1.86073	0.14826
1.85738	0.181192
1.85404	0.0184334
1.85072	0.211528
1.84741	-0.0107842
1.84411	0.114683
1.84082	0.000285481
1.83754	0.0820772
1.83428	0.06746
1.83102	0.000440162
1.82777	0.00410447
1.82454	0.025152
1.82132	0.0605096
1.8181	0.0620065
1.8149	0.133694
1.81171	0.0860471
1.80853	0.0431285
1.80536	0.0563584
1.80221	0.0402886
1.79906	0.0886927
1.79592	0.0774587
1.79279	0.0561249
1.78968	0.0516242
1.78657	0.0975815
1.78347	0.105896
1.78039	0.0887459
1.77731	0.0932074
1.77425	0.0666841
1.77119	0.0623316
1.76815	0.0618405
1.76511	0.0661858
1.76209	0.0663595
1.75907	0.0807476
1.75607	0.088483
1.75307	0.0876366
1.75009	0.0825445

## Sheet: Bleach spectrum (norm) t = 0.5 
2.74987	-0.813927
2.74277	-0.830322
2.73571	-0.700774
2.72868	-0.817627
2.72168	-0.811892
2.71472	-0.852922
2.7078	-0.702963
2.7009	-0.789843
2.69404	-0.773979
2.68722	-0.713351
2.68043	-0.732565
2.67367	-0.79148
2.66695	-0.729173
2.66025	-0.745571
2.65359	-0.70346
2.64697	-0.711205
2.64037	-0.749029
2.63381	-0.684126
2.62727	-0.663546
2.62078	-0.613407
2.61431	-0.579986
2.60787	-0.556717
2.60146	-0.557185
2.59508	-0.498759
2.58873	-0.494619
2.58241	-0.483
2.57613	-0.4543
2.56987	-0.440124
2.56364	-0.423073
2.55744	-0.398924
2.55127	-0.403082
2.54513	-0.397319
2.53902	-0.416689
2.53293	-0.403786
2.52687	-0.38116
2.52084	-0.387911
2.51485	-0.396474
2.50887	-0.391346
2.50292	-0.400935
2.497	-0.403041
2.49112	-0.377597
2.48525	-0.423165
2.47941	-0.435274
2.4736	-0.436581
2.46781	-0.465271
2.46205	-0.466641
2.45632	-0.465948
2.45061	-0.476461
2.44493	-0.454931
2.43927	-0.469637
2.43364	-0.484715
2.42803	-0.49007
2.42245	-0.523289
2.41689	-0.515251
2.41136	-0.543759
2.40585	-0.538645
2.40037	-0.562853
2.39491	-0.562355
2.38948	-0.567976
2.38407	-0.593008
2.37867	-0.581284
2.37331	-0.614859
2.36797	-0.609024
2.36265	-0.596259
2.35736	-0.5927
2.35208	-0.609705
2.34683	-0.62747
2.34161	-0.633166
2.3364	-0.644469
2.33122	-0.604398
2.32606	-0.618947
2.32092	-0.617353
2.3158	-0.610781
2.31071	-0.624414
2.30564	-0.598564
2.30059	-0.617807
2.29556	-0.601546
2.29054	-0.610332
2.28556	-0.612703
2.28059	-0.610193
2.27564	-0.611306
2.27072	-0.61394
2.26581	-0.651867
2.26093	-0.6378
2.25606	-0.661951
2.25122	-0.664225
2.24639	-0.687219
2.24159	-0.710646
2.23681	-0.70195
2.23204	-0.718746
2.2273	-0.738573
2.22257	-0.734091
2.21786	-0.759099
2.21318	-0.712392
2.2085	-0.784178
2.20386	-0.816909
2.19922	-0.828214
2.19461	-0.862517
2.19002	-0.888141
2.18545	-0.90447
2.18089	-0.907684
2.17635	-0.929567
2.17183	-0.912293
2.16733	-0.900216
2.16284	-0.939201
2.15838	-0.942578
2.15393	-0.94261
2.1495	-0.917139
2.14508	-0.954128
2.14069	-0.952618
2.13631	-0.946002
2.13195	-1
2.1276	-0.948297
2.12327	-0.972994
2.11896	-0.924518
2.11467	-0.93204
2.11039	-0.980236
2.10613	-0.944161
2.10189	-0.867692
2.09766	-0.874736
2.09345	-0.847542
2.08925	-0.820602
2.08507	-0.777847
2.08091	-0.677494
2.07677	-0.662601
2.07264	-0.674161
2.06852	-0.609324
2.06442	-0.601009
2.06034	-0.529171
2.05627	-0.521126
2.05222	-0.512854
2.04818	-0.431982
2.04415	-0.431811
2.04015	-0.352992
2.03615	-0.339106
2.03218	-0.353861
2.02822	-0.311436
2.02427	-0.319245
2.02034	-0.264738
2.01642	-0.199546
2.01251	-0.215373
2.00862	-0.203972
2.00475	-0.171077
2.00089	-0.17875
1.99704	-0.110812
1.99321	-0.0433006
1.9894	-0.0747268
1.98559	0.0180034
1.9818	-0.0623424
1.97802	-0.0217369
1.97426	-0.00450125
1.97052	-0.0138964
1.96678	-0.0976101
1.96306	-0.032311
1.95935	0.014052
1.95566	-0.0214999
1.95198	0.0553874
1.94831	-0.0342804
1.94465	0.0659791
1.94101	-0.069998
1.93738	0.0387674
1.93377	0.0832091
1.93017	0.0411895
1.92658	0.0251874
1.923	0.0346535
1.91943	0.00195508
1.91588	-0.034727
1.91234	0.00402783
1.90882	0.0574472
1.9053	0.0231632
1.9018	0.0240584
1.89831	0.000899481
1.89484	0.0678378
1.89137	0.0572178
1.88792	0.0706145
1.88448	0.00505232
1.88105	0.0825375
1.87763	0.0892437
1.87423	0.0208922
1.87083	0.0740285
1.86745	0.0447922
1.86408	0.090649
1.86073	0.0221418
1.85738	0.0589563
1.85404	0.0907312
1.85072	0.075698
1.84741	0.0291379
1.84411	0.0799624
1.84082	0.143054
1.83754	0.102334
1.83428	0.0490727
1.83102	0.0429287
1.82777	0.043603
1.82454	0.0778416
1.82132	0.0749253
1.8181	0.110649
1.8149	0.0977117
1.81171	0.0810876
1.80853	0.0343636
1.80536	0.0703296
1.80221	0.0871556
1.79906	0.0424063
1.79592	0.0574573
1.79279	0.0710669
1.78968	0.063795
1.78657	0.0611136
1.78347	0.0854918
1.78039	0.0474164
1.77731	0.064218
1.77425	0.0515685
1.77119	0.0619913
1.76815	0.0660439
1.76511	0.0621667
1.76209	0.0532503
1.75907	0.0554968
1.75607	0.0629177
1.75307	0.0676176
1.75009	0.0589521

## Sheet: Bleach spectrum (norm) t = 1.1 
2.74987	-0.726609
2.74277	-0.834668
2.73571	-0.855917
2.72868	-0.852253
2.72168	-0.908259
2.71472	-0.931338
2.7078	-0.868706
2.7009	-0.811578
2.69404	-0.854337
2.68722	-0.823007
2.68043	-0.738649
2.67367	-0.771403
2.66695	-0.709849
2.66025	-0.709928
2.65359	-0.686123
2.64697	-0.640476
2.64037	-0.624583
2.63381	-0.605522
2.62727	-0.615532
2.62078	-0.558958
2.61431	-0.572124
2.60787	-0.514893
2.60146	-0.521127
2.59508	-0.49078
2.58873	-0.486572
2.58241	-0.483594
2.57613	-0.452328
2.56987	-0.453829
2.56364	-0.460366
2.55744	-0.438214
2.55127	-0.43148
2.54513	-0.412772
2.53902	-0.411433
2.53293	-0.396767
2.52687	-0.384482
2.52084	-0.394816
2.51485	-0.381658
2.50887	-0.398754
2.50292	-0.36811
2.497	-0.38231
2.49112	-0.396268
2.48525	-0.395019
2.47941	-0.402684
2.4736	-0.39602
2.46781	-0.396743
2.46205	-0.436527
2.45632	-0.420276
2.45061	-0.427235
2.44493	-0.444031
2.43927	-0.468557
2.43364	-0.470554
2.42803	-0.473912
2.42245	-0.481854
2.41689	-0.499372
2.41136	-0.521065
2.40585	-0.521777
2.40037	-0.523264
2.39491	-0.521089
2.38948	-0.559974
2.38407	-0.550861
2.37867	-0.570096
2.37331	-0.57712
2.36797	-0.574456
2.36265	-0.586596
2.35736	-0.597412
2.35208	-0.612777
2.34683	-0.598111
2.34161	-0.592586
2.3364	-0.612817
2.33122	-0.596787
2.32606	-0.592568
2.32092	-0.621872
2.3158	-0.593913
2.31071	-0.614043
2.30564	-0.600849
2.30059	-0.605819
2.29556	-0.59807
2.29054	-0.593711
2.28556	-0.60241
2.28059	-0.598269
2.27564	-0.614216
2.27072	-0.639661
2.26581	-0.651807
2.26093	-0.633851
2.25606	-0.672147
2.25122	-0.660642
2.24639	-0.694104
2.24159	-0.675012
2.23681	-0.696037
2.23204	-0.722251
2.2273	-0.72428
2.22257	-0.752811
2.21786	-0.761262
2.21318	-0.797541
2.2085	-0.811036
2.20386	-0.800427
2.19922	-0.829603
2.19461	-0.829597
2.19002	-0.884827
2.18545	-0.868115
2.18089	-0.917322
2.17635	-0.913344
2.17183	-0.90852
2.16733	-0.98282
2.16284	-0.963082
2.15838	-0.976785
2.15393	-0.995616
2.1495	-0.936497
2.14508	-1
2.14069	-0.973767
2.13631	-0.980411
2.13195	-0.967997
2.1276	-0.963439
2.12327	-0.925241
2.11896	-0.947934
2.11467	-0.94993
2.11039	-0.911292
2.10613	-0.938259
2.10189	-0.90354
2.09766	-0.873423
2.09345	-0.843905
2.08925	-0.821917
2.08507	-0.878362
2.08091	-0.788059
2.07677	-0.750707
2.07264	-0.702016
2.06852	-0.672547
2.06442	-0.626933
2.06034	-0.644655
2.05627	-0.556241
2.05222	-0.537084
2.04818	-0.497009
2.04415	-0.514703
2.04015	-0.487161
2.03615	-0.385786
2.03218	-0.402878
2.02822	-0.363598
2.02427	-0.304864
2.02034	-0.2901
2.01642	-0.309249
2.01251	-0.296697
2.00862	-0.225124
2.00475	-0.181243
2.00089	-0.24961
1.99704	-0.12891
1.99321	-0.172318
1.9894	-0.124917
1.98559	-0.149527
1.9818	-0.138083
1.97802	-0.073195
1.97426	-0.0871914
1.97052	-0.0765208
1.96678	-0.0532593
1.96306	-0.0700569
1.95935	-0.0235025
1.95566	-0.0574438
1.95198	0.00543261
1.94831	-0.0698337
1.94465	-0.033753
1.94101	-0.0215251
1.93738	-0.0319668
1.93377	0.0514823
1.93017	-0.0446456
1.92658	0.000700486
1.923	-0.0144768
1.91943	0.023608
1.91588	-0.0492591
1.91234	-0.0140092
1.90882	-0.00683549
1.9053	0.0393548
1.9018	0.0388151
1.89831	0.0039838
1.89484	0.0343775
1.89137	0.0383011
1.88792	0.0184484
1.88448	0.000700441
1.88105	0.0406094
1.87763	0.00647896
1.87423	0.0804852
1.87083	0.097157
1.86745	0.000653508
1.86408	0.0290136
1.86073	0.0644354
1.85738	0.04048
1.85404	0.0443706
1.85072	0.0617297
1.84741	0.0398868
1.84411	0.00109571
1.84082	0.0481116
1.83754	0.0216487
1.83428	0.0554136
1.83102	-0.0221803
1.82777	0.00528231
1.82454	-0.000700406
1.82132	0.0511259
1.8181	0.0332731
1.8149	0.0432406
1.81171	0.0109083
1.80853	0.0147076
1.80536	0.020342
1.80221	0.041396
1.79906	0.0389578
1.79592	0.0454181
1.79279	0.0533897
1.78968	0.0300702
1.78657	0.0335053
1.78347	0.0420215
1.78039	0.015025
1.77731	0.0315163
1.77425	0.0496775
1.77119	0.0484888
1.76815	0.0571582
1.76511	0.0346866
1.76209	0.0469046
1.75907	0.0481313
1.75607	0.0363887
1.75307	0.0163325
1.75009	0.0410371
