# Supplementary material for: Hot-carrier trapping preserves high quantum yields but limits optical gain in InP-based quantum dots
Source: Nat Commun. 2025 Jul 7;16:6249. doi: 10.1038/s41467-025-61511-9 (PMC12234661; doi:10.1038/s41467-025-61511-9)
Supplement: Supplementary file 3 — Source Data [file 41467_2025_61511_MOESM3_ESM.zip › SupplementaryFigure6d.xlsx]

## Sheet: Rise push bleach trace
-4.83102	0.000667979
-4.33802	0.000665664
-3.83102	0.000671537
-3.32502	0.00066915
-2.83102	0.000666597
-2.32502	0.000667339
-2.12502	0.00066247
-1.92502	0.000667283
-1.72502	0.000681706
-1.52502	0.000677326
-1.31102	0.000670315
-1.23102	0.000673569
-1.12502	0.000669886
-1.03102	0.000663515
-0.925017	0.000660631
-0.885017	0.000664611
-0.831017	0.000670603
-0.778017	0.000672156
-0.725017	0.000670895
-0.685017	0.000669481
-0.631017	0.00066534
-0.578017	0.000670914
-0.525017	0.000670017
-0.485017	0.000666648
-0.431017	0.000665427
-0.378017	0.000664298
-0.325017	0.000666747
-0.285017	0.000667271
-0.231017	0.00066119
-0.178017	0.000660049
-0.125017	0.000631424
-0.0850169	0.000606601
-0.0310169	0.000570192
0.0219831	0.000509021
0.0749831	0.000455745
0.114983	0.000437492
0.181983	0.000424584
0.221983	0.000428359
0.261983	0.000437084
0.314983	0.00044869
0.368983	0.000459583
0.421983	0.000465203
0.474983	0.000465633
0.514983	0.00048191
0.568983	0.000502589
0.661983	0.000527704
0.768983	0.000535396
0.888983	0.000562928
0.968983	0.000555218
1.06198	0.000579499
1.16898	0.000592938
1.27498	0.000587946
1.36898	0.000594944
1.50198	0.00059649
1.56898	0.000596183
1.67498	0.000601056
1.86198	0.000612039
2.07498	0.000619374
2.27498	0.000622343
2.47498	0.00061984
2.67498	0.000621079
3.16898	0.00063116
3.70198	0.0006345
4.18198	0.000641496
4.67498	0.000646598
