# Supplementary material for: Hot-carrier trapping preserves high quantum yields but limits optical gain in InP-based quantum dots
Source: Nat Commun. 2025 Jul 7;16:6249. doi: 10.1038/s41467-025-61511-9 (PMC12234661; doi:10.1038/s41467-025-61511-9)
Supplement: Supplementary file 3 — Source Data [file 41467_2025_61511_MOESM3_ESM.zip › SupplementaryFigure6e.xlsx]

## Sheet: Bleach spectrum t = -0.7 ps
2.74987	-0.477001
2.74277	-0.386428
2.73571	-0.414788
2.72868	-0.455398
2.72168	-0.45713
2.71472	-0.48519
2.7078	-0.531463
2.7009	-0.506417
2.69404	-0.501249
2.68722	-0.451862
2.68043	-0.489761
2.67367	-0.517548
2.66695	-0.46948
2.66025	-0.47239
2.65359	-0.456305
2.64697	-0.444711
2.64037	-0.424594
2.63381	-0.42358
2.62727	-0.400135
2.62078	-0.385809
2.61431	-0.355987
2.60787	-0.356602
2.60146	-0.334984
2.59508	-0.33881
2.58873	-0.315057
2.58241	-0.299232
2.57613	-0.307675
2.56987	-0.268569
2.56364	-0.260471
2.55744	-0.249918
2.55127	-0.244091
2.54513	-0.240781
2.53902	-0.227996
2.53293	-0.22585
2.52687	-0.217542
2.52084	-0.220592
2.51485	-0.222738
2.50887	-0.227002
2.50292	-0.217496
2.497	-0.218217
2.49112	-0.214629
2.48525	-0.223784
2.47941	-0.232989
2.4736	-0.234218
2.46781	-0.259494
2.46205	-0.267683
2.45632	-0.24811
2.45061	-0.275117
2.44493	-0.248234
2.43927	-0.283381
2.43364	-0.279321
2.42803	-0.301482
2.42245	-0.29721
2.41689	-0.312606
2.41136	-0.331141
2.40585	-0.328752
2.40037	-0.344406
2.39491	-0.342289
2.38948	-0.36777
2.38407	-0.35426
2.37867	-0.378477
2.37331	-0.38116
2.36797	-0.388708
2.36265	-0.392007
2.35736	-0.404949
2.35208	-0.406269
2.34683	-0.418683
2.34161	-0.421009
2.3364	-0.417493
2.33122	-0.424006
2.32606	-0.43049
2.32092	-0.443087
2.3158	-0.427047
2.31071	-0.424067
2.30564	-0.418407
2.30059	-0.442508
2.29556	-0.433894
2.29054	-0.442942
2.28556	-0.429615
2.28059	-0.446719
2.27564	-0.456184
2.27072	-0.452914
2.26581	-0.4635
2.26093	-0.474728
2.25606	-0.471488
2.25122	-0.472664
2.24639	-0.485427
2.24159	-0.520506
2.23681	-0.517431
2.23204	-0.535018
2.2273	-0.543696
2.22257	-0.556741
2.21786	-0.554717
2.21318	-0.591912
2.2085	-0.585529
2.20386	-0.594147
2.19922	-0.624211
2.19461	-0.613427
2.19002	-0.640089
2.18545	-0.661553
2.18089	-0.663776
2.17635	-0.666709
2.17183	-0.671503
2.16733	-0.739721
2.16284	-0.70383
2.15838	-0.714889
2.15393	-0.710016
2.1495	-0.734999
2.14508	-0.691814
2.14069	-0.721215
2.13631	-0.71638
2.13195	-0.749003
2.1276	-0.677499
2.12327	-0.701127
2.11896	-0.700759
2.11467	-0.715573
2.11039	-0.690579
2.10613	-0.688932
2.10189	-0.691913
2.09766	-0.671729
2.09345	-0.643628
2.08925	-0.637282
2.08507	-0.661253
2.08091	-0.606528
2.07677	-0.572603
2.07264	-0.5129
2.06852	-0.555626
2.06442	-0.523319
2.06034	-0.526622
2.05627	-0.50273
2.05222	-0.475008
2.04818	-0.432422
2.04415	-0.402637
2.04015	-0.362157
2.03615	-0.383095
2.03218	-0.362158
2.02822	-0.372887
2.02427	-0.299972
2.02034	-0.29617
2.01642	-0.271423
2.01251	-0.253389
2.00862	-0.250657
2.00475	-0.197809
2.00089	-0.212577
1.99704	-0.193426
1.99321	-0.147286
1.9894	-0.137036
1.98559	-0.168238
1.9818	-0.110337
1.97802	-0.111124
1.97426	-0.0862134
1.97052	-0.119066
1.96678	-0.0611748
1.96306	-0.068029
1.95935	-0.0665113
1.95566	-0.0610139
1.95198	-0.0152101
1.94831	-0.0385081
1.94465	-0.00402471
1.94101	-0.0242396
1.93738	-0.0177181
1.93377	-0.00738197
1.93017	-0.00502735
1.92658	-0.0295977
1.923	0.00653015
1.91943	-0.030241
1.91588	0.00496003
1.91234	0.0046477
1.90882	0.0121536
1.9053	-0.0215484
1.9018	0.0262677
1.89831	-0.0380921
1.89484	-0.0180009
1.89137	0.0143098
1.88792	0.0273419
1.88448	0.0146012
1.88105	0.0120003
1.87763	0.0118091
1.87423	0.0191422
1.87083	0.0160017
1.86745	-0.0129391
1.86408	0.000972301
1.86073	0.0555955
1.85738	0.0463501
1.85404	0.0142764
1.85072	0.00845482
1.84741	0.0433771
1.84411	0.0326957
1.84082	0.0104314
1.83754	0.0310022
1.83428	0.0269249
1.83102	-0.000500022
1.82777	0.0107001
1.82454	-0.00256609
1.82132	0.0264992
1.8181	0.0117913
1.8149	0.0193962
1.81171	0.0419834
1.80853	-0.0101951
1.80536	0.0123544
1.80221	0.0220633
1.79906	0.0233253
1.79592	0.014517
1.79279	0.0208092
1.78968	0.0351693
1.78657	0.00257047
1.78347	0.033246
1.78039	0.0270004
1.77731	-0.000206221
1.77425	0.0390008
1.77119	0.00945616
1.76815	0.0175003
1.76511	0.0322221
1.76209	0.0297435
1.75907	0.029017
1.75607	0.0225795
1.75307	0.00299995
1.75009	0.0262849

## Sheet: Bleach spectrum t = 0.2 ps
2.74987	-0.251334
2.74277	-0.332072
2.73571	-0.39014
2.72868	-0.460005
2.72168	-0.412112
2.71472	-0.420919
2.7078	-0.391812
2.7009	-0.387481
2.69404	-0.336158
2.68722	-0.376035
2.68043	-0.390648
2.67367	-0.420794
2.66695	-0.426684
2.66025	-0.378488
2.65359	-0.39697
2.64697	-0.365051
2.64037	-0.350704
2.63381	-0.335606
2.62727	-0.331582
2.62078	-0.295826
2.61431	-0.282348
2.60787	-0.248377
2.60146	-0.246461
2.59508	-0.244003
2.58873	-0.219499
2.58241	-0.211318
2.57613	-0.211572
2.56987	-0.18602
2.56364	-0.198996
2.55744	-0.175619
2.55127	-0.181818
2.54513	-0.180511
2.53902	-0.180357
2.53293	-0.170004
2.52687	-0.166525
2.52084	-0.173503
2.51485	-0.169496
2.50887	-0.177342
2.50292	-0.174293
2.497	-0.187931
2.49112	-0.183765
2.48525	-0.184124
2.47941	-0.181495
2.4736	-0.192718
2.46781	-0.199496
2.46205	-0.209546
2.45632	-0.195038
2.45061	-0.215002
2.44493	-0.212615
2.43927	-0.21782
2.43364	-0.212021
2.42803	-0.206437
2.42245	-0.224179
2.41689	-0.226502
2.41136	-0.260131
2.40585	-0.243504
2.40037	-0.262363
2.39491	-0.257148
2.38948	-0.249159
2.38407	-0.266386
2.37867	-0.286995
2.37331	-0.283277
2.36797	-0.28882
2.36265	-0.281188
2.35736	-0.284439
2.35208	-0.28093
2.34683	-0.272491
2.34161	-0.273868
2.3364	-0.280585
2.33122	-0.285906
2.32606	-0.281944
2.32092	-0.267002
2.3158	-0.272798
2.31071	-0.286264
2.30564	-0.269256
2.30059	-0.272505
2.29556	-0.265193
2.29054	-0.275437
2.28556	-0.273985
2.28059	-0.259856
2.27564	-0.262725
2.27072	-0.284936
2.26581	-0.299981
2.26093	-0.292505
2.25606	-0.300427
2.25122	-0.310162
2.24639	-0.300264
2.24159	-0.314389
2.23681	-0.325782
2.23204	-0.340529
2.2273	-0.335496
2.22257	-0.340899
2.21786	-0.34151
2.21318	-0.365871
2.2085	-0.364693
2.20386	-0.390132
2.19922	-0.388501
2.19461	-0.411876
2.19002	-0.433577
2.18545	-0.428298
2.18089	-0.431998
2.17635	-0.422042
2.17183	-0.454823
2.16733	-0.449146
2.16284	-0.439092
2.15838	-0.468502
2.15393	-0.449486
2.1495	-0.468574
2.14508	-0.474661
2.14069	-0.466189
2.13631	-0.447173
2.13195	-0.439414
2.1276	-0.465966
2.12327	-0.457556
2.11896	-0.43791
2.11467	-0.441497
2.11039	-0.43747
2.10613	-0.444937
2.10189	-0.438222
2.09766	-0.432323
2.09345	-0.37614
2.08925	-0.39729
2.08507	-0.387569
2.08091	-0.360339
2.07677	-0.330226
2.07264	-0.333589
2.06852	-0.311639
2.06442	-0.301498
2.06034	-0.277085
2.05627	-0.271464
2.05222	-0.209203
2.04818	-0.201769
2.04415	-0.163262
2.04015	-0.129174
2.03615	-0.169559
2.03218	-0.15555
2.02822	-0.13662
2.02427	-0.137712
2.02034	-0.0966784
2.01642	-0.0793103
2.01251	-0.0987898
2.00862	-0.0416361
2.00475	-0.0335247
2.00089	-0.0188389
1.99704	-0.0554215
1.99321	-0.0222427
1.9894	-0.00912959
1.98559	-0.026364
1.9818	-0.0150357
1.97802	-0.00554775
1.97426	0.0198597
1.97052	0.017303
1.96678	0.00210212
1.96306	0.011523
1.95935	-0.0143998
1.95566	-0.0202985
1.95198	0.0517216
1.94831	0.0267996
1.94465	0.00569148
1.94101	0.00518773
1.93738	0.0278645
1.93377	-0.00514252
1.93017	0.0355037
1.92658	0.0203176
1.923	-0.00395537
1.91943	-0.0130017
1.91588	-0.022025
1.91234	-0.0117853
1.90882	0.0243672
1.9053	0.0310955
1.9018	0.00461615
1.89831	0.0340943
1.89484	0.029789
1.89137	0.0284644
1.88792	0.0109384
1.88448	0.035631
1.88105	0.0230681
1.87763	-0.00662604
1.87423	0.00619163
1.87083	0.00968512
1.86745	0.0398669
1.86408	0.000762699
1.86073	0.0497531
1.85738	-0.0316456
1.85404	0.0381932
1.85072	0.0392317
1.84741	0.00499983
1.84411	0.00350019
1.84082	-0.0188598
1.83754	0.0210015
1.83428	0.0349996
1.83102	0.0224041
1.82777	0.0531466
1.82454	-0.00774839
1.82132	-0.000554425
1.8181	0.0138725
1.8149	0.0140717
1.81171	0.0278292
1.80853	0.01079
1.80536	0.0111155
1.80221	0.00141758
1.79906	0.00385964
1.79592	0.0299826
1.79279	0.00893523
1.78968	0.0136523
1.78657	0.0335098
1.78347	0.0388272
1.78039	0.0270004
1.77731	0.00333416
1.77425	0.0289016
1.77119	0.0314994
1.76815	0.0381266
1.76511	0.0358867
1.76209	0.0240002
1.75907	0.0290951
1.75607	0.0130001
1.75307	0.0229996
1.75009	0.0230121

## Sheet: Bleach spectrum t = 0.7 ps
2.74987	-0.371719
2.74277	-0.409155
2.73571	-0.360141
2.72868	-0.298236
2.72168	-0.390556
2.71472	-0.404248
2.7078	-0.394506
2.7009	-0.39959
2.69404	-0.365721
2.68722	-0.361725
2.68043	-0.357018
2.67367	-0.364986
2.66695	-0.399894
2.66025	-0.374482
2.65359	-0.366989
2.64697	-0.372497
2.64037	-0.314482
2.63381	-0.307445
2.62727	-0.310842
2.62078	-0.302572
2.61431	-0.282218
2.60787	-0.250876
2.60146	-0.249495
2.59508	-0.234394
2.58873	-0.227996
2.58241	-0.205598
2.57613	-0.208496
2.56987	-0.212504
2.56364	-0.206043
2.55744	-0.202841
2.55127	-0.188996
2.54513	-0.196002
2.53902	-0.190844
2.53293	-0.173511
2.52687	-0.192138
2.52084	-0.181266
2.51485	-0.198234
2.50887	-0.197001
2.50292	-0.193693
2.497	-0.203503
2.49112	-0.190495
2.48525	-0.192763
2.47941	-0.207561
2.4736	-0.19536
2.46781	-0.219495
2.46205	-0.229136
2.45632	-0.201373
2.45061	-0.211134
2.44493	-0.233878
2.43927	-0.238686
2.43364	-0.257019
2.42803	-0.266571
2.42245	-0.255955
2.41689	-0.269811
2.41136	-0.271355
2.40585	-0.264244
2.40037	-0.307125
2.39491	-0.284363
2.38948	-0.288319
2.38407	-0.300007
2.37867	-0.312269
2.37331	-0.318235
2.36797	-0.312845
2.36265	-0.312006
2.35736	-0.313625
2.35208	-0.317537
2.34683	-0.323479
2.34161	-0.333387
2.3364	-0.327494
2.33122	-0.318769
2.32606	-0.330492
2.32092	-0.317002
2.3158	-0.302665
2.31071	-0.31509
2.30564	-0.298987
2.30059	-0.32049
2.29556	-0.314317
2.29054	-0.335318
2.28556	-0.326495
2.28059	-0.327664
2.27564	-0.324185
2.27072	-0.336149
2.26581	-0.324901
2.26093	-0.342506
2.25606	-0.341491
2.25122	-0.372007
2.24639	-0.365495
2.24159	-0.351007
2.23681	-0.348551
2.23204	-0.345176
2.2273	-0.376356
2.22257	-0.406364
2.21786	-0.4
2.21318	-0.40563
2.2085	-0.432853
2.20386	-0.433751
2.19922	-0.455219
2.19461	-0.436403
2.19002	-0.479229
2.18545	-0.480992
2.18089	-0.521998
2.17635	-0.496862
2.17183	-0.530359
2.16733	-0.518538
2.16284	-0.535534
2.15838	-0.532321
2.15393	-0.518431
2.1495	-0.52021
2.14508	-0.551457
2.14069	-0.507397
2.13631	-0.545286
2.13195	-0.549213
2.1276	-0.556442
2.12327	-0.538449
2.11896	-0.519496
2.11467	-0.590673
2.11039	-0.54691
2.10613	-0.531586
2.10189	-0.501614
2.09766	-0.51408
2.09345	-0.449167
2.08925	-0.474985
2.08507	-0.454848
2.08091	-0.460148
2.07677	-0.432345
2.07264	-0.391643
2.06852	-0.391055
2.06442	-0.344778
2.06034	-0.327816
2.05627	-0.317071
2.05222	-0.316736
2.04818	-0.349119
2.04415	-0.293069
2.04015	-0.233797
2.03615	-0.219576
2.03218	-0.204077
2.02822	-0.211995
2.02427	-0.179922
2.02034	-0.226147
2.01642	-0.175758
2.01251	-0.14183
2.00862	-0.140693
2.00475	-0.101178
2.00089	-0.126947
1.99704	-0.109305
1.99321	-0.12381
1.9894	-0.07702
1.98559	-0.0489917
1.9818	-0.0595151
1.97802	-0.0696559
1.97426	-0.0873012
1.97052	-0.010656
1.96678	-0.0280059
1.96306	-0.0300083
1.95935	-0.00689992
1.95566	-0.0352811
1.95198	-0.0413247
1.94831	-0.00908792
1.94465	-0.00119036
1.94101	0.00802785
1.93738	-0.0108552
1.93377	0.0148245
1.93017	0.0170805
1.92658	-0.0144085
1.923	-0.0225014
1.91943	0.0285823
1.91588	0.00735498
1.91234	0.00214601
1.90882	0.0301381
1.9053	0.0187283
1.9018	0.0462676
1.89831	-0.00200017
1.89484	0.0550295
1.89137	0.0427696
1.88792	0.01038
1.88448	0.0526192
1.88105	0.0189658
1.87763	0.031503
1.87423	0.0553043
1.87083	0.0587195
1.86745	-0.00592981
1.86408	0.0586691
1.86073	0.0497455
1.85738	0.0348888
1.85404	0.0109202
1.85072	0.0346202
1.84741	0.0537091
1.84411	0.0355155
1.84082	0.02
1.83754	0.0452709
1.83428	0.0565379
1.83102	0.0259955
1.82777	0.0298001
1.82454	0.0273245
1.82132	0.0266433
1.8181	0.0401589
1.8149	0.0670425
1.81171	0.00517972
1.80853	0.0304993
1.80536	0.0055002
1.80221	0.0219996
1.79906	-0.0100717
1.79592	0.0403234
1.79279	0.0340011
1.78968	0.0349079
1.78657	0.0250453
1.78347	0.0245038
1.78039	0.0210565
1.77731	0.0244467
1.77425	0.0321683
1.77119	0.0269539
1.76815	0.0329218
1.76511	0.0431454
1.76209	0.042579
1.75907	0.0305
1.75607	0.0324369
1.75307	0.0328614
1.75009	0.0358597

## Sheet: Bleach spectrum t = 2.3 ps
2.74987	-0.366937
2.74277	-0.390295
2.73571	-0.38065
2.72868	-0.370226
2.72168	-0.459764
2.71472	-0.416804
2.7078	-0.479119
2.7009	-0.481873
2.69404	-0.468245
2.68722	-0.463868
2.68043	-0.446097
2.67367	-0.450989
2.66695	-0.450957
2.66025	-0.436529
2.65359	-0.418223
2.64697	-0.423504
2.64037	-0.394748
2.63381	-0.391092
2.62727	-0.375186
2.62078	-0.354261
2.61431	-0.332429
2.60787	-0.325428
2.60146	-0.299493
2.59508	-0.304004
2.58873	-0.264567
2.58241	-0.27754
2.57613	-0.252009
2.56987	-0.252504
2.56364	-0.219512
2.55744	-0.224839
2.55127	-0.229842
2.54513	-0.227356
2.53902	-0.219851
2.53293	-0.204707
2.52687	-0.205997
2.52084	-0.200162
2.51485	-0.219495
2.50887	-0.20129
2.50292	-0.212258
2.497	-0.208733
2.49112	-0.214802
2.48525	-0.218156
2.47941	-0.231494
2.4736	-0.243004
2.46781	-0.244503
2.46205	-0.246947
2.45632	-0.228496
2.45061	-0.256185
2.44493	-0.264739
2.43927	-0.26483
2.43364	-0.287304
2.42803	-0.295031
2.42245	-0.293997
2.41689	-0.321149
2.41136	-0.311991
2.40585	-0.323505
2.40037	-0.338493
2.39491	-0.335554
2.38948	-0.351653
2.38407	-0.34511
2.37867	-0.350555
2.37331	-0.370991
2.36797	-0.378493
2.36265	-0.372314
2.35736	-0.385722
2.35208	-0.376269
2.34683	-0.388684
2.34161	-0.383151
2.3364	-0.390085
2.33122	-0.377043
2.32606	-0.387448
2.32092	-0.397003
2.3158	-0.383996
2.31071	-0.414066
2.30564	-0.418407
2.30059	-0.406877
2.29556	-0.395995
2.29054	-0.406475
2.28556	-0.413372
2.28059	-0.411293
2.27564	-0.425413
2.27072	-0.407199
2.26581	-0.42049
2.26093	-0.432507
2.25606	-0.468619
2.25122	-0.423319
2.24639	-0.485427
2.24159	-0.481262
2.23681	-0.477432
2.23204	-0.485702
2.2273	-0.487291
2.22257	-0.513408
2.21786	-0.518679
2.21318	-0.539557
2.2085	-0.547265
2.20386	-0.548028
2.19922	-0.564211
2.19461	-0.581687
2.19002	-0.604993
2.18545	-0.607044
2.18089	-0.624942
2.17635	-0.63241
2.17183	-0.641513
2.16733	-0.65502
2.16284	-0.631512
2.15838	-0.663156
2.15393	-0.677722
2.1495	-0.647854
2.14508	-0.665462
2.14069	-0.671899
2.13631	-0.661214
2.13195	-0.694078
2.1276	-0.664654
2.12327	-0.655741
2.11896	-0.645343
2.11467	-0.628243
2.11039	-0.644666
2.10613	-0.636897
2.10189	-0.616599
2.09766	-0.635586
2.09345	-0.60362
2.08925	-0.566491
2.08507	-0.533816
2.08091	-0.550177
2.07677	-0.554946
2.07264	-0.531392
2.06852	-0.452538
2.06442	-0.475934
2.06034	-0.462959
2.05627	-0.442586
2.05222	-0.412407
2.04818	-0.361767
2.04415	-0.380936
2.04015	-0.360849
2.03615	-0.309607
2.03218	-0.315133
2.02822	-0.306451
2.02427	-0.302332
2.02034	-0.233324
2.01642	-0.241992
2.01251	-0.194811
2.00862	-0.221762
2.00475	-0.163153
2.00089	-0.172245
1.99704	-0.161483
1.99321	-0.136774
1.9894	-0.164914
1.98559	-0.159207
1.9818	-0.107196
1.97802	-0.0940294
1.97426	-0.0999856
1.97052	-0.0733832
1.96678	-0.0630402
1.96306	-0.114533
1.95935	-0.0720369
1.95566	-0.101374
1.95198	-0.0627872
1.94831	-0.0485102
1.94465	-0.0347894
1.94101	-0.0352433
1.93738	-0.0351118
1.93377	-0.0262146
1.93017	0.00589478
1.92658	-0.00698929
1.923	-0.0282308
1.91943	-0.00934892
1.91588	-0.0202755
1.91234	-0.00705455
1.90882	0.037108
1.9053	-0.0152052
1.9018	0.00155925
1.89831	-0.0220019
1.89484	-0.00147383
1.89137	-0.00715515
1.88792	-0.0185009
1.88448	0.0283253
1.88105	0.0120003
1.87763	0.00556174
1.87423	0.00224514
1.87083	0.0143707
1.86745	0.0469997
1.86408	0.0360312
1.86073	0.0136012
1.85738	0.013963
1.85404	0.00819433
1.85072	-0.00753958
1.84741	0.0355392
1.84411	-0.0116215
1.84082	0.0303235
1.83754	0.0310022
1.83428	0.00740616
1.83102	-0.00450083
1.82777	0.0107
1.82454	0.0315672
1.82132	-0.0047144
1.8181	0.0346999
1.8149	0.0178615
1.81171	-0.00399427
1.80853	0.0145345
1.80536	0.0178736
1.80221	0.0397806
1.79906	0.0133241
1.79592	0.0608299
1.79279	0.026802
1.78968	0.0389574
1.78657	0.036572
1.78347	0.0299664
1.78039	0.0304799
1.77731	0.0261461
1.77425	0.0359071
1.77119	0.0175219
1.76815	0.0216424
1.76511	0.0364574
1.76209	0.0212339
1.75907	0.0451289
1.75607	0.0203948
1.75307	0.0304739
1.75009	0.0265004
