# Supplementary material for: Hot-carrier trapping preserves high quantum yields but limits optical gain in InP-based quantum dots
Source: Nat Commun. 2025 Jul 7;16:6249. doi: 10.1038/s41467-025-61511-9 (PMC12234661; doi:10.1038/s41467-025-61511-9)
Supplement: Supplementary file 3 — Source Data [file 41467_2025_61511_MOESM3_ESM.zip › SupplementaryFigure6f.xlsx]

## Sheet: Bleach spectrum (norm) -0.7 ps
2.74987	-0.636848
2.74277	-0.515923
2.73571	-0.553787
2.72868	-0.608006
2.72168	-0.610318
2.71472	-0.647781
2.7078	-0.709561
2.7009	-0.676121
2.69404	-0.669222
2.68722	-0.603285
2.68043	-0.653884
2.67367	-0.690983
2.66695	-0.626807
2.66025	-0.630692
2.65359	-0.609217
2.64697	-0.593737
2.64037	-0.566879
2.63381	-0.565525
2.62727	-0.534223
2.62078	-0.515097
2.61431	-0.475281
2.60787	-0.476102
2.60146	-0.44724
2.59508	-0.452348
2.58873	-0.420635
2.58241	-0.399507
2.57613	-0.410779
2.56987	-0.358569
2.56364	-0.347757
2.55744	-0.333668
2.55127	-0.325888
2.54513	-0.321469
2.53902	-0.304399
2.53293	-0.301534
2.52687	-0.290442
2.52084	-0.294514
2.51485	-0.297379
2.50887	-0.303072
2.50292	-0.290381
2.497	-0.291343
2.49112	-0.286553
2.48525	-0.298776
2.47941	-0.311066
2.4736	-0.312706
2.46781	-0.346453
2.46205	-0.357386
2.45632	-0.331254
2.45061	-0.367311
2.44493	-0.331419
2.43927	-0.378344
2.43364	-0.372924
2.42803	-0.402511
2.42245	-0.396807
2.41689	-0.417363
2.41136	-0.442109
2.40585	-0.438919
2.40037	-0.459819
2.39491	-0.456993
2.38948	-0.491013
2.38407	-0.472975
2.37867	-0.505308
2.37331	-0.50889
2.36797	-0.518967
2.36265	-0.523372
2.35736	-0.540651
2.35208	-0.542413
2.34683	-0.558987
2.34161	-0.562093
2.3364	-0.557398
2.33122	-0.566094
2.32606	-0.574751
2.32092	-0.591569
2.3158	-0.570154
2.31071	-0.566175
2.30564	-0.558619
2.30059	-0.590796
2.29556	-0.579295
2.29054	-0.591375
2.28556	-0.573582
2.28059	-0.596418
2.27564	-0.609055
2.27072	-0.604689
2.26581	-0.618823
2.26093	-0.633813
2.25606	-0.629487
2.25122	-0.631058
2.24639	-0.648098
2.24159	-0.694932
2.23681	-0.690826
2.23204	-0.714307
2.2273	-0.725893
2.22257	-0.743309
2.21786	-0.740607
2.21318	-0.790267
2.2085	-0.781745
2.20386	-0.79325
2.19922	-0.833389
2.19461	-0.818991
2.19002	-0.854588
2.18545	-0.883245
2.18089	-0.886213
2.17635	-0.890129
2.17183	-0.896529
2.16733	-0.987608
2.16284	-0.939689
2.15838	-0.954454
2.15393	-0.947948
2.1495	-0.981303
2.14508	-0.923647
2.14069	-0.9629
2.13631	-0.956445
2.13195	-1
2.1276	-0.904534
2.12327	-0.93608
2.11896	-0.935589
2.11467	-0.955367
2.11039	-0.921998
2.10613	-0.919799
2.10189	-0.923779
2.09766	-0.896831
2.09345	-0.859313
2.08925	-0.85084
2.08507	-0.882844
2.08091	-0.80978
2.07677	-0.764487
2.07264	-0.684777
2.06852	-0.741821
2.06442	-0.698687
2.06034	-0.703097
2.05627	-0.671199
2.05222	-0.634187
2.04818	-0.57733
2.04415	-0.537564
2.04015	-0.483519
2.03615	-0.511473
2.03218	-0.48352
2.02822	-0.497844
2.02427	-0.400495
2.02034	-0.395419
2.01642	-0.362379
2.01251	-0.338302
2.00862	-0.334654
2.00475	-0.264096
2.00089	-0.283813
1.99704	-0.258245
1.99321	-0.196643
1.9894	-0.182958
1.98559	-0.224616
1.9818	-0.147312
1.97802	-0.148363
1.97426	-0.115104
1.97052	-0.158966
1.96678	-0.081675
1.96306	-0.0908261
1.95935	-0.0887998
1.95566	-0.0814602
1.95198	-0.0203071
1.94831	-0.0514125
1.94465	-0.00537342
1.94101	-0.0323625
1.93738	-0.0236556
1.93377	-0.00985573
1.93017	-0.00671206
1.92658	-0.0395161
1.923	0.00871846
1.91943	-0.040375
1.91588	0.00662218
1.91234	0.00620518
1.90882	0.0162264
1.9053	-0.0287694
1.9018	0.0350702
1.89831	-0.0508571
1.89484	-0.0240331
1.89137	0.0191051
1.88792	0.0365044
1.88448	0.0194942
1.88105	0.0160217
1.87763	0.0157664
1.87423	0.0255569
1.87083	0.021364
1.86745	-0.0172751
1.86408	0.00129813
1.86073	0.074226
1.85738	0.0618824
1.85404	0.0190605
1.85072	0.0112881
1.84741	0.0579131
1.84411	0.0436523
1.84082	0.013927
1.83754	0.0413913
1.83428	0.0359477
1.83102	-0.000667583
1.82777	0.0142858
1.82454	-0.00342601
1.82132	0.0353793
1.8181	0.0157427
1.8149	0.025896
1.81171	0.0560524
1.80853	-0.0136116
1.80536	0.0164945
1.80221	0.0294569
1.79906	0.0311418
1.79592	0.0193818
1.79279	0.0277825
1.78968	0.0469548
1.78657	0.00343186
1.78347	0.044387
1.78039	0.0360485
1.77731	-0.000275327
1.77425	0.0520703
1.77119	0.012625
1.76815	0.0233648
1.76511	0.04302
1.76209	0.0397108
1.75907	0.0387408
1.75607	0.0301461
1.75307	0.00400526
1.75009	0.0350932

## Sheet: Bleach spectrum (norma) 0.2 ps
2.74987	-0.529502
2.74277	-0.699598
2.73571	-0.821934
2.72868	-0.969123
2.72168	-0.868224
2.71472	-0.886778
2.7078	-0.825456
2.7009	-0.816332
2.69404	-0.708206
2.68722	-0.792218
2.68043	-0.823004
2.67367	-0.886515
2.66695	-0.898924
2.66025	-0.797386
2.65359	-0.836323
2.64697	-0.769077
2.64037	-0.738852
2.63381	-0.707044
2.62727	-0.698566
2.62078	-0.623236
2.61431	-0.594841
2.60787	-0.523272
2.60146	-0.519236
2.59508	-0.514057
2.58873	-0.462433
2.58241	-0.445198
2.57613	-0.445733
2.56987	-0.391901
2.56364	-0.419238
2.55744	-0.369988
2.55127	-0.383048
2.54513	-0.380295
2.53902	-0.37997
2.53293	-0.358159
2.52687	-0.350829
2.52084	-0.36553
2.51485	-0.357089
2.50887	-0.373618
2.50292	-0.367195
2.497	-0.395927
2.49112	-0.38715
2.48525	-0.387906
2.47941	-0.382368
2.4736	-0.406012
2.46781	-0.420292
2.46205	-0.441465
2.45632	-0.4109
2.45061	-0.452959
2.44493	-0.44793
2.43927	-0.458896
2.43364	-0.446679
2.42803	-0.434915
2.42245	-0.472293
2.41689	-0.477187
2.41136	-0.548035
2.40585	-0.513006
2.40037	-0.552738
2.39491	-0.541751
2.38948	-0.52492
2.38407	-0.561213
2.37867	-0.604632
2.37331	-0.596799
2.36797	-0.608476
2.36265	-0.592398
2.35736	-0.599247
2.35208	-0.591854
2.34683	-0.574075
2.34161	-0.576976
2.3364	-0.591127
2.33122	-0.602337
2.32606	-0.59399
2.32092	-0.562511
2.3158	-0.574722
2.31071	-0.603091
2.30564	-0.56726
2.30059	-0.574104
2.29556	-0.5587
2.29054	-0.580282
2.28556	-0.577222
2.28059	-0.547456
2.27564	-0.5535
2.27072	-0.600294
2.26581	-0.63199
2.26093	-0.61624
2.25606	-0.63293
2.25122	-0.653439
2.24639	-0.632586
2.24159	-0.662344
2.23681	-0.686347
2.23204	-0.717415
2.2273	-0.706812
2.22257	-0.718195
2.21786	-0.719482
2.21318	-0.770805
2.2085	-0.768323
2.20386	-0.821917
2.19922	-0.818481
2.19461	-0.867727
2.19002	-0.913446
2.18545	-0.902324
2.18089	-0.910119
2.17635	-0.889144
2.17183	-0.958206
2.16733	-0.946246
2.16284	-0.925064
2.15838	-0.987024
2.15393	-0.946962
2.1495	-0.987176
2.14508	-1
2.14069	-0.982151
2.13631	-0.942089
2.13195	-0.925743
2.1276	-0.981682
2.12327	-0.963964
2.11896	-0.922574
2.11467	-0.930131
2.11039	-0.921647
2.10613	-0.937378
2.10189	-0.923232
2.09766	-0.910804
2.09345	-0.792439
2.08925	-0.836997
2.08507	-0.816517
2.08091	-0.75915
2.07677	-0.695709
2.07264	-0.702794
2.06852	-0.656551
2.06442	-0.635186
2.06034	-0.583753
2.05627	-0.571911
2.05222	-0.440742
2.04818	-0.42508
2.04415	-0.343955
2.04015	-0.272139
2.03615	-0.357221
2.03218	-0.327708
2.02822	-0.287826
2.02427	-0.290127
2.02034	-0.203679
2.01642	-0.167088
2.01251	-0.208127
2.00862	-0.0877175
2.00475	-0.0706287
2.00089	-0.0396892
1.99704	-0.11676
1.99321	-0.0468602
1.9894	-0.0192339
1.98559	-0.0555428
1.9818	-0.0316767
1.97802	-0.0116878
1.97426	0.0418398
1.97052	0.0364534
1.96678	0.00442868
1.96306	0.0242763
1.95935	-0.030337
1.95566	-0.0427642
1.95198	0.108965
1.94831	0.0564605
1.94465	0.0119906
1.94101	0.0109293
1.93738	0.058704
1.93377	-0.0108341
1.93017	0.074798
1.92658	0.0428044
1.923	-0.00833304
1.91943	-0.0273915
1.91588	-0.0464015
1.91234	-0.0248289
1.90882	0.051336
1.9053	0.065511
1.9018	0.00972515
1.89831	0.0718287
1.89484	0.0627585
1.89137	0.0599679
1.88792	0.0230447
1.88448	0.0750662
1.88105	0.0485991
1.87763	-0.0139595
1.87423	0.0130443
1.87083	0.0204043
1.86745	0.0839903
1.86408	0.00160683
1.86073	0.104818
1.85738	-0.0666699
1.85404	0.0804642
1.85072	0.082652
1.84741	0.0105335
1.84411	0.00737408
1.84082	-0.0397332
1.83754	0.0442453
1.83428	0.073736
1.83102	0.0472002
1.82777	0.111967
1.82454	-0.0163241
1.82132	-0.00116804
1.8181	0.0292261
1.8149	0.0296458
1.81171	0.0586296
1.80853	0.022732
1.80536	0.0234178
1.80221	0.00298651
1.79906	0.00813136
1.79592	0.0631663
1.79279	0.0188244
1.78968	0.0287622
1.78657	0.0705973
1.78347	0.0817999
1.78039	0.0568835
1.77731	0.0070243
1.77425	0.0608889
1.77119	0.0663619
1.76815	0.0803239
1.76511	0.0756049
1.76209	0.0505628
1.75907	0.0612966
1.75607	0.0273882
1.75307	0.0484548
1.75009	0.0484811

## Sheet: Bleach spectrum (norma) 0.7 ps
2.74987	-0.629314
2.74277	-0.692693
2.73571	-0.609713
2.72868	-0.504909
2.72168	-0.661205
2.71472	-0.684385
2.7078	-0.667892
2.7009	-0.6765
2.69404	-0.61916
2.68722	-0.612395
2.68043	-0.604426
2.67367	-0.617915
2.66695	-0.677014
2.66025	-0.633992
2.65359	-0.621307
2.64697	-0.630632
2.64037	-0.532413
2.63381	-0.520499
2.62727	-0.526251
2.62078	-0.51225
2.61431	-0.477791
2.60787	-0.424729
2.60146	-0.422391
2.59508	-0.396825
2.58873	-0.385994
2.58241	-0.348074
2.57613	-0.35298
2.56987	-0.359766
2.56364	-0.348828
2.55744	-0.343407
2.55127	-0.319967
2.54513	-0.331828
2.53902	-0.323096
2.53293	-0.293751
2.52687	-0.325287
2.52084	-0.30688
2.51485	-0.335607
2.50887	-0.33352
2.50292	-0.327919
2.497	-0.344527
2.49112	-0.322505
2.48525	-0.326345
2.47941	-0.351397
2.4736	-0.330741
2.46781	-0.371602
2.46205	-0.387924
2.45632	-0.340921
2.45061	-0.357447
2.44493	-0.395952
2.43927	-0.404092
2.43364	-0.435129
2.42803	-0.4513
2.42245	-0.433328
2.41689	-0.456786
2.41136	-0.4594
2.40585	-0.447361
2.40037	-0.519958
2.39491	-0.481422
2.38948	-0.488119
2.38407	-0.507907
2.37867	-0.528666
2.37331	-0.538767
2.36797	-0.529642
2.36265	-0.528221
2.35736	-0.530962
2.35208	-0.537585
2.34683	-0.547645
2.34161	-0.564419
2.3364	-0.554442
2.33122	-0.539671
2.32606	-0.559518
2.32092	-0.536679
2.3158	-0.512407
2.31071	-0.533442
2.30564	-0.50618
2.30059	-0.542584
2.29556	-0.532134
2.29054	-0.567688
2.28556	-0.552751
2.28059	-0.55473
2.27564	-0.54884
2.27072	-0.569095
2.26581	-0.550052
2.26093	-0.579857
2.25606	-0.578139
2.25122	-0.629802
2.24639	-0.618777
2.24159	-0.594249
2.23681	-0.590091
2.23204	-0.584377
2.2273	-0.637165
2.22257	-0.687968
2.21786	-0.677194
2.21318	-0.686725
2.2085	-0.732813
2.20386	-0.734334
2.19922	-0.770679
2.19461	-0.738823
2.19002	-0.811327
2.18545	-0.814312
2.18089	-0.883734
2.17635	-0.841179
2.17183	-0.897889
2.16733	-0.877877
2.16284	-0.906651
2.15838	-0.901211
2.15393	-0.877695
2.1495	-0.880707
2.14508	-0.933608
2.14069	-0.859015
2.13631	-0.923161
2.13195	-0.929809
2.1276	-0.942047
2.12327	-0.911586
2.11896	-0.879498
2.11467	-1
2.11039	-0.92591
2.10613	-0.899967
2.10189	-0.849225
2.09766	-0.870329
2.09345	-0.760433
2.08925	-0.804142
2.08507	-0.77005
2.08091	-0.779023
2.07677	-0.731953
2.07264	-0.663045
2.06852	-0.66205
2.06442	-0.583704
2.06034	-0.554987
2.05627	-0.536796
2.05222	-0.536229
2.04818	-0.591053
2.04415	-0.496161
2.04015	-0.395815
2.03615	-0.371739
2.03218	-0.345499
2.02822	-0.358904
2.02427	-0.304605
2.02034	-0.382863
2.01642	-0.297556
2.01251	-0.240116
2.00862	-0.238191
2.00475	-0.171293
2.00089	-0.214919
1.99704	-0.185052
1.99321	-0.209608
1.9894	-0.130394
1.98559	-0.0829422
1.9818	-0.100758
1.97802	-0.117926
1.97426	-0.1478
1.97052	-0.0180404
1.96678	-0.0474135
1.96306	-0.0508036
1.95935	-0.0116815
1.95566	-0.0597303
1.95198	-0.0699621
1.94831	-0.0153857
1.94465	-0.00201526
1.94101	0.013591
1.93738	-0.0183777
1.93377	0.0250976
1.93017	0.028917
1.92658	-0.0243934
1.923	-0.0380945
1.91943	0.0483894
1.91588	0.0124519
1.91234	0.00363316
1.90882	0.0510233
1.9053	0.0317067
1.9018	0.0783303
1.89831	-0.00338626
1.89484	0.0931641
1.89137	0.0724083
1.88792	0.0175732
1.88448	0.0890835
1.88105	0.0321088
1.87763	0.0533341
1.87423	0.0936293
1.87083	0.0994112
1.86745	-0.0100391
1.86408	0.0993259
1.86073	0.0842183
1.85738	0.0590662
1.85404	0.0184877
1.85072	0.0586114
1.84741	0.0909287
1.84411	0.0601272
1.84082	0.0338597
1.83754	0.0766429
1.83428	0.0957178
1.83102	0.04401
1.82777	0.0504511
1.82454	0.0462599
1.82132	0.0451067
1.8181	0.0679884
1.8149	0.113502
1.81171	0.00876918
1.80853	0.0516348
1.80536	0.00931175
1.80221	0.037245
1.79906	-0.0170512
1.79592	0.0682669
1.79279	0.0575633
1.78968	0.0590985
1.78657	0.0424013
1.78347	0.0414845
1.78039	0.0356483
1.77731	0.0413879
1.77425	0.0544604
1.77119	0.0456325
1.76815	0.0557361
1.76511	0.0730445
1.76209	0.0720856
1.75907	0.051636
1.75607	0.0549152
1.75307	0.0556338
1.75009	0.0607099

## Sheet: Bleach spectrum (norma) 2.3 ps
2.74987	-0.528668
2.74277	-0.562322
2.73571	-0.548425
2.72868	-0.533407
2.72168	-0.66241
2.71472	-0.600515
2.7078	-0.690296
2.7009	-0.694263
2.69404	-0.674629
2.68722	-0.668323
2.68043	-0.642719
2.67367	-0.649767
2.66695	-0.649721
2.66025	-0.628934
2.65359	-0.602559
2.64697	-0.610168
2.64037	-0.568737
2.63381	-0.56347
2.62727	-0.540553
2.62078	-0.510405
2.61431	-0.47895
2.60787	-0.468864
2.60146	-0.431498
2.59508	-0.437997
2.58873	-0.381178
2.58241	-0.399869
2.57613	-0.363085
2.56987	-0.363798
2.56364	-0.316264
2.55744	-0.323939
2.55127	-0.331147
2.54513	-0.327565
2.53902	-0.316753
2.53293	-0.294934
2.52687	-0.296792
2.52084	-0.288385
2.51485	-0.31624
2.50887	-0.290011
2.50292	-0.305813
2.497	-0.300734
2.49112	-0.309478
2.48525	-0.31431
2.47941	-0.333527
2.4736	-0.350111
2.46781	-0.35227
2.46205	-0.355791
2.45632	-0.329208
2.45061	-0.369101
2.44493	-0.381425
2.43927	-0.381557
2.43364	-0.413936
2.42803	-0.425069
2.42245	-0.423579
2.41689	-0.462699
2.41136	-0.449504
2.40585	-0.466093
2.40037	-0.487687
2.39491	-0.483453
2.38948	-0.506648
2.38407	-0.497221
2.37867	-0.505066
2.37331	-0.534509
2.36797	-0.545318
2.36265	-0.536415
2.35736	-0.555733
2.35208	-0.542113
2.34683	-0.56
2.34161	-0.552029
2.3364	-0.562019
2.33122	-0.543229
2.32606	-0.55822
2.32092	-0.571986
2.3158	-0.553246
2.31071	-0.59657
2.30564	-0.602824
2.30059	-0.586212
2.29556	-0.570534
2.29054	-0.585633
2.28556	-0.59557
2.28059	-0.592575
2.27564	-0.612918
2.27072	-0.586676
2.26581	-0.605825
2.26093	-0.623139
2.25606	-0.675168
2.25122	-0.609901
2.24639	-0.699384
2.24159	-0.693383
2.23681	-0.687865
2.23204	-0.69978
2.2273	-0.70207
2.22257	-0.739698
2.21786	-0.747292
2.21318	-0.777372
2.2085	-0.788478
2.20386	-0.789577
2.19922	-0.812893
2.19461	-0.838072
2.19002	-0.87165
2.18545	-0.874605
2.18089	-0.900392
2.17635	-0.911151
2.17183	-0.924266
2.16733	-0.943727
2.16284	-0.909857
2.15838	-0.955449
2.15393	-0.976435
2.1495	-0.933402
2.14508	-0.958771
2.14069	-0.968045
2.13631	-0.952651
2.13195	-1
2.1276	-0.957607
2.12327	-0.944766
2.11896	-0.929785
2.11467	-0.905148
2.11039	-0.928809
2.10613	-0.917616
2.10189	-0.888371
2.09766	-0.915727
2.09345	-0.869672
2.08925	-0.816178
2.08507	-0.769101
2.08091	-0.792673
2.07677	-0.799544
2.07264	-0.765608
2.06852	-0.651999
2.06442	-0.685707
2.06034	-0.667013
2.05627	-0.63766
2.05222	-0.59418
2.04818	-0.52122
2.04415	-0.548837
2.04015	-0.519897
2.03615	-0.446069
2.03218	-0.454031
2.02822	-0.441522
2.02427	-0.435588
2.02034	-0.336164
2.01642	-0.348652
2.01251	-0.280676
2.00862	-0.319506
2.00475	-0.235064
2.00089	-0.248164
1.99704	-0.232658
1.99321	-0.197059
1.9894	-0.237602
1.98559	-0.229379
1.9818	-0.154444
1.97802	-0.135474
1.97426	-0.144055
1.97052	-0.105728
1.96678	-0.0908258
1.96306	-0.165015
1.95935	-0.103788
1.95566	-0.146056
1.95198	-0.0904613
1.94831	-0.0698916
1.94465	-0.0501232
1.94101	-0.0507771
1.93738	-0.0505877
1.93377	-0.037769
1.93017	0.00849296
1.92658	-0.0100699
1.923	-0.0406738
1.91943	-0.0134696
1.91588	-0.0292121
1.91234	-0.0101639
1.90882	0.0534637
1.9053	-0.021907
1.9018	0.00224651
1.89831	-0.0316995
1.89484	-0.00212344
1.89137	-0.0103089
1.88792	-0.0266554
1.88448	0.04081
1.88105	0.0172896
1.87763	0.00801313
1.87423	0.00323471
1.87083	0.0207047
1.86745	0.0677153
1.86408	0.0519123
1.86073	0.0195961
1.85738	0.0201173
1.85404	0.0118061
1.85072	-0.0108627
1.84741	0.0512035
1.84411	-0.0167438
1.84082	0.0436889
1.83754	0.0446667
1.83428	0.0106705
1.83102	-0.00648462
1.82777	0.0154161
1.82454	0.0454808
1.82132	-0.00679232
1.8181	0.0499942
1.8149	0.0257341
1.81171	-0.00575479
1.80853	0.0209407
1.80536	0.0257516
1.80221	0.0573143
1.79906	0.0191968
1.79592	0.0876413
1.79279	0.0386153
1.78968	0.0561283
1.78657	0.0526915
1.78347	0.0431744
1.78039	0.0439142
1.77731	0.0376703
1.77425	0.0517335
1.77119	0.0252449
1.76815	0.0311815
1.76511	0.0525264
1.76209	0.030593
1.75907	0.0650199
1.75607	0.029384
1.75307	0.0439056
1.75009	0.0381807
