# Supplementary material for: Hot-carrier trapping preserves high quantum yields but limits optical gain in InP-based quantum dots
Source: Nat Commun. 2025 Jul 7;16:6249. doi: 10.1038/s41467-025-61511-9 (PMC12234661; doi:10.1038/s41467-025-61511-9)
Supplement: Supplementary file 3 — Source Data [file 41467_2025_61511_MOESM3_ESM.zip › SupplementaryFigure9b.xlsx]

## Sheet: Ptrap 1300 nm
13.2417	19.0865	0.510793
4.58366	10.17	0.502331
7.13014	11.9661	0.502568
10.3387	14.6226	0.493078
2.59741	10.8	0.63116

## Sheet: Ptrap 2400 nm
12.7324	9.25143	0.605191
10.1859	7.47447	0.506847
7.13014	8.14273	0.562381
4.73645	7.65403	0.727625
