# Supplementary material for: Hot-carrier trapping preserves high quantum yields but limits optical gain in InP-based quantum dots
Source: Nat Commun. 2025 Jul 7;16:6249. doi: 10.1038/s41467-025-61511-9 (PMC12234661; doi:10.1038/s41467-025-61511-9)
Supplement: Supplementary file 3 — Source Data [file 41467_2025_61511_MOESM3_ESM.zip › SupplementaryFigure9c.xlsx]

## Sheet: Bleach recovery 1300 nm
13.2417	0.78058
4.58366	0.404849
7.13014	0.518378
10.3387	0.662615
2.59741	0.259962

## Sheet: Bleach recovery  fit 1300 nm
0	0
0.1	0.0108275
0.2	0.0215378
0.3	0.0321321
0.4	0.0426117
0.5	0.0529778
0.6	0.0632317
0.7	0.0733745
0.8	0.0834076
0.9	0.093332
1	0.103149
1.1	0.11286
1.2	0.122465
1.3	0.131967
1.4	0.141365
1.5	0.150662
1.6	0.159858
1.7	0.168955
1.8	0.177953
1.9	0.186854
2	0.195658
2.1	0.204367
2.2	0.212982
2.3	0.221503
2.4	0.229933
2.5	0.23827
2.6	0.246518
2.7	0.254676
2.8	0.262746
2.9	0.270729
3	0.278625
3.1	0.286436
3.2	0.294162
3.3	0.301804
3.4	0.309364
3.5	0.316842
3.6	0.324239
3.7	0.331556
3.8	0.338793
3.9	0.345953
4	0.353034
4.1	0.360039
4.2	0.366968
4.3	0.373823
4.4	0.380603
4.5	0.387309
4.6	0.393943
4.7	0.400505
4.8	0.406996
4.9	0.413417
5	0.419768
5.1	0.426051
5.2	0.432265
5.3	0.438412
5.4	0.444493
5.5	0.450508
5.6	0.456457
5.7	0.462342
5.8	0.468164
5.9	0.473922
6	0.479618
6.1	0.485253
6.2	0.490826
6.3	0.496339
6.4	0.501793
6.5	0.507187
6.6	0.512523
6.7	0.517801
6.8	0.523022
6.9	0.528187
7	0.533295
7.1	0.538348
7.2	0.543347
7.3	0.548291
7.4	0.553182
7.5	0.55802
7.6	0.562806
7.7	0.567539
7.8	0.572222
7.9	0.576854
8	0.581435
8.1	0.585967
8.2	0.59045
8.3	0.594885
8.4	0.599271
8.5	0.60361
8.6	0.607902
8.7	0.612147
8.8	0.616347
8.9	0.620501
9	0.62461
9.1	0.628674
9.2	0.632695
9.3	0.636672
9.4	0.640606
9.5	0.644497
9.6	0.648346
9.7	0.652154
9.8	0.65592
9.9	0.659646
10	0.663331
10.1	0.666976
10.2	0.670582
10.3	0.674149
10.4	0.677677
10.5	0.681167
10.6	0.684619
10.7	0.688034
10.8	0.691412
10.9	0.694753
11	0.698058
11.1	0.701327
11.2	0.704561
11.3	0.70776
11.4	0.710924
11.5	0.714054
11.6	0.71715
11.7	0.720213
11.8	0.723242
11.9	0.726239
12	0.729203
12.1	0.732135
12.2	0.735035
12.3	0.737904
12.4	0.740742
12.5	0.743549
12.6	0.746326
12.7	0.749073
12.8	0.75179
12.9	0.754477
13	0.757135
13.1	0.759765
13.2	0.762366
13.3	0.764939
13.4	0.767484
13.5	0.770002
13.6	0.772492
13.7	0.774956
13.8	0.777392
13.9	0.779802
14	0.782187
14.1	0.784545
14.2	0.786878
14.3	0.789185
14.4	0.791468
14.5	0.793726
14.6	0.795959
14.7	0.798169
14.8	0.800354
14.9	0.802516
15	0.804654
15.1	0.806769
15.2	0.808861
15.3	0.810931
15.4	0.812978
15.5	0.815003
15.6	0.817006
15.7	0.818987
15.8	0.820947
15.9	0.822886
16	0.824804
16.1	0.826701
16.2	0.828577
16.3	0.830433
16.4	0.832269
16.5	0.834085
16.6	0.835882
16.7	0.837659
16.8	0.839416
16.9	0.841155
17	0.842875
17.1	0.844576
17.2	0.846259
17.3	0.847924
17.4	0.84957
17.5	0.851199
17.6	0.85281
17.7	0.854404
17.8	0.85598
17.9	0.85754
18	0.859082
18.1	0.860608
18.2	0.862117
18.3	0.86361
18.4	0.865087
18.5	0.866548
18.6	0.867993
18.7	0.869422
18.8	0.870836
18.9	0.872234
19	0.873618
19.1	0.874986
19.2	0.87634
19.3	0.877679
19.4	0.879003
19.5	0.880313
19.6	0.881609
19.7	0.882891
19.8	0.884159
19.9	0.885413
20	0.886654

## Sheet: Bleach recovery 2400 nm
12.7324	0.522273
10.1859	0.467573
7.13014	0.37482
4.73645	0.271969

## Sheet: Bleach recovery  fit 2400 nm
0	0
0.1	0.00618297
0.2	0.0123277
0.3	0.0184345
0.4	0.0245035
0.5	0.0305349
0.6	0.0365291
0.7	0.0424862
0.8	0.0484065
0.9	0.0542902
1	0.0601375
1.1	0.0659486
1.2	0.0717238
1.3	0.0774633
1.4	0.0831673
1.5	0.0888361
1.6	0.0944698
1.7	0.100069
1.8	0.105633
1.9	0.111163
2	0.116658
2.1	0.12212
2.2	0.127548
2.3	0.132942
2.4	0.138303
2.5	0.143631
2.6	0.148926
2.7	0.154188
2.8	0.159418
2.9	0.164615
3	0.16978
3.1	0.174914
3.2	0.180015
3.3	0.185085
3.4	0.190124
3.5	0.195131
3.6	0.200107
3.7	0.205053
3.8	0.209968
3.9	0.214853
4	0.219708
4.1	0.224532
4.2	0.229327
4.3	0.234092
4.4	0.238827
4.5	0.243534
4.6	0.248211
4.7	0.252859
4.8	0.257479
4.9	0.26207
5	0.266632
5.1	0.271167
5.2	0.275673
5.3	0.280152
5.4	0.284602
5.5	0.289026
5.6	0.293422
5.7	0.29779
5.8	0.302132
5.9	0.306447
6	0.310735
6.1	0.314997
6.2	0.319232
6.3	0.323441
6.4	0.327625
6.5	0.331782
6.6	0.335913
6.7	0.34002
6.8	0.3441
6.9	0.348156
7	0.352186
7.1	0.356191
7.2	0.360172
7.3	0.364128
7.4	0.36806
7.5	0.371967
7.6	0.37585
7.7	0.379709
7.8	0.383544
7.9	0.387356
8	0.391144
8.1	0.394908
8.2	0.39865
8.3	0.402368
8.4	0.406063
8.5	0.409735
8.6	0.413385
8.7	0.417012
8.8	0.420616
8.9	0.424199
9	0.427759
9.1	0.431297
9.2	0.434813
9.3	0.438308
9.4	0.441781
9.5	0.445232
9.6	0.448662
9.7	0.452071
9.8	0.455459
9.9	0.458826
10	0.462172
10.1	0.465497
10.2	0.468802
10.3	0.472087
10.4	0.475351
10.5	0.478595
10.6	0.481818
10.7	0.485022
10.8	0.488206
10.9	0.491371
11	0.494516
11.1	0.497641
11.2	0.500747
11.3	0.503834
11.4	0.506902
11.5	0.509951
11.6	0.51298
11.7	0.515992
11.8	0.518984
11.9	0.521958
12	0.524914
12.1	0.527852
12.2	0.530771
12.3	0.533672
12.4	0.536555
12.5	0.539421
12.6	0.542269
12.7	0.545099
12.8	0.547911
12.9	0.550707
13	0.553485
13.1	0.556245
13.2	0.558989
13.3	0.561716
13.4	0.564426
13.5	0.567119
13.6	0.569795
13.7	0.572455
13.8	0.575099
13.9	0.577726
14	0.580337
14.1	0.582932
14.2	0.58551
14.3	0.588073
14.4	0.59062
14.5	0.593151
14.6	0.595667
14.7	0.598167
14.8	0.600651
14.9	0.60312
15	0.605574
15.1	0.608013
15.2	0.610437
15.3	0.612845
15.4	0.615239
15.5	0.617618
15.6	0.619982
15.7	0.622332
15.8	0.624667
15.9	0.626988
16	0.629294
16.1	0.631586
16.2	0.633864
16.3	0.636128
16.4	0.638378
16.5	0.640614
16.6	0.642836
16.7	0.645044
16.8	0.647239
16.9	0.64942
17	0.651587
17.1	0.653742
17.2	0.655883
17.3	0.65801
17.4	0.660125
17.5	0.662226
17.6	0.664315
17.7	0.66639
17.8	0.668453
17.9	0.670503
18	0.67254
18.1	0.674565
18.2	0.676577
18.3	0.678577
18.4	0.680564
18.5	0.682539
18.6	0.684502
18.7	0.686453
18.8	0.688391
18.9	0.690318
19	0.692233
19.1	0.694136
19.2	0.696027
19.3	0.697906
19.4	0.699774
19.5	0.70163
19.6	0.703475
19.7	0.705309
19.8	0.707131
19.9	0.708941
20	0.710741
