# Supplementary material for: Hot-carrier trapping preserves high quantum yields but limits optical gain in InP-based quantum dots
Source: Nat Commun. 2025 Jul 7;16:6249. doi: 10.1038/s41467-025-61511-9 (PMC12234661; doi:10.1038/s41467-025-61511-9)
Supplement: Supplementary file 3 — Source Data [file 41467_2025_61511_MOESM3_ESM.zip › SupplementaryFigure9d.xlsx]

## Sheet: Push induced bleach push
10.1859	0.278594
7.13014	0.104024
13.038	0.556963
15.6863	0.965491

## Sheet: Fit push induced bleach
0	0
0.1	2.51357e-07
0.2	2.01085e-06
0.3	6.78663e-06
0.4	1.60868e-05
0.5	3.14196e-05
0.6	5.4293e-05
0.7	8.62153e-05
0.8	0.000128695
0.9	0.000183239
1	0.000251357
1.1	0.000334556
1.2	0.000434344
1.3	0.000552231
1.4	0.000689723
1.5	0.000848329
1.6	0.00102956
1.7	0.00123492
1.8	0.00146591
1.9	0.00172406
2	0.00201085
2.1	0.00232781
2.2	0.00267645
2.3	0.00305826
2.4	0.00347475
2.5	0.00392745
2.6	0.00441784
2.7	0.00494745
2.8	0.00551778
2.9	0.00613034
3	0.00678663
3.1	0.00748817
3.2	0.00823646
3.3	0.009033
3.4	0.00987932
3.5	0.0107769
3.6	0.0117273
3.7	0.012732
3.8	0.0137924
3.9	0.0149102
4	0.0160868
4.1	0.0173238
4.2	0.0186225
4.3	0.0199846
4.4	0.0214116
4.5	0.0229049
4.6	0.0244661
4.7	0.0260966
4.8	0.027798
4.9	0.0295719
5	0.0314196
5.1	0.0333427
5.2	0.0353428
5.3	0.0374212
5.4	0.0395796
5.5	0.0418195
5.6	0.0441423
5.7	0.0465495
5.8	0.0490427
5.9	0.0516234
6	0.054293
6.1	0.0570532
6.2	0.0599053
6.3	0.062851
6.4	0.0658916
6.5	0.0690288
6.6	0.072264
6.7	0.0755988
6.8	0.0790346
6.9	0.0825729
7	0.0862153
7.1	0.0899633
7.2	0.0938184
7.3	0.097782
7.4	0.101856
7.5	0.106041
7.6	0.11034
7.7	0.114753
7.8	0.119282
7.9	0.123929
8	0.128695
8.1	0.133581
8.2	0.13859
8.3	0.143722
8.4	0.14898
8.5	0.154364
8.6	0.159877
8.7	0.165519
8.8	0.171293
8.9	0.177199
9	0.183239
9.1	0.189415
9.2	0.195728
9.3	0.202181
9.4	0.208773
9.5	0.215507
9.6	0.222384
9.7	0.229406
9.8	0.236575
9.9	0.243891
10	0.251357
10.1	0.258973
10.2	0.266742
10.3	0.274664
10.4	0.282742
10.5	0.290977
10.6	0.29937
10.7	0.307923
10.8	0.316637
10.9	0.325514
11	0.334556
11.1	0.343763
11.2	0.353138
11.3	0.362682
11.4	0.372396
11.5	0.382282
11.6	0.392342
11.7	0.402576
11.8	0.412987
11.9	0.423576
12	0.434344
12.1	0.445294
12.2	0.456426
12.3	0.467741
12.4	0.479243
12.5	0.490931
12.6	0.502808
12.7	0.514875
12.8	0.527133
12.9	0.539585
13	0.552231
13.1	0.565073
13.2	0.578112
13.3	0.591351
13.4	0.60479
13.5	0.618432
13.6	0.632277
13.7	0.646327
13.8	0.660583
13.9	0.675048
14	0.689723
14.1	0.704608
14.2	0.719707
14.3	0.735019
14.4	0.750547
14.5	0.766292
14.6	0.782256
14.7	0.79844
14.8	0.814846
14.9	0.831475
15	0.848329
15.1	0.865409
15.2	0.882716
15.3	0.900253
15.4	0.918021
15.5	0.936021
15.6	0.954255
15.7	0.972723
15.8	0.991429
15.9	1.01037
16	1.02956
16.1	1.04898
16.2	1.06865
16.3	1.08856
16.4	1.10872
16.5	1.12913
16.6	1.14978
16.7	1.17068
16.8	1.19184
16.9	1.21325
17	1.23492
17.1	1.25684
17.2	1.27902
17.3	1.30145
17.4	1.32415
17.5	1.34711
17.6	1.37034
17.7	1.39383
17.8	1.41759
17.9	1.44162
18	1.46591
18.1	1.49048
18.2	1.51532
18.3	1.54044
18.4	1.56583
18.5	1.5915
18.6	1.61744
18.7	1.64367
18.8	1.67018
18.9	1.69698
19	1.72406
19.1	1.75142
19.2	1.77907
19.3	1.80702
19.4	1.83525
19.5	1.86378
19.6	1.8926
19.7	1.92172
19.8	1.95113
19.9	1.98084
20	2.01085
