# Supplementary material for: Hot-carrier trapping preserves high quantum yields but limits optical gain in InP-based quantum dots
Source: Nat Commun. 2025 Jul 7;16:6249. doi: 10.1038/s41467-025-61511-9 (PMC12234661; doi:10.1038/s41467-025-61511-9)
Supplement: Supplementary file 3 — Source Data [file 41467_2025_61511_MOESM3_ESM.zip › SupplementaryFigure10a.xlsx]

## Sheet: Double differential bleach
-10	-0.00529077
-9.9	-0.00605418
-9.8	-0.00681759
-9.7	-0.00758099
-9.6	-0.0083444
-9.5	-0.00841988
-9.4	-0.00755335
-9.3	-0.00668683
-9.2	-0.0058203
-9.1	-0.00495378
-9	-0.00408725
-8.9	-0.00322072
-8.8	-0.0023542
-8.7	-0.00148767
-8.6	-0.000621147
-8.5	0.000780084
-8.4	0.00263635
-8.3	0.00449261
-8.2	0.00634888
-8.1	0.00820514
-8	0.0100614
-7.9	0.0119177
-7.8	0.0137739
-7.7	0.0156302
-7.6	0.0174865
-7.5	0.0182812
-7.4	0.0177017
-7.3	0.0171222
-7.2	0.0165427
-7.1	0.0159632
-7	0.0153837
-6.9	0.0148042
-6.8	0.0142247
-6.7	0.0136452
-6.6	0.0130657
-6.5	0.0120291
-6.4	0.00974542
-6.3	0.00746178
-6.2	0.00517814
-6.1	0.0028945
-6	0.00174692
-5.9	0.00134298
-5.8	0.000939037
-5.7	0.000535098
-5.6	0.000131159
-5.5	0.000335167
-5.4	0.00147218
-5.3	0.00260919
-5.2	0.0037462
-5.1	0.00488321
-5	0.00450794
-4.9	0.00255548
-4.8	0.00060302
-4.7	-0.00134944
-4.6	-0.0033019
-4.5	-0.00276781
-4.4	0.00163849
-4.3	0.0060448
-4.2	0.0104511
-4.1	0.0148574
-4	0.0148622
-3.9	0.0103917
-3.8	0.00592129
-3.7	0.00145084
-3.6	-0.00301961
-3.5	-0.0021067
-3.4	0.00306107
-3.3	0.00822883
-3.2	0.0133966
-3.1	0.0185644
-3	0.0201502
-2.9	0.0177637
-2.8	0.0153771
-2.7	0.0129906
-2.6	0.010604
-2.5	0.00778727
-2.4	0.00409707
-2.3	0.000423788
-2.2	-0.00321865
-2.1	-0.00687385
-2	-0.00997234
-1.9	-0.00924294
-1.8	-0.00374277
-1.7	0.00139086
-1.6	0.00619194
-1.5	0.00863084
-1.4	0.00594543
-1.3	0.00504464
-1.2	0.00695035
-1.1	0.0115497
-1	0.00271841
-0.9	0.00976479
-0.8	0.00956931
-0.7	-0.00562088
-0.6	0.0102898
-0.5	0.00692553
-0.4	0.018385
-0.3	0.0361356
-0.2	0.0785958
-0.1	0.123864
0	0.132014
0.1	0.129775
0.2	0.133056
0.3	0.119484
0.4	0.103441
0.5	0.0890359
0.6	0.0745239
0.7	0.0727524
0.8	0.0729792
0.9	0.0664478
1	0.0544205
1.1	0.0465536
1.2	0.0417644
1.3	0.0366547
1.4	0.0384875
1.5	0.0428092
1.6	0.041749
1.7	0.0422676
1.8	0.0456645
1.9	0.0438684
2	0.0353962
2.1	0.0291119
2.2	0.0241794
2.3	0.0193635
2.4	0.0147392
2.5	0.0127697
2.6	0.0150837
2.7	0.0173977
2.8	0.0197117
2.9	0.0220256
3	0.022183
3.1	0.0199603
3.2	0.0177377
3.3	0.015515
3.4	0.0132923
3.5	0.0116769
3.6	0.0147316
3.7	0.0177863
3.8	0.020841
3.9	0.0238957
4	0.0268189
4.1	0.0291413
4.2	0.0314638
4.3	0.0337862
4.4	0.0361087
4.5	0.0378026
4.6	0.0387309
4.7	0.0396593
4.8	0.0405876
4.9	0.0415159
5	0.0424443
5.1	0.0433726
5.2	0.044301
5.3	0.0452293
5.4	0.0461576
5.5	0.0465549
5.6	0.0453825
5.7	0.0442101
5.8	0.0430377
5.9	0.0418653
6	0.0406929
6.1	0.0395206
6.2	0.0383482
6.3	0.0371758
6.4	0.0360034
6.5	0.0347192
6.6	0.0334617
6.7	0.0322042
6.8	0.0309466
6.9	0.0296891
7	0.0284316
7.1	0.0271741
7.2	0.0259166
7.3	0.0246591
7.4	0.0234015
7.5	0.0227499
7.6	0.0231039
7.7	0.0234579
7.8	0.0238119
7.9	0.024166
8	0.02452
8.1	0.024874
8.2	0.025228
8.3	0.0255821
8.4	0.0259361
8.5	0.0259856
8.6	0.0255201
8.7	0.0250545
8.8	0.024589
8.9	0.0241234
9	0.0236579
9.1	0.0231924
9.2	0.0227268
9.3	0.0222613
9.4	0.0217957
9.5	0.0215726
9.6	0.0217358
9.7	0.0218991
9.8	0.0220623
9.9	0.0222255
10	0.0223887
10.1	0.0225519
10.2	0.0227151
10.3	0.0228783
10.4	0.0230416
10.5	0.0232048
10.6	0.023368
10.7	0.0235312
10.8	0.0236944
10.9	0.0238576
11	0.0240208
11.1	0.024184
11.2	0.0243473
11.3	0.0245105
11.4	0.0246737
11.5	0.0245955
11.6	0.0242824
11.7	0.0239694
11.8	0.0236564
11.9	0.0233434
12	0.0230304
12.1	0.0227174
12.2	0.0224044
12.3	0.0220914
12.4	0.0217784
12.5	0.0214654
12.6	0.0211524
12.7	0.0208394
12.8	0.0205264
12.9	0.0202134
13	0.0199004
13.1	0.0195874
13.2	0.0192744
13.3	0.0189614
13.4	0.0186484
13.5	0.0186734
13.6	0.0193509
13.7	0.0200283
13.8	0.0207058
13.9	0.0213832
14	0.0220607
14.1	0.0227381
14.2	0.0234155
14.3	0.024093
14.4	0.0247704
14.5	0.0254479
14.6	0.0261253
14.7	0.0268028
14.8	0.0274802
14.9	0.0281577
15	0.0288351
15.1	0.0295125
15.2	0.03019
15.3	0.0308674
15.4	0.0315449
15.5	0.0320561
15.6	0.0321948
15.7	0.0323335
15.8	0.0324722
15.9	0.0326109
16	0.0327496
16.1	0.0328883
16.2	0.0330269
16.3	0.0331656
16.4	0.0333043
16.5	0.033443
16.6	0.0335817
16.7	0.0337204
16.8	0.0338591
16.9	0.0339978
17	0.0341364
17.1	0.0342751
17.2	0.0344138
17.3	0.0345525
17.4	0.0346912
17.5	0.0346167
17.6	0.034321
17.7	0.0340252
17.8	0.0337294
17.9	0.0334336
18	0.0331379
18.1	0.0328421
18.2	0.0325463
18.3	0.0322505
18.4	0.0319548
18.5	0.031659
18.6	0.0313632
18.7	0.0310674
18.8	0.0307717
18.9	0.0304759
19	0.0301801
19.1	0.0298843
19.2	0.0295886
19.3	0.0292928
19.4	0.028997
19.5	0.0286843
19.6	0.0282464
19.7	0.0278084
19.8	0.0273704
19.9	0.0269325
20	0.0264945

## Sheet: Push probe trace
-8.20035	-0.00118716
-5.18701	0.000309431
-4.18701	4.65273e-05
-3.20035	-3.87355e-05
-2.18701	0.000166184
-1.69368	-0.000162395
-1.18701	0.0298013
-0.987012	0.0398895
-0.893682	0.0254744
-0.787012	0.00569093
-0.693682	0.00654893
-0.587012	0.00132145
-0.493682	-0.00538351
-0.387012	-0.0133854
-0.293682	-0.0207095
-0.240352	-0.0247193
-0.187012	-0.0284588
-0.147012	-0.0309263
-0.0936822	-0.0319517
0.0129878	-0.0445224
0.106318	-0.0535596
0.199648	-0.0427444
0.306318	-0.0308697
0.412988	-0.0286564
0.506318	-0.0263652
0.599648	-0.0249477
0.812988	-0.0230953
0.999648	-0.0219193
1.21299	-0.0192143
1.39965	-0.018579
1.61299	-0.0174418
1.79965	-0.0168301
2.05299	-0.0155832
2.30632	-0.0147873
2.55965	-0.0145064
2.81299	-0.0140479
3.05299	-0.0135702
3.30632	-0.0125676
3.81299	-0.0117095
4.30632	-0.011032
4.81299	-0.0108752
5.30632	-0.00945346
5.81299	-0.00844349
6.30632	-0.00858193
6.79965	-0.0086347
7.30632	-0.00783888
7.81299	-0.00741543
8.81299	-0.0073284
9.81299	-0.00626775
10.813	-0.00625258
11.7996	-0.00588491
13.813	-0.00576865
15.813	-0.00566615
17.813	-0.00567168
19.813	-0.00531614
