# Supplementary material for: Hot-carrier trapping preserves high quantum yields but limits optical gain in InP-based quantum dots
Source: Nat Commun. 2025 Jul 7;16:6249. doi: 10.1038/s41467-025-61511-9 (PMC12234661; doi:10.1038/s41467-025-61511-9)
Supplement: Supplementary file 3 — Source Data [file 41467_2025_61511_MOESM3_ESM.zip › SupplementaryFigure10b.xlsx]

## Sheet: Double differential bleach
-10	0.000567834
-9.9	-0.000529757
-9.8	-0.00162735
-9.7	-0.00272494
-9.6	-0.00382253
-9.5	-0.00445427
-9.4	-0.00435736
-9.3	-0.00436487
-9.2	-0.00440534
-9.1	-0.00444582
-9	-0.0044863
-8.9	-0.00452678
-8.8	-0.00456725
-8.7	-0.00460773
-8.6	-0.00464821
-8.5	-0.00426087
-8.4	-0.00347861
-8.3	-0.00212537
-8.2	-0.000701562
-8.1	0.000722249
-8	0.00214606
-7.9	0.00356987
-7.8	0.00499368
-7.7	0.00641749
-7.6	0.0078413
-7.5	0.00867793
-7.4	0.00859614
-7.3	0.00906707
-7.2	0.00971253
-7.1	0.010358
-7	0.0110035
-6.9	0.0116489
-6.8	0.0122944
-6.7	0.0129398
-6.6	0.0135853
-6.5	0.0139602
-6.4	0.0135232
-6.3	0.0129419
-6.2	0.0123152
-6.1	0.0116884
-6	0.0109029
-5.9	0.00992363
-5.8	0.0076489
-5.7	0.00510884
-5.6	0.00256878
-5.5	0.000607009
-5.4	-0.000450244
-5.3	-0.00124804
-5.2	-0.00196389
-5.1	-0.00267975
-5	-0.0043635
-4.9	-0.00723024
-4.8	-0.00919505
-4.7	-0.0109751
-4.6	-0.0127552
-4.5	-0.012314
-4.4	-0.00839862
-4.3	-0.00526923
-4.2	-0.00238807
-4.1	0.000493089
-4	0.00078847
-3.9	-0.00207655
-3.8	-0.00411226
-3.7	-0.00597811
-3.6	-0.00784396
-3.5	-0.00630773
-3.4	-0.00163111
-3.3	0.00329988
-3.2	0.00826231
-3.1	0.0132247
-3	0.0154194
-2.9	0.0142312
-2.8	0.0112648
-2.7	0.00793425
-2.6	0.00460368
-2.5	0.000510424
-2.4	-0.00477576
-2.3	-0.00676448
-2.2	-0.00768171
-2.1	-0.00817066
-2	-0.00734712
-1.9	-0.00799827
-1.8	-0.00685363
-1.7	-0.0026869
-1.6	0.00247472
-1.5	0.00585739
-1.4	0.00646016
-1.3	0.00497257
-1.2	0.00348477
-1.1	0.00314105
-1	-0.00617248
-0.9	0.00444112
-0.8	1.44003e-05
-0.7	-0.0162866
-0.6	0.0120375
-0.5	0.00945159
-0.4	0.0158846
-0.3	0.0154693
-0.2	0.0297018
-0.1	0.0785703
0	0.124917
0.1	0.187259
0.2	0.218447
0.3	0.209965
0.4	0.195021
0.5	0.17498
0.6	0.147077
0.7	0.141942
0.8	0.13571
0.9	0.117279
1	0.099692
1.1	0.0838314
1.2	0.0765645
1.3	0.0724006
1.4	0.0703684
1.5	0.070932
1.6	0.0696026
1.7	0.067165
1.8	0.0677451
1.9	0.0653262
2	0.0584703
2.1	0.0503845
2.2	0.0403584
2.3	0.0320418
2.4	0.0244297
2.5	0.0265343
2.6	0.0352925
2.7	0.0376003
2.8	0.0378711
2.9	0.038142
3	0.0367696
3.1	0.033389
3.2	0.0306848
3.3	0.0281191
3.4	0.0255534
3.5	0.0236469
3.6	0.0265754
3.7	0.030844
3.8	0.0363011
3.9	0.0417582
4	0.0462004
4.1	0.049402
4.2	0.0509061
4.3	0.0520624
4.4	0.0532187
4.5	0.0541072
4.6	0.0545765
4.7	0.0543396
4.8	0.0538796
4.9	0.0534197
5	0.0529598
5.1	0.0524998
5.2	0.0520399
5.3	0.05158
5.4	0.05112
5.5	0.0501454
5.6	0.0476268
5.7	0.0463166
5.8	0.045388
5.9	0.0444595
6	0.0435309
6.1	0.0426023
6.2	0.0416738
6.3	0.0407452
6.4	0.0398166
6.5	0.0391364
6.6	0.0386854
6.7	0.0376817
6.8	0.0366097
6.9	0.0355377
7	0.0344657
7.1	0.0333937
7.2	0.0323217
7.3	0.0312497
7.4	0.0301777
7.5	0.0298078
7.6	0.030536
7.7	0.0314234
7.8	0.0323611
7.9	0.0332988
8	0.0342366
8.1	0.0351743
8.2	0.036112
8.3	0.0370497
8.4	0.0379875
8.5	0.0385564
8.6	0.0385483
8.7	0.0386837
8.8	0.0388644
8.9	0.0390451
9	0.0392258
9.1	0.0394065
9.2	0.0395872
9.3	0.0397679
9.4	0.0399485
9.5	0.0401225
9.6	0.0402762
9.7	0.0401168
9.8	0.0398586
9.9	0.0396003
10	0.0393421
10.1	0.0390838
10.2	0.0388255
10.3	0.0385673
10.4	0.038309
10.5	0.0380507
10.6	0.0377925
10.7	0.0375342
10.8	0.037276
10.9	0.0370177
11	0.0367594
11.1	0.0365012
11.2	0.0362429
11.3	0.0359846
11.4	0.0357264
11.5	0.0351937
11.6	0.0344076
11.7	0.03403
11.8	0.0337029
11.9	0.0333758
12	0.0330486
12.1	0.0327215
12.2	0.0323944
12.3	0.0320673
12.4	0.0317401
12.5	0.031413
12.6	0.0310859
12.7	0.0307588
12.8	0.0304316
12.9	0.0301045
13	0.0297774
13.1	0.0294503
13.2	0.0291231
13.3	0.028796
13.4	0.0284689
13.5	0.0286849
13.6	0.0297504
13.7	0.0300754
13.8	0.0301665
13.9	0.0302576
14	0.0303487
14.1	0.0304398
14.2	0.0305309
14.3	0.030622
14.4	0.0307131
14.5	0.0308042
14.6	0.0308953
14.7	0.0309865
14.8	0.0310776
14.9	0.0311687
15	0.0312598
15.1	0.0313509
15.2	0.031442
15.3	0.0315331
15.4	0.0316242
15.5	0.0313624
15.6	0.0305487
15.7	0.0306429
15.8	0.0310239
15.9	0.0314048
16	0.0317857
16.1	0.0321666
16.2	0.0325476
16.3	0.0329285
16.4	0.0333094
16.5	0.0336903
16.6	0.0340713
16.7	0.0344522
16.8	0.0348331
16.9	0.035214
17	0.035595
17.1	0.0359759
17.2	0.0363568
17.3	0.0367378
17.4	0.0371187
17.5	0.0374722
17.6	0.037783
17.7	0.0377005
17.8	0.0374938
17.9	0.0372871
18	0.0370805
18.1	0.0368738
18.2	0.0366671
18.3	0.0364604
18.4	0.0362537
18.5	0.0360471
18.6	0.0358404
18.7	0.0356337
18.8	0.035427
18.9	0.0352203
19	0.0350137
19.1	0.034807
19.2	0.0346003
19.3	0.0343936
19.4	0.0341869
19.5	0.0337995
19.6	0.0331294
19.7	0.0326013
19.8	0.032118
19.9	0.0316346
20	0.0311513

## Sheet: Push probe trace
-8.20035	-0.0065242
-5.18701	0.00170052
-4.18701	0.000255696
-3.20035	-0.000212876
-2.18701	0.000913286
-1.69368	-0.000892463
-1.18701	0.163777
-0.987012	0.219218
-0.893682	0.139998
-0.787012	0.0312752
-0.693682	0.0359904
-0.587012	0.00726216
-0.493682	-0.0295857
-0.387012	-0.0735612
-0.293682	-0.113811
-0.240352	-0.135848
-0.187012	-0.156399
-0.147012	-0.169959
-0.0936822	-0.175595
0.0129878	-0.244678
0.106318	-0.294343
0.199648	-0.234907
0.306318	-0.169648
0.412988	-0.157485
0.506318	-0.144893
0.599648	-0.137103
0.812988	-0.126923
0.999648	-0.12046
1.21299	-0.105594
1.39965	-0.102103
1.61299	-0.0958536
1.79965	-0.092492
2.05299	-0.0856392
2.30632	-0.0812652
2.55965	-0.0797215
2.81299	-0.0772019
3.05299	-0.0745767
3.30632	-0.0690667
3.81299	-0.064351
4.30632	-0.0606275
4.81299	-0.0597659
5.30632	-0.0519526
5.81299	-0.0464022
6.30632	-0.0471631
6.79965	-0.047453
7.30632	-0.0430795
7.81299	-0.0407524
8.81299	-0.0402741
9.81299	-0.0344452
10.813	-0.0343618
11.7996	-0.0323412
13.813	-0.0317023
15.813	-0.031139
17.813	-0.0311694
19.813	-0.0292155
