# Supplementary material for: Hot-carrier trapping preserves high quantum yields but limits optical gain in InP-based quantum dots
Source: Nat Commun. 2025 Jul 7;16:6249. doi: 10.1038/s41467-025-61511-9 (PMC12234661; doi:10.1038/s41467-025-61511-9)
Supplement: Supplementary file 3 — Source Data [file 41467_2025_61511_MOESM3_ESM.zip › SupplementaryFigure10c.xlsx]

## Sheet: Double differential bleach
-10	-0.188004
-9.9	-0.346945
-9.8	-0.217871
-9.7	-0.295707
-9.6	-0.213245
-9.5	-0.34516
-9.4	-0.321501
-9.3	-0.451782
-9.2	-0.311969
-9.1	-0.350666
-9	-0.297454
-8.9	-0.266958
-8.8	-0.236461
-8.7	-0.205965
-8.6	-0.175469
-8.5	-0.144972
-8.4	-0.146424
-8.3	-0.148977
-8.2	-0.151529
-8.1	-0.154082
-8	-0.157909
-7.9	-0.198727
-7.8	-0.239546
-7.7	-0.280365
-7.6	-0.321184
-7.5	-0.362003
-7.4	-0.378939
-7.3	-0.395052
-7.2	-0.411166
-7.1	-0.427279
-7	-0.441973
-6.9	-0.415457
-6.8	-0.38894
-6.7	-0.362424
-6.6	-0.335907
-6.5	-0.309391
-6.4	-0.329351
-6.3	-0.350913
-6.2	-0.372475
-6.1	-0.394036
-6	-0.415173
-5.9	-0.42397
-5.8	-0.432767
-5.7	-0.441563
-5.6	-0.45036
-5.5	-0.459157
-5.4	-0.454143
-5.3	-0.448654
-5.2	-0.443164
-5.1	-0.437674
-5	-0.431635
-4.9	-0.409625
-4.8	-0.387615
-4.7	-0.365605
-4.6	-0.343596
-4.5	-0.321586
-4.4	-0.352215
-4.3	-0.384657
-4.2	-0.417099
-4.1	-0.449541
-4	-0.480693
-3.9	-0.474369
-3.8	-0.468046
-3.7	-0.461722
-3.6	-0.455399
-3.5	-0.449076
-3.4	-0.434009
-3.3	-0.418641
-3.2	-0.403273
-3.1	-0.387905
-3	-0.371613
-2.9	-0.328488
-2.8	-0.285363
-2.7	-0.242238
-2.6	-0.199113
-2.5	-0.155988
-2.4	-0.183981
-2.3	-0.214423
-2.2	-0.244866
-2.1	-0.275308
-2	-0.305367
-1.9	-0.324279
-1.8	-0.343191
-1.7	-0.312391
-1.6	-0.231881
-1.5	-0.15137
-1.4	-0.180402
-1.3	-0.213208
-1.2	-0.256558
-1.1	-0.313698
-1	-0.363406
-0.9	-0.197352
-0.8	-0.325257
-0.7	-0.269792
-0.6	-0.506879
-0.5	-0.527243
-0.4	-0.34391
-0.3	-0.166725
-0.2	-0.25877
-0.1	-0.108338
0	0.0398206
0.1	7.48745
0.2	13.8917
0.3	8.58511
0.4	7.02101
0.5	6.42107
0.6	5.33976
0.7	4.50172
0.8	3.17993
0.9	2.13508
1	1.73766
1.1	1.28095
1.2	1.17648
1.3	0.790695
1.4	0.457515
1.5	0.375545
1.6	0.0218691
1.7	-0.0039077
1.8	0.0838357
1.9	0.00779536
2	0.238041
2.1	0.00755206
2.2	-0.187847
2.3	-0.0341471
2.4	-0.420996
2.5	-0.256825
2.6	-0.406555
2.7	0.0363018
2.8	-0.0644108
2.9	-0.114339
3	0.019154
3.1	-0.000654341
3.2	-0.0204626
3.3	-0.0228221
3.4	-0.00773284
3.5	0.00735646
3.6	-0.012941
3.7	-0.0344574
3.8	-0.0511084
3.9	-0.0613962
4	-0.0695161
4.1	-0.0147008
4.2	0.0401145
4.3	0.0436872
4.4	-0.0039827
4.5	-0.0516526
4.6	-0.0494161
4.7	-0.0454606
4.8	0.00418893
4.9	0.1136
5	0.218713
5.1	0.19904
5.2	0.179368
5.3	0.159695
5.4	0.140023
5.5	0.12035
5.6	0.0870385
5.7	0.053257
5.8	0.0194755
5.9	-0.014306
6	-0.047385
6.1	-0.0600716
6.2	-0.0727583
6.3	-0.0854449
6.4	-0.0981316
6.5	-0.110818
6.6	-0.0958672
6.7	-0.0799642
6.8	-0.0640612
6.9	-0.0481581
7	-0.0311463
7.1	0.0180539
7.2	0.067254
7.3	0.116454
7.4	0.165654
7.5	0.214854
7.6	0.210175
7.7	0.203639
7.8	0.197103
7.9	0.190567
8	0.183608
8.1	0.164371
8.2	0.145133
8.3	0.125896
8.4	0.106659
8.5	0.0874217
8.6	0.0931652
8.7	0.0997692
8.8	0.106373
8.9	0.112977
9	0.121554
9.1	0.187408
9.2	0.253261
9.3	0.319114
9.4	0.384968
9.5	0.450821
9.6	0.396605
9.7	0.338253
9.8	0.279901
9.9	0.221549
10	0.164592
10.1	0.14812
10.2	0.131649
10.3	0.115177
10.4	0.0987049
10.5	0.0822331
10.6	0.0657612
10.7	0.0492894
10.8	0.0328176
10.9	0.0163458
11	0.00120388
11.1	0.0250337
11.2	0.0488635
11.3	0.0726932
11.4	0.096523
11.5	0.120353
11.6	0.144183
11.7	0.168012
11.8	0.191842
11.9	0.215672
12	0.237935
12.1	0.214295
12.2	0.190654
12.3	0.167014
12.4	0.143374
12.5	0.119733
12.6	0.0960927
12.7	0.0724522
12.8	0.0488118
12.9	0.0251714
13	0.00240311
13.1	0.00519207
13.2	0.00798104
13.3	0.01077
13.4	0.013559
13.5	0.0163479
13.6	0.0191369
13.7	0.0219259
13.8	0.0247148
13.9	0.0275038
14	0.0302624
14.1	0.0321317
14.2	0.034001
14.3	0.0358704
14.4	0.0377397
14.5	0.039609
14.6	0.0414783
14.7	0.0433477
14.8	0.045217
14.9	0.0470863
15	0.0494362
15.1	0.0658686
15.2	0.082301
15.3	0.0987334
15.4	0.115166
15.5	0.131598
15.6	0.148031
15.7	0.164463
15.8	0.180895
15.9	0.197328
16	0.213007
16.1	0.206618
16.2	0.200228
16.3	0.193839
16.4	0.187449
16.5	0.18106
16.6	0.17467
16.7	0.168281
16.8	0.161892
16.9	0.155502
17	0.149113
17.1	0.148005
17.2	0.145466
17.3	0.142927
17.4	0.140388
17.5	0.13785
17.6	0.135311
17.7	0.132772
17.8	0.130233
17.9	0.127695
18	0.124962
18.1	0.116534
18.2	0.108106
18.3	0.099679
18.4	0.0912515
18.5	0.0828239
18.6	0.0743964
18.7	0.0659689
18.8	0.0575414
18.9	0.0491138
19	0.0406863
19.1	0.0634184
19.2	0.0896126
19.3	0.115807
19.4	0.142001
19.5	0.168195
19.6	0.19439
19.7	0.220584
19.8	0.246778
19.9	0.272972
20	0.298106

## Sheet: Push probe trace
-8.00333	-0.260918
-5.00333	0.00693879
-4.00333	-0.0594897
-3.00333	-0.125204
-2.00333	0.109082
-1.49667	-0.0909184
-1.00333	-0.0180612
-0.80333	-0.142347
-0.69667	-0.142347
-0.60333	0.0169388
-0.49667	0.044796
-0.44333	-0.0037755
-0.40333	-0.0752041
-0.35	-0.0616326
-0.29667	0.00408164
-0.24333	-1.29949
-0.20333	-2.74735
-0.15	-1.74949
-0.09667	0.59051
-0.04333	-2.72949
-0.00333	-19.1438
0.05	-44.9095
0.10333	-54.6824
0.15667	-42.0381
0.19667	-21.5552
0.25	-5.74806
0.30333	-2.41949
0.35667	-4.78592
0.39667	-4.64806
0.45	-2.50378
0.50333	-2.61378
0.55667	-3.37949
0.59667	-3.80378
0.65	-3.9902
0.70333	-3.16449
0.75667	-2.5352
0.79667	-2.44163
0.85	-2.24949
0.90333	-2.44592
0.95667	-2.67878
0.99667	-2.63735
1.10333	-2.7102
1.19667	-2.80378
1.30333	-2.82378
1.39667	-2.89378
1.50333	-2.75592
1.59667	-2.76806
1.70333	-2.69949
1.79667	-2.65378
1.90333	-2.76092
1.99667	-2.58163
2.10333	-2.64806
2.19667	-2.72306
2.30333	-2.68735
2.39667	-2.72306
2.50333	-2.54449
2.59667	-2.65735
2.70333	-2.95235
2.79667	-2.51163
2.90333	-2.39878
2.99667	-2.72163
3.19667	-2.69306
3.39667	-2.65449
3.59667	-2.77306
3.79667	-2.83378
3.99667	-2.75092
4.19667	-2.78306
4.39667	-2.85949
4.59667	-2.79235
4.79667	-2.71806
4.99667	-2.74592
5.25	-2.81949
5.50333	-2.70163
5.75667	-2.82449
5.99667	-2.53092
6.25	-2.58378
6.50333	-2.72949
6.75667	-2.68449
6.99667	-2.58378
7.25	-2.49663
7.50333	-2.74235
7.74333	-2.77806
7.99667	-2.48592
8.51	-2.75449
8.99667	-2.48878
9.50333	-2.62806
9.99667	-2.61306
10.5033	-2.6852
10.9967	-2.61592
11.9967	-2.62663
12.9967	-2.45235
13.9967	-2.6802
14.9967	-2.75092
15.9967	-2.59449
16.9967	-2.57235
17.9967	-2.68092
18.9967	-2.60735
19.9967	-2.81306
