# Supplementary material for: Hot-carrier trapping preserves high quantum yields but limits optical gain in InP-based quantum dots
Source: Nat Commun. 2025 Jul 7;16:6249. doi: 10.1038/s41467-025-61511-9 (PMC12234661; doi:10.1038/s41467-025-61511-9)
Supplement: Supplementary file 3 — Source Data [file 41467_2025_61511_MOESM3_ESM.zip › SupplementaryFigure10d.xlsx]

## Sheet: Double differential bleach
-10	0.0138632
-9.9	0.0137783
-9.8	0.0136933
-9.7	0.0136083
-9.6	0.0135233
-9.5	0.0134384
-9.4	0.0133534
-9.3	0.0132684
-9.2	0.0131834
-9.1	0.0130794
-9	0.0123576
-8.9	0.0116358
-8.8	0.010914
-8.7	0.0101922
-8.6	0.00947036
-8.5	0.00874856
-8.4	0.00802675
-8.3	0.00730495
-8.2	0.00658315
-8.1	0.00588645
-8	0.00600131
-7.9	0.00611617
-7.8	0.00623103
-7.7	0.00634589
-7.6	0.00646076
-7.5	0.00657562
-7.4	0.00669048
-7.3	0.00680534
-7.2	0.0069202
-7.1	0.00701234
-7	0.00636964
-6.9	0.00572694
-6.8	0.00508424
-6.7	0.00444154
-6.6	0.00379884
-6.5	0.00315614
-6.4	0.00251344
-6.3	0.00187074
-6.2	0.00122804
-6.1	0.000590569
-6	0.000122041
-5.9	-0.000346486
-5.8	-0.000815013
-5.7	-0.00128354
-5.6	-0.00155577
-5.5	-6.13103e-05
-5.4	0.00143315
-5.3	0.00292761
-5.2	0.00442207
-5.1	0.00583057
-5	0.00445997
-4.9	0.00308936
-4.8	0.00171875
-4.7	0.000348143
-4.6	-0.00102246
-4.5	-0.000855389
-4.4	-0.000640756
-4.3	-0.000426123
-4.2	-0.00021149
-4.1	3.75866e-05
-4	0.00140034
-3.9	0.0027631
-3.8	0.00412586
-3.7	0.00548861
-3.6	0.00685137
-3.5	0.0053331
-3.4	0.00372572
-3.3	0.00211834
-3.2	0.000510961
-3.1	-0.00103656
-3	-0.000648582
-2.9	-0.000260607
-2.8	0.000127368
-2.7	0.000515343
-2.6	0.000903318
-2.5	0.0012239
-2.4	0.0015424
-2.3	0.00186091
-2.2	0.00217941
-2.1	0.00241273
-2	-0.000108145
-1.9	-0.00264935
-1.8	-0.00584807
-1.7	-0.00890389
-1.6	-0.00733964
-1.5	-0.0057414
-1.4	-0.00304409
-1.3	-0.000455191
-1.2	-0.00137165
-1.1	-0.00228811
-1	-0.00548192
-0.9	-0.00568075
-0.8	-0.00290878
-0.7	-0.0020723
-0.6	-0.00028939
-0.5	-7.19136e-05
-0.4	0.000827352
-0.3	0.00316235
-0.2	0.0154178
-0.1	0.0227724
0	0.0569774
0.1	0.0749909
0.2	0.0772188
0.3	0.0709629
0.4	0.0649962
0.5	0.0531304
0.6	0.0445772
0.7	0.0403292
0.8	0.0290018
0.9	0.0261909
1	0.0229273
1.1	0.0196097
1.2	0.0135589
1.3	0.0252506
1.4	0.0164693
1.5	0.00967125
1.6	0.00756577
1.7	0.00152075
1.8	0.00393652
1.9	0.00689861
2	0.0108856
2.1	0.0145075
2.2	0.00632499
2.3	-0.00159309
2.4	-0.000960989
2.5	-0.000235674
2.6	0.00350359
2.7	0.00710816
2.8	0.00635748
2.9	0.00561054
3	0.00498419
3.1	0.00435783
3.2	0.00373148
3.3	0.00310513
3.4	0.00247878
3.5	0.00212542
3.6	0.0017805
3.7	0.00143558
3.8	0.00109066
3.9	0.000745735
4	0.00142354
4.1	0.002702
4.2	0.00398045
4.3	0.00525891
4.4	0.00627311
4.5	0.00490905
4.6	0.00354499
4.7	0.00218093
4.8	0.000816872
4.9	-0.000485432
5	0.000209037
5.1	0.000903506
5.2	0.00159798
5.3	0.00229244
5.4	0.00298691
5.5	0.00368138
5.6	0.00437585
5.7	0.00507032
5.8	0.00576479
5.9	0.0064426
6	0.00658179
6.1	0.00672097
6.2	0.00686016
6.3	0.00699934
6.4	0.00713853
6.5	0.00727771
6.6	0.0074169
6.7	0.00755608
6.8	0.00769527
6.9	0.00782736
7	0.00773008
7.1	0.00763281
7.2	0.00753553
7.3	0.00743825
7.4	0.00734097
7.5	0.00724369
7.6	0.00714641
7.7	0.00704914
7.8	0.00695186
7.9	0.00682975
8	0.00590469
8.1	0.00497963
8.2	0.00405458
8.3	0.00312952
8.4	0.00220446
8.5	0.00127941
8.6	0.000354353
8.7	-0.000570703
8.8	-0.00149576
8.9	-0.00242097
9	-0.00335104
9.1	-0.00428111
9.2	-0.00521119
9.3	-0.00614126
9.4	-0.00707134
9.5	-0.00800141
9.6	-0.00893149
9.7	-0.00986156
9.8	-0.0107916
9.9	-0.0117217
10	-0.0111835
10.1	-0.0104821
10.2	-0.00978074
10.3	-0.00907937
10.4	-0.008378
10.5	-0.00767662
10.6	-0.00697525
10.7	-0.00627388
10.8	-0.00557251
10.9	-0.00487114
11	-0.00416976
11.1	-0.00346839
11.2	-0.00276702
11.3	-0.00206565
11.4	-0.00136428
11.5	-0.000662905
11.6	3.84669e-05
11.7	0.000739839
11.8	0.00144121
11.9	0.00212427
12	0.0022151
12.1	0.00230593
12.2	0.00239675
12.3	0.00248758
12.4	0.00257841
12.5	0.00266924
12.6	0.00276007
12.7	0.0028509
12.8	0.00294173
12.9	0.00303256
13	0.00312339
13.1	0.00321422
13.2	0.00330505
13.3	0.00339588
13.4	0.00348671
13.5	0.00357754
13.6	0.00366837
13.7	0.0037592
13.8	0.00385003
13.9	0.00391955
14	0.00330018
14.1	0.00268081
14.2	0.00206144
14.3	0.00144207
14.4	0.000822702
14.5	0.000203332
14.6	-0.000416038
14.7	-0.00103541
14.8	-0.00165478
14.9	-0.00227415
15	-0.00289352
15.1	-0.00351289
15.2	-0.00413226
15.3	-0.00475163
15.4	-0.005371
15.5	-0.00599037
15.6	-0.00660974
15.7	-0.00722911
15.8	-0.00784847
15.9	-0.0084586
16	-0.00876981
16.1	-0.00908102
16.2	-0.00939224
16.3	-0.00970345
16.4	-0.0100147
16.5	-0.0103259
16.6	-0.0106371
16.7	-0.0109483
16.8	-0.0112595
16.9	-0.0115707
17	-0.0118819
17.1	-0.0121931
17.2	-0.0125044
17.3	-0.0128156
17.4	-0.0131268
17.5	-0.013438
17.6	-0.0137492
17.7	-0.0140604
17.8	-0.0143716
17.9	-0.0146565
18	-0.0140882
18.1	-0.0135199
18.2	-0.0129517
18.3	-0.0123834
18.4	-0.0118151
18.5	-0.0112469
18.6	-0.0106786
18.7	-0.0101104
18.8	-0.00954209
18.9	-0.00897382
19	-0.00840556
19.1	-0.0078373
19.2	-0.00726903
19.3	-0.00670077
19.4	-0.0061325
19.5	-0.00556424
19.6	-0.00499598
19.7	-0.00442771
19.8	-0.00385945
19.9	-0.00331464
20	-0.00352818

## Sheet: Push probe trace
-8.35504	-0.00147355
-5.35504	-0.0123508
-4.35504	-0.008952
-3.35504	-0.0343446
-2.35504	-0.0154563
-1.84837	-0.00540172
-1.35504	-0.0105745
-1.15504	-0.0300224
-1.04837	-0.0203434
-0.955038	0.0200514
-0.861708	0.0668
-0.808368	0.100966
-0.755038	0.121511
-0.701708	0.128696
-0.648368	0.123651
-0.608368	0.0894912
-0.555038	0.02944
-0.461708	-0.0711843
-0.408368	-0.138285
-0.355038	-0.205286
-0.301708	-0.263765
-0.248368	-0.282501
-0.208368	-0.318855
-0.155038	-0.315776
-0.101708	-0.421587
-0.0483682	-0.315439
-0.0083682	-0.61988
0.0449618	0.258988
0.0982918	0.178183
0.151632	-0.267592
0.191632	-0.27951
0.244962	-0.211508
0.298292	-0.17415
0.351632	-0.155101
0.391632	-0.138235
0.444962	-0.131133
0.498292	-0.141587
0.551632	-0.11562
0.591632	-0.131128
0.644962	-0.138662
0.751632	-0.11447
0.844962	-0.102047
0.951632	-0.111329
1.04496	-0.0961106
1.15163	-0.0998756
1.24496	-0.102086
1.35163	-0.0902014
1.44496	-0.0887009
1.56496	-0.0861318
1.64496	-0.0767868
1.75163	-0.0738816
1.84496	-0.0747546
1.96496	-0.0710515
2.04496	-0.0682148
2.15163	-0.0730461
2.24496	-0.070166
2.35163	-0.0664086
2.44496	-0.0605401
2.55163	-0.0612782
2.64496	-0.0603082
2.84496	-0.0539533
3.04496	-0.0394558
3.24496	-0.0617933
3.44496	-0.055463
3.64496	-0.0551028
3.84496	-0.0569698
4.04496	-0.041961
4.24496	-0.034302
4.44496	-0.0308673
4.64496	-0.0396182
4.89829	-0.0225132
5.15163	-0.0453058
5.39163	-0.0408959
5.64496	-0.0357663
5.89829	-0.0326715
6.15163	-0.0281273
6.39163	-0.0298769
6.64496	-0.0200212
6.89829	-0.0277358
7.15163	-0.0230023
7.39163	-0.0119411
7.64496	-0.0253632
8.15163	-0.00981806
8.64496	-0.0198939
9.13829	-0.0251617
9.64496	-0.012882
10.165	-0.00714973
10.645	-0.0107264
11.645	-0.0105516
12.645	-0.0160552
13.645	-0.0119458
14.645	-0.0136568
15.645	-0.0231934
16.645	-0.0202282
17.645	-0.0113514
18.645	-0.00937795
19.645	-0.0112842
