# Supplementary material for: Hot-carrier trapping preserves high quantum yields but limits optical gain in InP-based quantum dots
Source: Nat Commun. 2025 Jul 7;16:6249. doi: 10.1038/s41467-025-61511-9 (PMC12234661; doi:10.1038/s41467-025-61511-9)
Supplement: Supplementary file 3 — Source Data [file 41467_2025_61511_MOESM3_ESM.zip › SupplementaryFigure10e.xlsx]

## Sheet: Double differential bleach
-10	0.00276723
-9.9	0.0019813
-9.8	0.00119537
-9.7	0.000409435
-9.6	-0.000376497
-9.5	-0.00116243
-9.4	-0.00194836
-9.3	-0.00273429
-9.2	-0.00352022
-9.1	-0.00430616
-9	-0.00399307
-8.9	-0.00351954
-8.8	-0.003046
-8.7	-0.00257246
-8.6	-0.00209892
-8.5	-0.00162538
-8.4	-0.00115184
-8.3	-0.000678302
-8.2	-0.000204763
-8.1	0.000268776
-8	0.000401565
-7.9	0.000484604
-7.8	0.000567643
-7.7	0.000650682
-7.6	0.000733721
-7.5	0.00081676
-7.4	0.000899799
-7.3	0.000982838
-7.2	0.00106588
-7.1	0.00114892
-7	0.000805599
-6.9	0.000400035
-6.8	-5.52965e-06
-6.7	-0.000411094
-6.6	-0.000816659
-6.5	-0.000907828
-6.4	-0.000978644
-6.3	-0.00104946
-6.2	-0.00112028
-6.1	-0.00119109
-6	-0.00180694
-5.9	-0.00250237
-5.8	-0.00319779
-5.7	-0.00389322
-5.6	-0.00458865
-5.5	-0.00505428
-5.4	-0.00550503
-5.3	-0.00595579
-5.2	-0.00640654
-5.1	-0.0068573
-5	-0.00478337
-4.9	-0.00234083
-4.8	-0.000954134
-4.7	0.000278405
-4.6	-0.000576752
-4.5	-0.00173671
-4.4	-0.00102495
-4.3	-3.99078e-05
-4.2	0.00101712
-4.1	0.00208466
-4	0.00156843
-3.9	0.000820969
-3.8	0.000553438
-3.7	0.000355977
-3.6	-0.00264908
-3.5	-0.00606404
-3.4	-0.00506364
-3.3	-0.0034186
-3.2	-0.00155759
-3.1	0.000334944
-3	0.000139788
-2.9	-0.000360173
-2.8	-0.00172401
-2.7	-0.00321397
-2.6	-0.00199233
-2.5	-0.000374787
-2.4	-0.00139686
-2.3	-0.00280432
-2.2	-0.00219608
-2.1	-0.00129354
-2	-0.00817223
-1.9	-0.0101688
-1.8	-0.0053869
-1.7	-0.00669397
-1.6	-0.00378284
-1.5	-0.00129602
-1.4	-0.00073214
-1.3	-0.00120648
-1.2	-0.00471911
-1.1	-0.00564512
-1	-0.00573907
-0.9	-0.00429406
-0.8	-8.82966e-05
-0.7	0.000812677
-0.6	-0.000389393
-0.5	-0.000229007
-0.4	-0.00258528
-0.3	-0.0032182
-0.2	-0.00581815
-0.1	-0.00262814
0	0.000167706
0.1	0.0353623
0.2	0.10799
0.3	0.140257
0.4	0.103725
0.5	0.0669209
0.6	0.0339007
0.7	0.0195727
0.8	0.0144343
0.9	0.016084
1	0.00675712
1.1	0.00588332
1.2	0.00577238
1.3	0.00752299
1.4	0.00686591
1.5	0.00645855
1.6	-0.000521066
1.7	-0.00221341
1.8	0.000248735
1.9	-0.000362239
2	0.00107191
2.1	0.0027184
2.2	0.00280799
2.3	0.00474084
2.4	0.000344437
2.5	-0.00490707
2.6	-0.00146797
2.7	0.00173559
2.8	0.000558556
2.9	0.0008226
3	-0.00239973
3.1	-0.000765318
3.2	0.00157818
3.3	-0.0023654
3.4	-0.0072269
3.5	-0.00488945
3.6	-0.00150095
3.7	-0.00199988
3.8	-0.00306638
3.9	-0.00204519
4	-0.000719188
4.1	-0.000161076
4.2	0.000284924
4.3	5.9022e-05
4.4	-0.000264978
4.5	-0.00291664
4.6	-0.00590814
4.7	-0.00323646
4.8	0.000262035
4.9	0.00373654
5	0.00720754
5.1	0.00626318
5.2	0.00467418
5.3	0.000853508
5.4	-0.00329299
5.5	-0.00520782
5.6	-0.00679682
5.7	-0.00502631
5.8	-0.00276531
5.9	-0.00240003
6	-0.00231153
6.1	-0.00123917
6.2	-2.3174e-05
6.3	-0.00300656
6.4	-0.00660306
6.5	-0.00506431
6.6	-0.00277581
6.7	0.00143241
6.8	0.00592091
6.9	0.00450627
7	0.00222977
7.1	0.00163303
7.2	0.00128153
7.3	0.00239381
7.4	0.00371981
7.5	0.000774435
7.6	-0.00279456
7.7	0.000331458
7.8	0.00443496
7.9	0.00335521
8	0.00151871
8.1	0.000498096
8.2	-0.000403404
8.3	-0.00154487
8.4	-0.00272137
8.5	-0.00358592
8.6	-0.00440492
8.7	-0.00246432
8.8	-0.000120818
8.9	0.00123883
9	0.00245483
9.1	0.00175111
9.2	0.000767106
9.3	0.000622983
9.4	0.000601483
9.5	0.000220036
9.6	-0.000213964
9.7	-0.000192031
9.8	-0.000103531
9.9	-5.93312e-05
10	-2.15998e-05
10.1	1.61316e-05
10.2	0.000134766
10.3	0.000371766
10.4	0.000608766
10.5	0.000845766
10.6	0.00108277
10.7	0.00131083
10.8	0.00152583
10.9	0.00174083
11	0.00195583
11.1	0.00217083
11.2	0.00222506
11.3	0.00204406
11.4	0.00186306
11.5	0.00168206
11.6	0.00150106
11.7	0.00136472
11.8	0.00129372
11.9	0.00122272
12	0.00115172
12.1	0.00108072
12.2	0.00100972
12.3	0.000938718
12.4	0.000867718
12.5	0.000796718
12.6	0.000725718
12.7	0.000855688
12.8	0.00127969
12.9	0.00170369
13	0.00212769
13.1	0.00255169
13.2	0.00289977
13.3	0.00313677
13.4	0.00337377
13.5	0.00361077
13.6	0.00384777
13.7	0.00356671
13.8	0.00252771
13.9	0.00148871
14	0.00044971
14.1	-0.00058929
14.2	-0.000605576
14.3	0.000874424
14.4	0.00235442
14.5	0.00383442
14.6	0.00531442
14.7	0.00602181
14.8	0.00559881
14.9	0.00517581
15	0.00475281
15.1	0.00432981
15.2	0.00397826
15.3	0.00373126
15.4	0.00348426
15.5	0.00323726
15.6	0.00299026
15.7	0.00268967
15.8	0.00231067
15.9	0.00193167
16	0.00155267
16.1	0.00117367
16.2	0.000535642
16.3	-0.000481358
16.4	-0.00149836
16.5	-0.00251536
16.6	-0.00353236
16.7	-0.00442431
16.8	-0.00513331
16.9	-0.00584231
17	-0.00655131
17.1	-0.00726031
17.2	-0.00734854
17.3	-0.00652854
17.4	-0.00570854
17.5	-0.00488854
17.6	-0.00406854
17.7	-0.00310562
17.8	-0.00193362
17.9	-0.000761624
18	0.000410376
18.1	0.00158238
18.2	0.00205321
18.3	0.00149821
18.4	0.000943214
18.5	0.000388214
18.6	-0.000166786
18.7	-0.000168002
18.8	0.000640998
18.9	0.00145
19	0.002259
19.1	0.003068
19.2	0.00331428
19.3	0.00273728
19.4	0.00216028
19.5	0.00158328
19.6	0.00100628
19.7	0.000891266
19.8	0.00145216
19.9	0.00201305
20	0.00257394

## Sheet: Push probe trace
-8.31187	0.1859
-5.29854	0.1277
-4.31187	0.0712
-3.31187	0.10275
-2.31187	0.02885
-1.79187	0.0966
-1.31187	0.10345
-1.09854	0.05645
-1.0052	0.0366
-0.911875	0.0331
-0.805205	0.0527
-0.711875	0.0719
-0.605205	0.0938
-0.498545	0.10605
-0.405205	0.0553
-0.365205	0.01555
-0.311875	-0.0359
-0.258545	-0.05425
-0.205205	-0.0306
-0.165205	-0.01055
-0.111875	-0.01355
-0.058545	-0.01745
-0.005205	-0.0265
0.061455	-0.20365
0.101455	-0.3859
0.141455	-0.44815
0.181455	-0.27255
0.234795	0.3263
0.288125	0.6914
0.341455	0.46445
0.394795	0.17235
0.434795	0.0238
0.488125	-0.0701
0.541455	-0.07785
0.581455	-0.0843
0.634795	-0.1712
0.688125	-0.1967
0.794795	-0.34935
0.888125	-0.4095
0.981455	-0.4739
1.08813	-0.44665
1.20813	-0.44275
1.30146	-0.3822
1.38146	-0.1254
1.48813	-0.09535
1.5948	-0.12275
1.68813	-0.1205
1.7948	-0.119
1.90146	-0.10735
2.00813	-0.11595
2.08813	-0.1112
2.20813	-0.1212
2.28813	-0.1244
2.40813	-0.10845
2.48813	-0.0923
2.5948	-0.10335
2.68813	-0.1004
2.88813	-0.0869
3.08813	-0.0768
3.28813	-0.0818
3.48813	-0.06855
3.68813	-0.06805
3.90146	-0.06015
4.08813	-0.07225
4.28813	-0.0512
4.48813	-0.0864
4.68813	-0.067
4.94146	-0.08125
5.18146	-0.0887
5.4348	-0.0342
5.68813	-0.03085
5.94146	-0.03225
6.1948	-0.0475
6.4348	-0.0385
6.68813	-0.0516
6.94146	-0.0187
7.1948	-0.02425
7.46146	-0.0238
7.68813	-0.04075
8.20813	-0.0232
8.68813	-0.0297
9.1948	-0.05755
9.68813	-0.02715
10.1815	-0.041
10.6881	-0.04465
11.6881	-0.0268
12.6881	-0.06605
13.7015	-0.0073
14.6881	-0.0256
15.7015	-0.0229
16.6881	-0.0339
17.7015	0.01105
18.6881	-0.01825
19.7148	-0.02765
