# Supplementary material for: Hot-carrier trapping preserves high quantum yields but limits optical gain in InP-based quantum dots
Source: Nat Commun. 2025 Jul 7;16:6249. doi: 10.1038/s41467-025-61511-9 (PMC12234661; doi:10.1038/s41467-025-61511-9)
Supplement: Supplementary file 3 — Source Data [file 41467_2025_61511_MOESM3_ESM.zip › SupplementaryFigure10f.xlsx]

## Sheet: Double differential bleach
-4	-0.0130324
-3.9	0.00654331
-3.8	-0.00842574
-3.7	-0.0242915
-3.6	-0.0335578
-3.5	-0.0426528
-3.4	-0.0182988
-3.3	0.00692331
-3.2	-0.00350699
-3.1	-0.0148627
-3	-0.00850463
-2.9	-0.00168678
-2.8	0.0165337
-2.7	0.0350501
-2.6	0.00998352
-2.5	-0.0162143
-2.4	0.0147623
-2.3	0.047223
-2.2	0.0362337
-2.1	0.0241166
-2	0.0116936
-1.9	0.00156326
-1.8	0.0513591
-1.7	-0.00528716
-1.6	-0.0164858
-1.5	0.0102153
-1.4	0.0328974
-1.3	0.0135635
-1.2	0.0485369
-1.1	-0.0109782
-1	0.00783857
-0.9	0.0239133
-0.8	0.0334368
-0.7	0.0143195
-0.6	-0.0210838
-0.5	-0.00383705
-0.4	0.017309
-0.3	0.00599829
-0.2	0.0500726
-0.1	-0.0342437
0	0.147295
0.1	0.276298
0.2	0.392422
0.3	0.446497
0.4	0.399405
0.5	0.351998
0.6	0.326138
0.7	0.276276
0.8	0.331355
0.9	0.190787
1	0.274562
1.1	0.21547
1.2	0.184724
1.3	0.241864
1.4	0.179752
1.5	0.149428
1.6	0.181007
1.7	0.225408
1.8	0.235289
1.9	0.18448
2	0.16634
2.1	0.151873
2.2	0.148869
2.3	0.118091
2.4	0.116841
2.5	0.129639
2.6	0.126483
2.7	0.117162
2.8	0.147722
2.9	0.121728
3	0.127829
3.1	0.134915
3.2	0.127894
3.3	0.120507
3.4	0.1233
3.5	0.126357
3.6	0.142396
3.7	0.158773
3.8	0.193146
3.9	0.227987
4	0.193909
4.1	0.158042
4.2	0.140977
4.3	0.124399
4.4	0.139725
4.5	0.155878
4.6	0.144383
4.7	0.132169
4.8	0.144049
4.9	0.156554
5	0.135263
5.1	0.113095
5.2	0.110134
5.3	0.107671
5.4	0.109849
5.5	0.112148
5.6	0.124926
5.7	0.137977
5.8	0.156952
5.9	0.17608
6	0.157523
6.1	0.137987
6.2	0.134049
6.3	0.130515
6.4	0.116435
6.5	0.10208
6.6	0.0881424
6.7	0.0742152
6.8	0.0662644
6.9	0.0584687
7	0.0855686
7.1	0.113574
7.2	0.136663
7.3	0.159623
7.4	0.125508
7.5	0.0899106
7.6	0.140246
7.7	0.192813
7.8	0.172832
7.9	0.150967
8	0.136781
8.1	0.122794
8.2	0.126174
8.3	0.130006
8.4	0.111375
8.5	0.0921604
8.6	0.0829542
8.7	0.0740078
8.8	0.0992796
8.9	0.12544
9	0.14552
9.1	0.165443
9.2	0.153202
9.3	0.140125
9.4	0.137046
9.5	0.134226
9.6	0.150816
9.7	0.16791
9.8	0.135647
9.9	0.102102
10	0.0971591
10.1	0.0929592
10.2	0.0887592
10.3	0.0845592
10.4	0.0803593
10.5	0.0802224
10.6	0.0804972
10.7	0.080772
10.8	0.0810469
10.9	0.0813217
11	0.0864813
11.1	0.0917662
11.2	0.0970511
11.3	0.102336
11.4	0.107621
11.5	0.102684
11.6	0.096712
11.7	0.0907397
11.8	0.0847673
11.9	0.078795
12	0.0755187
12.1	0.0723115
12.2	0.0691043
12.3	0.0658971
12.4	0.0631993
12.5	0.0724162
12.6	0.0816331
12.7	0.09085
12.8	0.100067
12.9	0.109284
13	0.108013
13.1	0.106473
13.2	0.104934
13.3	0.103394
13.4	0.101855
13.5	0.104633
13.6	0.10785
13.7	0.111067
13.8	0.114283
13.9	0.1175
14	0.127907
14.1	0.138499
14.2	0.149091
14.3	0.159682
14.4	0.170274
14.5	0.168248
14.6	0.164943
14.7	0.161638
14.8	0.158333
14.9	0.155028
15	0.145937
15.1	0.136698
15.2	0.127459
15.3	0.118219
15.4	0.10898
15.5	0.0981339
15.6	0.0871249
15.7	0.076116
15.8	0.065107
15.9	0.0540981
16	0.0558194
16.1	0.0578671
16.2	0.0599148
16.3	0.0619625
16.4	0.0640102
16.5	0.0718781
16.6	0.0803357
16.7	0.0887933
16.8	0.0972509
16.9	0.105709
17	0.106303
17.1	0.106697
17.2	0.10709
17.3	0.107483
17.4	0.108028
17.5	0.112121
17.6	0.116215
17.7	0.120308
17.8	0.124401
17.9	0.128495
18	0.120501
18.1	0.112198
18.2	0.103894
18.3	0.0955904
18.4	0.0872868
18.5	0.0859168
18.6	0.0852492
18.7	0.0845817
18.8	0.0839142
18.9	0.0832467
19	0.0895324
19.1	0.0959963
19.2	0.10246
19.3	0.108924
19.4	0.115388
19.5	0.116497
19.6	0.117064
19.7	0.117631
19.8	0.118198
19.9	0.118764
20	0.114507

## Sheet: Push probe trace
-9.87756	-0.00172578
-7.87756	-0.000124008
-4.87756	0.00115741
-3.87756	0.000630374
-2.87756	-0.000589038
-1.87756	-0.0026455
-1.38422	-0.00232515
-0.87756	0.000744048
-0.67756	-0.000527034
-0.58422	-0.00112641
-0.47756	-0.00128142
-0.38422	0.000320354
-0.27756	0.0014881
-0.18422	-0.00124008
-0.07756	-0.010644
0.01578	-0.0736607
0.06911	-0.152096
0.12244	-0.0267754
0.17578	0.334584
0.21578	0.382813
0.32244	0.0746838
0.41578	-0.104063
0.52244	-0.245153
0.61578	0.0233032
0.73578	-0.00238715
0.81578	-0.0192522
0.92244	-0.0268271
1.12244	-0.0192419
1.32244	-0.02599
1.52244	-0.0302579
1.73578	-0.0269511
1.92244	-0.0227141
2.12244	-0.0265584
2.37578	-0.025897
2.61578	-0.0233652
2.86911	-0.0249153
3.12244	-0.0260727
3.38911	-0.026114
3.61578	-0.026393
4.12244	-0.0250806
4.61578	-0.0252563
5.12244	-0.0246052
5.61578	-0.0236958
6.12244	-0.0235822
6.61578	-0.025773
7.12244	-0.0261347
7.61578	-0.0245639
8.12244	-0.0234168
9.12244	-0.0224351
10.1224	-0.0239129
11.1224	-0.0256386
12.1224	-0.0234375
14.1224	-0.0229725
16.1224	-0.0237165
18.1224	-0.0234375
