# Supplementary material for: Hot-carrier trapping preserves high quantum yields but limits optical gain in InP-based quantum dots
Source: Nat Commun. 2025 Jul 7;16:6249. doi: 10.1038/s41467-025-61511-9 (PMC12234661; doi:10.1038/s41467-025-61511-9)
Supplement: Supplementary file 3 — Source Data [file 41467_2025_61511_MOESM3_ESM.zip › SupplementaryFigure11a.xlsx]

## Sheet: Pump push probe data
-4.597	0.274219
-4.103	0.272429
-3.597	0.26376
-3.103	0.272559
-2.597	0.269693
-2.103	0.267299
-1.903	0.273011
-1.703	0.280317
-1.503	0.276417
-1.303	0.26985
-1.09	0.271913
-1.01	0.27544
-0.903	0.275689
-0.797	0.272115
-0.703	0.27139
-0.65	0.266664
-0.61	0.26792
-0.557	0.273194
-0.503	0.268812
-0.45	0.264176
-0.397	0.267574
-0.357	0.266664
-0.303	0.264861
-0.25	0.258919
-0.21	0.250215
-0.157	0.249056
-0.103	0.242168
-0.05	0.225661
0.003	0.199445
0.043	0.185846
0.097	0.179958
0.15	0.174968
0.203	0.177114
0.243	0.180908
0.297	0.184142
0.35	0.186783
0.403	0.191518
0.443	0.196398
0.497	0.20473
0.55	0.212133
0.603	0.215331
0.643	0.217168
0.697	0.219717
0.763	0.227851
0.803	0.233798
0.897	0.236485
1.003	0.24049
1.097	0.244007
1.203	0.251487
1.297	0.237152
1.403	0.248037
1.51	0.256452
1.603	0.258136
1.71	0.265854
1.803	0.262109
1.897	0.258826
2.097	0.249323
2.297	0.268453
2.497	0.266844
2.697	0.257923
2.897	0.259567
3.403	0.262987
3.937	0.264827
4.39	0.257737
4.897	0.265563
5.897	0.256781
6.897	0.254533
7.897	0.255066
8.897	0.265338
9.91	0.275803
11.897	0.258192
13.897	0.254833
15.897	0.268183
17.897	0.274283
19.897	0.25969
24.897	0.269195
29.897	0.272947
34.897	0.266067
39.897	0.271014
44.897	0.263506
49.897	0.27059

## Sheet: Pump push probe fit
-5	0.269492
-4.9	0.269487
-4.8	0.269481
-4.7	0.269475
-4.6	0.269469
-4.5	0.269463
-4.4	0.269458
-4.3	0.269452
-4.2	0.269446
-4.1	0.26944
-4	0.269434
-3.9	0.269429
-3.8	0.269423
-3.7	0.269417
-3.6	0.269411
-3.5	0.269405
-3.4	0.269399
-3.3	0.269394
-3.2	0.269388
-3.1	0.269382
-3	0.269376
-2.9	0.26937
-2.8	0.269365
-2.7	0.269359
-2.6	0.269353
-2.5	0.269347
-2.4	0.269341
-2.3	0.269336
-2.2	0.26933
-2.1	0.269324
-2	0.269318
-1.9	0.269312
-1.8	0.269306
-1.7	0.269301
-1.6	0.269295
-1.5	0.269289
-1.4	0.269283
-1.3	0.269277
-1.2	0.269272
-1.1	0.269266
-1	0.26926
-0.9	0.269254
-0.8	0.269248
-0.7	0.269243
-0.6	0.269237
-0.5	0.269231
-0.4	0.269215
-0.3	0.268861
-0.2	0.264403
-0.1	0.2423
0	0.200459
0.1	0.173605
0.2	0.175175
0.3	0.186531
0.4	0.197636
0.5	0.207231
0.6	0.215461
0.7	0.22252
0.8	0.228575
0.9	0.233768
1	0.238221
1.1	0.242041
1.2	0.245316
1.3	0.248125
1.4	0.250533
1.5	0.252599
1.6	0.25437
1.7	0.255888
1.8	0.257189
1.9	0.258305
2	0.259261
2.1	0.26008
2.2	0.260782
2.3	0.261384
2.4	0.261899
2.5	0.26234
2.6	0.262717
2.7	0.26304
2.8	0.263317
2.9	0.263553
3	0.263754
3.1	0.263927
3.2	0.264074
3.3	0.264199
3.4	0.264305
3.5	0.264396
3.6	0.264473
3.7	0.264538
3.8	0.264593
3.9	0.26464
4	0.264679
4.1	0.264711
4.2	0.264739
4.3	0.264761
4.4	0.26478
4.5	0.264795
4.6	0.264807
4.7	0.264816
4.8	0.264824
4.9	0.264829
5	0.264833
5.1	0.264836
5.2	0.264837
5.3	0.264838
5.4	0.264837
5.5	0.264836
5.6	0.264834
5.7	0.264832
5.8	0.264829
5.9	0.264826
6	0.264822
6.1	0.264818
6.2	0.264814
6.3	0.264809
6.4	0.264805
6.5	0.2648
6.6	0.264795
6.7	0.26479
6.8	0.264785
6.9	0.26478
7	0.264775
7.1	0.264769
7.2	0.264764
7.3	0.264758
7.4	0.264753
7.5	0.264748
7.6	0.264742
7.7	0.264736
7.8	0.264731
7.9	0.264725
8	0.26472
8.1	0.264714
8.2	0.264708
8.3	0.264703
8.4	0.264697
8.5	0.264691
8.6	0.264686
8.7	0.26468
8.8	0.264674
8.9	0.264669
9	0.264663
9.1	0.264657
9.2	0.264652
9.3	0.264646
9.4	0.26464
9.5	0.264635
9.6	0.264629
9.7	0.264623
9.8	0.264617
9.9	0.264612
10	0.264606
10.1	0.2646
10.2	0.264595
10.3	0.264589
10.4	0.264583
10.5	0.264577
10.6	0.264572
10.7	0.264566
10.8	0.26456
10.9	0.264555
11	0.264549
11.1	0.264543
11.2	0.264538
11.3	0.264532
11.4	0.264526
11.5	0.26452
11.6	0.264515
11.7	0.264509
11.8	0.264503
11.9	0.264498
12	0.264492
12.1	0.264486
12.2	0.26448
12.3	0.264475
12.4	0.264469
12.5	0.264463
12.6	0.264458
12.7	0.264452
12.8	0.264446
12.9	0.264441
13	0.264435
13.1	0.264429
13.2	0.264423
13.3	0.264418
13.4	0.264412
13.5	0.264406
13.6	0.264401
13.7	0.264395
13.8	0.264389
13.9	0.264383
14	0.264378
14.1	0.264372
14.2	0.264366
14.3	0.264361
14.4	0.264355
14.5	0.264349
14.6	0.264344
14.7	0.264338
14.8	0.264332
14.9	0.264326
15	0.264321
15.1	0.264315
15.2	0.264309
15.3	0.264304
15.4	0.264298
15.5	0.264292
15.6	0.264287
15.7	0.264281
15.8	0.264275
15.9	0.264269
16	0.264264
16.1	0.264258
16.2	0.264252
16.3	0.264247
16.4	0.264241
16.5	0.264235
16.6	0.26423
16.7	0.264224
16.8	0.264218
16.9	0.264212
17	0.264207
17.1	0.264201
17.2	0.264195
17.3	0.26419
17.4	0.264184
17.5	0.264178
17.6	0.264173
17.7	0.264167
17.8	0.264161
17.9	0.264155
18	0.26415
18.1	0.264144
18.2	0.264138
18.3	0.264133
18.4	0.264127
18.5	0.264121
18.6	0.264116
18.7	0.26411
18.8	0.264104
18.9	0.264098
19	0.264093
19.1	0.264087
19.2	0.264081
19.3	0.264076
19.4	0.26407
19.5	0.264064
19.6	0.264059
19.7	0.264053
19.8	0.264047
19.9	0.264041
20	0.264036
20.1	0.26403
20.2	0.264024
20.3	0.264019
20.4	0.264013
20.5	0.264007
20.6	0.264002
20.7	0.263996
20.8	0.26399
20.9	0.263984
21	0.263979
21.1	0.263973
21.2	0.263967
21.3	0.263962
21.4	0.263956
21.5	0.26395
21.6	0.263945
21.7	0.263939
21.8	0.263933
21.9	0.263928
22	0.263922
22.1	0.263916
22.2	0.26391
22.3	0.263905
22.4	0.263899
22.5	0.263893
22.6	0.263888
22.7	0.263882
22.8	0.263876
22.9	0.263871
23	0.263865
23.1	0.263859
23.2	0.263854
23.3	0.263848
23.4	0.263842
23.5	0.263836
23.6	0.263831
23.7	0.263825
23.8	0.263819
23.9	0.263814
24	0.263808
24.1	0.263802
24.2	0.263797
24.3	0.263791
24.4	0.263785
24.5	0.26378
24.6	0.263774
24.7	0.263768
24.8	0.263762
24.9	0.263757
25	0.263751
25.1	0.263745
25.2	0.26374
25.3	0.263734
25.4	0.263728
25.5	0.263723
25.6	0.263717
25.7	0.263711
25.8	0.263706
25.9	0.2637
26	0.263694
26.1	0.263689
26.2	0.263683
26.3	0.263677
26.4	0.263671
26.5	0.263666
26.6	0.26366
26.7	0.263654
26.8	0.263649
26.9	0.263643
27	0.263637
27.1	0.263632
27.2	0.263626
27.3	0.26362
27.4	0.263615
27.5	0.263609
27.6	0.263603
27.7	0.263597
27.8	0.263592
27.9	0.263586
28	0.26358
28.1	0.263575
28.2	0.263569
28.3	0.263563
28.4	0.263558
28.5	0.263552
28.6	0.263546
28.7	0.263541
28.8	0.263535
28.9	0.263529
29	0.263524
29.1	0.263518
29.2	0.263512
29.3	0.263507
29.4	0.263501
29.5	0.263495
29.6	0.263489
29.7	0.263484
29.8	0.263478
29.9	0.263472
30	0.263467
30.1	0.263461
30.2	0.263455
30.3	0.26345
30.4	0.263444
30.5	0.263438
30.6	0.263433
30.7	0.263427
30.8	0.263421
30.9	0.263416
31	0.26341
31.1	0.263404
31.2	0.263399
31.3	0.263393
31.4	0.263387
31.5	0.263381
31.6	0.263376
31.7	0.26337
31.8	0.263364
31.9	0.263359
32	0.263353
32.1	0.263347
32.2	0.263342
32.3	0.263336
32.4	0.26333
32.5	0.263325
32.6	0.263319
32.7	0.263313
32.8	0.263308
32.9	0.263302
33	0.263296
33.1	0.263291
33.2	0.263285
33.3	0.263279
33.4	0.263274
33.5	0.263268
33.6	0.263262
33.7	0.263257
33.8	0.263251
33.9	0.263245
34	0.263239
34.1	0.263234
34.2	0.263228
34.3	0.263222
34.4	0.263217
34.5	0.263211
34.6	0.263205
34.7	0.2632
34.8	0.263194
34.9	0.263188
35	0.263183
35.1	0.263177
35.2	0.263171
35.3	0.263166
35.4	0.26316
35.5	0.263154
35.6	0.263149
35.7	0.263143
35.8	0.263137
35.9	0.263132
36	0.263126
36.1	0.26312
36.2	0.263115
36.3	0.263109
36.4	0.263103
36.5	0.263098
36.6	0.263092
36.7	0.263086
36.8	0.26308
36.9	0.263075
37	0.263069
37.1	0.263063
37.2	0.263058
37.3	0.263052
37.4	0.263046
37.5	0.263041
37.6	0.263035
37.7	0.263029
37.8	0.263024
37.9	0.263018
38	0.263012
38.1	0.263007
38.2	0.263001
38.3	0.262995
38.4	0.26299
38.5	0.262984
38.6	0.262978
38.7	0.262973
38.8	0.262967
38.9	0.262961
39	0.262956
39.1	0.26295
39.2	0.262944
39.3	0.262939
39.4	0.262933
39.5	0.262927
39.6	0.262922
39.7	0.262916
39.8	0.26291
39.9	0.262905
40	0.262899
40.1	0.262893
40.2	0.262888
40.3	0.262882
40.4	0.262876
40.5	0.262871
40.6	0.262865
40.7	0.262859
40.8	0.262854
40.9	0.262848
41	0.262842
41.1	0.262837
41.2	0.262831
41.3	0.262825
41.4	0.26282
41.5	0.262814
41.6	0.262808
41.7	0.262803
41.8	0.262797
41.9	0.262791
42	0.262786
42.1	0.26278
42.2	0.262774
42.3	0.262769
42.4	0.262763
42.5	0.262757
42.6	0.262752
42.7	0.262746
42.8	0.26274
42.9	0.262734
43	0.262729
43.1	0.262723
43.2	0.262717
43.3	0.262712
43.4	0.262706
43.5	0.2627
43.6	0.262695
43.7	0.262689
43.8	0.262683
43.9	0.262678
44	0.262672
44.1	0.262666
44.2	0.262661
44.3	0.262655
44.4	0.262649
44.5	0.262644
44.6	0.262638
44.7	0.262632
44.8	0.262627
44.9	0.262621
45	0.262615
45.1	0.26261
45.2	0.262604
45.3	0.262598
45.4	0.262593
45.5	0.262587
45.6	0.262581
45.7	0.262576
45.8	0.26257
45.9	0.262565
46	0.262559
46.1	0.262553
46.2	0.262548
46.3	0.262542
46.4	0.262536
46.5	0.262531
46.6	0.262525
46.7	0.262519
46.8	0.262514
46.9	0.262508
47	0.262502
47.1	0.262497
47.2	0.262491
47.3	0.262485
47.4	0.26248
47.5	0.262474
47.6	0.262468
47.7	0.262463
47.8	0.262457
47.9	0.262451
48	0.262446
48.1	0.26244
48.2	0.262434
48.3	0.262429
48.4	0.262423
48.5	0.262417
48.6	0.262412
48.7	0.262406
48.8	0.2624
48.9	0.262395
49	0.262389
49.1	0.262383
49.2	0.262378
49.3	0.262372
49.4	0.262366
49.5	0.262361
49.6	0.262355
49.7	0.262349
49.8	0.262344
49.9	0.262338
50	0.262332
