# Supplementary material for: Hot-carrier trapping preserves high quantum yields but limits optical gain in InP-based quantum dots
Source: Nat Commun. 2025 Jul 7;16:6249. doi: 10.1038/s41467-025-61511-9 (PMC12234661; doi:10.1038/s41467-025-61511-9)
Supplement: Supplementary file 3 — Source Data [file 41467_2025_61511_MOESM3_ESM.zip › SupplementaryFigure11b.xlsx]

## Sheet: Pump push probe data
-4.58212	25.5977
-4.08878	25.6818
-3.58212	25.6211
-3.08878	25.5412
-2.58212	25.5519
-2.08878	25.4352
-1.83545	25.4528
-1.58212	25.3189
-1.32878	25.3769
-1.08878	25.4866
-0.982119	25.4178
-0.888779	25.3593
-0.782119	25.4019
-0.688779	25.5452
-0.582119	25.561
-0.555449	25.4787
-0.528779	25.3673
-0.515449	25.3386
-0.488779	25.4301
-0.462119	25.3752
-0.435449	25.4618
-0.395449	25.3296
-0.382119	25.2466
-0.355449	25.2948
-0.328779	25.2159
-0.302119	25.3061
-0.288779	25.3198
-0.242114	25.3728
-0.235449	25.2937
-0.208779	25.2921
-0.170446	25.1721
-0.155449	25.1907
-0.128779	25.1607
-0.0904464	25.0769
-0.0887789	25.1062
-0.0621189	24.638
-0.0237852	21.0371
0.00455107	19.4748
0.0178811	17.541
0.0445511	14.2111
0.0712211	13.2619
0.102884	11.658
0.111221	11.8919
0.154553	14.0246
0.164551	14.4469
0.191221	16.446
0.217881	17.017
0.244551	17.763
0.271221	17.9326
0.297881	18.2896
0.311221	18.268
0.337881	18.3905
0.377881	18.9119
0.417881	19.0787
0.471221	19.5361
0.511221	19.8605
0.564551	20.1148
0.617881	20.8119
0.671221	21.4925
0.711221	21.9534
0.764551	22.5164
0.817881	22.791
0.871221	23.0389
0.911221	23.2876
0.964551	23.5075
1.01788	23.5494
1.07122	23.8218
1.11122	23.9687
1.16455	24.0951
1.21788	24.1764
1.27122	24.2998
1.31122	24.4094
1.36455	24.5523
1.41788	24.5894
1.51122	24.7452
1.61788	24.9405
1.71122	24.7873
1.81788	24.8637
1.91122	24.8055
2.01788	24.8262
2.11122	24.9664
2.21788	24.897
2.31122	25.1155
2.41788	25.0307
2.51122	25.125
2.61788	25.0723
2.71122	25.0755
2.81788	25.0878
2.91122	25.0339
3.16455	25.0773
3.41788	25.1769
3.67122	25.0153
3.91122	24.9373
4.16455	24.8527
4.41788	24.9175
4.67122	24.8816
4.91122	24.8044
5.41788	24.7928
5.91122	24.8984
6.41788	24.8405
6.91122	24.8257
7.41788	24.7094
7.91122	24.6893
8.41788	24.6102
8.91122	24.6519
9.41788	24.4107
9.91122	24.5509
10.9113	24.7091
11.9113	24.6628
12.9113	24.7246
13.9113	24.7027
14.9113	24.6843
15.9113	24.5407
16.9579	24.4603
17.9113	24.4903
18.9246	24.4455
19.9113	24.3114
22.4446	24.4096
24.9113	24.2057
27.4179	24.2209
29.9113	24.0001
32.4313	23.9259
34.9113	23.7564
37.4179	23.5934
39.9113	23.6068
42.4446	23.7043
44.9113	23.5373
47.4179	23.6103
49.9113	23.361

## Sheet: Pump push probe fit
-5	25.5536
-4.9	25.55
-4.8	25.5464
-4.7	25.5428
-4.6	25.5392
-4.5	25.5357
-4.4	25.5321
-4.3	25.5285
-4.2	25.5249
-4.1	25.5214
-4	25.5178
-3.9	25.5142
-3.8	25.5106
-3.7	25.5071
-3.6	25.5035
-3.5	25.4999
-3.4	25.4963
-3.3	25.4928
-3.2	25.4892
-3.1	25.4856
-3	25.4821
-2.9	25.4785
-2.8	25.4749
-2.7	25.4714
-2.6	25.4678
-2.5	25.4642
-2.4	25.4607
-2.3	25.4571
-2.2	25.4535
-2.1	25.45
-2	25.4464
-1.9	25.4428
-1.8	25.4393
-1.7	25.4357
-1.6	25.4321
-1.5	25.4286
-1.4	25.425
-1.3	25.4215
-1.2	25.4179
-1.1	25.4143
-1	25.4108
-0.9	25.4072
-0.8	25.4037
-0.7	25.4001
-0.6	25.3965
-0.5	25.393
-0.4	25.3894
-0.3	25.3859
-0.2	25.3821
-0.1	25.1476
0	19.0975
0.1	13.23
0.2	15.374
0.3	17.4738
0.4	19.1173
0.5	20.4027
0.6	21.4079
0.7	22.1939
0.8	22.8083
0.9	23.2883
1	23.6633
1.1	23.9559
1.2	24.1842
1.3	24.3621
1.4	24.5006
1.5	24.6082
1.6	24.6917
1.7	24.7562
1.8	24.806
1.9	24.8442
2	24.8733
2.1	24.8953
2.2	24.9118
2.3	24.924
2.4	24.9327
2.5	24.9388
2.6	24.9428
2.7	24.9451
2.8	24.9462
2.9	24.9463
3	24.9457
3.1	24.9444
3.2	24.9426
3.3	24.9404
3.4	24.938
3.5	24.9353
3.6	24.9325
3.7	24.9295
3.8	24.9264
3.9	24.9232
4	24.92
4.1	24.9167
4.2	24.9133
4.3	24.91
4.4	24.9066
4.5	24.9031
4.6	24.8997
4.7	24.8963
4.8	24.8928
4.9	24.8894
5	24.8859
5.1	24.8824
5.2	24.879
5.3	24.8755
5.4	24.872
5.5	24.8685
5.6	24.865
5.7	24.8616
5.8	24.8581
5.9	24.8546
6	24.8511
6.1	24.8477
6.2	24.8442
6.3	24.8407
6.4	24.8372
6.5	24.8337
6.6	24.8303
6.7	24.8268
6.8	24.8233
6.9	24.8198
7	24.8164
7.1	24.8129
7.2	24.8094
7.3	24.8059
7.4	24.8025
7.5	24.799
7.6	24.7955
7.7	24.792
7.8	24.7886
7.9	24.7851
8	24.7816
8.1	24.7781
8.2	24.7747
8.3	24.7712
8.4	24.7677
8.5	24.7643
8.6	24.7608
8.7	24.7573
8.8	24.7539
8.9	24.7504
9	24.7469
9.1	24.7435
9.2	24.74
9.3	24.7365
9.4	24.7331
9.5	24.7296
9.6	24.7261
9.7	24.7227
9.8	24.7192
9.9	24.7158
10	24.7123
10.1	24.7088
10.2	24.7054
10.3	24.7019
10.4	24.6984
10.5	24.695
10.6	24.6915
10.7	24.6881
10.8	24.6846
10.9	24.6812
11	24.6777
11.1	24.6742
11.2	24.6708
11.3	24.6673
11.4	24.6639
11.5	24.6604
11.6	24.657
11.7	24.6535
11.8	24.6501
11.9	24.6466
12	24.6432
12.1	24.6397
12.2	24.6363
12.3	24.6328
12.4	24.6294
12.5	24.6259
12.6	24.6225
12.7	24.619
12.8	24.6156
12.9	24.6121
13	24.6087
13.1	24.6052
13.2	24.6018
13.3	24.5983
13.4	24.5949
13.5	24.5914
13.6	24.588
13.7	24.5845
13.8	24.5811
13.9	24.5777
14	24.5742
14.1	24.5708
14.2	24.5673
14.3	24.5639
14.4	24.5605
14.5	24.557
14.6	24.5536
14.7	24.5501
14.8	24.5467
14.9	24.5433
15	24.5398
15.1	24.5364
15.2	24.5329
15.3	24.5295
15.4	24.5261
15.5	24.5226
15.6	24.5192
15.7	24.5158
15.8	24.5123
15.9	24.5089
16	24.5055
16.1	24.502
16.2	24.4986
16.3	24.4952
16.4	24.4917
16.5	24.4883
16.6	24.4849
16.7	24.4815
16.8	24.478
16.9	24.4746
17	24.4712
17.1	24.4677
17.2	24.4643
17.3	24.4609
17.4	24.4575
17.5	24.454
17.6	24.4506
17.7	24.4472
17.8	24.4438
17.9	24.4403
18	24.4369
18.1	24.4335
18.2	24.4301
18.3	24.4267
18.4	24.4232
18.5	24.4198
18.6	24.4164
18.7	24.413
18.8	24.4096
18.9	24.4061
19	24.4027
19.1	24.3993
19.2	24.3959
19.3	24.3925
19.4	24.389
19.5	24.3856
19.6	24.3822
19.7	24.3788
19.8	24.3754
19.9	24.372
20	24.3686
20.1	24.3651
20.2	24.3617
20.3	24.3583
20.4	24.3549
20.5	24.3515
20.6	24.3481
20.7	24.3447
20.8	24.3413
20.9	24.3379
21	24.3345
21.1	24.331
21.2	24.3276
21.3	24.3242
21.4	24.3208
21.5	24.3174
21.6	24.314
21.7	24.3106
21.8	24.3072
21.9	24.3038
22	24.3004
22.1	24.297
22.2	24.2936
22.3	24.2902
22.4	24.2868
22.5	24.2834
22.6	24.28
22.7	24.2766
22.8	24.2732
22.9	24.2698
23	24.2664
23.1	24.263
23.2	24.2596
23.3	24.2562
23.4	24.2528
23.5	24.2494
23.6	24.246
23.7	24.2426
23.8	24.2392
23.9	24.2358
24	24.2324
24.1	24.229
24.2	24.2256
24.3	24.2222
24.4	24.2188
24.5	24.2154
24.6	24.2121
24.7	24.2087
24.8	24.2053
24.9	24.2019
25	24.1985
25.1	24.1951
25.2	24.1917
25.3	24.1883
25.4	24.1849
25.5	24.1815
25.6	24.1782
25.7	24.1748
25.8	24.1714
25.9	24.168
26	24.1646
26.1	24.1612
26.2	24.1579
26.3	24.1545
26.4	24.1511
26.5	24.1477
26.6	24.1443
26.7	24.1409
26.8	24.1376
26.9	24.1342
27	24.1308
27.1	24.1274
27.2	24.124
27.3	24.1207
27.4	24.1173
27.5	24.1139
27.6	24.1105
27.7	24.1071
27.8	24.1038
27.9	24.1004
28	24.097
28.1	24.0936
28.2	24.0903
28.3	24.0869
28.4	24.0835
28.5	24.0802
28.6	24.0768
28.7	24.0734
28.8	24.07
28.9	24.0667
29	24.0633
29.1	24.0599
29.2	24.0566
29.3	24.0532
29.4	24.0498
29.5	24.0464
29.6	24.0431
29.7	24.0397
29.8	24.0363
29.9	24.033
30	24.0296
30.1	24.0262
30.2	24.0229
30.3	24.0195
30.4	24.0162
30.5	24.0128
30.6	24.0094
30.7	24.0061
30.8	24.0027
30.9	23.9993
31	23.996
31.1	23.9926
31.2	23.9893
31.3	23.9859
31.4	23.9825
31.5	23.9792
31.6	23.9758
31.7	23.9725
31.8	23.9691
31.9	23.9657
32	23.9624
32.1	23.959
32.2	23.9557
32.3	23.9523
32.4	23.949
32.5	23.9456
32.6	23.9423
32.7	23.9389
32.8	23.9356
32.9	23.9322
33	23.9288
33.1	23.9255
33.2	23.9221
33.3	23.9188
33.4	23.9154
33.5	23.9121
33.6	23.9087
33.7	23.9054
33.8	23.902
33.9	23.8987
34	23.8954
34.1	23.892
34.2	23.8887
34.3	23.8853
34.4	23.882
34.5	23.8786
34.6	23.8753
34.7	23.8719
34.8	23.8686
34.9	23.8652
35	23.8619
35.1	23.8586
35.2	23.8552
35.3	23.8519
35.4	23.8485
35.5	23.8452
35.6	23.8419
35.7	23.8385
35.8	23.8352
35.9	23.8318
36	23.8285
36.1	23.8252
36.2	23.8218
36.3	23.8185
36.4	23.8152
36.5	23.8118
36.6	23.8085
36.7	23.8052
36.8	23.8018
36.9	23.7985
37	23.7952
37.1	23.7918
37.2	23.7885
37.3	23.7852
37.4	23.7818
37.5	23.7785
37.6	23.7752
37.7	23.7718
37.8	23.7685
37.9	23.7652
38	23.7618
38.1	23.7585
38.2	23.7552
38.3	23.7519
38.4	23.7485
38.5	23.7452
38.6	23.7419
38.7	23.7386
38.8	23.7352
38.9	23.7319
39	23.7286
39.1	23.7253
39.2	23.7219
39.3	23.7186
39.4	23.7153
39.5	23.712
39.6	23.7087
39.7	23.7053
39.8	23.702
39.9	23.6987
40	23.6954
40.1	23.6921
40.2	23.6887
40.3	23.6854
40.4	23.6821
40.5	23.6788
40.6	23.6755
40.7	23.6722
40.8	23.6688
40.9	23.6655
41	23.6622
41.1	23.6589
41.2	23.6556
41.3	23.6523
41.4	23.649
41.5	23.6456
41.6	23.6423
41.7	23.639
41.8	23.6357
41.9	23.6324
42	23.6291
42.1	23.6258
42.2	23.6225
42.3	23.6192
42.4	23.6159
42.5	23.6125
42.6	23.6092
42.7	23.6059
42.8	23.6026
42.9	23.5993
43	23.596
43.1	23.5927
43.2	23.5894
43.3	23.5861
43.4	23.5828
43.5	23.5795
43.6	23.5762
43.7	23.5729
43.8	23.5696
43.9	23.5663
44	23.563
44.1	23.5597
44.2	23.5564
44.3	23.5531
44.4	23.5498
44.5	23.5465
44.6	23.5432
44.7	23.5399
44.8	23.5366
44.9	23.5333
45	23.53
45.1	23.5267
45.2	23.5234
45.3	23.5201
45.4	23.5168
45.5	23.5135
45.6	23.5102
45.7	23.5069
45.8	23.5037
45.9	23.5004
46	23.4971
46.1	23.4938
46.2	23.4905
46.3	23.4872
46.4	23.4839
46.5	23.4806
46.6	23.4773
46.7	23.474
46.8	23.4708
46.9	23.4675
47	23.4642
47.1	23.4609
47.2	23.4576
47.3	23.4543
47.4	23.451
47.5	23.4478
47.6	23.4445
47.7	23.4412
47.8	23.4379
47.9	23.4346
48	23.4313
48.1	23.4281
48.2	23.4248
48.3	23.4215
48.4	23.4182
48.5	23.4149
48.6	23.4117
48.7	23.4084
48.8	23.4051
48.9	23.4018
49	23.3985
49.1	23.3953
49.2	23.392
49.3	23.3887
49.4	23.3854
49.5	23.3822
49.6	23.3789
49.7	23.3756
49.8	23.3723
49.9	23.3691
50	23.3658
