# Supplementary material for: Hot-carrier trapping preserves high quantum yields but limits optical gain in InP-based quantum dots
Source: Nat Commun. 2025 Jul 7;16:6249. doi: 10.1038/s41467-025-61511-9 (PMC12234661; doi:10.1038/s41467-025-61511-9)
Supplement: Supplementary file 3 — Source Data [file 41467_2025_61511_MOESM3_ESM.zip › SupplementaryFigure11c.xlsx]

## Sheet: Pump push probe data
-4.90326	0.63995
-4.70326	0.6406
-4.50326	0.6383
-4.30326	0.639
-4.10326	0.64165
-3.90326	0.6371
-3.70326	0.6393
-3.50326	0.6407
-3.30326	0.64105
-3.10326	0.63775
-2.90326	0.63945
-2.70326	0.63785
-2.50326	0.63625
-2.30326	0.64005
-2.20992	0.6367
-2.10326	0.635
-2.00992	0.63535
-1.90326	0.6361
-1.80992	0.6388
-1.70326	0.6414
-1.60992	0.6406
-1.50326	0.6376
-1.40992	0.63875
-1.30326	0.63855
-1.20992	0.6381
-1.10326	0.6343
-1.00992	0.6356
-0.903263	0.6389
-0.809923	0.63855
-0.756593	0.6389
-0.703263	0.6416
-0.649923	0.64315
-0.609923	0.64155
-0.583263	0.6401
-0.569923	0.63925
-0.543263	0.63785
-0.516593	0.6374
-0.503263	0.63725
-0.489923	0.6372
-0.476593	0.637
-0.436593	0.63875
-0.416878	0.6402
-0.409923	0.6406
-0.396593	0.64105
-0.349529	0.64045
-0.343263	0.64025
-0.329923	0.63905
-0.278644	0.63645
-0.276821	0.6365
-0.276593	0.63655
-0.226225	0.63585
-0.215052	0.63625
-0.209923	0.6366
-0.183263	0.63355
-0.152947	0.63005
-0.143263	0.6284
-0.116593	0.6237
-0.08229	0.6156
-0.076593	0.61225
-0.038416	0.6024
-0.010493	0.59495
-0.009923	0.59475
0.043407	0.5831
0.096737	0.58795
0.150077	0.59605
0.190077	0.6036
0.25104	0.61005
0.296737	0.61495
0.352925	0.6238
0.390077	0.62695
0.443407	0.628
0.496737	0.6313
0.550077	0.63265
0.590077	0.63115
0.643407	0.63215
0.696737	0.6352
0.79008	0.6363
0.89674	0.6368
0.99008	0.6352
1.09674	0.63995
1.19008	0.6379
1.29674	0.638
1.39008	0.6395
1.49674	0.6377
1.59008	0.63535
1.69674	0.633
1.79008	0.6335
1.89674	0.6358
1.99008	0.63625
2.09674	0.63635
2.19008	0.63615
2.29674	0.63755
2.39008	0.6373
2.49674	0.6359
2.59008	0.63695
2.69674	0.6391
2.89674	0.64125
3.09674	0.6389
3.29674	0.6398
3.49674	0.63475
3.69674	0.6359
3.89674	0.6366
4.09674	0.63505
4.29674	0.63725
4.49674	0.63685
4.69674	0.63995
4.89674	0.63995
5.09674	0.63605
5.29674	0.63955
5.49674	0.6412
5.69674	0.6412
5.89674	0.64045
6.09674	0.6389
6.29674	0.63275
6.49674	0.63455
6.69674	0.6375
6.89674	0.63875
7.09674	0.63815
7.29674	0.6381
7.49674	0.6393
7.69674	0.6397
7.89674	0.63985
8.09674	0.6357
8.29674	0.63915
8.49674	0.639
8.69674	0.63955
8.89674	0.63695
9.09674	0.6381
9.29674	0.637
9.49674	0.6325
9.69674	0.63885
10.1901	0.6382
10.6967	0.63755
11.1901	0.63835
11.6967	0.63865
12.1901	0.63795
12.6967	0.6386
13.1901	0.63825
13.6967	0.64235
14.1901	0.6435
14.6967	0.6387
15.1901	0.63975
15.6967	0.6375
16.1901	0.6367
16.6967	0.63805
17.1901	0.63835
17.6967	0.638
18.1901	0.6374
18.6967	0.6381
19.1901	0.63915
19.6967	0.63705
20.6967	0.63485
21.6967	0.63565
22.6967	0.636
23.6967	0.63815
24.6967	0.63765
25.6967	0.6379
26.6967	0.636
27.6967	0.6352
28.6967	0.63655
29.6967	0.6357
34.6967	0.6367
39.6967	0.6368
44.6967	0.63415
49.6967	0.6343

## Sheet: Pump push probe fit
-5	0.6391
-4.9	0.639094
-4.8	0.639087
-4.7	0.639081
-4.6	0.639075
-4.5	0.639068
-4.4	0.639062
-4.3	0.639055
-4.2	0.639049
-4.1	0.639043
-4	0.639036
-3.9	0.63903
-3.8	0.639024
-3.7	0.639017
-3.6	0.639011
-3.5	0.639004
-3.4	0.638998
-3.3	0.638992
-3.2	0.638985
-3.1	0.638979
-3	0.638972
-2.9	0.638966
-2.8	0.63896
-2.7	0.638953
-2.6	0.638947
-2.5	0.63894
-2.4	0.638934
-2.3	0.638928
-2.2	0.638921
-2.1	0.638915
-2	0.638908
-1.9	0.638902
-1.8	0.638896
-1.7	0.638889
-1.6	0.638883
-1.5	0.638877
-1.4	0.63887
-1.3	0.638864
-1.2	0.638857
-1.1	0.638851
-1	0.638845
-0.9	0.638838
-0.8	0.638832
-0.7	0.638825
-0.6	0.638819
-0.5	0.638813
-0.4	0.638796
-0.3	0.638484
-0.2	0.634819
-0.1	0.618474
0	0.593392
0.1	0.587798
0.2	0.602327
0.3	0.617054
0.4	0.626132
0.5	0.631249
0.6	0.63411
0.7	0.635707
0.8	0.636598
0.9	0.637094
1	0.637369
1.1	0.637519
1.2	0.637601
1.3	0.637644
1.4	0.637665
1.5	0.637674
1.6	0.637676
1.7	0.637675
1.8	0.637671
1.9	0.637666
2	0.637661
2.1	0.637655
2.2	0.637649
2.3	0.637642
2.4	0.637636
2.5	0.63763
2.6	0.637623
2.7	0.637617
2.8	0.637611
2.9	0.637604
3	0.637598
3.1	0.637592
3.2	0.637585
3.3	0.637579
3.4	0.637572
3.5	0.637566
3.6	0.63756
3.7	0.637553
3.8	0.637547
3.9	0.637541
4	0.637534
4.1	0.637528
4.2	0.637521
4.3	0.637515
4.4	0.637509
4.5	0.637502
4.6	0.637496
4.7	0.63749
4.8	0.637483
4.9	0.637477
5	0.63747
5.1	0.637464
5.2	0.637458
5.3	0.637451
5.4	0.637445
5.5	0.637439
5.6	0.637432
5.7	0.637426
5.8	0.637419
5.9	0.637413
6	0.637407
6.1	0.6374
6.2	0.637394
6.3	0.637388
6.4	0.637381
6.5	0.637375
6.6	0.637368
6.7	0.637362
6.8	0.637356
6.9	0.637349
7	0.637343
7.1	0.637337
7.2	0.63733
7.3	0.637324
7.4	0.637317
7.5	0.637311
7.6	0.637305
7.7	0.637298
7.8	0.637292
7.9	0.637286
8	0.637279
8.1	0.637273
8.2	0.637266
8.3	0.63726
8.4	0.637254
8.5	0.637247
8.6	0.637241
8.7	0.637235
8.8	0.637228
8.9	0.637222
9	0.637216
9.1	0.637209
9.2	0.637203
9.3	0.637196
9.4	0.63719
9.5	0.637184
9.6	0.637177
9.7	0.637171
9.8	0.637165
9.9	0.637158
10	0.637152
10.1	0.637145
10.2	0.637139
10.3	0.637133
10.4	0.637126
10.5	0.63712
10.6	0.637114
10.7	0.637107
10.8	0.637101
10.9	0.637094
11	0.637088
11.1	0.637082
11.2	0.637075
11.3	0.637069
11.4	0.637063
11.5	0.637056
11.6	0.63705
11.7	0.637043
11.8	0.637037
11.9	0.637031
12	0.637024
12.1	0.637018
12.2	0.637012
12.3	0.637005
12.4	0.636999
12.5	0.636993
12.6	0.636986
12.7	0.63698
12.8	0.636973
12.9	0.636967
13	0.636961
13.1	0.636954
13.2	0.636948
13.3	0.636942
13.4	0.636935
13.5	0.636929
13.6	0.636922
13.7	0.636916
13.8	0.63691
13.9	0.636903
14	0.636897
14.1	0.636891
14.2	0.636884
14.3	0.636878
14.4	0.636872
14.5	0.636865
14.6	0.636859
14.7	0.636852
14.8	0.636846
14.9	0.63684
15	0.636833
15.1	0.636827
15.2	0.636821
15.3	0.636814
15.4	0.636808
15.5	0.636801
15.6	0.636795
15.7	0.636789
15.8	0.636782
15.9	0.636776
16	0.63677
16.1	0.636763
16.2	0.636757
16.3	0.636751
16.4	0.636744
16.5	0.636738
16.6	0.636731
16.7	0.636725
16.8	0.636719
16.9	0.636712
17	0.636706
17.1	0.6367
17.2	0.636693
17.3	0.636687
17.4	0.63668
17.5	0.636674
17.6	0.636668
17.7	0.636661
17.8	0.636655
17.9	0.636649
18	0.636642
18.1	0.636636
18.2	0.63663
18.3	0.636623
18.4	0.636617
18.5	0.63661
18.6	0.636604
18.7	0.636598
18.8	0.636591
18.9	0.636585
19	0.636579
19.1	0.636572
19.2	0.636566
19.3	0.63656
19.4	0.636553
19.5	0.636547
19.6	0.63654
19.7	0.636534
19.8	0.636528
19.9	0.636521
20	0.636515
20.1	0.636509
20.2	0.636502
20.3	0.636496
20.4	0.636489
20.5	0.636483
20.6	0.636477
20.7	0.63647
20.8	0.636464
20.9	0.636458
21	0.636451
21.1	0.636445
21.2	0.636439
21.3	0.636432
21.4	0.636426
21.5	0.636419
21.6	0.636413
21.7	0.636407
21.8	0.6364
21.9	0.636394
22	0.636388
22.1	0.636381
22.2	0.636375
22.3	0.636369
22.4	0.636362
22.5	0.636356
22.6	0.636349
22.7	0.636343
22.8	0.636337
22.9	0.63633
23	0.636324
23.1	0.636318
23.2	0.636311
23.3	0.636305
23.4	0.636299
23.5	0.636292
23.6	0.636286
23.7	0.636279
23.8	0.636273
23.9	0.636267
24	0.63626
24.1	0.636254
24.2	0.636248
24.3	0.636241
24.4	0.636235
24.5	0.636229
24.6	0.636222
24.7	0.636216
24.8	0.63621
24.9	0.636203
25	0.636197
25.1	0.63619
25.2	0.636184
25.3	0.636178
25.4	0.636171
25.5	0.636165
25.6	0.636159
25.7	0.636152
25.8	0.636146
25.9	0.63614
26	0.636133
26.1	0.636127
26.2	0.63612
26.3	0.636114
26.4	0.636108
26.5	0.636101
26.6	0.636095
26.7	0.636089
26.8	0.636082
26.9	0.636076
27	0.63607
27.1	0.636063
27.2	0.636057
27.3	0.63605
27.4	0.636044
27.5	0.636038
27.6	0.636031
27.7	0.636025
27.8	0.636019
27.9	0.636012
28	0.636006
28.1	0.636
28.2	0.635993
28.3	0.635987
28.4	0.635981
28.5	0.635974
28.6	0.635968
28.7	0.635961
28.8	0.635955
28.9	0.635949
29	0.635942
29.1	0.635936
29.2	0.63593
29.3	0.635923
29.4	0.635917
29.5	0.635911
29.6	0.635904
29.7	0.635898
29.8	0.635891
29.9	0.635885
30	0.635879
30.1	0.635872
30.2	0.635866
30.3	0.63586
30.4	0.635853
30.5	0.635847
30.6	0.635841
30.7	0.635834
30.8	0.635828
30.9	0.635822
31	0.635815
31.1	0.635809
31.2	0.635802
31.3	0.635796
31.4	0.63579
31.5	0.635783
31.6	0.635777
31.7	0.635771
31.8	0.635764
31.9	0.635758
32	0.635752
32.1	0.635745
32.2	0.635739
32.3	0.635733
32.4	0.635726
32.5	0.63572
32.6	0.635713
32.7	0.635707
32.8	0.635701
32.9	0.635694
33	0.635688
33.1	0.635682
33.2	0.635675
33.3	0.635669
33.4	0.635663
33.5	0.635656
33.6	0.63565
33.7	0.635644
33.8	0.635637
33.9	0.635631
34	0.635624
34.1	0.635618
34.2	0.635612
34.3	0.635605
34.4	0.635599
34.5	0.635593
34.6	0.635586
34.7	0.63558
34.8	0.635574
34.9	0.635567
35	0.635561
35.1	0.635555
35.2	0.635548
35.3	0.635542
35.4	0.635535
35.5	0.635529
35.6	0.635523
35.7	0.635516
35.8	0.63551
35.9	0.635504
36	0.635497
36.1	0.635491
36.2	0.635485
36.3	0.635478
36.4	0.635472
36.5	0.635466
36.6	0.635459
36.7	0.635453
36.8	0.635447
36.9	0.63544
37	0.635434
37.1	0.635427
37.2	0.635421
37.3	0.635415
37.4	0.635408
37.5	0.635402
37.6	0.635396
37.7	0.635389
37.8	0.635383
37.9	0.635377
38	0.63537
38.1	0.635364
38.2	0.635358
38.3	0.635351
38.4	0.635345
38.5	0.635338
38.6	0.635332
38.7	0.635326
38.8	0.635319
38.9	0.635313
39	0.635307
39.1	0.6353
39.2	0.635294
39.3	0.635288
39.4	0.635281
39.5	0.635275
39.6	0.635269
39.7	0.635262
39.8	0.635256
39.9	0.63525
40	0.635243
40.1	0.635237
40.2	0.63523
40.3	0.635224
40.4	0.635218
40.5	0.635211
40.6	0.635205
40.7	0.635199
40.8	0.635192
40.9	0.635186
41	0.63518
41.1	0.635173
41.2	0.635167
41.3	0.635161
41.4	0.635154
41.5	0.635148
41.6	0.635142
41.7	0.635135
41.8	0.635129
41.9	0.635123
42	0.635116
42.1	0.63511
42.2	0.635103
42.3	0.635097
42.4	0.635091
42.5	0.635084
42.6	0.635078
42.7	0.635072
42.8	0.635065
42.9	0.635059
43	0.635053
43.1	0.635046
43.2	0.63504
43.3	0.635034
43.4	0.635027
43.5	0.635021
43.6	0.635015
43.7	0.635008
43.8	0.635002
43.9	0.634996
44	0.634989
44.1	0.634983
44.2	0.634976
44.3	0.63497
44.4	0.634964
44.5	0.634957
44.6	0.634951
44.7	0.634945
44.8	0.634938
44.9	0.634932
45	0.634926
45.1	0.634919
45.2	0.634913
45.3	0.634907
45.4	0.6349
45.5	0.634894
45.6	0.634888
45.7	0.634881
45.8	0.634875
45.9	0.634869
46	0.634862
46.1	0.634856
46.2	0.634849
46.3	0.634843
46.4	0.634837
46.5	0.63483
46.6	0.634824
46.7	0.634818
46.8	0.634811
46.9	0.634805
47	0.634799
47.1	0.634792
47.2	0.634786
47.3	0.63478
47.4	0.634773
47.5	0.634767
47.6	0.634761
47.7	0.634754
47.8	0.634748
47.9	0.634742
48	0.634735
48.1	0.634729
48.2	0.634723
48.3	0.634716
48.4	0.63471
48.5	0.634703
48.6	0.634697
48.7	0.634691
48.8	0.634684
48.9	0.634678
49	0.634672
49.1	0.634665
49.2	0.634659
49.3	0.634653
49.4	0.634646
49.5	0.63464
49.6	0.634634
49.7	0.634627
49.8	0.634621
49.9	0.634615
50	0.634608
