# Supplementary material for: Hot-carrier trapping preserves high quantum yields but limits optical gain in InP-based quantum dots
Source: Nat Commun. 2025 Jul 7;16:6249. doi: 10.1038/s41467-025-61511-9 (PMC12234661; doi:10.1038/s41467-025-61511-9)
Supplement: Supplementary file 3 — Source Data [file 41467_2025_61511_MOESM3_ESM.zip › SupplementaryFigure11d.xlsx]

## Sheet: Pump push probe data
-4.58947	1.49014
-4.38947	1.462
-4.18947	1.48129
-3.98947	1.47186
-3.78947	1.44786
-3.58947	1.47114
-3.38947	1.46814
-3.18947	1.49357
-2.98947	1.45143
-2.78947	1.401
-2.58947	1.46486
-2.38947	1.45129
-2.18947	1.43757
-2.0828	1.45214
-1.98947	1.47014
-1.8828	1.42314
-1.78947	1.43971
-1.6828	1.43386
-1.58947	1.43157
-1.4828	1.43771
-1.38947	1.45043
-1.2828	1.44486
-1.18947	1.46014
-1.0828	1.442
-0.98947	1.41929
-0.8828	1.443
-0.78947	1.47514
-0.6828	1.48157
-0.6428	1.47943
-0.58947	1.46057
-0.53614	1.45114
-0.4828	1.45329
-0.46947	1.45386
-0.4428	1.44971
-0.41614	1.43929
-0.4028	1.43457
-0.37614	1.42886
-0.34947	1.42314
-0.3228	1.42314
-0.30947	1.42271
-0.2828	1.415
-0.26947	1.40843
-0.25614	1.406
-0.21614	1.46571
-0.2028	1.47171
-0.18947	1.461
-0.17614	1.44829
-0.1628	1.44057
-0.1228	1.38686
-0.10947	1.36214
-0.0828	1.32429
-0.06947	1.32986
-0.0428	1.25643
-0.01614	1.20671
-0.0028	1.17657
0.02386	1.10086
0.05053	1.05429
0.0772	1.03371
0.09053	1.017
0.1172	0.991857
0.1572	0.987571
0.21053	0.95
0.26386	0.987429
0.3172	1.02
0.3572	1.01343
0.41053	1.02814
0.46386	1.06671
0.5172	1.06429
0.5572	1.062
0.61053	1.13057
0.66386	1.12043
0.7172	1.10986
0.7572	1.166
0.81053	1.20986
0.9172	1.16471
1.01053	1.205
1.10386	1.23414
1.21053	1.18757
1.3172	1.229
1.41053	1.24643
1.50386	1.25743
1.61053	1.21543
1.7172	1.20129
1.81053	1.22586
1.90386	1.239
2.01053	1.27071
2.1172	1.26086
2.21053	1.29314
2.30386	1.31457
2.41053	1.28371
2.5172	1.316
2.61053	1.34029
2.7172	1.307
2.81053	1.31343
3.01053	1.31057
3.21053	1.31943
3.41053	1.27943
3.61053	1.27986
3.81053	1.25886
4.01053	1.25229
4.21053	1.322
4.41053	1.28414
4.61053	1.28257
4.81053	1.30014
5.01053	1.34086
5.21053	1.31629
5.41053	1.31657
5.61053	1.305
5.81053	1.27929
6.01053	1.315
6.21053	1.30314
6.41053	1.354
6.61053	1.32229
6.81053	1.34429
7.01053	1.33171
7.21053	1.30386
7.41053	1.31757
7.61053	1.27143
7.81053	1.30143
8.01053	1.316
8.21053	1.32971
8.41053	1.31543
8.61053	1.34043
8.81053	1.317
9.01053	1.31529
9.21053	1.32629
9.41053	1.28743
9.61053	1.26571
9.81053	1.30757
10.3172	1.34414
10.8105	1.35286
11.3172	1.33929
11.8105	1.34686
12.3039	1.35357
12.8105	1.32
13.3172	1.31586
13.8105	1.31914
14.3172	1.28371
14.8105	1.30257
15.3172	1.32843
15.8105	1.33771
16.3172	1.353
16.8105	1.34514
17.3039	1.33971
17.8105	1.31457
18.3172	1.35343
18.8105	1.36129
19.3172	1.31886
19.8105	1.315
20.8105	1.36
21.8105	1.32029
22.8105	1.336
23.8105	1.33171
24.8105	1.315
25.8105	1.328
26.8105	1.31
27.8105	1.32686
28.8105	1.28671
29.8105	1.32143
34.8105	1.29886
39.8105	1.20586
44.8105	1.28614
49.8105	1.29971

## Sheet: Pump push probe fit
-5	1.45285
-4.9	1.45278
-4.8	1.45272
-4.7	1.45266
-4.6	1.4526
-4.5	1.45253
-4.4	1.45247
-4.3	1.45241
-4.2	1.45235
-4.1	1.45228
-4	1.45222
-3.9	1.45216
-3.8	1.4521
-3.7	1.45204
-3.6	1.45197
-3.5	1.45191
-3.4	1.45185
-3.3	1.45179
-3.2	1.45172
-3.1	1.45166
-3	1.4516
-2.9	1.45154
-2.8	1.45147
-2.7	1.45141
-2.6	1.45135
-2.5	1.45129
-2.4	1.45122
-2.3	1.45116
-2.2	1.4511
-2.1	1.45104
-2	1.45098
-1.9	1.45091
-1.8	1.45085
-1.7	1.45079
-1.6	1.45073
-1.5	1.45066
-1.4	1.4506
-1.3	1.45054
-1.2	1.45048
-1.1	1.45041
-1	1.45035
-0.9	1.45029
-0.8	1.45023
-0.7	1.45017
-0.6	1.4501
-0.5	1.45004
-0.4	1.44996
-0.3	1.44904
-0.2	1.43571
-0.1	1.35588
0	1.16944
0.1	1.00743
0.2	0.973773
0.3	1.00209
0.4	1.03699
0.5	1.0686
0.6	1.0967
0.7	1.12166
0.8	1.14384
0.9	1.16355
1	1.18106
1.1	1.19661
1.2	1.21043
1.3	1.2227
1.4	1.2336
1.5	1.24329
1.6	1.25188
1.7	1.25952
1.8	1.2663
1.9	1.27232
2	1.27766
2.1	1.2824
2.2	1.28661
2.3	1.29034
2.4	1.29366
2.5	1.29659
2.6	1.2992
2.7	1.3015
2.8	1.30355
2.9	1.30536
3	1.30696
3.1	1.30838
3.2	1.30964
3.3	1.31074
3.4	1.31172
3.5	1.31259
3.6	1.31335
3.7	1.31402
3.8	1.31461
3.9	1.31512
4	1.31558
4.1	1.31597
4.2	1.31632
4.3	1.31662
4.4	1.31688
4.5	1.31711
4.6	1.31731
4.7	1.31747
4.8	1.31761
4.9	1.31773
5	1.31783
5.1	1.31792
5.2	1.31798
5.3	1.31804
5.4	1.31808
5.5	1.31811
5.6	1.31813
5.7	1.31814
5.8	1.31815
5.9	1.31814
6	1.31814
6.1	1.31812
6.2	1.3181
6.3	1.31808
6.4	1.31805
6.5	1.31802
6.6	1.31799
6.7	1.31796
6.8	1.31792
6.9	1.31788
7	1.31784
7.1	1.31779
7.2	1.31775
7.3	1.3177
7.4	1.31765
7.5	1.31761
7.6	1.31756
7.7	1.31751
7.8	1.31746
7.9	1.3174
8	1.31735
8.1	1.3173
8.2	1.31725
8.3	1.31719
8.4	1.31714
8.5	1.31709
8.6	1.31703
8.7	1.31698
8.8	1.31692
8.9	1.31687
9	1.31681
9.1	1.31676
9.2	1.3167
9.3	1.31665
9.4	1.31659
9.5	1.31653
9.6	1.31648
9.7	1.31642
9.8	1.31637
9.9	1.31631
10	1.31625
10.1	1.3162
10.2	1.31614
10.3	1.31609
10.4	1.31603
10.5	1.31597
10.6	1.31592
10.7	1.31586
10.8	1.3158
10.9	1.31575
11	1.31569
11.1	1.31564
11.2	1.31558
11.3	1.31552
11.4	1.31547
11.5	1.31541
11.6	1.31535
11.7	1.3153
11.8	1.31524
11.9	1.31518
12	1.31513
12.1	1.31507
12.2	1.31501
12.3	1.31496
12.4	1.3149
12.5	1.31485
12.6	1.31479
12.7	1.31473
12.8	1.31468
12.9	1.31462
13	1.31456
13.1	1.31451
13.2	1.31445
13.3	1.31439
13.4	1.31434
13.5	1.31428
13.6	1.31422
13.7	1.31417
13.8	1.31411
13.9	1.31406
14	1.314
14.1	1.31394
14.2	1.31389
14.3	1.31383
14.4	1.31377
14.5	1.31372
14.6	1.31366
14.7	1.3136
14.8	1.31355
14.9	1.31349
15	1.31343
15.1	1.31338
15.2	1.31332
15.3	1.31327
15.4	1.31321
15.5	1.31315
15.6	1.3131
15.7	1.31304
15.8	1.31298
15.9	1.31293
16	1.31287
16.1	1.31281
16.2	1.31276
16.3	1.3127
16.4	1.31265
16.5	1.31259
16.6	1.31253
16.7	1.31248
16.8	1.31242
16.9	1.31236
17	1.31231
17.1	1.31225
17.2	1.31219
17.3	1.31214
17.4	1.31208
17.5	1.31203
17.6	1.31197
17.7	1.31191
17.8	1.31186
17.9	1.3118
18	1.31174
18.1	1.31169
18.2	1.31163
18.3	1.31157
18.4	1.31152
18.5	1.31146
18.6	1.31141
18.7	1.31135
18.8	1.31129
18.9	1.31124
19	1.31118
19.1	1.31112
19.2	1.31107
19.3	1.31101
19.4	1.31096
19.5	1.3109
19.6	1.31084
19.7	1.31079
19.8	1.31073
19.9	1.31067
20	1.31062
20.1	1.31056
20.2	1.31051
20.3	1.31045
20.4	1.31039
20.5	1.31034
20.6	1.31028
20.7	1.31022
20.8	1.31017
20.9	1.31011
21	1.31006
21.1	1.31
21.2	1.30994
21.3	1.30989
21.4	1.30983
21.5	1.30977
21.6	1.30972
21.7	1.30966
21.8	1.30961
21.9	1.30955
22	1.30949
22.1	1.30944
22.2	1.30938
22.3	1.30932
22.4	1.30927
22.5	1.30921
22.6	1.30916
22.7	1.3091
22.8	1.30904
22.9	1.30899
23	1.30893
23.1	1.30887
23.2	1.30882
23.3	1.30876
23.4	1.30871
23.5	1.30865
23.6	1.30859
23.7	1.30854
23.8	1.30848
23.9	1.30842
24	1.30837
24.1	1.30831
24.2	1.30826
24.3	1.3082
24.4	1.30814
24.5	1.30809
24.6	1.30803
24.7	1.30798
24.8	1.30792
24.9	1.30786
25	1.30781
25.1	1.30775
25.2	1.30769
25.3	1.30764
25.4	1.30758
25.5	1.30753
25.6	1.30747
25.7	1.30741
25.8	1.30736
25.9	1.3073
26	1.30725
26.1	1.30719
26.2	1.30713
26.3	1.30708
26.4	1.30702
26.5	1.30696
26.6	1.30691
26.7	1.30685
26.8	1.3068
26.9	1.30674
27	1.30668
27.1	1.30663
27.2	1.30657
27.3	1.30652
27.4	1.30646
27.5	1.3064
27.6	1.30635
27.7	1.30629
27.8	1.30624
27.9	1.30618
28	1.30612
28.1	1.30607
28.2	1.30601
28.3	1.30596
28.4	1.3059
28.5	1.30584
28.6	1.30579
28.7	1.30573
28.8	1.30567
28.9	1.30562
29	1.30556
29.1	1.30551
29.2	1.30545
29.3	1.30539
29.4	1.30534
29.5	1.30528
29.6	1.30523
29.7	1.30517
29.8	1.30511
29.9	1.30506
30	1.305
30.1	1.30495
30.2	1.30489
30.3	1.30483
30.4	1.30478
30.5	1.30472
30.6	1.30467
30.7	1.30461
30.8	1.30455
30.9	1.3045
31	1.30444
31.1	1.30439
31.2	1.30433
31.3	1.30427
31.4	1.30422
31.5	1.30416
31.6	1.30411
31.7	1.30405
31.8	1.30399
31.9	1.30394
32	1.30388
32.1	1.30383
32.2	1.30377
32.3	1.30371
32.4	1.30366
32.5	1.3036
32.6	1.30355
32.7	1.30349
32.8	1.30343
32.9	1.30338
33	1.30332
33.1	1.30327
33.2	1.30321
33.3	1.30315
33.4	1.3031
33.5	1.30304
33.6	1.30299
33.7	1.30293
33.8	1.30287
33.9	1.30282
34	1.30276
34.1	1.30271
34.2	1.30265
34.3	1.30259
34.4	1.30254
34.5	1.30248
34.6	1.30243
34.7	1.30237
34.8	1.30232
34.9	1.30226
35	1.3022
35.1	1.30215
35.2	1.30209
35.3	1.30204
35.4	1.30198
35.5	1.30192
35.6	1.30187
35.7	1.30181
35.8	1.30176
35.9	1.3017
36	1.30164
36.1	1.30159
36.2	1.30153
36.3	1.30148
36.4	1.30142
36.5	1.30136
36.6	1.30131
36.7	1.30125
36.8	1.3012
36.9	1.30114
37	1.30109
37.1	1.30103
37.2	1.30097
37.3	1.30092
37.4	1.30086
37.5	1.30081
37.6	1.30075
37.7	1.30069
37.8	1.30064
37.9	1.30058
38	1.30053
38.1	1.30047
38.2	1.30042
38.3	1.30036
38.4	1.3003
38.5	1.30025
38.6	1.30019
38.7	1.30014
38.8	1.30008
38.9	1.30002
39	1.29997
39.1	1.29991
39.2	1.29986
39.3	1.2998
39.4	1.29975
39.5	1.29969
39.6	1.29963
39.7	1.29958
39.8	1.29952
39.9	1.29947
40	1.29941
40.1	1.29935
40.2	1.2993
40.3	1.29924
40.4	1.29919
40.5	1.29913
40.6	1.29908
40.7	1.29902
40.8	1.29896
40.9	1.29891
41	1.29885
41.1	1.2988
41.2	1.29874
41.3	1.29869
41.4	1.29863
41.5	1.29857
41.6	1.29852
41.7	1.29846
41.8	1.29841
41.9	1.29835
42	1.2983
42.1	1.29824
42.2	1.29818
42.3	1.29813
42.4	1.29807
42.5	1.29802
42.6	1.29796
42.7	1.2979
42.8	1.29785
42.9	1.29779
43	1.29774
43.1	1.29768
43.2	1.29763
43.3	1.29757
43.4	1.29751
43.5	1.29746
43.6	1.2974
43.7	1.29735
43.8	1.29729
43.9	1.29724
44	1.29718
44.1	1.29712
44.2	1.29707
44.3	1.29701
44.4	1.29696
44.5	1.2969
44.6	1.29685
44.7	1.29679
44.8	1.29674
44.9	1.29668
45	1.29662
45.1	1.29657
45.2	1.29651
45.3	1.29646
45.4	1.2964
45.5	1.29635
45.6	1.29629
45.7	1.29623
45.8	1.29618
45.9	1.29612
46	1.29607
46.1	1.29601
46.2	1.29596
46.3	1.2959
46.4	1.29584
46.5	1.29579
46.6	1.29573
46.7	1.29568
46.8	1.29562
46.9	1.29557
47	1.29551
47.1	1.29545
47.2	1.2954
47.3	1.29534
47.4	1.29529
47.5	1.29523
47.6	1.29518
47.7	1.29512
47.8	1.29507
47.9	1.29501
48	1.29495
48.1	1.2949
48.2	1.29484
48.3	1.29479
48.4	1.29473
48.5	1.29468
48.6	1.29462
48.7	1.29457
48.8	1.29451
48.9	1.29445
49	1.2944
49.1	1.29434
49.2	1.29429
49.3	1.29423
49.4	1.29418
49.5	1.29412
49.6	1.29407
49.7	1.29401
49.8	1.29395
49.9	1.2939
50	1.29384
