# Supplementary material for: Hot-carrier trapping preserves high quantum yields but limits optical gain in InP-based quantum dots
Source: Nat Commun. 2025 Jul 7;16:6249. doi: 10.1038/s41467-025-61511-9 (PMC12234661; doi:10.1038/s41467-025-61511-9)
Supplement: Supplementary file 3 — Source Data [file 41467_2025_61511_MOESM3_ESM.zip › SupplementaryFigure12.xlsx]

## Sheet: Decay curve data
1.4414	0.875915
3.88281	0.761652
6.32421	0.67836
8.76562	0.609502
11.207	0.564699
13.6484	0.513281
16.0898	0.477899
18.5312	0.430791
20.9727	0.392102
23.4141	0.361331
25.8555	0.333066
29.5176	0.293976
33.1797	0.268919
36.8418	0.233387
41.7246	0.203017
46.6074	0.176807
52.7109	0.152718
60.0351	0.12325
67.3594	0.100331
74.6835	0.0825565
83.2285	0.0695099
94.2148	0.0531823
106.422	0.0414353
118.629	0.0323745
133.277	0.0235399
150.367	0.0173972
168.678	0.0131678
189.43	0.00907643
212.623	0.00737697
238.258	0.0057587
266.334	0.00436003
298.072	0.00311431
334.693	0.00231783
376.197	0.00206029
422.584	0.0016939
473.854	0.00128022
531.227	0.00100231
595.924	0.000905654
669.166	0.000648366
750.953	0.000632884
842.506	0.000456049
946.266	0.000338556

## Sheet: Total fit
1	0.832495
2	0.7964
3	0.762354
4	0.730225
5	0.699885
6	0.67122
7	0.64412
8	0.618484
9	0.594218
10	0.571236
11	0.549455
12	0.528799
13	0.509199
14	0.490587
15	0.472904
16	0.456092
17	0.440097
18	0.42487
19	0.410364
20	0.396538
21	0.383349
22	0.370761
23	0.358739
24	0.34725
25	0.336263
26	0.32575
27	0.315684
28	0.306041
29	0.296796
30	0.287928
31	0.279418
32	0.271244
33	0.263391
34	0.255841
35	0.248578
36	0.241587
37	0.234856
38	0.22837
39	0.222119
40	0.21609
41	0.210272
42	0.204657
43	0.199233
44	0.193993
45	0.188928
46	0.18403
47	0.179292
48	0.174707
49	0.170267
50	0.165968
51	0.161802
52	0.157765
53	0.153851
54	0.150055
55	0.146373
56	0.142799
57	0.139331
58	0.135963
59	0.132692
60	0.129515
61	0.126427
62	0.123426
63	0.120509
64	0.117673
65	0.114914
66	0.11223
67	0.109619
68	0.107079
69	0.104606
70	0.102198
71	0.0998541
72	0.0975715
73	0.0953484
74	0.093183
75	0.0910733
76	0.0890177
77	0.0870146
78	0.0850624
79	0.0831595
80	0.0813045
81	0.079496
82	0.0777327
83	0.0760131
84	0.0743362
85	0.0727006
86	0.0711052
87	0.0695489
88	0.0680306
89	0.0665492
90	0.0651038
91	0.0636934
92	0.062317
93	0.0609737
94	0.0596626
95	0.0583828
96	0.0571337
97	0.0559142
98	0.0547237
99	0.0535614
100	0.0524266
101	0.0513186
102	0.0502366
103	0.0491801
104	0.0481483
105	0.0471407
106	0.0461566
107	0.0451955
108	0.0442567
109	0.0433397
110	0.042444
111	0.041569
112	0.0407143
113	0.0398792
114	0.0390634
115	0.0382664
116	0.0374877
117	0.0367268
118	0.0359834
119	0.0352569
120	0.0345471
121	0.0338534
122	0.0331755
123	0.032513
124	0.0318656
125	0.0312328
126	0.0306144
127	0.03001
128	0.0294192
129	0.0288417
130	0.0282772
131	0.0277255
132	0.0271861
133	0.0266588
134	0.0261434
135	0.0256394
136	0.0251468
137	0.0246651
138	0.0241942
139	0.0237337
140	0.0232835
141	0.0228432
142	0.0224128
143	0.0219918
144	0.0215802
145	0.0211777
146	0.020784
147	0.020399
148	0.0200225
149	0.0196542
150	0.019294
151	0.0189417
152	0.0185971
153	0.01826
154	0.0179303
155	0.0176078
156	0.0172923
157	0.0169836
158	0.0166816
159	0.0163862
160	0.0160971
161	0.0158143
162	0.0155376
163	0.0152668
164	0.0150019
165	0.0147426
166	0.0144889
167	0.0142406
168	0.0139976
169	0.0137598
170	0.013527
171	0.0132992
172	0.0130763
173	0.012858
174	0.0126444
175	0.0124352
176	0.0122305
177	0.0120301
178	0.0118338
179	0.0116417
180	0.0114536
181	0.0112695
182	0.0110891
183	0.0109125
184	0.0107396
185	0.0105703
186	0.0104044
187	0.010242
188	0.0100829
189	0.00992713
190	0.00977452
191	0.00962503
192	0.00947858
193	0.00933513
194	0.00919459
195	0.00905689
196	0.00892199
197	0.00878981
198	0.00866029
199	0.00853338
200	0.00840901
201	0.00828713
202	0.00816768
203	0.00805062
204	0.00793587
205	0.00782341
206	0.00771316
207	0.00760509
208	0.00749914
209	0.00739528
210	0.00729344
211	0.0071936
212	0.0070957
213	0.00699969
214	0.00690555
215	0.00681323
216	0.00672268
217	0.00663388
218	0.00654677
219	0.00646133
220	0.00637751
221	0.00629529
222	0.00621462
223	0.00613548
224	0.00605783
225	0.00598163
226	0.00590686
227	0.00583349
228	0.00576148
229	0.0056908
230	0.00562143
231	0.00555334
232	0.0054865
233	0.00542088
234	0.00535646
235	0.00529322
236	0.00523111
237	0.00517013
238	0.00511025
239	0.00505145
240	0.00499369
241	0.00493696
242	0.00488124
243	0.00482651
244	0.00477274
245	0.00471992
246	0.00466802
247	0.00461703
248	0.00456692
249	0.00451768
250	0.00446929
251	0.00442173
252	0.00437499
253	0.00432904
254	0.00428387
255	0.00423947
256	0.00419582
257	0.0041529
258	0.00411069
259	0.00406919
260	0.00402838
261	0.00398824
262	0.00394877
263	0.00390994
264	0.00387174
265	0.00383417
266	0.0037972
267	0.00376083
268	0.00372504
269	0.00368983
270	0.00365517
271	0.00362107
272	0.0035875
273	0.00355446
274	0.00352194
275	0.00348992
276	0.0034584
277	0.00342736
278	0.0033968
279	0.00336671
280	0.00333708
281	0.0033079
282	0.00327915
283	0.00325084
284	0.00322295
285	0.00319547
286	0.00316841
287	0.00314174
288	0.00311546
289	0.00308956
290	0.00306405
291	0.0030389
292	0.00301411
293	0.00298967
294	0.00296559
295	0.00294184
296	0.00291844
297	0.00289536
298	0.0028726
299	0.00285016
300	0.00282802
301	0.0028062
302	0.00278467
303	0.00276343
304	0.00274249
305	0.00272182
306	0.00270144
307	0.00268132
308	0.00266147
309	0.00264189
310	0.00262256
311	0.00260348
312	0.00258466
313	0.00256607
314	0.00254773
315	0.00252962
316	0.00251174
317	0.00249409
318	0.00247666
319	0.00245945
320	0.00244245
321	0.00242567
322	0.00240909
323	0.00239272
324	0.00237655
325	0.00236057
326	0.00234478
327	0.00232919
328	0.00231378
329	0.00229856
330	0.00228352
331	0.00226865
332	0.00225396
333	0.00223944
334	0.00222508
335	0.0022109
336	0.00219687
337	0.00218301
338	0.0021693
339	0.00215575
340	0.00214235
341	0.0021291
342	0.002116
343	0.00210304
344	0.00209022
345	0.00207755
346	0.00206501
347	0.00205261
348	0.00204034
349	0.0020282
350	0.00201619
351	0.00200431
352	0.00199255
353	0.00198092
354	0.00196941
355	0.00195802
356	0.00194675
357	0.00193559
358	0.00192454
359	0.00191361
360	0.00190279
361	0.00189208
362	0.00188147
363	0.00187097
364	0.00186058
365	0.00185029
366	0.00184009
367	0.00183
368	0.00182001
369	0.00181011
370	0.0018003
371	0.00179059
372	0.00178098
373	0.00177145
374	0.00176201
375	0.00175267
376	0.00174341
377	0.00173423
378	0.00172514
379	0.00171613
380	0.00170721
381	0.00169837
382	0.0016896
383	0.00168092
384	0.00167231
385	0.00166378
386	0.00165533
387	0.00164695
388	0.00163864
389	0.00163041
390	0.00162225
391	0.00161416
392	0.00160614
393	0.00159819
394	0.0015903
395	0.00158249
396	0.00157474
397	0.00156705
398	0.00155943
399	0.00155188
400	0.00154438
401	0.00153695
402	0.00152958
403	0.00152227
404	0.00151502
405	0.00150783
406	0.0015007
407	0.00149362
408	0.0014866
409	0.00147964
410	0.00147273
411	0.00146588
412	0.00145908
413	0.00145234
414	0.00144565
415	0.00143901
416	0.00143242
417	0.00142588
418	0.00141939
419	0.00141296
420	0.00140657
421	0.00140023
422	0.00139394
423	0.00138769
424	0.0013815
425	0.00137534
426	0.00136924
427	0.00136318
428	0.00135716
429	0.00135119
430	0.00134527
431	0.00133938
432	0.00133354
433	0.00132774
434	0.00132199
435	0.00131627
436	0.0013106
437	0.00130496
438	0.00129937
439	0.00129382
440	0.0012883
441	0.00128282
442	0.00127739
443	0.00127199
444	0.00126663
445	0.0012613
446	0.00125601
447	0.00125076
448	0.00124555
449	0.00124037
450	0.00123522
451	0.00123011
452	0.00122504
453	0.00122
454	0.00121499
455	0.00121001
456	0.00120507
457	0.00120017
458	0.00119529
459	0.00119045
460	0.00118564
461	0.00118086
462	0.00117611
463	0.0011714
464	0.00116671
465	0.00116205
466	0.00115743
467	0.00115283
468	0.00114826
469	0.00114373
470	0.00113922
471	0.00113474
472	0.00113029
473	0.00112587
474	0.00112147
475	0.0011171
476	0.00111276
477	0.00110845
478	0.00110416
479	0.0010999
480	0.00109567
481	0.00109146
482	0.00108728
483	0.00108313
484	0.001079
485	0.00107489
486	0.00107081
487	0.00106676
488	0.00106273
489	0.00105872
490	0.00105474
491	0.00105078
492	0.00104685
493	0.00104293
494	0.00103905
495	0.00103518
496	0.00103134
497	0.00102752
498	0.00102372
499	0.00101995
500	0.0010162
501	0.00101247
502	0.00100876
503	0.00100507
504	0.00100141
505	0.000997761
506	0.000994138
507	0.000990535
508	0.000986953
509	0.000983392
510	0.000979851
511	0.00097633
512	0.000972829
513	0.000969347
514	0.000965886
515	0.000962444
516	0.000959021
517	0.000955618
518	0.000952234
519	0.000948868
520	0.000945521
521	0.000942193
522	0.000938884
523	0.000935592
524	0.000932319
525	0.000929064
526	0.000925826
527	0.000922607
528	0.000919405
529	0.00091622
530	0.000913053
531	0.000909903
532	0.00090677
533	0.000903654
534	0.000900555
535	0.000897473
536	0.000894407
537	0.000891357
538	0.000888324
539	0.000885307
540	0.000882306
541	0.000879321
542	0.000876351
543	0.000873398
544	0.00087046
545	0.000867537
546	0.00086463
547	0.000861738
548	0.000858862
549	0.000856
550	0.000853153
551	0.000850321
552	0.000847503
553	0.000844701
554	0.000841912
555	0.000839138
556	0.000836379
557	0.000833633
558	0.000830902
559	0.000828184
560	0.000825481
561	0.000822791
562	0.000820115
563	0.000817452
564	0.000814803
565	0.000812167
566	0.000809545
567	0.000806935
568	0.000804339
569	0.000801756
570	0.000799186
571	0.000796628
572	0.000794084
573	0.000791552
574	0.000789032
575	0.000786525
576	0.000784031
577	0.000781548
578	0.000779078
579	0.000776621
580	0.000774175
581	0.000771741
582	0.000769319
583	0.000766909
584	0.00076451
585	0.000762124
586	0.000759749
587	0.000757385
588	0.000755033
589	0.000752692
590	0.000750362
591	0.000748044
592	0.000745736
593	0.00074344
594	0.000741155
595	0.000738881
596	0.000736617
597	0.000734364
598	0.000732122
599	0.000729891
600	0.00072767
601	0.00072546
602	0.00072326
603	0.00072107
604	0.000718891
605	0.000716722
606	0.000714563
607	0.000712414
608	0.000710275
609	0.000708146
610	0.000706027
611	0.000703918
612	0.000701819
613	0.000699729
614	0.000697649
615	0.000695578
616	0.000693518
617	0.000691466
618	0.000689424
619	0.000687391
620	0.000685368
621	0.000683354
622	0.000681349
623	0.000679353
624	0.000677366
625	0.000675388
626	0.000673419
627	0.000671459
628	0.000669508
629	0.000667566
630	0.000665632
631	0.000663707
632	0.000661791
633	0.000659883
634	0.000657984
635	0.000656093
636	0.00065421
637	0.000652336
638	0.000650471
639	0.000648613
640	0.000646764
641	0.000644923
642	0.00064309
643	0.000641265
644	0.000639448
645	0.000637639
646	0.000635838
647	0.000634045
648	0.00063226
649	0.000630482
650	0.000628712
651	0.00062695
652	0.000625196
653	0.000623449
654	0.00062171
655	0.000619978
656	0.000618253
657	0.000616536
658	0.000614827
659	0.000613125
660	0.00061143
661	0.000609742
662	0.000608062
663	0.000606388
664	0.000604722
665	0.000603063
666	0.000601411
667	0.000599766
668	0.000598128
669	0.000596497
670	0.000594872
671	0.000593255
672	0.000591644
673	0.00059004
674	0.000588443
675	0.000586853
676	0.000585269
677	0.000583692
678	0.000582121
679	0.000580557
680	0.000578999
681	0.000577448
682	0.000575904
683	0.000574365
684	0.000572833
685	0.000571308
686	0.000569788
687	0.000568275
688	0.000566768
689	0.000565268
690	0.000563773
691	0.000562284
692	0.000560802
693	0.000559326
694	0.000557855
695	0.000556391
696	0.000554933
697	0.00055348
698	0.000552033
699	0.000550593
700	0.000549158
701	0.000547728
702	0.000546305
703	0.000544887
704	0.000543475
705	0.000542069
706	0.000540668
707	0.000539273
708	0.000537883
709	0.000536499
710	0.000535121
711	0.000533748
712	0.00053238
713	0.000531018
714	0.000529661
715	0.00052831
716	0.000526964
717	0.000525623
718	0.000524287
719	0.000522957
720	0.000521632
721	0.000520312
722	0.000518997
723	0.000517688
724	0.000516383
725	0.000515084
726	0.000513789
727	0.0005125
728	0.000511216
729	0.000509936
730	0.000508662
731	0.000507392
732	0.000506128
733	0.000504868
734	0.000503613
735	0.000502363
736	0.000501118
737	0.000499877
738	0.000498642
739	0.000497411
740	0.000496184
741	0.000494963
742	0.000493746
743	0.000492533
744	0.000491326
745	0.000490123
746	0.000488924
747	0.00048773
748	0.00048654
749	0.000485355
750	0.000484175
751	0.000482998
752	0.000481827
753	0.000480659
754	0.000479496
755	0.000478337
756	0.000477183
757	0.000476033
758	0.000474887
759	0.000473746
760	0.000472609
761	0.000471476
762	0.000470347
763	0.000469222
764	0.000468102
765	0.000466985
766	0.000465873
767	0.000464765
768	0.000463661
769	0.000462561
770	0.000461465
771	0.000460373
772	0.000459285
773	0.000458201
774	0.000457121
775	0.000456045
776	0.000454973
777	0.000453904
778	0.00045284
779	0.000451779
780	0.000450723
781	0.00044967
782	0.000448621
783	0.000447575
784	0.000446534
785	0.000445496
786	0.000444462
787	0.000443431
788	0.000442405
789	0.000441382
790	0.000440362
791	0.000439347
792	0.000438335
793	0.000437326
794	0.000436321
795	0.00043532
796	0.000434322
797	0.000433328
798	0.000432337
799	0.00043135
800	0.000430366
801	0.000429386
802	0.000428409
803	0.000427436
804	0.000426466
805	0.000425499
806	0.000424536
807	0.000423576
808	0.00042262
809	0.000421667
810	0.000420717
811	0.00041977
812	0.000418827
813	0.000417887
814	0.000416951
815	0.000416017
816	0.000415087
817	0.00041416
818	0.000413236
819	0.000412316
820	0.000411398
821	0.000410484
822	0.000409573
823	0.000408665
824	0.00040776
825	0.000406858
826	0.00040596
827	0.000405064
828	0.000404172
829	0.000403282
830	0.000402395
831	0.000401512
832	0.000400632
833	0.000399754
834	0.000398879
835	0.000398008
836	0.000397139
837	0.000396274
838	0.000395411
839	0.000394551
840	0.000393694
841	0.00039284
842	0.000391989
843	0.00039114
844	0.000390295
845	0.000389452
846	0.000388612
847	0.000387775
848	0.00038694
849	0.000386109
850	0.00038528
851	0.000384454
852	0.000383631
853	0.00038281
854	0.000381992
855	0.000381177
856	0.000380365
857	0.000379555
858	0.000378748
859	0.000377943
860	0.000377141
861	0.000376342
862	0.000375546
863	0.000374752
864	0.00037396
865	0.000373171
866	0.000372385
867	0.000371602
868	0.00037082
869	0.000370042
870	0.000369266
871	0.000368492
872	0.000367721
873	0.000366953
874	0.000366187
875	0.000365423
876	0.000364662
877	0.000363903
878	0.000363147
879	0.000362393
880	0.000361642
881	0.000360893
882	0.000360146
883	0.000359402
884	0.00035866
885	0.000357921
886	0.000357184
887	0.000356449
888	0.000355717
889	0.000354986
890	0.000354259
891	0.000353533
892	0.00035281
893	0.000352089
894	0.000351371
895	0.000350654
896	0.00034994
897	0.000349228
898	0.000348519
899	0.000347811
900	0.000347106
901	0.000346403
902	0.000345703
903	0.000345004
904	0.000344308
905	0.000343614
906	0.000342922
907	0.000342232
908	0.000341544
909	0.000340858
910	0.000340175
911	0.000339494
912	0.000338814
913	0.000338137
914	0.000337462
915	0.000336789
916	0.000336118
917	0.00033545
918	0.000334783
919	0.000334118
920	0.000333456
921	0.000332795
922	0.000332136
923	0.00033148
924	0.000330825
925	0.000330173
926	0.000329522
927	0.000328873
928	0.000328227
929	0.000327582
930	0.000326939
931	0.000326299
932	0.00032566
933	0.000325023
934	0.000324388
935	0.000323755
936	0.000323124
937	0.000322494
938	0.000321867
939	0.000321242
940	0.000320618
941	0.000319996
942	0.000319377
943	0.000318759
944	0.000318142
945	0.000317528
946	0.000316916
947	0.000316305
948	0.000315696
949	0.000315089
950	0.000314484
951	0.000313881
952	0.000313279
953	0.000312679
954	0.000312081
955	0.000311485
956	0.00031089
957	0.000310298
958	0.000309707
959	0.000309117
960	0.00030853
961	0.000307944
962	0.00030736
963	0.000306778
964	0.000306197
965	0.000305618
966	0.000305041
967	0.000304465
968	0.000303891
969	0.000303319
970	0.000302748
971	0.000302179
972	0.000301612
973	0.000301046
974	0.000300482
975	0.00029992
976	0.000299359
977	0.0002988
978	0.000298243
979	0.000297687
980	0.000297133
981	0.00029658
982	0.000296029
983	0.000295479
984	0.000294931
985	0.000294385
986	0.00029384
987	0.000293297
988	0.000292755
989	0.000292215
990	0.000291677
991	0.00029114
992	0.000290604
993	0.00029007
994	0.000289538
995	0.000289007
996	0.000288477
997	0.000287949
998	0.000287423
999	0.000286898
1000	0.000286374

## Sheet: Delayed part fit
1	0.0300978
2	0.029764
3	0.0294344
4	0.029109
5	0.0287877
6	0.0284705
7	0.0281572
8	0.027848
9	0.0275426
10	0.027241
11	0.0269433
12	0.0266493
13	0.026359
14	0.0260723
15	0.0257893
16	0.0255098
17	0.0252337
18	0.0249611
19	0.024692
20	0.0244261
21	0.0241636
22	0.0239044
23	0.0236483
24	0.0233955
25	0.0231458
26	0.0228992
27	0.0226556
28	0.0224151
29	0.0221775
30	0.0219429
31	0.0217111
32	0.0214822
33	0.0212561
34	0.0210328
35	0.0208123
36	0.0205944
37	0.0203792
38	0.0201667
39	0.0199567
40	0.0197493
41	0.0195445
42	0.0193421
43	0.0191422
44	0.0189448
45	0.0187497
46	0.018557
47	0.0183666
48	0.0181786
49	0.0179928
50	0.0178092
51	0.0176279
52	0.0174487
53	0.0172718
54	0.0170969
55	0.0169241
56	0.0167535
57	0.0165848
58	0.0164182
59	0.0162536
60	0.0160909
61	0.0159302
62	0.0157714
63	0.0156145
64	0.0154594
65	0.0153062
66	0.0151548
67	0.0150052
68	0.0148574
69	0.0147113
70	0.0145669
71	0.0144243
72	0.0142833
73	0.014144
74	0.0140063
75	0.0138703
76	0.0137358
77	0.0136029
78	0.0134715
79	0.0133417
80	0.0132134
81	0.0130866
82	0.0129613
83	0.0128374
84	0.012715
85	0.012594
86	0.0124744
87	0.0123562
88	0.0122393
89	0.0121238
90	0.0120096
91	0.0118967
92	0.0117851
93	0.0116748
94	0.0115658
95	0.011458
96	0.0113515
97	0.0112461
98	0.011142
99	0.0110391
100	0.0109373
101	0.0108367
102	0.0107372
103	0.0106388
104	0.0105416
105	0.0104454
106	0.0103504
107	0.0102564
108	0.0101634
109	0.0100715
110	0.00998069
111	0.00989085
112	0.00980202
113	0.00971417
114	0.00962731
115	0.00954142
116	0.00945648
117	0.00937248
118	0.00928942
119	0.00920728
120	0.00912604
121	0.00904571
122	0.00896626
123	0.00888769
124	0.00880998
125	0.00873312
126	0.00865711
127	0.00858193
128	0.00850757
129	0.00843403
130	0.00836129
131	0.00828934
132	0.00821817
133	0.00814778
134	0.00807815
135	0.00800928
136	0.00794114
137	0.00787375
138	0.00780708
139	0.00774113
140	0.00767589
141	0.00761135
142	0.0075475
143	0.00748434
144	0.00742185
145	0.00736003
146	0.00729887
147	0.00723835
148	0.00717848
149	0.00711925
150	0.00706064
151	0.00700266
152	0.00694528
153	0.00688851
154	0.00683234
155	0.00677676
156	0.00672176
157	0.00666734
158	0.00661349
159	0.0065602
160	0.00650747
161	0.00645529
162	0.00640365
163	0.00635254
164	0.00630197
165	0.00625192
166	0.00620238
167	0.00615336
168	0.00610484
169	0.00605683
170	0.0060093
171	0.00596226
172	0.00591571
173	0.00586963
174	0.00582402
175	0.00577887
176	0.00573419
177	0.00568996
178	0.00564617
179	0.00560283
180	0.00555993
181	0.00551746
182	0.00547542
183	0.0054338
184	0.0053926
185	0.00535182
186	0.00531144
187	0.00527146
188	0.00523188
189	0.0051927
190	0.00515391
191	0.0051155
192	0.00507747
193	0.00503982
194	0.00500254
195	0.00496563
196	0.00492908
197	0.00489289
198	0.00485706
199	0.00482158
200	0.00478644
201	0.00475165
202	0.0047172
203	0.00468308
204	0.00464929
205	0.00461583
206	0.00458269
207	0.00454988
208	0.00451738
209	0.00448519
210	0.00445332
211	0.00442175
212	0.00439048
213	0.00435951
214	0.00432883
215	0.00429845
216	0.00426836
217	0.00423855
218	0.00420903
219	0.00417978
220	0.00415082
221	0.00412212
222	0.0040937
223	0.00406554
224	0.00403764
225	0.00401001
226	0.00398264
227	0.00395552
228	0.00392865
229	0.00390204
230	0.00387567
231	0.00384954
232	0.00382366
233	0.00379802
234	0.00377261
235	0.00374743
236	0.00372249
237	0.00369778
238	0.00367329
239	0.00364902
240	0.00362498
241	0.00360116
242	0.00357755
243	0.00355415
244	0.00353097
245	0.003508
246	0.00348523
247	0.00346267
248	0.00344031
249	0.00341816
250	0.0033962
251	0.00337443
252	0.00335286
253	0.00333149
254	0.0033103
255	0.0032893
256	0.00326849
257	0.00324786
258	0.00322741
259	0.00320715
260	0.00318706
261	0.00316714
262	0.00314741
263	0.00312784
264	0.00310845
265	0.00308922
266	0.00307016
267	0.00305127
268	0.00303254
269	0.00301397
270	0.00299556
271	0.00297731
272	0.00295922
273	0.00294128
274	0.0029235
275	0.00290586
276	0.00288838
277	0.00287105
278	0.00285386
279	0.00283683
280	0.00281993
281	0.00280318
282	0.00278657
283	0.00277009
284	0.00275376
285	0.00273756
286	0.0027215
287	0.00270558
288	0.00268978
289	0.00267412
290	0.00265859
291	0.00264319
292	0.00262791
293	0.00261276
294	0.00259774
295	0.00258283
296	0.00256806
297	0.0025534
298	0.00253886
299	0.00252444
300	0.00251014
301	0.00249595
302	0.00248188
303	0.00246793
304	0.00245408
305	0.00244035
306	0.00242673
307	0.00241322
308	0.00239982
309	0.00238652
310	0.00237333
311	0.00236025
312	0.00234727
313	0.00233439
314	0.00232161
315	0.00230894
316	0.00229637
317	0.00228389
318	0.00227152
319	0.00225924
320	0.00224705
321	0.00223497
322	0.00222297
323	0.00221107
324	0.00219927
325	0.00218755
326	0.00217593
327	0.00216439
328	0.00215295
329	0.00214159
330	0.00213032
331	0.00211914
332	0.00210804
333	0.00209702
334	0.00208609
335	0.00207525
336	0.00206449
337	0.0020538
338	0.0020432
339	0.00203268
340	0.00202224
341	0.00201188
342	0.00200159
343	0.00199138
344	0.00198125
345	0.00197119
346	0.00196121
347	0.00195131
348	0.00194147
349	0.00193171
350	0.00192202
351	0.00191241
352	0.00190286
353	0.00189338
354	0.00188398
355	0.00187464
356	0.00186537
357	0.00185617
358	0.00184703
359	0.00183796
360	0.00182896
361	0.00182002
362	0.00181115
363	0.00180234
364	0.0017936
365	0.00178491
366	0.00177629
367	0.00176773
368	0.00175924
369	0.0017508
370	0.00174242
371	0.0017341
372	0.00172584
373	0.00171764
374	0.0017095
375	0.00170141
376	0.00169338
377	0.00168541
378	0.0016775
379	0.00166963
380	0.00166183
381	0.00165407
382	0.00164638
383	0.00163873
384	0.00163114
385	0.0016236
386	0.00161611
387	0.00160867
388	0.00160129
389	0.00159395
390	0.00158667
391	0.00157944
392	0.00157225
393	0.00156511
394	0.00155802
395	0.00155098
396	0.00154399
397	0.00153705
398	0.00153015
399	0.00152329
400	0.00151649
401	0.00150973
402	0.00150301
403	0.00149634
404	0.00148971
405	0.00148313
406	0.00147659
407	0.00147009
408	0.00146364
409	0.00145723
410	0.00145086
411	0.00144454
412	0.00143825
413	0.00143201
414	0.0014258
415	0.00141964
416	0.00141352
417	0.00140744
418	0.00140139
419	0.00139539
420	0.00138942
421	0.00138349
422	0.0013776
423	0.00137175
424	0.00136594
425	0.00136016
426	0.00135442
427	0.00134872
428	0.00134305
429	0.00133742
430	0.00133182
431	0.00132626
432	0.00132074
433	0.00131525
434	0.00130979
435	0.00130437
436	0.00129898
437	0.00129362
438	0.0012883
439	0.00128302
440	0.00127776
441	0.00127254
442	0.00126735
443	0.00126219
444	0.00125706
445	0.00125197
446	0.0012469
447	0.00124187
448	0.00123687
449	0.0012319
450	0.00122696
451	0.00122205
452	0.00121716
453	0.00121231
454	0.00120749
455	0.0012027
456	0.00119793
457	0.0011932
458	0.00118849
459	0.00118381
460	0.00117916
461	0.00117454
462	0.00116994
463	0.00116537
464	0.00116083
465	0.00115632
466	0.00115183
467	0.00114737
468	0.00114293
469	0.00113852
470	0.00113414
471	0.00112978
472	0.00112545
473	0.00112114
474	0.00111686
475	0.00111261
476	0.00110837
477	0.00110417
478	0.00109998
479	0.00109582
480	0.00109169
481	0.00108758
482	0.00108349
483	0.00107943
484	0.00107538
485	0.00107137
486	0.00106737
487	0.0010634
488	0.00105945
489	0.00105552
490	0.00105162
491	0.00104773
492	0.00104387
493	0.00104003
494	0.00103621
495	0.00103242
496	0.00102864
497	0.00102489
498	0.00102115
499	0.00101744
500	0.00101375
501	0.00101008
502	0.00100643
503	0.0010028
504	0.000999185
505	0.000995594
506	0.000992022
507	0.000988471
508	0.000984938
509	0.000981425
510	0.000977931
511	0.000974456
512	0.000971
513	0.000967563
514	0.000964145
515	0.000960745
516	0.000957363
517	0.000953999
518	0.000950654
519	0.000947326
520	0.000944017
521	0.000940725
522	0.00093745
523	0.000934193
524	0.000930954
525	0.000927731
526	0.000924526
527	0.000921338
528	0.000918166
529	0.000915012
530	0.000911873
531	0.000908752
532	0.000905647
533	0.000902558
534	0.000899485
535	0.000896428
536	0.000893387
537	0.000890362
538	0.000887353
539	0.000884359
540	0.000881381
541	0.000878418
542	0.00087547
543	0.000872538
544	0.000869621
545	0.000866718
546	0.000863831
547	0.000860958
548	0.0008581
549	0.000855257
550	0.000852428
551	0.000849613
552	0.000846813
553	0.000844027
554	0.000841254
555	0.000838496
556	0.000835752
557	0.000833022
558	0.000830305
559	0.000827602
560	0.000824912
561	0.000822236
562	0.000819573
563	0.000816923
564	0.000814287
565	0.000811664
566	0.000809053
567	0.000806456
568	0.000803871
569	0.000801299
570	0.00079874
571	0.000796193
572	0.000793659
573	0.000791137
574	0.000788628
575	0.000786131
576	0.000783646
577	0.000781173
578	0.000778712
579	0.000776262
580	0.000773825
581	0.0007714
582	0.000768986
583	0.000766584
584	0.000764193
585	0.000761814
586	0.000759447
587	0.00075709
588	0.000754745
589	0.000752411
590	0.000750088
591	0.000747776
592	0.000745475
593	0.000743186
594	0.000740906
595	0.000738638
596	0.00073638
597	0.000734133
598	0.000731897
599	0.000729671
600	0.000727455
601	0.00072525
602	0.000723055
603	0.00072087
604	0.000718696
605	0.000716532
606	0.000714377
607	0.000712233
608	0.000710098
609	0.000707974
610	0.000705859
611	0.000703754
612	0.000701658
613	0.000699572
614	0.000697496
615	0.000695429
616	0.000693372
617	0.000691324
618	0.000689285
619	0.000687256
620	0.000685236
621	0.000683225
622	0.000681223
623	0.00067923
624	0.000677246
625	0.000675271
626	0.000673305
627	0.000671348
628	0.000669399
629	0.00066746
630	0.000665528
631	0.000663606
632	0.000661692
633	0.000659787
634	0.00065789
635	0.000656001
636	0.000654121
637	0.000652249
638	0.000650385
639	0.00064853
640	0.000646683
641	0.000644844
642	0.000643012
643	0.000641189
644	0.000639374
645	0.000637567
646	0.000635768
647	0.000633976
648	0.000632193
649	0.000630417
650	0.000628649
651	0.000626888
652	0.000625135
653	0.00062339
654	0.000621652
655	0.000619921
656	0.000618198
657	0.000616483
658	0.000614775
659	0.000613074
660	0.00061138
661	0.000609693
662	0.000608014
663	0.000606342
664	0.000604677
665	0.000603019
666	0.000601368
667	0.000599724
668	0.000598087
669	0.000596457
670	0.000594833
671	0.000593217
672	0.000591607
673	0.000590004
674	0.000588408
675	0.000586818
676	0.000585235
677	0.000583659
678	0.000582089
679	0.000580526
680	0.000578969
681	0.000577418
682	0.000575874
683	0.000574337
684	0.000572805
685	0.00057128
686	0.000569762
687	0.000568249
688	0.000566743
689	0.000565243
690	0.000563749
691	0.000562261
692	0.000560779
693	0.000559303
694	0.000557834
695	0.00055637
696	0.000554912
697	0.00055346
698	0.000552014
699	0.000550573
700	0.000549139
701	0.00054771
702	0.000546287
703	0.00054487
704	0.000543458
705	0.000542052
706	0.000540652
707	0.000539257
708	0.000537868
709	0.000536484
710	0.000535106
711	0.000533733
712	0.000532366
713	0.000531004
714	0.000529648
715	0.000528297
716	0.000526951
717	0.00052561
718	0.000524275
719	0.000522945
720	0.00052162
721	0.000520301
722	0.000518986
723	0.000517677
724	0.000516373
725	0.000515073
726	0.000513779
727	0.00051249
728	0.000511206
729	0.000509927
730	0.000508653
731	0.000507384
732	0.000506119
733	0.00050486
734	0.000503605
735	0.000502355
736	0.00050111
737	0.00049987
738	0.000498634
739	0.000497403
740	0.000496177
741	0.000494956
742	0.000493739
743	0.000492527
744	0.000491319
745	0.000490116
746	0.000488918
747	0.000487724
748	0.000486534
749	0.000485349
750	0.000484169
751	0.000482993
752	0.000481821
753	0.000480654
754	0.000479491
755	0.000478333
756	0.000477178
757	0.000476028
758	0.000474883
759	0.000473741
760	0.000472604
761	0.000471471
762	0.000470343
763	0.000469218
764	0.000468098
765	0.000466981
766	0.000465869
767	0.000464761
768	0.000463657
769	0.000462557
770	0.000461461
771	0.000460369
772	0.000459282
773	0.000458198
774	0.000457118
775	0.000456042
776	0.00045497
777	0.000453901
778	0.000452837
779	0.000451776
780	0.00045072
781	0.000449667
782	0.000448618
783	0.000447573
784	0.000446531
785	0.000445493
786	0.000444459
787	0.000443429
788	0.000442402
789	0.00044138
790	0.00044036
791	0.000439345
792	0.000438333
793	0.000437324
794	0.000436319
795	0.000435318
796	0.00043432
797	0.000433326
798	0.000432335
799	0.000431348
800	0.000430365
801	0.000429384
802	0.000428408
803	0.000427434
804	0.000426464
805	0.000425498
806	0.000424535
807	0.000423575
808	0.000422618
809	0.000421665
810	0.000420716
811	0.000419769
812	0.000418826
813	0.000417886
814	0.00041695
815	0.000416016
816	0.000415086
817	0.000414159
818	0.000413235
819	0.000412315
820	0.000411397
821	0.000410483
822	0.000409572
823	0.000408664
824	0.000407759
825	0.000406858
826	0.000405959
827	0.000405063
828	0.000404171
829	0.000403281
830	0.000402395
831	0.000401511
832	0.000400631
833	0.000399753
834	0.000398879
835	0.000398007
836	0.000397139
837	0.000396273
838	0.00039541
839	0.00039455
840	0.000393693
841	0.000392839
842	0.000391988
843	0.00039114
844	0.000390294
845	0.000389451
846	0.000388611
847	0.000387774
848	0.00038694
849	0.000386108
850	0.00038528
851	0.000384454
852	0.00038363
853	0.00038281
854	0.000381992
855	0.000381177
856	0.000380364
857	0.000379554
858	0.000378747
859	0.000377943
860	0.000377141
861	0.000376342
862	0.000375545
863	0.000374751
864	0.00037396
865	0.000373171
866	0.000372385
867	0.000371601
868	0.00037082
869	0.000370042
870	0.000369265
871	0.000368492
872	0.000367721
873	0.000366952
874	0.000366186
875	0.000365423
876	0.000364662
877	0.000363903
878	0.000363147
879	0.000362393
880	0.000361642
881	0.000360893
882	0.000360146
883	0.000359402
884	0.00035866
885	0.000357921
886	0.000357183
887	0.000356449
888	0.000355716
889	0.000354986
890	0.000354258
891	0.000353533
892	0.00035281
893	0.000352089
894	0.00035137
895	0.000350654
896	0.00034994
897	0.000349228
898	0.000348519
899	0.000347811
900	0.000347106
901	0.000346403
902	0.000345702
903	0.000345004
904	0.000344308
905	0.000343613
906	0.000342921
907	0.000342232
908	0.000341544
909	0.000340858
910	0.000340175
911	0.000339494
912	0.000338814
913	0.000338137
914	0.000337462
915	0.000336789
916	0.000336118
917	0.00033545
918	0.000334783
919	0.000334118
920	0.000333455
921	0.000332795
922	0.000332136
923	0.00033148
924	0.000330825
925	0.000330172
926	0.000329522
927	0.000328873
928	0.000328227
929	0.000327582
930	0.000326939
931	0.000326298
932	0.00032566
933	0.000325023
934	0.000324388
935	0.000323755
936	0.000323124
937	0.000322494
938	0.000321867
939	0.000321242
940	0.000320618
941	0.000319996
942	0.000319377
943	0.000318759
944	0.000318142
945	0.000317528
946	0.000316916
947	0.000316305
948	0.000315696
949	0.000315089
950	0.000314484
951	0.000313881
952	0.000313279
953	0.000312679
954	0.000312081
955	0.000311485
956	0.00031089
957	0.000310298
958	0.000309707
959	0.000309117
960	0.00030853
961	0.000307944
962	0.00030736
963	0.000306778
964	0.000306197
965	0.000305618
966	0.000305041
967	0.000304465
968	0.000303891
969	0.000303319
970	0.000302748
971	0.000302179
972	0.000301612
973	0.000301046
974	0.000300482
975	0.00029992
976	0.000299359
977	0.0002988
978	0.000298243
979	0.000297687
980	0.000297133
981	0.00029658
982	0.000296029
983	0.000295479
984	0.000294931
985	0.000294385
986	0.00029384
987	0.000293297
988	0.000292755
989	0.000292215
990	0.000291677
991	0.00029114
992	0.000290604
993	0.00029007
994	0.000289538
995	0.000289007
996	0.000288477
997	0.000287949
998	0.000287423
999	0.000286898
1000	0.000286374

## Sheet: Prompt part fit
1	0.802397
2	0.766636
3	0.73292
4	0.701116
5	0.671098
6	0.642749
7	0.615962
8	0.590636
9	0.566676
10	0.543995
11	0.522511
12	0.50215
13	0.48284
14	0.464515
15	0.447115
16	0.430582
17	0.414863
18	0.399909
19	0.385672
20	0.372112
21	0.359186
22	0.346857
23	0.335091
24	0.323855
25	0.313117
26	0.302851
27	0.293029
28	0.283626
29	0.274619
30	0.265986
31	0.257706
32	0.249762
33	0.242135
34	0.234808
35	0.227765
36	0.220993
37	0.214477
38	0.208204
39	0.202162
40	0.19634
41	0.190728
42	0.185315
43	0.180091
44	0.175049
45	0.170179
46	0.165474
47	0.160926
48	0.156528
49	0.152275
50	0.148159
51	0.144174
52	0.140316
53	0.136579
54	0.132958
55	0.129449
56	0.126046
57	0.122746
58	0.119545
59	0.116439
60	0.113424
61	0.110497
62	0.107655
63	0.104895
64	0.102213
65	0.0996078
66	0.0970756
67	0.0946142
68	0.0922212
69	0.0898942
70	0.0876311
71	0.0854298
72	0.0832882
73	0.0812045
74	0.0791767
75	0.0772031
76	0.075282
77	0.0734118
78	0.0715909
79	0.0698178
80	0.0680911
81	0.0664094
82	0.0647713
83	0.0631757
84	0.0616211
85	0.0601066
86	0.0586308
87	0.0571927
88	0.0557913
89	0.0544255
90	0.0530942
91	0.0517967
92	0.0505318
93	0.0492988
94	0.0480968
95	0.0469248
96	0.0457822
97	0.0446681
98	0.0435817
99	0.0425224
100	0.0414894
101	0.0404819
102	0.0394995
103	0.0385413
104	0.0376068
105	0.0366953
106	0.0358063
107	0.0349391
108	0.0340933
109	0.0332682
110	0.0324633
111	0.0316782
112	0.0309123
113	0.0301651
114	0.0294361
115	0.028725
116	0.0280312
117	0.0273543
118	0.0266939
119	0.0260496
120	0.025421
121	0.0248077
122	0.0242092
123	0.0236253
124	0.0230556
125	0.0224997
126	0.0219573
127	0.021428
128	0.0209116
129	0.0204077
130	0.019916
131	0.0194361
132	0.0189679
133	0.018511
134	0.0180652
135	0.0176302
136	0.0172056
137	0.0167913
138	0.0163871
139	0.0159926
140	0.0156076
141	0.0152319
142	0.0148653
143	0.0145075
144	0.0141583
145	0.0138176
146	0.0134851
147	0.0131606
148	0.012844
149	0.0125349
150	0.0122334
151	0.0119391
152	0.0116518
153	0.0113715
154	0.011098
155	0.010831
156	0.0105705
157	0.0103163
158	0.0100681
159	0.00982597
160	0.00958965
161	0.00935901
162	0.00913393
163	0.00891426
164	0.00869989
165	0.00849067
166	0.00828649
167	0.00808722
168	0.00789275
169	0.00770296
170	0.00751773
171	0.00733696
172	0.00716054
173	0.00698837
174	0.00682034
175	0.00665634
176	0.0064963
177	0.0063401
178	0.00618766
179	0.00603889
180	0.0058937
181	0.005752
182	0.00561371
183	0.00547874
184	0.00534702
185	0.00521846
186	0.005093
187	0.00497056
188	0.00485106
189	0.00473443
190	0.00462061
191	0.00450952
192	0.00440111
193	0.0042953
194	0.00419204
195	0.00409126
196	0.00399291
197	0.00389692
198	0.00380323
199	0.0037118
200	0.00362257
201	0.00353548
202	0.00345049
203	0.00336754
204	0.00328658
205	0.00320758
206	0.00313047
207	0.00305521
208	0.00298176
209	0.00291008
210	0.00284013
211	0.00277185
212	0.00270522
213	0.00264019
214	0.00257672
215	0.00251478
216	0.00245432
217	0.00239532
218	0.00233774
219	0.00228154
220	0.0022267
221	0.00217317
222	0.00212093
223	0.00206994
224	0.00202018
225	0.00197162
226	0.00192423
227	0.00187797
228	0.00183282
229	0.00178877
230	0.00174577
231	0.0017038
232	0.00166284
233	0.00162287
234	0.00158386
235	0.00154578
236	0.00150862
237	0.00147236
238	0.00143697
239	0.00140242
240	0.00136871
241	0.00133581
242	0.0013037
243	0.00127236
244	0.00124177
245	0.00121192
246	0.00118279
247	0.00115436
248	0.00112661
249	0.00109952
250	0.00107309
251	0.0010473
252	0.00102212
253	0.000997551
254	0.000973572
255	0.000950168
256	0.000927328
257	0.000905036
258	0.00088328
259	0.000862047
260	0.000841325
261	0.000821101
262	0.000801362
263	0.000782099
264	0.000763298
265	0.00074495
266	0.000727042
267	0.000709565
268	0.000692508
269	0.000675861
270	0.000659615
271	0.000643758
272	0.000628283
273	0.00061318
274	0.00059844
275	0.000584055
276	0.000570015
277	0.000556313
278	0.00054294
279	0.000529888
280	0.00051715
281	0.000504719
282	0.000492586
283	0.000480745
284	0.000469189
285	0.00045791
286	0.000446903
287	0.00043616
288	0.000425675
289	0.000415442
290	0.000405456
291	0.000395709
292	0.000386197
293	0.000376913
294	0.000367853
295	0.00035901
296	0.00035038
297	0.000341958
298	0.000333737
299	0.000325715
300	0.000317885
301	0.000310244
302	0.000302786
303	0.000295507
304	0.000288404
305	0.000281471
306	0.000274705
307	0.000268101
308	0.000261657
309	0.000255367
310	0.000249228
311	0.000243237
312	0.00023739
313	0.000231683
314	0.000226114
315	0.000220679
316	0.000215374
317	0.000210197
318	0.000205144
319	0.000200212
320	0.0001954
321	0.000190702
322	0.000186118
323	0.000181644
324	0.000177278
325	0.000173016
326	0.000168857
327	0.000164798
328	0.000160837
329	0.00015697
330	0.000153197
331	0.000149514
332	0.00014592
333	0.000142413
334	0.000138989
335	0.000135648
336	0.000132387
337	0.000129205
338	0.000126099
339	0.000123068
340	0.000120109
341	0.000117222
342	0.000114404
343	0.000111654
344	0.00010897
345	0.000106351
346	0.000103794
347	0.000101299
348	9.88641e-05
349	9.64875e-05
350	9.41681e-05
351	9.19045e-05
352	8.96952e-05
353	8.75391e-05
354	8.54348e-05
355	8.3381e-05
356	8.13767e-05
357	7.94205e-05
358	7.75114e-05
359	7.56481e-05
360	7.38296e-05
361	7.20549e-05
362	7.03228e-05
363	6.86323e-05
364	6.69825e-05
365	6.53723e-05
366	6.38009e-05
367	6.22672e-05
368	6.07704e-05
369	5.93096e-05
370	5.78839e-05
371	5.64924e-05
372	5.51344e-05
373	5.38091e-05
374	5.25156e-05
375	5.12532e-05
376	5.00211e-05
377	4.88187e-05
378	4.76452e-05
379	4.64999e-05
380	4.53821e-05
381	4.42911e-05
382	4.32265e-05
383	4.21874e-05
384	4.11732e-05
385	4.01835e-05
386	3.92175e-05
387	3.82748e-05
388	3.73547e-05
389	3.64568e-05
390	3.55804e-05
391	3.47251e-05
392	3.38904e-05
393	3.30757e-05
394	3.22806e-05
395	3.15046e-05
396	3.07473e-05
397	3.00082e-05
398	2.92868e-05
399	2.85828e-05
400	2.78957e-05
401	2.72252e-05
402	2.65707e-05
403	2.5932e-05
404	2.53086e-05
405	2.47002e-05
406	2.41065e-05
407	2.3527e-05
408	2.29614e-05
409	2.24095e-05
410	2.18708e-05
411	2.13451e-05
412	2.08319e-05
413	2.03312e-05
414	1.98424e-05
415	1.93655e-05
416	1.88999e-05
417	1.84456e-05
418	1.80022e-05
419	1.75695e-05
420	1.71471e-05
421	1.67349e-05
422	1.63326e-05
423	1.594e-05
424	1.55569e-05
425	1.51829e-05
426	1.48179e-05
427	1.44617e-05
428	1.41141e-05
429	1.37748e-05
430	1.34437e-05
431	1.31205e-05
432	1.28051e-05
433	1.24973e-05
434	1.21969e-05
435	1.19037e-05
436	1.16175e-05
437	1.13383e-05
438	1.10657e-05
439	1.07997e-05
440	1.05401e-05
441	1.02867e-05
442	1.00395e-05
443	9.79812e-06
444	9.56259e-06
445	9.33272e-06
446	9.10837e-06
447	8.88942e-06
448	8.67573e-06
449	8.46718e-06
450	8.26364e-06
451	8.065e-06
452	7.87113e-06
453	7.68192e-06
454	7.49726e-06
455	7.31703e-06
456	7.14114e-06
457	6.96948e-06
458	6.80194e-06
459	6.63843e-06
460	6.47886e-06
461	6.32311e-06
462	6.17112e-06
463	6.02277e-06
464	5.87799e-06
465	5.73669e-06
466	5.59879e-06
467	5.46421e-06
468	5.33286e-06
469	5.20466e-06
470	5.07955e-06
471	4.95744e-06
472	4.83827e-06
473	4.72197e-06
474	4.60846e-06
475	4.49768e-06
476	4.38956e-06
477	4.28404e-06
478	4.18106e-06
479	4.08055e-06
480	3.98246e-06
481	3.88673e-06
482	3.7933e-06
483	3.70212e-06
484	3.61312e-06
485	3.52627e-06
486	3.4415e-06
487	3.35877e-06
488	3.27803e-06
489	3.19923e-06
490	3.12233e-06
491	3.04727e-06
492	2.97402e-06
493	2.90253e-06
494	2.83276e-06
495	2.76466e-06
496	2.6982e-06
497	2.63334e-06
498	2.57004e-06
499	2.50826e-06
500	2.44797e-06
501	2.38912e-06
502	2.33169e-06
503	2.27564e-06
504	2.22094e-06
505	2.16755e-06
506	2.11544e-06
507	2.06459e-06
508	2.01496e-06
509	1.96653e-06
510	1.91925e-06
511	1.87312e-06
512	1.82809e-06
513	1.78415e-06
514	1.74126e-06
515	1.6994e-06
516	1.65855e-06
517	1.61868e-06
518	1.57977e-06
519	1.54179e-06
520	1.50473e-06
521	1.46856e-06
522	1.43326e-06
523	1.3988e-06
524	1.36518e-06
525	1.33236e-06
526	1.30033e-06
527	1.26908e-06
528	1.23857e-06
529	1.2088e-06
530	1.17974e-06
531	1.15138e-06
532	1.1237e-06
533	1.09669e-06
534	1.07033e-06
535	1.0446e-06
536	1.01949e-06
537	9.9498e-07
538	9.71062e-07
539	9.4772e-07
540	9.24938e-07
541	9.02704e-07
542	8.81004e-07
543	8.59826e-07
544	8.39157e-07
545	8.18985e-07
546	7.99298e-07
547	7.80084e-07
548	7.61332e-07
549	7.4303e-07
550	7.25169e-07
551	7.07737e-07
552	6.90724e-07
553	6.7412e-07
554	6.57915e-07
555	6.421e-07
556	6.26665e-07
557	6.11601e-07
558	5.96899e-07
559	5.8255e-07
560	5.68547e-07
561	5.5488e-07
562	5.41541e-07
563	5.28523e-07
564	5.15818e-07
565	5.03419e-07
566	4.91317e-07
567	4.79507e-07
568	4.6798e-07
569	4.56731e-07
570	4.45751e-07
571	4.35036e-07
572	4.24579e-07
573	4.14372e-07
574	4.04412e-07
575	3.9469e-07
576	3.85202e-07
577	3.75943e-07
578	3.66905e-07
579	3.58086e-07
580	3.49478e-07
581	3.41077e-07
582	3.32878e-07
583	3.24876e-07
584	3.17066e-07
585	3.09445e-07
586	3.02006e-07
587	2.94746e-07
588	2.87661e-07
589	2.80746e-07
590	2.73997e-07
591	2.67411e-07
592	2.60983e-07
593	2.54709e-07
594	2.48586e-07
595	2.42611e-07
596	2.36779e-07
597	2.31087e-07
598	2.25532e-07
599	2.2011e-07
600	2.14819e-07
601	2.09655e-07
602	2.04615e-07
603	1.99697e-07
604	1.94896e-07
605	1.90211e-07
606	1.85639e-07
607	1.81176e-07
608	1.76821e-07
609	1.72571e-07
610	1.68422e-07
611	1.64374e-07
612	1.60422e-07
613	1.56566e-07
614	1.52803e-07
615	1.49129e-07
616	1.45545e-07
617	1.42046e-07
618	1.38631e-07
619	1.35299e-07
620	1.32046e-07
621	1.28872e-07
622	1.25774e-07
623	1.22751e-07
624	1.198e-07
625	1.1692e-07
626	1.1411e-07
627	1.11367e-07
628	1.0869e-07
629	1.06077e-07
630	1.03527e-07
631	1.01038e-07
632	9.86095e-08
633	9.62391e-08
634	9.39256e-08
635	9.16678e-08
636	8.94642e-08
637	8.73137e-08
638	8.52148e-08
639	8.31663e-08
640	8.11671e-08
641	7.9216e-08
642	7.73118e-08
643	7.54533e-08
644	7.36395e-08
645	7.18693e-08
646	7.01417e-08
647	6.84556e-08
648	6.681e-08
649	6.5204e-08
650	6.36366e-08
651	6.21069e-08
652	6.06139e-08
653	5.91568e-08
654	5.77348e-08
655	5.63469e-08
656	5.49924e-08
657	5.36705e-08
658	5.23803e-08
659	5.11212e-08
660	4.98923e-08
661	4.8693e-08
662	4.75225e-08
663	4.63801e-08
664	4.52652e-08
665	4.41771e-08
666	4.31151e-08
667	4.20787e-08
668	4.10672e-08
669	4.008e-08
670	3.91165e-08
671	3.81762e-08
672	3.72585e-08
673	3.63629e-08
674	3.54888e-08
675	3.46357e-08
676	3.38031e-08
677	3.29905e-08
678	3.21975e-08
679	3.14235e-08
680	3.06681e-08
681	2.99309e-08
682	2.92114e-08
683	2.85092e-08
684	2.78239e-08
685	2.71551e-08
686	2.65023e-08
687	2.58652e-08
688	2.52434e-08
689	2.46366e-08
690	2.40444e-08
691	2.34664e-08
692	2.29023e-08
693	2.23518e-08
694	2.18145e-08
695	2.12901e-08
696	2.07783e-08
697	2.02788e-08
698	1.97914e-08
699	1.93156e-08
700	1.88513e-08
701	1.83981e-08
702	1.79559e-08
703	1.75242e-08
704	1.7103e-08
705	1.66918e-08
706	1.62906e-08
707	1.5899e-08
708	1.55168e-08
709	1.51438e-08
710	1.47798e-08
711	1.44245e-08
712	1.40777e-08
713	1.37393e-08
714	1.34091e-08
715	1.30867e-08
716	1.27721e-08
717	1.24651e-08
718	1.21655e-08
719	1.1873e-08
720	1.15876e-08
721	1.13091e-08
722	1.10372e-08
723	1.07719e-08
724	1.0513e-08
725	1.02602e-08
726	1.00136e-08
727	9.77289e-09
728	9.53797e-09
729	9.30869e-09
730	9.08492e-09
731	8.86653e-09
732	8.65339e-09
733	8.44538e-09
734	8.24236e-09
735	8.04423e-09
736	7.85086e-09
737	7.66214e-09
738	7.47795e-09
739	7.29819e-09
740	7.12275e-09
741	6.95153e-09
742	6.78443e-09
743	6.62134e-09
744	6.46217e-09
745	6.30683e-09
746	6.15522e-09
747	6.00726e-09
748	5.86286e-09
749	5.72192e-09
750	5.58438e-09
751	5.45014e-09
752	5.31912e-09
753	5.19126e-09
754	5.06647e-09
755	4.94468e-09
756	4.82582e-09
757	4.70981e-09
758	4.59659e-09
759	4.4861e-09
760	4.37826e-09
761	4.27301e-09
762	4.17029e-09
763	4.07005e-09
764	3.97221e-09
765	3.87672e-09
766	3.78353e-09
767	3.69258e-09
768	3.60382e-09
769	3.51719e-09
770	3.43264e-09
771	3.35012e-09
772	3.26959e-09
773	3.191e-09
774	3.11429e-09
775	3.03943e-09
776	2.96636e-09
777	2.89506e-09
778	2.82546e-09
779	2.75754e-09
780	2.69126e-09
781	2.62656e-09
782	2.56342e-09
783	2.5018e-09
784	2.44166e-09
785	2.38297e-09
786	2.32569e-09
787	2.26978e-09
788	2.21522e-09
789	2.16197e-09
790	2.11e-09
791	2.05928e-09
792	2.00977e-09
793	1.96146e-09
794	1.91431e-09
795	1.86829e-09
796	1.82338e-09
797	1.77955e-09
798	1.73677e-09
799	1.69502e-09
800	1.65428e-09
801	1.61451e-09
802	1.5757e-09
803	1.53782e-09
804	1.50086e-09
805	1.46478e-09
806	1.42957e-09
807	1.3952e-09
808	1.36166e-09
809	1.32893e-09
810	1.29699e-09
811	1.26581e-09
812	1.23538e-09
813	1.20568e-09
814	1.1767e-09
815	1.14841e-09
816	1.12081e-09
817	1.09387e-09
818	1.06757e-09
819	1.04191e-09
820	1.01686e-09
821	9.92418e-10
822	9.68562e-10
823	9.45279e-10
824	9.22556e-10
825	9.00379e-10
826	8.78735e-10
827	8.57612e-10
828	8.36996e-10
829	8.16876e-10
830	7.97239e-10
831	7.78075e-10
832	7.59371e-10
833	7.41117e-10
834	7.23302e-10
835	7.05915e-10
836	6.88945e-10
837	6.72384e-10
838	6.56221e-10
839	6.40446e-10
840	6.25051e-10
841	6.10026e-10
842	5.95362e-10
843	5.8105e-10
844	5.67082e-10
845	5.53451e-10
846	5.40147e-10
847	5.27162e-10
848	5.1449e-10
849	5.02122e-10
850	4.90052e-10
851	4.78272e-10
852	4.66775e-10
853	4.55554e-10
854	4.44604e-10
855	4.33916e-10
856	4.23485e-10
857	4.13305e-10
858	4.0337e-10
859	3.93674e-10
860	3.8421e-10
861	3.74974e-10
862	3.65961e-10
863	3.57164e-10
864	3.48578e-10
865	3.40199e-10
866	3.32021e-10
867	3.24039e-10
868	3.1625e-10
869	3.08648e-10
870	3.01228e-10
871	2.93987e-10
872	2.8692e-10
873	2.80023e-10
874	2.73292e-10
875	2.66722e-10
876	2.60311e-10
877	2.54053e-10
878	2.47946e-10
879	2.41986e-10
880	2.36169e-10
881	2.30492e-10
882	2.24951e-10
883	2.19544e-10
884	2.14266e-10
885	2.09115e-10
886	2.04089e-10
887	1.99183e-10
888	1.94395e-10
889	1.89722e-10
890	1.85161e-10
891	1.8071e-10
892	1.76366e-10
893	1.72126e-10
894	1.67989e-10
895	1.6395e-10
896	1.60009e-10
897	1.56163e-10
898	1.52409e-10
899	1.48745e-10
900	1.4517e-10
901	1.4168e-10
902	1.38274e-10
903	1.3495e-10
904	1.31706e-10
905	1.2854e-10
906	1.2545e-10
907	1.22435e-10
908	1.19492e-10
909	1.16619e-10
910	1.13816e-10
911	1.1108e-10
912	1.0841e-10
913	1.05804e-10
914	1.0326e-10
915	1.00778e-10
916	9.83556e-11
917	9.59912e-11
918	9.36838e-11
919	9.14317e-11
920	8.92339e-11
921	8.70888e-11
922	8.49953e-11
923	8.29522e-11
924	8.09581e-11
925	7.9012e-11
926	7.71127e-11
927	7.5259e-11
928	7.34499e-11
929	7.16843e-11
930	6.99611e-11
931	6.82793e-11
932	6.6638e-11
933	6.50361e-11
934	6.34727e-11
935	6.19469e-11
936	6.04578e-11
937	5.90045e-11
938	5.75861e-11
939	5.62018e-11
940	5.48508e-11
941	5.35323e-11
942	5.22455e-11
943	5.09896e-11
944	4.97638e-11
945	4.85676e-11
946	4.74001e-11
947	4.62607e-11
948	4.51486e-11
949	4.40633e-11
950	4.30041e-11
951	4.19704e-11
952	4.09614e-11
953	3.99768e-11
954	3.90158e-11
955	3.80779e-11
956	3.71626e-11
957	3.62693e-11
958	3.53974e-11
959	3.45465e-11
960	3.37161e-11
961	3.29056e-11
962	3.21146e-11
963	3.13426e-11
964	3.05892e-11
965	2.98538e-11
966	2.91362e-11
967	2.84358e-11
968	2.77522e-11
969	2.70851e-11
970	2.6434e-11
971	2.57986e-11
972	2.51784e-11
973	2.45732e-11
974	2.39825e-11
975	2.3406e-11
976	2.28433e-11
977	2.22942e-11
978	2.17583e-11
979	2.12353e-11
980	2.07248e-11
981	2.02266e-11
982	1.97404e-11
983	1.92659e-11
984	1.88027e-11
985	1.83507e-11
986	1.79096e-11
987	1.74791e-11
988	1.70589e-11
989	1.66489e-11
990	1.62486e-11
991	1.5858e-11
992	1.54768e-11
993	1.51048e-11
994	1.47417e-11
995	1.43873e-11
996	1.40415e-11
997	1.37039e-11
998	1.33745e-11
999	1.3053e-11
1000	1.27392e-11
