# Supplementary material for: Hot-carrier trapping preserves high quantum yields but limits optical gain in InP-based quantum dots
Source: Nat Commun. 2025 Jul 7;16:6249. doi: 10.1038/s41467-025-61511-9 (PMC12234661; doi:10.1038/s41467-025-61511-9)
Supplement: Supplementary file 3 — Source Data [file 41467_2025_61511_MOESM3_ESM.zip › SupplementaryFigure13c.xlsx]

## Sheet: Decay curve
7	145.871
17	106.769
27	78.6599
37	60.1837
47	45.1769
57	35.5306
67	26.6531
77	20.8299
87	16.0136
97	11.8844
107	8.97959
117	7.05442
127	5.51701
137	4.32653
147	3.01361
157	2.92517
167	2
177	1.70748
187	1.29932
197	0.952381
207	0.857143
217	0.70068
227	0.52381
237	0.462585
247	0.517007
257	0.251701
267	0.353741
277	0.333333
287	0.285714
297	0.265306
307	0.217687
317	0.129252
327	0.163265
337	0.176871
347	0.258503
357	0.176871
367	0.163265
377	0.204082
387	0.170068
397	0.142857
407	0.142857
417	0.251701
427	0.204082
437	0.163265
447	0.163265
457	0.115646
467	0.129252
477	0.115646
487	0.176871
497	0.183673
507	0.156463
517	0.156463
527	0.170068
537	0.163265
547	0.190476
557	0.108844
567	0.108844
577	0.136054
587	0.102041
597	0.095238
607	0.136054
617	0.142857
627	0.204082
637	0.136054
647	0.163265
657	0.095238
667	0.115646
677	0.081633
687	0.142857
697	0.156463
707	0.122449
717	0.122449
727	0.163265
737	0.156463
747	0.142857
757	0.129252
767	0.190476
777	0.115646
787	0.115646
797	0.170068
807	0.176871
817	0.122449
827	0.163265
837	0.142857
847	0.108844
857	0.14966
867	0.122449
877	0.190476
887	0.088435
897	0.108844
907	0.108844
917	0.136054
927	0.129252
937	0.108844
