# Supplementary material for: Hot-carrier trapping preserves high quantum yields but limits optical gain in InP-based quantum dots
Source: Nat Commun. 2025 Jul 7;16:6249. doi: 10.1038/s41467-025-61511-9 (PMC12234661; doi:10.1038/s41467-025-61511-9)
Supplement: Supplementary file 3 — Source Data [file 41467_2025_61511_MOESM3_ESM.zip › SupplementaryFigure15_QD2.xlsx]

## Sheet: Decay curve short
1.5	1
4	0.930791
6.5	0.866525
9	0.812147
11.5	0.70904
14	0.711864
16.5	0.67726
19	0.625706
21.5	0.569915
24	0.54661
26.5	0.513418
29	0.508475
31.5	0.468927
34	0.432203
36.5	0.399718
39	0.394774
41.5	0.388418
44	0.351695
46.5	0.340396
49	0.332627
51.5	0.288136
54	0.280367
56.5	0.259181
59	0.25
61.5	0.274011
64	0.246469
66.5	0.230226
69	0.208333
71.5	0.189972
74	0.199153
76.5	0.157486
79	0.180085
81.5	0.158192
84	0.156073
86.5	0.139124
89	0.126412
91.5	0.133475
94	0.131356
96.5	0.115113
99	0.106638
101.5	0.0960452
104	0.0974576
106.5	0.09887
109	0.085452
111.5	0.0727401
114	0.0925141
116.5	0.0762712
119	0.0670904
121.5	0.0706215
124	0.0579096
126.5	0.0586158
129	0.0628531
131.5	0.0564972
134	0.0614407
136.5	0.0501412
139	0.039548
141.5	0.0550847
144	0.0367232
146.5	0.0487288
149	0.036017
151.5	0.0416667
154	0.0317797
156.5	0.0310735
159	0.0338983
161.5	0.0374294
164	0.0310735
166.5	0.02613
169	0.0310735
171.5	0.0162429
174	0.0162429
176.5	0.0289548
179	0.0183616
181.5	0.0169491
184	0.0155367
186.5	0.0155367
189	0.0183616
191.5	0.0190678
194	0.0225989
196.5	0.019774
199	0.009887

## Sheet: Total emission short
2.1988	0.0200239
2.19715	0.0143927
2.19551	-0.0132169
2.19387	0.0325075
2.19223	-0.00277656
2.1906	0.0462066
2.18896	0.0205866
2.18733	0.0128951
2.1857	0.0068794
2.18408	-0.0428435
2.18246	-0.0214841
2.18084	-0.0155618
2.17922	0.0341922
2.1776	0.0212791
2.17599	0.020503
2.17438	-0.00354201
2.17277	-0.0103235
2.17116	0.0312317
2.16956	-0.0269392
2.16796	-0.0200046
2.16636	0.0348159
2.16477	-0.0114481
2.16317	-0.0060184
2.16158	0.0353435
2.15999	-0.00555108
2.15841	0.0360394
2.15682	0.0495825
2.15524	0.025111
2.15366	-0.00129
2.15208	-0.00033391
2.15051	-0.0129159
2.14894	-0.0231314
2.14737	0.0250752
2.1458	0.00463076
2.14423	0.0290935
2.14267	0.0148009
2.14111	0.0103676
2.13955	0.0207587
2.138	0.0576364
2.13644	0.0154984
2.13489	-0.0353043
2.13334	0.0310634
2.1318	0.00659998
2.13025	0.0664307
2.12871	0.0426778
2.12717	0.0791556
2.12563	0.0789635
2.1241	0.0356268
2.12257	-0.00500435
2.12104	0.00532171
2.11951	0.0321982
2.11798	0.0468911
2.11646	0.0385481
2.11494	0.0850321
2.11342	0.0834695
2.1119	0.0479528
2.11038	0.0297415
2.10887	0.0180335
2.10736	0.0138642
2.10585	0.0165936
2.10435	0.0571149
2.10284	0.0601007
2.10134	0.113368
2.09984	0.0505794
2.09834	0.0338518
2.09685	0.0139487
2.09536	0.0464738
2.09387	0.0852125
2.09238	0.131856
2.09089	0.100154
2.08941	0.0961773
2.08792	0.104691
2.08644	0.124302
2.08497	0.0959882
2.08349	0.130754
2.08202	0.10554
2.08055	0.15538
2.07908	0.141588
2.07761	0.0744081
2.07615	0.0786398
2.07468	0.111094
2.07322	0.120361
2.07176	0.143045
2.07031	0.201854
2.06885	0.16991
2.0674	0.177293
2.06595	0.181707
2.0645	0.176222
2.06306	0.181541
2.06161	0.191317
2.06017	0.159278
2.05873	0.187185
2.05729	0.188397
2.05586	0.200703
2.05442	0.300023
2.05299	0.315505
2.05156	0.32733
2.05014	0.312738
2.04871	0.335957
2.04729	0.410621
2.04587	0.436254
2.04445	0.469685
2.04303	0.520394
2.04161	0.497237
2.0402	0.527345
2.03879	0.550042
2.03738	0.579905
2.03597	0.624915
2.03457	0.61774
2.03316	0.730651
2.03176	0.869435
2.03036	0.739711
2.02897	0.7714
2.02757	0.849313
2.02618	0.85545
2.02479	0.867621
2.0234	1
2.02201	0.937518
2.02062	0.949884
2.01924	0.906496
2.01786	0.880278
2.01648	0.848647
2.0151	0.959188
2.01373	0.941341
2.01235	0.967869
2.01098	0.963211
2.00961	0.891796
2.00824	0.928995
2.00687	0.933963
2.00551	0.905372
2.00415	0.825475
2.00279	0.836963
2.00143	0.794923
2.00007	0.892741
1.99872	0.813542
1.99736	0.741683
1.99601	0.661851
1.99466	0.738817
1.99332	0.76337
1.99197	0.703652
1.99063	0.727342
1.98929	0.596493
1.98795	0.567154
1.98661	0.560316
1.98527	0.614574
1.98394	0.562827
1.98261	0.54495
1.98127	0.510945
1.97995	0.46607
1.97862	0.507821
1.97729	0.436378
1.97597	0.434368
1.97465	0.453637
1.97333	0.402675
1.97201	0.425742
1.9707	0.377674
1.96938	0.330545
1.96807	0.399753
1.96676	0.345544
1.96545	0.307743
1.96414	0.300156
1.96284	0.327163
1.96153	0.241777
1.96023	0.314476
1.95893	0.296622
1.95763	0.235319
1.95634	0.304011
1.95504	0.226603
1.95375	0.195166
1.95246	0.242521
1.95117	0.232082
1.94988	0.230241
1.9486	0.145367
1.94731	0.159089
1.94603	0.194194
1.94475	0.167498
1.94347	0.108011
1.94219	0.106515
1.94092	0.115568
1.93964	0.116938
1.93837	0.0746165
1.9371	0.0979218
1.93583	0.131102
1.93457	0.112224
1.9333	0.135447
1.93204	0.142798
1.93078	0.0942182
1.92952	0.0827552
1.92826	0.134708
1.927	0.0840966
1.92575	0.0615848
1.92449	0.103872
1.92324	0.0282075
1.92199	0.0383159
1.92074	0.0634932
1.9195	0.0707954
1.91825	0.052184
1.91701	0.0822548
1.91577	0.0725915
1.91453	0.0182033
1.91329	0.116364
1.91205	0.0878555
1.91082	0.0692544
1.90958	0.00308408
1.90835	-0.0185869
1.90712	0.0537429
1.90589	0.0531511
1.90466	0.0520094
1.90344	0.0205033
1.90222	0.07041
1.90099	0.0198211

## Sheet: Decay curve intermediate
1.5	0.94081
4	0.852136
6.5	0.810734
9	0.763153
11.5	0.70414
14	0.684366
16.5	0.635858
19	0.614539
21.5	0.580862
24	0.545021
26.5	0.510417
29	0.487244
31.5	0.477666
34	0.434719
36.5	0.438427
39	0.417417
41.5	0.385593
44	0.373852
46.5	0.367673
49	0.330288
51.5	0.319474
54	0.302172
56.5	0.279617
59	0.280853
61.5	0.259843
64	0.263859
66.5	0.262006
69	0.227092
71.5	0.217823
74	0.195268
76.5	0.197122
79	0.192179
81.5	0.187853
84	0.181674
86.5	0.163445
89	0.159428
91.5	0.159119
94	0.147996
96.5	0.121734
99	0.123897
101.5	0.129458
104	0.117099
106.5	0.111847
109	0.11988
111.5	0.0945445
114	0.103196
116.5	0.0982521
119	0.0883651
121.5	0.0769333
124	0.079714
126.5	0.0760063
129	0.0769333
131.5	0.0670462
134	0.0769333
136.5	0.0710628
139	0.059631
141.5	0.0608669
144	0.0488171
146.5	0.0478902
149	0.0617938
151.5	0.0515978
154	0.0491261
156.5	0.0469633
159	0.0423287
161.5	0.0361494
164	0.0432556
166.5	0.0426377
169	0.0376942
171.5	0.0312059
174	0.0352225
176.5	0.029661
179	0.0265713
181.5	0.0253354
184	0.0312059
186.5	0.0271893
189	0.0312059
191.5	0.0237906
194	0.0231727
196.5	0.0219368
199	0.019774

## Sheet: Total emission intermediate
2.1988	0.00945842
2.19715	0.0153287
2.19551	-0.00908141
2.19387	-0.00202806
2.19223	0.000496584
2.1906	-0.0100271
2.18896	-0.00871642
2.18733	-0.0133001
2.1857	0.00992444
2.18408	-0.00556581
2.18246	0.00428168
2.18084	0.00164366
2.17922	0.0178168
2.1776	0.00505244
2.17599	-0.0130782
2.17438	-0.0171324
2.17277	0.0143774
2.17116	0.0040678
2.16956	0.00967744
2.16796	0.0106713
2.16636	0.00528675
2.16477	0.00220886
2.16317	0.00436321
2.16158	-0.00620484
2.15999	-0.00126341
2.15841	-0.00920397
2.15682	-0.0281753
2.15524	-0.0136702
2.15366	0.00954958
2.15208	0.0285501
2.15051	0.00458161
2.14894	0.00525783
2.14737	-0.00255458
2.1458	-0.0174317
2.14423	0.0284419
2.14267	0.0134845
2.14111	0.00887779
2.13955	0.0261792
2.138	0.0216995
2.13644	0.025016
2.13489	0.0173534
2.13334	0.0168025
2.1318	0.027969
2.13025	0.0210689
2.12871	0.00124026
2.12717	0.0258128
2.12563	0.0249685
2.1241	0.0480616
2.12257	0.0310487
2.12104	0.0299994
2.11951	0.00598425
2.11798	0.0310671
2.11646	0.0294072
2.11494	0.0473573
2.11342	0.0741133
2.1119	0.045922
2.11038	0.0496011
2.10887	0.0500023
2.10736	0.0573999
2.10585	0.0363316
2.10435	0.0538158
2.10284	0.0373298
2.10134	0.0542193
2.09984	0.0396353
2.09834	0.0468139
2.09685	0.0534068
2.09536	0.0517182
2.09387	0.0740216
2.09238	0.0588897
2.09089	0.0533426
2.08941	0.0711513
2.08792	0.0769323
2.08644	0.0695076
2.08497	0.0688535
2.08349	0.13205
2.08202	0.0932104
2.08055	0.11143
2.07908	0.0695747
2.07761	0.0765656
2.07615	0.104939
2.07468	0.11012
2.07322	0.121718
2.07176	0.137005
2.07031	0.147462
2.06885	0.162773
2.0674	0.166561
2.06595	0.143268
2.0645	0.155489
2.06306	0.191134
2.06161	0.17104
2.06017	0.205386
2.05873	0.195052
2.05729	0.191809
2.05586	0.22396
2.05442	0.250278
2.05299	0.249989
2.05156	0.296417
2.05014	0.311928
2.04871	0.306745
2.04729	0.34253
2.04587	0.364886
2.04445	0.392389
2.04303	0.402774
2.04161	0.443505
2.0402	0.472978
2.03879	0.519525
2.03738	0.579953
2.03597	0.599239
2.03457	0.63361
2.03316	0.596918
2.03176	0.67127
2.03036	0.665793
2.02897	0.670522
2.02757	0.696093
2.02618	0.734148
2.02479	0.822376
2.0234	0.846943
2.02201	0.834163
2.02062	0.870204
2.01924	0.928742
2.01786	0.980783
2.01648	1
2.0151	0.984003
2.01373	0.94396
2.01235	0.985232
2.01098	0.993608
2.00961	0.996393
2.00824	0.988084
2.00687	0.979205
2.00551	0.962796
2.00415	0.965413
2.00279	0.909951
2.00143	0.89638
2.00007	0.92869
1.99872	0.911406
1.99736	0.933772
1.99601	0.923443
1.99466	0.863178
1.99332	0.810474
1.99197	0.801764
1.99063	0.77492
1.98929	0.733349
1.98795	0.739459
1.98661	0.713538
1.98527	0.681726
1.98394	0.663309
1.98261	0.6403
1.98127	0.662215
1.97995	0.622598
1.97862	0.628159
1.97729	0.578348
1.97597	0.597059
1.97465	0.570288
1.97333	0.518669
1.97201	0.51213
1.9707	0.461807
1.96938	0.519808
1.96807	0.466764
1.96676	0.408252
1.96545	0.421286
1.96414	0.407082
1.96284	0.399727
1.96153	0.386947
1.96023	0.366022
1.95893	0.296683
1.95763	0.308666
1.95634	0.335621
1.95504	0.254754
1.95375	0.27156
1.95246	0.280517
1.95117	0.241846
1.94988	0.214365
1.9486	0.21538
1.94731	0.208143
1.94603	0.221327
1.94475	0.199648
1.94347	0.173249
1.94219	0.177197
1.94092	0.141854
1.93964	0.158971
1.93837	0.154123
1.9371	0.142899
1.93583	0.144387
1.93457	0.14212
1.9333	0.142609
1.93204	0.111283
1.93078	0.147875
1.92952	0.152412
1.92826	0.122696
1.927	0.11483
1.92575	0.144561
1.92449	0.0821212
1.92324	0.0763052
1.92199	0.100814
1.92074	0.0455804
1.9195	0.079457
1.91825	0.0879014
1.91701	0.0963036
1.91577	0.100501
1.91453	0.0737493
1.91329	0.0119461
1.91205	0.0591394
1.91082	0.0730074
1.90958	0.0434912
1.90835	0.0943969
1.90712	0.0705472
1.90589	0.0256326
1.90466	0.0518307
1.90344	0.0196958
1.90222	0.0168123
1.90099	0.0342954

## Sheet: Trap emission intermediate
2.1988	-0.00368195
2.19715	0.00588367
2.19551	-0.000408019
2.19387	-0.0233606
2.19223	0.00231866
2.1906	-0.0403495
2.18896	-0.0222261
2.18733	-0.0217623
2.1857	0.00540994
2.18408	0.0225496
2.18246	0.0183803
2.18084	0.0118558
2.17922	-0.00462133
2.1776	-0.00891165
2.17599	-0.0265329
2.17438	-0.014808
2.17277	0.021152
2.17116	-0.0164276
2.16956	0.0273559
2.16796	0.023799
2.16636	-0.0175607
2.16477	0.00972151
2.16317	0.0083127
2.16158	-0.0293985
2.15999	0.0023794
2.15841	-0.0328543
2.15682	-0.0607131
2.15524	-0.030149
2.15366	0.0103961
2.15208	0.0287693
2.15051	0.0130575
2.14894	0.0204375
2.14737	-0.0190098
2.1458	-0.0204706
2.14423	0.00934968
2.14267	0.00377163
2.14111	0.00207419
2.13955	0.0125566
2.138	-0.0161236
2.13644	0.0148454
2.13489	0.0405213
2.13334	-0.00358239
2.1318	0.0236379
2.13025	-0.0225253
2.12871	-0.0267664
2.12717	-0.0261318
2.12563	-0.0268501
2.1241	0.0246821
2.12257	0.0343327
2.12104	0.0265072
2.11951	-0.0151454
2.11798	0.00029555
2.11646	0.00411058
2.11494	-0.00844379
2.11342	0.0193378
2.1119	0.0144537
2.11038	0.0300837
2.10887	0.038168
2.10736	0.0483017
2.10585	0.0254424
2.10435	0.016335
2.10284	-0.00211032
2.10134	-0.0201767
2.09984	0.00644335
2.09834	0.0245991
2.09685	0.0442532
2.09536	0.0212205
2.09387	0.0181021
2.09238	-0.0276389
2.09089	-0.0123822
2.08941	0.00803638
2.08792	0.00823071
2.08644	-0.0120634
2.08497	0.00586275
2.08349	0.0462448
2.08202	0.0239514
2.08055	0.00946374
2.07908	-0.0233401
2.07761	0.0277364
2.07615	0.0533325
2.07468	0.0372163
2.07322	0.0427333
2.07176	0.0431338
2.07031	0.0149984
2.06885	0.0512719
2.0674	0.0502149
2.06595	0.0240251
2.0645	0.0398458
2.06306	0.072001
2.06161	0.045491
2.06017	0.100862
2.05873	0.0722153
2.05729	0.0681766
2.05586	0.0922518
2.05442	0.053393
2.05299	0.0429433
2.05156	0.0816118
2.05014	0.106698
2.04871	0.086278
2.04729	0.0730667
2.04587	0.0786014
2.04445	0.0841649
2.04303	0.0612735
2.04161	0.117201
2.0402	0.126916
2.03879	0.158568
2.03738	0.199399
2.03597	0.189149
2.03457	0.228228
2.03316	0.11744
2.03176	0.100717
2.03036	0.180368
2.02897	0.164303
2.02757	0.138744
2.02618	0.172772
2.02479	0.253013
2.0234	0.190708
2.02201	0.21893
2.02062	0.246857
2.01924	0.333868
2.01786	0.403114
2.01648	0.443088
2.0151	0.35455
2.01373	0.32622
2.01235	0.350082
2.01098	0.361515
2.00961	0.411165
2.00824	0.378445
2.00687	0.366306
2.00551	0.368659
2.00415	0.423708
2.00279	0.360706
2.00143	0.374724
2.00007	0.342842
1.99872	0.377532
1.99736	0.447053
1.99601	0.489113
1.99466	0.378341
1.99332	0.309523
1.99197	0.340003
1.99063	0.297612
1.98929	0.341909
1.98795	0.367273
1.98661	0.345839
1.98527	0.278421
1.98394	0.293962
1.98261	0.282685
1.98127	0.326915
1.97995	0.316746
1.97862	0.294909
1.97729	0.291981
1.97597	0.312011
1.97465	0.272596
1.97333	0.25442
1.97201	0.232743
1.9707	0.213964
1.96938	0.302893
1.96807	0.204432
1.96676	0.181494
1.96545	0.219335
1.96414	0.210109
1.96284	0.185031
1.96153	0.228284
1.96023	0.159652
1.95893	0.10203
1.95763	0.154242
1.95634	0.136118
1.95504	0.106049
1.95375	0.143485
1.95246	0.121366
1.95117	0.0895464
1.94988	0.063273
1.9486	0.119985
1.94731	0.103743
1.94603	0.0938895
1.94475	0.0897299
1.94347	0.102368
1.94219	0.107298
1.94092	0.066015
1.93964	0.082232
1.93837	0.105157
1.9371	0.0786394
1.93583	0.058353
1.93457	0.0684746
1.9333	0.0537237
1.93204	0.0175744
1.93078	0.0860454
1.92952	0.098105
1.92826	0.0342954
1.927	0.0596433
1.92575	0.104147
1.92449	0.013957
1.92324	0.0577944
1.92199	0.0756695
1.92074	0.00391399
1.9195	0.0329985
1.91825	0.0536564
1.91701	0.0423251
1.91577	0.052864
1.91453	0.0618036
1.91329	-0.0644161
1.91205	0.00148555
1.91082	0.0275602
1.90958	0.0414674
1.90835	0.106594
1.90712	0.0352792
1.90589	-0.00924703
1.90466	0.0177003
1.90344	0.00624083
1.90222	-0.0293932
1.90099	0.0212881

## Sheet: Decay curve long
1.5	0.910327
4	0.814845
6.5	0.773853
9	0.73586
11.5	0.668373
14	0.646377
16.5	0.62938
19	0.592387
21.5	0.544396
24	0.544396
26.5	0.515402
29	0.495906
31.5	0.477409
34	0.413421
36.5	0.430918
39	0.414921
41.5	0.395925
44	0.392425
46.5	0.383927
49	0.351433
51.5	0.350933
54	0.322938
56.5	0.307941
59	0.282446
61.5	0.284446
64	0.268449
66.5	0.238455
69	0.242954
71.5	0.228456
74	0.196463
76.5	0.195963
79	0.213459
81.5	0.201462
84	0.175467
86.5	0.174967
89	0.164969
91.5	0.15847
94	0.148472
96.5	0.149971
99	0.143973
101.5	0.140473
104	0.123976
106.5	0.129475
109	0.121477
111.5	0.121477
114	0.117478
116.5	0.0979813
119	0.0869834
121.5	0.089483
124	0.0949819
126.5	0.0859836
129	0.094482
131.5	0.0819844
134	0.0669872
136.5	0.0774852
139	0.0749857
141.5	0.0709865
144	0.0754856
146.5	0.0534898
149	0.0644877
151.5	0.0584889
154	0.0504904
156.5	0.0544896
159	0.0614883
161.5	0.0434917
164	0.0564892
166.5	0.0479909
169	0.0399924
171.5	0.047491
174	0.0299943
176.5	0.0334936
179	0.0364931
181.5	0.0429918
184	0.0289945
186.5	0.0294944
189	0.036993
191.5	0.0294944
194	0.0249953
196.5	0.0309941
199	0.0274948

## Sheet: Total emission long
2.1988	0.022831
2.19715	0.00225714
2.19551	-0.0200374
2.19387	0.001651
2.19223	-0.0204573
2.1906	-0.006487
2.18896	0.00257787
2.18733	-0.0183119
2.1857	0.0257693
2.18408	-0.00108417
2.18246	-0.0375167
2.18084	-0.0078831
2.17922	0.00246742
2.1776	0.0276659
2.17599	0.0348613
2.17438	-0.00758006
2.17277	-0.0113947
2.17116	0.00898317
2.16956	0.0154726
2.16796	-0.00309523
2.16636	0.017605
2.16477	0.0268045
2.16317	0.0238894
2.16158	0.0107992
2.15999	0.0264999
2.15841	0.024277
2.15682	0.0148488
2.15524	-0.00529939
2.15366	-0.021005
2.15208	0.00428809
2.15051	0.0350448
2.14894	0.0362344
2.14737	0.0402012
2.1458	-0.00384785
2.14423	0.0252348
2.14267	0.0154542
2.14111	0.00373661
2.13955	0.013498
2.138	0.0242547
2.13644	-0.00444188
2.13489	0.0107152
2.13334	0.0616296
2.1318	0.0395462
2.13025	0.0138952
2.12871	0.00809682
2.12717	0.0299498
2.12563	0.0269259
2.1241	0.0554358
2.12257	0.0680769
2.12104	0.0285044
2.11951	0.0333322
2.11798	0.0359509
2.11646	0.0509029
2.11494	0.0546261
2.11342	0.0580647
2.1119	0.023404
2.11038	0.0143882
2.10887	0.0355063
2.10736	0.0415194
2.10585	0.0656421
2.10435	0.0357322
2.10284	0.0445782
2.10134	0.0901096
2.09984	0.0336526
2.09834	0.0465485
2.09685	0.0496399
2.09536	0.0650154
2.09387	0.0607607
2.09238	0.0882051
2.09089	0.102667
2.08941	0.0616674
2.08792	0.0928104
2.08644	0.0844355
2.08497	0.0660178
2.08349	0.094308
2.08202	0.0857458
2.08055	0.110058
2.07908	0.106563
2.07761	0.122931
2.07615	0.0920998
2.07468	0.119703
2.07322	0.122217
2.07176	0.0854453
2.07031	0.132773
2.06885	0.187662
2.0674	0.141824
2.06595	0.192228
2.0645	0.154608
2.06306	0.179048
2.06161	0.176246
2.06017	0.218004
2.05873	0.199712
2.05729	0.220727
2.05586	0.220369
2.05442	0.220543
2.05299	0.229264
2.05156	0.279554
2.05014	0.222361
2.04871	0.338374
2.04729	0.32704
2.04587	0.310233
2.04445	0.347412
2.04303	0.353436
2.04161	0.372609
2.0402	0.426679
2.03879	0.419709
2.03738	0.442471
2.03597	0.494749
2.03457	0.52231
2.03316	0.527555
2.03176	0.583193
2.03036	0.572264
2.02897	0.638715
2.02757	0.682101
2.02618	0.707549
2.02479	0.678805
2.0234	0.757684
2.02201	0.794539
2.02062	0.848217
2.01924	0.89392
2.01786	0.936996
2.01648	0.876022
2.0151	0.88935
2.01373	0.927996
2.01235	0.922821
2.01098	0.910954
2.00961	0.942023
2.00824	0.912255
2.00687	0.9527
2.00551	0.946269
2.00415	0.896096
2.00279	0.959517
2.00143	1
2.00007	0.936331
1.99872	0.912042
1.99736	0.926376
1.99601	0.918576
1.99466	0.889995
1.99332	0.874165
1.99197	0.844137
1.99063	0.813836
1.98929	0.810238
1.98795	0.781565
1.98661	0.790779
1.98527	0.782259
1.98394	0.815654
1.98261	0.748393
1.98127	0.664749
1.97995	0.673425
1.97862	0.652232
1.97729	0.685353
1.97597	0.647999
1.97465	0.622314
1.97333	0.55808
1.97201	0.573442
1.9707	0.527228
1.96938	0.586944
1.96807	0.548368
1.96676	0.504848
1.96545	0.513172
1.96414	0.505692
1.96284	0.471336
1.96153	0.482577
1.96023	0.422759
1.95893	0.421437
1.95763	0.392252
1.95634	0.352667
1.95504	0.376246
1.95375	0.391261
1.95246	0.36311
1.95117	0.35828
1.94988	0.320978
1.9486	0.284419
1.94731	0.311883
1.94603	0.294686
1.94475	0.259262
1.94347	0.242919
1.94219	0.257852
1.94092	0.225682
1.93964	0.224378
1.93837	0.241271
1.9371	0.205164
1.93583	0.234147
1.93457	0.229426
1.9333	0.145419
1.93204	0.144122
1.93078	0.171912
1.92952	0.150356
1.92826	0.192241
1.927	0.150845
1.92575	0.121161
1.92449	0.124566
1.92324	0.128438
1.92199	0.105939
1.92074	0.110025
1.9195	0.116699
1.91825	0.0831296
1.91701	0.0628331
1.91577	0.0444825
1.91453	0.0626009
1.91329	0.11512
1.91205	0.134868
1.91082	0.0816585
1.90958	0.137913
1.90835	0.0883395
1.90712	0.0617574
1.90589	0.0928002
1.90466	0.0726364
1.90344	0.0754742
1.90222	0.0533114
1.90099	0.0370518

## Sheet: Trap emission long
2.1988	0.0132105
2.19715	-0.00465786
2.19551	-0.0136873
2.19387	-0.0139672
2.19223	-0.0191233
2.1906	-0.028687
2.18896	-0.00731298
2.18733	-0.0245074
2.1857	0.0224641
2.18408	0.0195
2.18246	-0.0271946
2.18084	-0.000406453
2.17922	-0.0139602
2.1776	0.0174424
2.17599	0.0250106
2.17438	-0.0058783
2.17277	-0.00643474
2.17116	-0.00602212
2.16956	0.0284155
2.16796	0.006516
2.16636	0.000877667
2.16477	0.0323047
2.16317	0.026781
2.16158	-0.00618162
2.15999	0.0291669
2.15841	0.00696185
2.15682	-0.00897315
2.15524	-0.017364
2.15366	-0.0203852
2.15208	0.00444851
2.15051	0.0412503
2.14894	0.0473479
2.14737	0.0281538
2.1458	-0.0060727
2.14423	0.0112568
2.14267	0.00834314
2.14111	-0.00124451
2.13955	0.00352452
2.138	-0.00343667
2.13644	-0.0118881
2.13489	0.0276771
2.13334	0.0467052
2.1318	0.0363752
2.13025	-0.0180214
2.12871	-0.0124078
2.12717	-0.0080805
2.12563	-0.0110121
2.1241	0.0383189
2.12257	0.0704812
2.12104	0.0259476
2.11951	0.0178626
2.11798	0.0134221
2.11646	0.0323825
2.11494	0.0137724
2.11342	0.0179617
2.1119	0.000365078
2.11038	9.8946e-05
2.10887	0.0268421
2.10736	0.0348583
2.10585	0.0576697
2.10435	0.00829137
2.10284	0.0157028
2.10134	0.035642
2.09984	0.00935174
2.09834	0.0302844
2.09685	0.0429382
2.09536	0.0426871
2.09387	0.0198204
2.09238	0.0248548
2.09089	0.054548
2.08941	0.015459
2.08792	0.0425118
2.08644	0.0247148
2.08497	0.0199003
2.08349	0.0314874
2.08202	0.0350392
2.08055	0.0354054
2.07908	0.038537
2.07761	0.0871816
2.07615	0.0543174
2.07468	0.0663277
2.07322	0.06439
2.07176	0.0167192
2.07031	0.0357925
2.06885	0.106029
2.0674	0.0566434
2.06595	0.104927
2.0645	0.0699419
2.06306	0.0918267
2.06161	0.0843282
2.06017	0.141479
2.05873	0.109779
2.05729	0.130212
2.05586	0.123941
2.05442	0.0763967
2.05299	0.0776794
2.05156	0.122288
2.05014	0.0721054
2.04871	0.176964
2.04729	0.129757
2.04587	0.100635
2.04445	0.121751
2.04303	0.103412
2.04161	0.133711
2.0402	0.173316
2.03879	0.155441
2.03738	0.163856
2.03597	0.194508
2.03457	0.225517
2.03316	0.176514
2.03176	0.165473
2.03036	0.21687
2.02897	0.268096
2.02757	0.274048
2.02618	0.296548
2.02479	0.261956
2.0234	0.277234
2.02201	0.344108
2.02062	0.391845
2.01924	0.458394
2.01786	0.514067
2.01648	0.468289
2.0151	0.428508
2.01373	0.475728
2.01235	0.457808
2.01098	0.448179
2.00961	0.51356
2.00824	0.465919
2.00687	0.503978
2.00551	0.511283
2.00415	0.499497
2.00279	0.557398
2.00143	0.618079
2.00007	0.507413
1.99872	0.521176
1.99736	0.570034
1.99601	0.60059
1.99466	0.53503
1.99332	0.507404
1.99197	0.506067
1.99063	0.464384
1.98929	0.523653
1.98795	0.509076
1.98661	0.521575
1.98527	0.486987
1.98394	0.545244
1.98261	0.486571
1.98127	0.419266
1.97995	0.449501
1.97862	0.40825
1.97729	0.475695
1.97597	0.439307
1.97465	0.404364
1.97333	0.364614
1.97201	0.368894
1.9707	0.345774
1.96938	0.428134
1.96807	0.356306
1.96676	0.338831
1.96545	0.365317
1.96414	0.361482
1.96284	0.31415
1.96153	0.366415
1.96023	0.271669
1.95893	0.278925
1.95763	0.279193
1.95634	0.206605
1.95504	0.267374
1.95375	0.297493
1.95246	0.246591
1.95117	0.246777
1.94988	0.210359
1.9486	0.214577
1.94731	0.235449
1.94603	0.201385
1.94475	0.178787
1.94347	0.191025
1.94219	0.206677
1.94092	0.170157
1.93964	0.168196
1.93837	0.205421
1.9371	0.158117
1.93583	0.171159
1.93457	0.175508
1.9333	0.0803439
1.93204	0.0755144
1.93078	0.126645
1.92952	0.110596
1.92826	0.12752
1.927	0.110441
1.92575	0.0915723
1.92449	0.0746612
1.92324	0.114886
1.92199	0.0875304
1.92074	0.0795197
1.9195	0.0826856
1.91825	0.0580578
1.91701	0.0233137
1.91577	0.00960591
1.91453	0.0538551
1.91329	0.059213
1.91205	0.0926583
1.91082	0.0483852
1.90958	0.136432
1.90835	0.0972696
1.90712	0.0359366
1.90589	0.0672638
1.90466	0.0476485
1.90344	0.0656233
1.90222	0.0194829
1.90099	0.0275287
