# Supplementary material for: Hot-carrier trapping preserves high quantum yields but limits optical gain in InP-based quantum dots
Source: Nat Commun. 2025 Jul 7;16:6249. doi: 10.1038/s41467-025-61511-9 (PMC12234661; doi:10.1038/s41467-025-61511-9)
Supplement: Supplementary file 3 — Source Data [file 41467_2025_61511_MOESM3_ESM.zip › SupplementaryFigure15_QD3.xlsx]

## Sheet: Decay curve short
1.5	1
4	0.740741
6.5	0.592593
9	0.57672
11.5	0.507937
14	0.47619
16.5	0.354497
19	0.433862
21.5	0.365079
24	0.380952
26.5	0.31746
29	0.338624
31.5	0.328042
34	0.291005
36.5	0.253968
39	0.291005
41.5	0.259259
44	0.243386
46.5	0.222222
49	0.195767
51.5	0.222222
54	0.153439
56.5	0.169312
59	0.111111
61.5	0.148148
64	0.132275
66.5	0.153439
69	0.174603
71.5	0.164021
74	0.116402
76.5	0.142857
79	0.111111
81.5	0.05291
84	0.0952381
86.5	0.0846561
89	0.063492
91.5	0.111111
94	0.05291
96.5	0.042328
99	0.058201
101.5	0.0740741
104	0.058201
106.5	0.05291
109	0.068783
111.5	0.015873
114	0.063492
116.5	0.037037
119	0.05291
121.5	0.0740741
124	0.021164
126.5	0.063492
129	0.021164
131.5	0.015873
134	0.031746
136.5	0.010582
139	0.026455
141.5	0.031746
144	0.047619
146.5	0.042328
149	0.021164
151.5	0.031746
154	0.026455
156.5	0.05291
159	0.015873
161.5	0.005291
164	0.026455
166.5	0.005291
169	0.031746
171.5	0.015873
174	0.010582
176.5	0.005291
179	0.031746
181.5	0.005291
184	0.005291
186.5	0.026455
189	0.005291
191.5	0.010582
194	0.015873
196.5	0.021164
199	0.005291

## Sheet: Total emission short
2.1988	-0.0639612
2.19715	-0.135825
2.19551	-0.0753565
2.19387	0.0389216
2.19223	-0.0495964
2.1906	-0.0126932
2.18896	0.0813897
2.18733	-0.00319
2.1857	-0.0842777
2.18408	0.037978
2.18246	-0.196743
2.18084	-0.00551092
2.17922	-0.027353
2.1776	0.0450546
2.17599	-0.0696135
2.17438	-0.0359731
2.17277	-0.0439165
2.17116	-0.0307401
2.16956	0.0498002
2.16796	-0.0912704
2.16636	-0.194095
2.16477	-0.0452702
2.16317	-0.00796834
2.16158	-0.0739324
2.15999	-0.152142
2.15841	-0.0594271
2.15682	0.0654241
2.15524	0.263266
2.15366	0.0330169
2.15208	0.0123268
2.15051	0.0175482
2.14894	-0.184747
2.14737	-0.12216
2.1458	-0.0294173
2.14423	0.154199
2.14267	-0.0318265
2.14111	0.169603
2.13955	-0.105153
2.138	0.0827798
2.13644	0.0506554
2.13489	-0.117258
2.13334	0.00690117
2.1318	0.166849
2.13025	-0.0449935
2.12871	-0.0831798
2.12717	-0.0909777
2.12563	-0.0931421
2.1241	0.0423309
2.12257	0.18954
2.12104	-0.0491148
2.11951	0.03012
2.11798	0.117559
2.11646	-0.0982738
2.11494	0.0543659
2.11342	0.260657
2.1119	0.101968
2.11038	0.0558644
2.10887	0.0785853
2.10736	0.00123935
2.10585	0.0573712
2.10435	0.214082
2.10284	-0.0737762
2.10134	-0.00940858
2.09984	0.103249
2.09834	0.0351363
2.09685	0.167942
2.09536	0.152112
2.09387	-0.0316413
2.09238	0.146
2.09089	0.296672
2.08941	0.235271
2.08792	0.225282
2.08644	0.441284
2.08497	0.326323
2.08349	0.327604
2.08202	0.868927
2.08055	0.266999
2.07908	0.521836
2.07761	0.532868
2.07615	0.3542
2.07468	0.957574
2.07322	0.92883
2.07176	0.616585
2.07031	0.441788
2.06885	0.685654
2.0674	0.597756
2.06595	1
2.0645	0.864322
2.06306	0.551728
2.06161	0.618873
2.06017	0.833124
2.05873	0.718144
2.05729	0.3909
2.05586	0.619634
2.05442	0.308286
2.05299	0.407175
2.05156	0.421937
2.05014	0.427618
2.04871	0.429661
2.04729	0.650602
2.04587	0.726838
2.04445	0.534864
2.04303	0.756869
2.04161	0.50983
2.0402	0.318591
2.03879	0.607001
2.03738	0.32301
2.03597	0.434046
2.03457	0.384249
2.03316	0.236632
2.03176	0.333147
2.03036	0.592351
2.02897	0.431989
2.02757	0.552792
2.02618	0.539464
2.02479	0.390828
2.0234	0.194965
2.02201	0.350481
2.02062	0.13274
2.01924	0.22905
2.01786	0.196327
2.01648	0.172942
2.0151	0.162079
2.01373	0.46567
2.01235	0.200215
2.01098	0.166591
2.00961	0.37208
2.00824	0.342399
2.00687	0.407183
2.00551	0.31901
2.00415	0.0250808
2.00279	0.454134
2.00143	0.24763
2.00007	0.225835
1.99872	0.401017
1.99736	0.236515
1.99601	-0.000918875
1.99466	-0.0668514
1.99332	0.0175464
1.99197	0.113121
1.99063	0.0902853
1.98929	0.0912818
1.98795	0.0250256
1.98661	-0.00126142
1.98527	0.183767
1.98394	-0.027428
1.98261	0.137907
1.98127	0.463192
1.97995	0.112007
1.97862	0.222708
1.97729	0.151332
1.97597	0.0823822
1.97465	0.154818
1.97333	0.0646845
1.97201	-0.00794657
1.9707	0.14823
1.96938	0.323273
1.96807	0.159641
1.96676	-0.0321784
1.96545	0.185664
1.96414	-0.163634
1.96284	-0.0959632
1.96153	0.0675345
1.96023	0.0778294
1.95893	0.0668398
1.95763	-0.00619777
1.95634	-0.080765
1.95504	-0.0953532
1.95375	0.177243
1.95246	-0.0287783
1.95117	0.0284719
1.94988	0.0468869
1.9486	-0.0248404
1.94731	-0.166848
1.94603	-0.236348
1.94475	-0.215483
1.94347	0.109915
1.94219	0.126548
1.94092	-0.227181
1.93964	-0.202797
1.93837	0.0556351
1.9371	-0.147705
1.93583	0.0964747
1.93457	0.303737
1.9333	-0.1476
1.93204	-0.0907382
1.93078	-0.18729
1.92952	-0.170832
1.92826	-0.119963
1.927	0.129937
1.92575	-0.124643
1.92449	-0.00865231
1.92324	0.0627304
1.92199	0.0194554
1.92074	-0.0945907
1.9195	0.0525636
1.91825	-0.244397
1.91701	-0.320983
1.91577	-0.117146
1.91453	-0.239782
1.91329	-0.0834824
1.91205	0.0809119
1.91082	-0.0713424
1.90958	-0.0564885
1.90835	-0.0493156
1.90712	-0.158765
1.90589	-0.136228
1.90466	-0.13688
1.90344	-0.116372
1.90222	-0.000462328
1.90099	-0.0971201

## Sheet: Decay curve intermediate
1.5	0.949477
4	0.745064
6.5	0.676829
9	0.631243
11.5	0.588269
14	0.528746
16.5	0.502904
19	0.463705
21.5	0.448606
24	0.421893
26.5	0.404472
29	0.378339
31.5	0.364692
34	0.335656
36.5	0.340302
39	0.313589
41.5	0.299361
44	0.304007
46.5	0.279036
49	0.264228
51.5	0.258711
54	0.253484
56.5	0.239837
59	0.233449
61.5	0.210221
64	0.20964
66.5	0.186121
69	0.194541
71.5	0.179152
74	0.178862
76.5	0.16115
79	0.162311
81.5	0.155052
84	0.154762
86.5	0.141405
89	0.141115
91.5	0.147213
94	0.116434
96.5	0.124564
99	0.126307
101.5	0.115854
104	0.114402
106.5	0.103659
109	0.102497
111.5	0.0926249
114	0.0836237
116.5	0.0873984
119	0.0885598
121.5	0.0792683
124	0.0711382
126.5	0.071719
129	0.0667828
131.5	0.0754936
134	0.0650407
136.5	0.0682346
139	0.0603949
141.5	0.0603949
144	0.0560395
146.5	0.0511034
149	0.0557491
151.5	0.0490709
154	0.054007
156.5	0.0389082
159	0.0455865
161.5	0.0441347
164	0.0415215
166.5	0.047619
169	0.0377468
171.5	0.0400697
174	0.0397793
176.5	0.0313589
179	0.0313589
181.5	0.0348432
184	0.0328107
186.5	0.0345529
189	0.029036
191.5	0.0357143
194	0.0287457
196.5	0.0272939
199	0.0252613

## Sheet: Total emission intermediate
2.1988	1.00741e-05
2.19715	0.0319621
2.19551	-0.000240866
2.19387	0.0100763
2.19223	0.0220692
2.1906	0.00509722
2.18896	-0.00355005
2.18733	-0.00517397
2.1857	0.0132456
2.18408	0.0344367
2.18246	0.0255069
2.18084	0.02159
2.17922	0.00884135
2.1776	0.0184581
2.17599	0.00337289
2.17438	0.0380303
2.17277	0.0388177
2.17116	0.023121
2.16956	0.000254662
2.16796	0.0215049
2.16636	0.020778
2.16477	0.0133318
2.16317	0.0232412
2.16158	-0.00173463
2.15999	0.0250846
2.15841	0.00903841
2.15682	0.00241095
2.15524	0.0137437
2.15366	0.0345388
2.15208	0.0288692
2.15051	0.0543237
2.14894	0.0316962
2.14737	0.012149
2.1458	0.022355
2.14423	0.0413302
2.14267	0.0640881
2.14111	0.0714554
2.13955	0.0793247
2.138	0.060844
2.13644	0.0731817
2.13489	0.0654298
2.13334	0.0814044
2.1318	0.088616
2.13025	0.090191
2.12871	0.0972474
2.12717	0.0988715
2.12563	0.121432
2.1241	0.0911404
2.12257	0.111054
2.12104	0.129824
2.11951	0.135224
2.11798	0.145971
2.11646	0.136115
2.11494	0.162231
2.11342	0.201463
2.1119	0.222013
2.11038	0.161443
2.10887	0.168941
2.10736	0.204686
2.10585	0.199425
2.10435	0.217087
2.10284	0.245006
2.10134	0.263745
2.09984	0.254732
2.09834	0.3082
2.09685	0.310968
2.09536	0.307029
2.09387	0.346964
2.09238	0.378095
2.09089	0.349748
2.08941	0.436608
2.08792	0.450055
2.08644	0.495793
2.08497	0.486969
2.08349	0.581048
2.08202	0.629297
2.08055	0.671542
2.07908	0.62812
2.07761	0.671534
2.07615	0.71343
2.07468	0.746711
2.07322	0.786185
2.07176	0.856125
2.07031	0.806907
2.06885	0.894536
2.0674	0.9343
2.06595	0.94804
2.0645	0.961463
2.06306	0.941213
2.06161	0.952786
2.06017	0.935644
2.05873	0.973587
2.05729	1
2.05586	0.966646
2.05442	0.957737
2.05299	0.955841
2.05156	0.9583
2.05014	0.955048
2.04871	0.912714
2.04729	0.940759
2.04587	0.920434
2.04445	0.820771
2.04303	0.860749
2.04161	0.834889
2.0402	0.793302
2.03879	0.788219
2.03738	0.7484
2.03597	0.699619
2.03457	0.731805
2.03316	0.700184
2.03176	0.659552
2.03036	0.685642
2.02897	0.673864
2.02757	0.643951
2.02618	0.606518
2.02479	0.601521
2.0234	0.574397
2.02201	0.564577
2.02062	0.51791
2.01924	0.467408
2.01786	0.480081
2.01648	0.487349
2.0151	0.456025
2.01373	0.451158
2.01235	0.433845
2.01098	0.413921
2.00961	0.380362
2.00824	0.367938
2.00687	0.371583
2.00551	0.403478
2.00415	0.392551
2.00279	0.340025
2.00143	0.305094
2.00007	0.285304
1.99872	0.293505
1.99736	0.296697
1.99601	0.285729
1.99466	0.255839
1.99332	0.252907
1.99197	0.25969
1.99063	0.246183
1.98929	0.23752
1.98795	0.248941
1.98661	0.23786
1.98527	0.223815
1.98394	0.208791
1.98261	0.224661
1.98127	0.204152
1.97995	0.188183
1.97862	0.177474
1.97729	0.180598
1.97597	0.194341
1.97465	0.172507
1.97333	0.173668
1.97201	0.163045
1.9707	0.144674
1.96938	0.167476
1.96807	0.165713
1.96676	0.0755879
1.96545	0.0963145
1.96414	0.109806
1.96284	0.118086
1.96153	0.116242
1.96023	0.117922
1.95893	0.0883749
1.95763	0.0782957
1.95634	0.0827024
1.95504	0.100147
1.95375	0.100621
1.95246	0.0907782
1.95117	0.0494677
1.94988	0.0386877
1.9486	0.0706446
1.94731	0.0520774
1.94603	0.0805282
1.94475	0.0756581
1.94347	0.0494576
1.94219	0.0540312
1.94092	0.0872423
1.93964	0.0762881
1.93837	0.0445146
1.9371	0.0347281
1.93583	0.0309379
1.93457	0.0345448
1.9333	0.0365006
1.93204	0.0381797
1.93078	0.090187
1.92952	0.0668188
1.92826	0.0671971
1.927	0.0296678
1.92575	0.0204982
1.92449	0.0250722
1.92324	0.025721
1.92199	0.0507952
1.92074	0.0300337
1.9195	0.0377392
1.91825	0.0181979
1.91701	0.00399782
1.91577	0.0336366
1.91453	0.0167977
1.91329	0.0170023
1.91205	0.0169744
1.91082	0.00822958
1.90958	0.0213774
1.90835	0.0302306
1.90712	0.0241509
1.90589	0.024089
1.90466	0.0035841
1.90344	0.0161603
1.90222	0.0274686
1.90099	0.0539962

## Sheet: Trap emission intermediate
2.1988	0.0239602
2.19715	0.0828214
2.19551	0.0279762
2.19387	-0.00449779
2.19223	0.0406405
2.1906	0.00985018
2.18896	-0.0340263
2.18733	-0.00397948
2.1857	0.0448032
2.18408	0.0202159
2.18246	0.0991771
2.18084	0.0236535
2.17922	0.0190836
2.1776	0.0015875
2.17599	0.0294395
2.17438	0.0515004
2.17277	0.0552622
2.17116	0.0346316
2.16956	-0.0183929
2.16796	0.055681
2.16636	0.0934565
2.16477	0.0302831
2.16317	0.0262249
2.16158	0.0259492
2.15999	0.0820538
2.15841	0.0312908
2.15682	-0.022087
2.15524	-0.0848359
2.15366	0.0221756
2.15208	0.0242535
2.15051	0.0477528
2.14894	0.100874
2.14737	0.0578914
2.1458	0.0333703
2.14423	-0.0164093
2.14267	0.0760055
2.14111	0.00794776
2.13955	0.118699
2.138	0.0298472
2.13644	0.0542139
2.13489	0.109337
2.13334	0.0788203
2.1318	0.0261398
2.13025	0.107039
2.12871	0.128394
2.12717	0.132938
2.12563	0.156309
2.1241	0.0752897
2.12257	0.0400813
2.12104	0.148215
2.11951	0.123946
2.11798	0.101952
2.11646	0.172914
2.11494	0.141874
2.11342	0.10386
2.1119	0.183832
2.11038	0.140525
2.10887	0.139515
2.10736	0.204222
2.10585	0.177942
2.10435	0.136924
2.10284	0.272631
2.10134	0.267268
2.09984	0.21607
2.09834	0.295043
2.09685	0.248082
2.09536	0.250071
2.09387	0.358812
2.09238	0.323426
2.09089	0.23866
2.08941	0.348512
2.08792	0.365698
2.08644	0.330555
2.08497	0.364777
2.08349	0.458377
2.08202	0.303929
2.08055	0.571564
2.07908	0.43272
2.07761	0.472002
2.07615	0.5808
2.07468	0.388149
2.07322	0.438386
2.07176	0.625246
2.07031	0.64148
2.06885	0.637793
2.0674	0.710471
2.06595	0.573592
2.0645	0.637819
2.06306	0.734619
2.06161	0.72105
2.06017	0.623682
2.05873	0.704679
2.05729	0.853628
2.05586	0.734625
2.05442	0.8423
2.05299	0.803375
2.05156	0.800306
2.05014	0.794927
2.04871	0.751828
2.04729	0.697142
2.04587	0.648271
2.04445	0.620492
2.04303	0.57734
2.04161	0.643984
2.0402	0.674007
2.03879	0.560929
2.03738	0.627449
2.03597	0.537092
2.03457	0.587923
2.03316	0.611577
2.03176	0.534805
2.03036	0.463837
2.02897	0.512106
2.02757	0.436959
2.02618	0.404516
2.02479	0.455176
2.0234	0.501393
2.02201	0.43334
2.02062	0.468206
2.01924	0.38164
2.01786	0.406567
2.01648	0.422591
2.0151	0.395335
2.01373	0.276789
2.01235	0.358875
2.01098	0.351541
2.00961	0.241037
2.00824	0.239728
2.00687	0.219114
2.00551	0.284025
2.00415	0.38316
2.00279	0.169975
2.00143	0.21237
2.00007	0.20074
1.99872	0.143345
1.99736	0.208135
1.99601	0.286073
1.99466	0.280872
1.99332	0.246337
1.99197	0.217332
1.99063	0.212376
1.98929	0.20334
1.98795	0.23957
1.98661	0.238332
1.98527	0.155004
1.98394	0.219061
1.98261	0.173022
1.98127	0.0307107
1.97995	0.146242
1.97862	0.0940817
1.97729	0.123932
1.97597	0.163493
1.97465	0.114536
1.97333	0.149447
1.97201	0.16602
1.9707	0.0891692
1.96938	0.0464266
1.96807	0.105936
1.96676	0.087637
1.96545	0.0267929
1.96414	0.171079
1.96284	0.154019
1.96153	0.0909539
1.96023	0.0887792
1.95893	0.0633468
1.95763	0.0806165
1.95634	0.112945
1.95504	0.135852
1.95375	0.0342529
1.95246	0.101554
1.95117	0.0388064
1.94988	0.021131
1.9486	0.0799461
1.94731	0.114553
1.94603	0.169028
1.94475	0.156345
1.94347	0.00830004
1.94219	0.0066453
1.94092	0.17231
1.93964	0.152225
1.93837	0.0236821
1.9371	0.0900359
1.93583	-0.00518692
1.93457	-0.0791889
1.9333	0.091769
1.93204	0.0721565
1.93078	0.160318
1.92952	0.130787
1.92826	0.112117
1.927	-0.0189871
1.92575	0.0671706
1.92449	0.0283121
1.92324	0.00223168
1.92199	0.0435102
1.92074	0.065453
1.9195	0.0180569
1.91825	0.109712
1.91701	0.124189
1.91577	0.0775018
1.91453	0.106584
1.91329	0.0482622
1.91205	-0.0133229
1.91082	0.0349436
1.90958	0.0425294
1.90835	0.0486967
1.90712	0.0836003
1.90589	0.0750993
1.90466	0.0548384
1.90344	0.0597354
1.90222	0.0276417
1.90099	0.0903626

## Sheet: Decay curve long
1.5	0.729922
4	0.634684
6.5	0.516702
9	0.497512
11.5	0.450604
14	0.444918
16.5	0.420043
19	0.389481
21.5	0.380952
24	0.348259
26.5	0.351812
29	0.334755
31.5	0.311301
34	0.290689
36.5	0.292111
39	0.294243
41.5	0.267946
44	0.298507
46.5	0.248756
49	0.255153
51.5	0.257285
54	0.204691
56.5	0.211087
59	0.205402
61.5	0.21393
64	0.205402
66.5	0.197584
69	0.20398
71.5	0.158493
74	0.152097
76.5	0.152097
79	0.159915
81.5	0.162047
84	0.156361
86.5	0.152097
89	0.150675
91.5	0.133618
94	0.128643
96.5	0.139303
99	0.120824
101.5	0.11656
104	0.122246
106.5	0.119403
109	0.102345
111.5	0.101635
114	0.100213
116.5	0.0952381
119	0.0888415
121.5	0.0810235
124	0.0909737
126.5	0.0895522
129	0.0774698
131.5	0.0895522
134	0.0817342
136.5	0.0724947
139	0.071784
141.5	0.0732054
144	0.0675195
146.5	0.0710732
149	0.0639659
151.5	0.0540156
154	0.0781805
156.5	0.0490405
159	0.0589908
161.5	0.0461976
164	0.0540156
166.5	0.0412225
169	0.0426439
171.5	0.0540156
174	0.0454869
176.5	0.0447761
179	0.0497512
181.5	0.0355366
184	0.047619
186.5	0.0376688
189	0.036958
191.5	0.0341151
194	0.0355366
196.5	0.0362473
199	0.0312722

## Sheet: Total emission long
2.1988	0.0159594
2.19715	0.0292226
2.19551	0.023174
2.19387	0.047135
2.19223	0.0278348
2.1906	0.0137809
2.18896	0.00899004
2.18733	-0.0357
2.1857	0.000687192
2.18408	0.0377554
2.18246	-0.015737
2.18084	0.0373287
2.17922	0.00781345
2.1776	-0.00334441
2.17599	0.0467641
2.17438	0.0622603
2.17277	0.0498293
2.17116	0.0211975
2.16956	0.0114624
2.16796	0.00311543
2.16636	0.0136722
2.16477	0.044565
2.16317	0.0451367
2.16158	0.0738626
2.15999	0.0568287
2.15841	-0.00745039
2.15682	0.0361967
2.15524	0.0199865
2.15366	0.0321994
2.15208	0.0289924
2.15051	0.103239
2.14894	0.0659426
2.14737	0.0660665
2.1458	0.0137274
2.14423	0.0388176
2.14267	0.090884
2.14111	0.113737
2.13955	0.0406702
2.138	0.10926
2.13644	0.104541
2.13489	0.0724825
2.13334	0.111125
2.1318	0.111798
2.13025	0.0978662
2.12871	0.0957687
2.12717	0.101253
2.12563	0.129477
2.1241	0.0920103
2.12257	0.142597
2.12104	0.147608
2.11951	0.136319
2.11798	0.130252
2.11646	0.0865999
2.11494	0.123982
2.11342	0.128157
2.1119	0.184818
2.11038	0.211607
2.10887	0.193529
2.10736	0.18136
2.10585	0.18129
2.10435	0.243137
2.10284	0.191925
2.10134	0.271992
2.09984	0.24543
2.09834	0.214833
2.09685	0.30382
2.09536	0.319443
2.09387	0.315002
2.09238	0.333608
2.09089	0.304006
2.08941	0.35411
2.08792	0.43253
2.08644	0.414358
2.08497	0.392438
2.08349	0.563096
2.08202	0.540809
2.08055	0.579906
2.07908	0.445452
2.07761	0.456935
2.07615	0.496548
2.07468	0.634464
2.07322	0.635088
2.07176	0.602
2.07031	0.69632
2.06885	0.724887
2.0674	0.692977
2.06595	0.772487
2.0645	0.788247
2.06306	0.783898
2.06161	0.794528
2.06017	0.839276
2.05873	0.850693
2.05729	0.877072
2.05586	0.854979
2.05442	0.897623
2.05299	0.858426
2.05156	0.870462
2.05014	0.867652
2.04871	0.921082
2.04729	0.888452
2.04587	0.865851
2.04445	0.958036
2.04303	0.958874
2.04161	1
2.0402	0.936784
2.03879	0.981686
2.03738	0.898795
2.03597	0.838175
2.03457	0.864133
2.03316	0.761427
2.03176	0.897262
2.03036	0.852661
2.02897	0.76793
2.02757	0.80177
2.02618	0.859502
2.02479	0.78138
2.0234	0.853926
2.02201	0.741104
2.02062	0.710021
2.01924	0.746099
2.01786	0.695716
2.01648	0.76342
2.0151	0.711572
2.01373	0.680602
2.01235	0.635666
2.01098	0.661447
2.00961	0.566865
2.00824	0.640315
2.00687	0.64546
2.00551	0.667904
2.00415	0.544648
2.00279	0.64295
2.00143	0.556169
2.00007	0.530048
1.99872	0.531566
1.99736	0.490478
1.99601	0.438386
1.99466	0.495685
1.99332	0.452054
1.99197	0.49876
1.99063	0.521707
1.98929	0.488203
1.98795	0.423526
1.98661	0.393389
1.98527	0.461563
1.98394	0.445151
1.98261	0.461638
1.98127	0.436911
1.97995	0.294409
1.97862	0.297664
1.97729	0.294373
1.97597	0.2639
1.97465	0.372668
1.97333	0.332959
1.97201	0.348582
1.9707	0.312075
1.96938	0.304188
1.96807	0.243307
1.96676	0.226207
1.96545	0.304539
1.96414	0.232562
1.96284	0.301753
1.96153	0.248227
1.96023	0.228568
1.95893	0.208723
1.95763	0.210489
1.95634	0.197618
1.95504	0.182298
1.95375	0.179065
1.95246	0.177436
1.95117	0.218836
1.94988	0.160863
1.9486	0.13495
1.94731	0.19353
1.94603	0.129787
1.94475	0.144562
1.94347	0.203972
1.94219	0.195332
1.94092	0.181589
1.93964	0.155458
1.93837	0.140625
1.9371	0.0784029
1.93583	0.130122
1.93457	0.150617
1.9333	0.168376
1.93204	0.138218
1.93078	0.106789
1.92952	0.128321
1.92826	0.191261
1.927	0.103739
1.92575	0.0474984
1.92449	0.107763
1.92324	0.127587
1.92199	0.122905
1.92074	0.137519
1.9195	0.138957
1.91825	0.0666712
1.91701	0.0955393
1.91577	-0.0109246
1.91453	0.0369327
1.91329	0.0622328
1.91205	0.0233465
1.91082	0.0475707
1.90958	0.0291774
1.90835	0.121584
1.90712	0.0760418
1.90589	0.10121
1.90466	0.0917833
1.90344	0.026692
1.90222	0.0966501
1.90099	0.0563567

## Sheet: Trap emission long
2.1988	0.0368862
2.19715	0.0736616
2.19551	0.0478291
2.19387	0.0344006
2.19223	0.0440617
2.1906	0.0179338
2.18896	-0.017639
2.18733	-0.0346563
2.1857	0.0282612
2.18408	0.0253298
2.18246	0.0486335
2.18084	0.0391318
2.17922	0.0167628
2.1776	-0.0180854
2.17599	0.0695402
2.17438	0.0740299
2.17277	0.0641979
2.17116	0.0312551
2.16956	-0.00483126
2.16796	0.0329773
2.16636	0.0771761
2.16477	0.0593765
2.16317	0.0477437
2.16158	0.0980518
2.15999	0.106606
2.15841	0.011993
2.15682	0.0147912
2.15524	-0.0661488
2.15366	0.021397
2.15208	0.0249593
2.15051	0.0974973
2.14894	0.126388
2.14737	0.106035
2.1458	0.0233521
2.14423	-0.0116331
2.14267	0.101297
2.14111	0.0582461
2.13955	0.075074
2.138	0.0821766
2.13644	0.0879677
2.13489	0.110847
2.13334	0.108867
2.1318	0.0572086
2.13025	0.112587
2.12871	0.122983
2.12717	0.131019
2.12563	0.159951
2.1241	0.0781605
2.12257	0.0805831
2.12104	0.163678
2.11951	0.126464
2.11798	0.0917887
2.11646	0.118753
2.11494	0.106195
2.11342	0.0428753
2.1119	0.151457
2.11038	0.19333
2.10887	0.167817
2.10736	0.180954
2.10585	0.162519
2.10435	0.173094
2.10284	0.216063
2.10134	0.27507
2.09984	0.211648
2.09834	0.203337
2.09685	0.248873
2.09536	0.269675
2.09387	0.325354
2.09238	0.28584
2.09089	0.206941
2.08941	0.277134
2.08792	0.358822
2.08644	0.269978
2.08497	0.285672
2.08349	0.455911
2.08202	0.256514
2.08055	0.492549
2.07908	0.274718
2.07761	0.282591
2.07615	0.380661
2.07468	0.321165
2.07322	0.331194
2.07176	0.400266
2.07031	0.551776
2.06885	0.500555
2.0674	0.497403
2.06595	0.445307
2.0645	0.505458
2.06306	0.603384
2.06161	0.592045
2.06017	0.566695
2.05873	0.61573
2.05729	0.749178
2.05586	0.652247
2.05442	0.796758
2.05299	0.725207
2.05156	0.732412
2.05014	0.727744
2.04871	0.780506
2.04729	0.675589
2.04587	0.628045
2.04445	0.783039
2.04303	0.711242
2.04161	0.833194
2.0402	0.832547
2.03879	0.783087
2.03738	0.793113
2.03597	0.696164
2.03457	0.738415
2.03316	0.684006
2.03176	0.788263
2.03036	0.658856
2.02897	0.626592
2.02757	0.620907
2.02618	0.683
2.02479	0.653509
2.0234	0.790137
2.02201	0.626434
2.02062	0.666591
2.01924	0.671158
2.01786	0.631482
2.01648	0.706837
2.0151	0.658543
2.01373	0.528244
2.01235	0.570159
2.01098	0.606942
2.00961	0.445128
2.00824	0.528289
2.00687	0.512238
2.00551	0.563531
2.00415	0.536442
2.00279	0.494367
2.00143	0.475149
2.00007	0.45616
1.99872	0.400361
1.99736	0.413095
1.99601	0.438687
1.99466	0.517558
1.99332	0.446314
1.99197	0.461749
1.99063	0.492167
1.98929	0.458338
1.98795	0.415338
1.98661	0.393802
1.98527	0.401438
1.98394	0.454125
1.98261	0.416518
1.98127	0.285364
1.97995	0.257763
1.97862	0.224799
1.97729	0.24486
1.97597	0.236946
1.97465	0.322015
1.97333	0.311796
1.97201	0.351182
1.9707	0.263577
1.96938	0.198419
1.96807	0.191076
1.96676	0.236735
1.96545	0.243793
1.96414	0.286099
1.96284	0.33315
1.96153	0.226131
1.96023	0.203104
1.95893	0.186854
1.95763	0.212517
1.95634	0.224042
1.95504	0.213495
1.95375	0.121075
1.95246	0.186852
1.95117	0.20952
1.94988	0.145522
1.9486	0.143077
1.94731	0.248119
1.94603	0.207115
1.94475	0.215064
1.94347	0.16801
1.94219	0.153928
1.94092	0.255918
1.93964	0.221809
1.93837	0.122422
1.9371	0.126729
1.93583	0.0985577
1.93457	0.0512404
1.9333	0.216668
1.93204	0.167906
1.93078	0.168066
1.92952	0.184214
1.92826	0.23051
1.927	0.0612266
1.92575	0.0882792
1.92449	0.110594
1.92324	0.107063
1.92199	0.116539
1.92074	0.168467
1.9195	0.121759
1.91825	0.146633
1.91701	0.200558
1.91577	0.0274033
1.91453	0.115385
1.91329	0.0895466
1.91205	-0.00312628
1.91082	0.0709125
1.90958	0.0476593
1.90835	0.137719
1.90712	0.127987
1.90589	0.145781
1.90466	0.136567
1.90344	0.0647664
1.90222	0.0968014
1.90099	0.0881325
