# Supplementary material for: Hot-carrier trapping preserves high quantum yields but limits optical gain in InP-based quantum dots
Source: Nat Commun. 2025 Jul 7;16:6249. doi: 10.1038/s41467-025-61511-9 (PMC12234661; doi:10.1038/s41467-025-61511-9)
Supplement: Supplementary file 3 — Source Data [file 41467_2025_61511_MOESM3_ESM.zip › SupplementaryFigure15_QD4.xlsx]

## Sheet: Decay curve short
1.5	1
4	0.78327
6.5	0.709125
9	0.602662
11.5	0.541825
14	0.502852
16.5	0.48384
19	0.444867
21.5	0.394487
24	0.36692
26.5	0.314639
29	0.310836
31.5	0.269962
34	0.259506
36.5	0.260456
39	0.250951
41.5	0.214829
44	0.219582
46.5	0.179658
49	0.175856
51.5	0.177757
54	0.148289
56.5	0.135932
59	0.135932
61.5	0.130228
64	0.104563
66.5	0.124525
69	0.0998099
71.5	0.088403
74	0.095057
76.5	0.102662
79	0.0903042
81.5	0.0665399
84	0.0769962
86.5	0.0541825
89	0.0741445
91.5	0.0579848
94	0.0684411
96.5	0.0646388
99	0.0522814
101.5	0.0627376
104	0.0570342
106.5	0.0418251
109	0.0446768
111.5	0.0285171
114	0.0408745
116.5	0.0351711
119	0.0370722
121.5	0.0237643
124	0.0285171
126.5	0.0351711
129	0.0256654
131.5	0.019962
134	0.0180608
136.5	0.0180608
139	0.013308
141.5	0.0123574
144	0.0190114
146.5	0.0171103
149	0.013308
151.5	0.0114068
154	0.0152091
156.5	0.0142586
159	0.00760456
161.5	0.0114068
164	0.0152091
166.5	0.00570343
169	0.0123574
171.5	0.0123574
174	0.00760456
176.5	0.0104563
179	0.0114068
181.5	0.0123574
184	0.00475285
186.5	0.00760456
189	0.00570343
191.5	0.00570343
194	0.00760456
196.5	0.00570343
199	0.00760456

## Sheet: Total emission short
2.1988	0.0170946
2.19715	-0.0193843
2.19551	-0.0038127
2.19387	-0.0126812
2.19223	0.072429
2.1906	0.0145281
2.18896	-0.053658
2.18733	-0.0314526
2.1857	0.0571533
2.18408	-0.0884145
2.18246	-0.0328955
2.18084	0.0145286
2.17922	-0.0970101
2.1776	-0.0357327
2.17599	-0.017417
2.17438	-0.0508409
2.17277	-0.0042004
2.17116	0.0272995
2.16956	-0.0690811
2.16796	0.00755133
2.16636	0.0807827
2.16477	0.043014
2.16317	0.0787338
2.16158	0.0352445
2.15999	-0.112222
2.15841	-0.0928769
2.15682	0.0242059
2.15524	0.0263304
2.15366	0.0101096
2.15208	0.0207013
2.15051	-0.00237149
2.14894	-0.029482
2.14737	0.0495378
2.1458	-0.0287684
2.14423	-0.120405
2.14267	0.0774842
2.14111	-0.110242
2.13955	-0.0310481
2.138	0.0351986
2.13644	0.0508576
2.13489	0.0395545
2.13334	0.0431802
2.1318	-0.0623916
2.13025	-0.0920888
2.12871	-0.0256407
2.12717	-0.00269963
2.12563	0.0904443
2.1241	0.168765
2.12257	0.0668123
2.12104	0.0871086
2.11951	0.039544
2.11798	-0.0788026
2.11646	-0.0185788
2.11494	0.0769496
2.11342	0.0991643
2.1119	0.0750533
2.11038	0.110559
2.10887	-0.0034117
2.10736	0.0397496
2.10585	0.0375596
2.10435	-0.00455828
2.10284	0.018057
2.10134	0.116656
2.09984	0.00349036
2.09834	0.0830186
2.09685	0.0713391
2.09536	0.0274142
2.09387	0.121056
2.09238	0.139589
2.09089	0.0599279
2.08941	0.185211
2.08792	0.0807552
2.08644	0.0788795
2.08497	0.115556
2.08349	0.138158
2.08202	0.126084
2.08055	0.113369
2.07908	0.248152
2.07761	0.241034
2.07615	0.276731
2.07468	0.285146
2.07322	0.155574
2.07176	0.272757
2.07031	0.406768
2.06885	0.386651
2.0674	0.351463
2.06595	0.328448
2.0645	0.379411
2.06306	0.476359
2.06161	0.387484
2.06017	0.279848
2.05873	0.419079
2.05729	0.386984
2.05586	0.295621
2.05442	0.412807
2.05299	0.54865
2.05156	0.424768
2.05014	0.556642
2.04871	0.586859
2.04729	0.775559
2.04587	0.709487
2.04445	0.69367
2.04303	0.637963
2.04161	0.832803
2.0402	0.774613
2.03879	0.675304
2.03738	0.538492
2.03597	0.49544
2.03457	0.488964
2.03316	0.591125
2.03176	1
2.03036	0.826465
2.02897	0.894201
2.02757	0.981232
2.02618	0.58207
2.02479	0.552642
2.0234	0.77645
2.02201	0.632221
2.02062	0.873107
2.01924	0.926769
2.01786	0.73519
2.01648	0.648393
2.0151	0.646815
2.01373	0.686566
2.01235	0.671127
2.01098	0.722025
2.00961	0.277602
2.00824	0.750526
2.00687	0.487002
2.00551	0.62257
2.00415	0.619945
2.00279	0.761936
2.00143	0.484233
2.00007	0.50792
1.99872	0.575594
1.99736	0.498696
1.99601	0.482724
1.99466	0.519038
1.99332	0.46976
1.99197	0.438828
1.99063	0.481504
1.98929	0.33005
1.98795	0.366728
1.98661	0.447634
1.98527	0.196505
1.98394	0.193225
1.98261	0.396819
1.98127	0.272036
1.97995	0.263163
1.97862	0.328856
1.97729	0.308311
1.97597	0.221304
1.97465	0.23179
1.97333	0.173029
1.97201	0.134988
1.9707	0.138992
1.96938	0.184198
1.96807	0.22851
1.96676	0.19169
1.96545	0.124602
1.96414	0.0967099
1.96284	0.283893
1.96153	0.105025
1.96023	0.0405289
1.95893	0.262507
1.95763	0.124241
1.95634	0.23093
1.95504	0.112124
1.95375	0.0472065
1.95246	0.0219639
1.95117	0.0871175
1.94988	0.0360288
1.9486	-0.0300248
1.94731	0.117161
1.94603	0.0282179
1.94475	-0.0439945
1.94347	0.134265
1.94219	-0.0598496
1.94092	0.11573
1.93964	0.087107
1.93837	0.0388914
1.9371	0.0289369
1.93583	0.160478
1.93457	0.0600335
1.9333	0.0756425
1.93204	0.0660336
1.93078	-0.0180703
1.92952	0.0963332
1.92826	0.0701596
1.927	-0.0858575
1.92575	0.0642166
1.92449	0.0237546
1.92324	-0.00513001
1.92199	-0.0216829
1.92074	-0.0425384
1.9195	-0.07802
1.91825	-0.0385046
1.91701	0.0866338
1.91577	0.0554628
1.91453	-0.0776083
1.91329	0.071576
1.91205	-0.0367466
1.91082	-0.000814529
1.90958	0.00971341
1.90835	-0.145496
1.90712	-0.028196
1.90589	-0.0201865
1.90466	-0.0157662
1.90344	0.0414347
1.90222	0.0774306
1.90099	0.0232904

## Sheet: Decay curve intermediate
1.5	0.850883
4	0.724966
6.5	0.662119
9	0.593713
11.5	0.549024
14	0.517081
16.5	0.485954
19	0.447268
21.5	0.427331
24	0.410656
26.5	0.389015
29	0.364484
31.5	0.343288
34	0.329725
36.5	0.313198
39	0.296449
41.5	0.276809
44	0.271029
46.5	0.25628
49	0.247906
51.5	0.235158
54	0.222485
56.5	0.206996
59	0.208922
61.5	0.197139
64	0.184021
66.5	0.180315
69	0.171422
71.5	0.163566
74	0.156896
76.5	0.150374
79	0.14274
81.5	0.137034
84	0.134736
86.5	0.128807
89	0.119247
91.5	0.113836
94	0.110872
96.5	0.108352
99	0.099014
101.5	0.0960495
104	0.0944931
106.5	0.0927144
109	0.0830057
111.5	0.078559
114	0.0768544
116.5	0.0687021
119	0.0704067
121.5	0.0711478
124	0.0648482
126.5	0.0649224
129	0.0578817
131.5	0.0555101
134	0.0598827
136.5	0.0531385
139	0.0443932
141.5	0.0483953
144	0.0467648
146.5	0.0456532
149	0.0416511
151.5	0.0389831
154	0.0394277
156.5	0.034981
159	0.0389831
161.5	0.0368338
164	0.0337211
166.5	0.0311272
169	0.029719
171.5	0.0282368
174	0.0294226
176.5	0.0264581
179	0.0269027
181.5	0.0239383
184	0.0214184
186.5	0.0239383
189	0.0226042
191.5	0.0199362
194	0.0206773
196.5	0.0194174
199	0.0186763

## Sheet: Total emission intermediate
2.1988	-0.00223287
2.19715	0.00289776
2.19551	-0.00494948
2.19387	-0.00542483
2.19223	0.0182498
2.1906	0.00734684
2.18896	-0.00440482
2.18733	0.00419519
2.1857	0.00715006
2.18408	0.00575517
2.18246	0.000411239
2.18084	0.00442111
2.17922	0.00708097
2.1776	0.0115382
2.17599	0.0126625
2.17438	0.00225973
2.17277	0.0110544
2.17116	0.00146306
2.16956	-3.56481e-05
2.16796	0.00443378
2.16636	-0.000113376
2.16477	0.00645258
2.16317	0.00780669
2.16158	0.00150678
2.15999	0.0073371
2.15841	0.0194488
2.15682	0.00614297
2.15524	0.00441802
2.15366	0.00828875
2.15208	0.0136549
2.15051	0.00292179
2.14894	0.0109196
2.14737	0.0197322
2.1458	0.0130488
2.14423	0.0235987
2.14267	0.0324315
2.14111	0.0290024
2.13955	0.0333632
2.138	0.0281575
2.13644	0.0155763
2.13489	0.0292702
2.13334	0.0246456
2.1318	0.0392645
2.13025	0.0432602
2.12871	0.0353146
2.12717	0.035245
2.12563	0.0362863
2.1241	0.0329195
2.12257	0.0351608
2.12104	0.0520671
2.11951	0.0481095
2.11798	0.0506955
2.11646	0.0529618
2.11494	0.0612204
2.11342	0.0600064
2.1119	0.0673592
2.11038	0.0565848
2.10887	0.066578
2.10736	0.0927426
2.10585	0.0849738
2.10435	0.0738808
2.10284	0.0910155
2.10134	0.0973469
2.09984	0.100607
2.09834	0.0956576
2.09685	0.106805
2.09536	0.107685
2.09387	0.114959
2.09238	0.127834
2.09089	0.129239
2.08941	0.156143
2.08792	0.15978
2.08644	0.176076
2.08497	0.159188
2.08349	0.204273
2.08202	0.202131
2.08055	0.239112
2.07908	0.241654
2.07761	0.229886
2.07615	0.250703
2.07468	0.255293
2.07322	0.280338
2.07176	0.310179
2.07031	0.323048
2.06885	0.334875
2.0674	0.360871
2.06595	0.388093
2.0645	0.392758
2.06306	0.410391
2.06161	0.438553
2.06017	0.445596
2.05873	0.485626
2.05729	0.513022
2.05586	0.499506
2.05442	0.531059
2.05299	0.549884
2.05156	0.590178
2.05014	0.598183
2.04871	0.641222
2.04729	0.67185
2.04587	0.663639
2.04445	0.733059
2.04303	0.746782
2.04161	0.769775
2.0402	0.813756
2.03879	0.820375
2.03738	0.852901
2.03597	0.879265
2.03457	0.901828
2.03316	0.908501
2.03176	0.917362
2.03036	0.958815
2.02897	0.960617
2.02757	0.962556
2.02618	1
2.02479	0.997667
2.0234	0.973388
2.02201	0.980963
2.02062	0.949817
2.01924	0.937493
2.01786	0.932536
2.01648	0.954808
2.0151	0.912396
2.01373	0.90887
2.01235	0.867239
2.01098	0.881345
2.00961	0.827839
2.00824	0.833057
2.00687	0.798891
2.00551	0.756784
2.00415	0.743785
2.00279	0.706067
2.00143	0.676556
2.00007	0.664889
1.99872	0.632802
1.99736	0.596902
1.99601	0.575758
1.99466	0.581217
1.99332	0.547562
1.99197	0.518157
1.99063	0.506908
1.98929	0.448274
1.98795	0.457842
1.98661	0.441353
1.98527	0.432665
1.98394	0.431282
1.98261	0.408676
1.98127	0.384588
1.97995	0.378134
1.97862	0.346677
1.97729	0.345779
1.97597	0.323663
1.97465	0.316471
1.97333	0.298671
1.97201	0.305461
1.9707	0.280989
1.96938	0.282483
1.96807	0.279545
1.96676	0.222277
1.96545	0.234997
1.96414	0.218538
1.96284	0.211855
1.96153	0.212281
1.96023	0.19716
1.95893	0.169063
1.95763	0.17037
1.95634	0.165381
1.95504	0.150634
1.95375	0.142327
1.95246	0.140551
1.95117	0.129098
1.94988	0.105961
1.9486	0.118329
1.94731	0.110484
1.94603	0.0997652
1.94475	0.115259
1.94347	0.115295
1.94219	0.101278
1.94092	0.0986929
1.93964	0.0744106
1.93837	0.0657516
1.9371	0.0702
1.93583	0.0727264
1.93457	0.0907657
1.9333	0.072647
1.93204	0.0680025
1.93078	0.0653586
1.92952	0.0603931
1.92826	0.0522348
1.927	0.0506967
1.92575	0.0549652
1.92449	0.0586842
1.92324	0.0586554
1.92199	0.0636121
1.92074	0.03713
1.9195	0.0335719
1.91825	0.0398691
1.91701	0.0364611
1.91577	0.0360126
1.91453	0.0357093
1.91329	0.039829
1.91205	0.0238175
1.91082	0.0262471
1.90958	0.0220667
1.90835	0.0154737
1.90712	0.0228533
1.90589	0.0196106
1.90466	0.0106438
1.90344	0.0183366
1.90222	0.0254858
1.90099	0.020542

## Sheet: Trap emission intermediate
2.1988	-0.0098342
2.19715	0.0115172
2.19551	-0.00325412
2.19387	0.000214011
2.19223	-0.0139568
2.1906	0.000886745
2.18896	0.0194549
2.18733	0.018181
2.1857	-0.0182639
2.18408	0.0450699
2.18246	0.0150387
2.18084	-0.00203924
2.17922	0.0502178
2.1776	0.0274272
2.17599	0.0204072
2.17438	0.0248668
2.17277	0.0129222
2.17116	-0.010676
2.16956	0.0306822
2.16796	0.00107598
2.16636	-0.0360345
2.16477	-0.0126742
2.16317	-0.0272033
2.16158	-0.0141652
2.15999	0.0572382
2.15841	0.0607477
2.15682	-0.00462051
2.15524	-0.00729012
2.15366	0.00379338
2.15208	0.00444979
2.15051	0.0039763
2.14894	0.0240292
2.14737	-0.00229539
2.1458	0.025841
2.14423	0.0771383
2.14267	-0.00202285
2.14111	0.078023
2.13955	0.0471692
2.138	0.012506
2.13644	-0.0070382
2.13489	0.0116817
2.13334	0.00544497
2.1318	0.0670078
2.13025	0.0842087
2.12871	0.046716
2.12717	0.0364454
2.12563	-0.00393094
2.1241	-0.0421241
2.12257	0.00545184
2.12104	0.0133331
2.11951	0.0305257
2.11798	0.0857361
2.11646	0.0612232
2.11494	0.0270037
2.11342	0.0159116
2.1119	0.0339858
2.11038	0.00742313
2.10887	0.068095
2.10736	0.0750674
2.10585	0.0682724
2.10435	0.0759077
2.10284	0.0829862
2.10134	0.0454742
2.09984	0.0990552
2.09834	0.0587422
2.09685	0.0750828
2.09536	0.0954954
2.09387	0.0611294
2.09238	0.0657642
2.09089	0.102591
2.08941	0.0737868
2.08792	0.123871
2.08644	0.141002
2.08497	0.107804
2.08349	0.142839
2.08202	0.146066
2.08055	0.188701
2.07908	0.13131
2.07761	0.122707
2.07615	0.127651
2.07468	0.128499
2.07322	0.21116
2.07176	0.188894
2.07031	0.142174
2.06885	0.162946
2.0674	0.204588
2.06595	0.242045
2.0645	0.224048
2.06306	0.198572
2.06161	0.266253
2.06017	0.321158
2.05873	0.299277
2.05729	0.340944
2.05586	0.368054
2.05442	0.347499
2.05299	0.30592
2.05156	0.401299
2.05014	0.350665
2.04871	0.380268
2.04729	0.326988
2.04587	0.348156
2.04445	0.424609
2.04303	0.463104
2.04161	0.399458
2.0402	0.469314
2.03879	0.520092
2.03738	0.613454
2.03597	0.658961
2.03457	0.684403
2.03316	0.645649
2.03176	0.472699
2.03036	0.591316
2.02897	0.562999
2.02757	0.526238
2.02618	0.741175
2.02479	0.751928
2.0234	0.628129
2.02201	0.699838
2.02062	0.561579
2.01924	0.525393
2.01786	0.605624
2.01648	0.666492
2.0151	0.624781
2.01373	0.603579
2.01235	0.568813
2.01098	0.560287
2.00961	0.704399
2.00824	0.499326
2.00687	0.582339
2.00551	0.479951
2.00415	0.468118
2.00279	0.367262
2.00143	0.461235
2.00007	0.439035
1.99872	0.376857
1.99736	0.37515
1.99601	0.361108
1.99466	0.35042
1.99332	0.338677
1.99197	0.323027
1.99063	0.292801
1.98929	0.301513
1.98795	0.294772
1.98661	0.242307
1.98527	0.345286
1.98394	0.345362
1.98261	0.232226
1.98127	0.263623
1.97995	0.261115
1.97862	0.200446
1.97729	0.208684
1.97597	0.225258
1.97465	0.213403
1.97333	0.221731
1.97201	0.245437
1.9707	0.219184
1.96938	0.200577
1.96807	0.177935
1.96676	0.137039
1.96545	0.179591
1.96414	0.175534
1.96284	0.0856182
1.96153	0.16558
1.96023	0.179139
1.95893	0.0523356
1.95763	0.115124
1.95634	0.0626948
1.95504	0.100776
1.95375	0.121336
1.95246	0.130784
1.95117	0.0903597
1.94988	0.0899405
1.9486	0.13168
1.94731	0.0583865
1.94603	0.0872178
1.94475	0.134822
1.94347	0.0555928
1.94219	0.12789
1.94092	0.0472323
1.93964	0.0356773
1.93837	0.048458
1.9371	0.0573328
1.93583	0.0013675
1.93457	0.064071
1.9333	0.0390116
1.93204	0.0386398
1.93078	0.0733938
1.92952	0.0175573
1.92826	0.0210375
1.927	0.0888744
1.92575	0.0264104
1.92449	0.0481214
1.92324	0.0609365
1.92199	0.0732537
1.92074	0.0560453
1.9195	0.0682646
1.91825	0.0569907
1.91701	-0.00206177
1.91577	0.0113504
1.91453	0.0702189
1.91329	0.0080018
1.91205	0.0401574
1.91082	0.0266093
1.90958	0.0177475
1.90835	0.0801704
1.90712	0.035391
1.90589	0.0285868
1.90466	0.0176545
1.90344	-8.78282e-05
1.90222	-0.0089448
1.90099	0.0101856

## Sheet: Decay curve long
1.5	0.74427
4	0.634338
6.5	0.553352
9	0.499772
11.5	0.485915
14	0.430796
16.5	0.421558
19	0.395384
21.5	0.351042
24	0.363359
26.5	0.353505
29	0.336569
31.5	0.299617
34	0.309163
36.5	0.283297
39	0.275906
41.5	0.255275
44	0.254351
46.5	0.248193
49	0.241726
51.5	0.228177
54	0.223866
56.5	0.203543
59	0.198924
61.5	0.19492
64	0.175521
66.5	0.181372
69	0.163204
71.5	0.167207
74	0.155813
76.5	0.161972
79	0.156429
81.5	0.14288
84	0.156737
86.5	0.139493
89	0.128715
91.5	0.135182
94	0.11455
96.5	0.11455
99	0.118861
101.5	0.118861
104	0.0997697
106.5	0.0954587
109	0.0948428
111.5	0.094227
114	0.0908397
116.5	0.0775987
119	0.0929952
121.5	0.0843732
124	0.0800621
126.5	0.0757511
129	0.08037
131.5	0.0745194
134	0.0708242
136.5	0.0588149
139	0.062818
141.5	0.0708242
144	0.05358
146.5	0.0554276
149	0.0591228
151.5	0.0508087
154	0.049269
156.5	0.0501928
159	0.0520404
161.5	0.0452659
164	0.0421866
166.5	0.0338724
169	0.0418786
171.5	0.0409548
174	0.0412628
176.5	0.0363359
179	0.0351042
181.5	0.0307931
184	0.0363359
186.5	0.0344883
189	0.0332566
191.5	0.0295614
194	0.0252504
196.5	0.027098
199	0.0249424

## Sheet: Total emission long
2.1988	-0.00524243
2.19715	-0.00942786
2.19551	-0.0155745
2.19387	0.00250873
2.19223	0.010096
2.1906	-0.0149156
2.18896	-0.0134486
2.18733	0.00376387
2.1857	0.0157483
2.18408	0.019309
2.18246	0.00162726
2.18084	-0.0124319
2.17922	-0.00475932
2.1776	0.026576
2.17599	0.00521715
2.17438	-0.00244635
2.17277	0.00585712
2.17116	-0.0203696
2.16956	0.00483716
2.16796	0.00832131
2.16636	0.00642314
2.16477	0.00409231
2.16317	-0.0177045
2.16158	-0.00403397
2.15999	-0.00797557
2.15841	0.00335978
2.15682	0.00760549
2.15524	0.0235462
2.15366	0.00662752
2.15208	0.000493466
2.15051	0.00592502
2.14894	0.0147056
2.14737	-0.00194922
2.1458	0.00822392
2.14423	0.0124873
2.14267	0.0014382
2.14111	-0.00658909
2.13955	0.00390202
2.138	0.00222809
2.13644	0.00693195
2.13489	-0.00285228
2.13334	0.0123099
2.1318	0.0222726
2.13025	0.0273579
2.12871	0.0283122
2.12717	0.0187366
2.12563	0.022895
2.1241	0.0254075
2.12257	-0.00131747
2.12104	0.0110257
2.11951	0.0409822
2.11798	0.0319991
2.11646	0.0523255
2.11494	0.0256392
2.11342	0.0110645
2.1119	0.02942
2.11038	0.025997
2.10887	0.0404762
2.10736	0.0664329
2.10585	0.0559483
2.10435	0.0537405
2.10284	0.0552825
2.10134	0.0551151
2.09984	0.0701337
2.09834	0.0776696
2.09685	0.0714006
2.09536	0.0527532
2.09387	0.0564273
2.09238	0.0991051
2.09089	0.0923915
2.08941	0.0946625
2.08792	0.0957225
2.08644	0.0991624
2.08497	0.0988505
2.08349	0.136602
2.08202	0.11036
2.08055	0.128404
2.07908	0.126521
2.07761	0.139782
2.07615	0.154694
2.07468	0.158071
2.07322	0.161861
2.07176	0.182843
2.07031	0.191628
2.06885	0.216671
2.0674	0.214845
2.06595	0.23673
2.0645	0.242352
2.06306	0.261025
2.06161	0.247052
2.06017	0.294858
2.05873	0.333686
2.05729	0.323431
2.05586	0.351933
2.05442	0.388466
2.05299	0.400051
2.05156	0.401459
2.05014	0.419196
2.04871	0.467024
2.04729	0.516395
2.04587	0.494177
2.04445	0.499381
2.04303	0.500827
2.04161	0.537265
2.0402	0.515865
2.03879	0.574326
2.03738	0.612982
2.03597	0.601369
2.03457	0.594785
2.03316	0.652242
2.03176	0.70263
2.03036	0.723156
2.02897	0.796508
2.02757	0.803697
2.02618	0.825627
2.02479	0.875318
2.0234	0.910359
2.02201	0.909013
2.02062	0.908684
2.01924	0.93049
2.01786	0.902695
2.01648	0.961399
2.0151	1
2.01373	0.966237
2.01235	0.956474
2.01098	0.952896
2.00961	0.959599
2.00824	0.955686
2.00687	0.901514
2.00551	0.922631
2.00415	0.895714
2.00279	0.884809
2.00143	0.857024
2.00007	0.871707
1.99872	0.77207
1.99736	0.819066
1.99601	0.881706
1.99466	0.793015
1.99332	0.76471
1.99197	0.711078
1.99063	0.701192
1.98929	0.670663
1.98795	0.680145
1.98661	0.678192
1.98527	0.658844
1.98394	0.642646
1.98261	0.563656
1.98127	0.544956
1.97995	0.529043
1.97862	0.486808
1.97729	0.510743
1.97597	0.510018
1.97465	0.481901
1.97333	0.469139
1.97201	0.447127
1.9707	0.40526
1.96938	0.395726
1.96807	0.403813
1.96676	0.347867
1.96545	0.368877
1.96414	0.314942
1.96284	0.347677
1.96153	0.342299
1.96023	0.351595
1.95893	0.331022
1.95763	0.318199
1.95634	0.292685
1.95504	0.269764
1.95375	0.241291
1.95246	0.23665
1.95117	0.237182
1.94988	0.237256
1.9486	0.214106
1.94731	0.184105
1.94603	0.200136
1.94475	0.174934
1.94347	0.194034
1.94219	0.162254
1.94092	0.14378
1.93964	0.149667
1.93837	0.125132
1.9371	0.129803
1.93583	0.137434
1.93457	0.138787
1.9333	0.165737
1.93204	0.121489
1.93078	0.137148
1.92952	0.116852
1.92826	0.116009
1.927	0.096942
1.92575	0.0547732
1.92449	0.0776545
1.92324	0.0828672
1.92199	0.0858801
1.92074	0.0549082
1.9195	0.0780965
1.91825	0.0552579
1.91701	0.0645677
1.91577	0.0605133
1.91453	0.0665791
1.91329	0.0548901
1.91205	0.0339408
1.91082	0.0437106
1.90958	0.0465891
1.90835	0.049809
1.90712	0.0721658
1.90589	0.044757
1.90466	0.0165581
1.90344	-0.00981745
1.90222	0.0206764
1.90099	0.027472

## Sheet: Trap emission long
2.1988	-0.0109882
2.19715	-0.00291253
2.19551	-0.014293
2.19387	0.00677104
2.19223	-0.0142485
2.1906	-0.0197987
2.18896	0.00458657
2.18733	0.0143355
2.1857	-0.0034617
2.18408	0.0490264
2.18246	0.0126839
2.18084	-0.0173152
2.17922	0.0278472
2.1776	0.0385863
2.17599	0.0110713
2.17438	0.014642
2.17277	0.00726893
2.17116	-0.0295453
2.16956	0.0280563
2.16796	0.0057832
2.16636	-0.0207291
2.16477	-0.0103653
2.16317	-0.044168
2.16158	-0.0158802
2.15999	0.029744
2.15841	0.034577
2.15682	-0.000530464
2.15524	0.0146962
2.15366	0.00322954
2.15208	-0.00646455
2.15051	0.00672211
2.14894	0.024615
2.14737	-0.0185996
2.1458	0.0178934
2.14423	0.0529571
2.14267	-0.0246053
2.14111	0.0304649
2.13955	0.0143377
2.138	-0.00960267
2.13644	-0.010162
2.13489	-0.0161471
2.13334	-0.00220356
2.1318	0.0432433
2.13025	0.0583103
2.12871	0.0369304
2.12717	0.019644
2.12563	-0.00750462
2.1241	-0.0313168
2.12257	-0.023774
2.12104	-0.0182528
2.11951	0.0276909
2.11798	0.0584858
2.11646	0.0585701
2.11494	-0.000224662
2.11342	-0.0222661
2.1119	0.00419348
2.11038	-0.0111636
2.10887	0.0416229
2.10736	0.0530725
2.10585	0.043324
2.10435	0.0552726
2.10284	0.0492133
2.10134	0.0159052
2.09984	0.0689605
2.09834	0.0497658
2.09685	0.0474225
2.09536	0.0435389
2.09387	0.0157387
2.09238	0.0521873
2.09089	0.0722489
2.08941	0.0324105
2.08792	0.0685795
2.08644	0.0726499
2.08497	0.0600104
2.08349	0.090165
2.08202	0.0679819
2.08055	0.0902995
2.07908	0.043113
2.07761	0.058767
2.07615	0.0616811
2.07468	0.062229
2.07322	0.10957
2.07176	0.091165
2.07031	0.0549072
2.06885	0.0867124
2.0674	0.096713
2.06595	0.126334
2.0645	0.114826
2.06306	0.100914
2.06161	0.116813
2.06017	0.200797
2.05873	0.192828
2.05729	0.19336
2.05586	0.25257
2.05442	0.249716
2.05299	0.215642
2.05156	0.258689
2.05014	0.2321
2.04871	0.269773
2.04729	0.255719
2.04587	0.255709
2.04445	0.266229
2.04303	0.286399
2.04161	0.257348
2.0402	0.255506
2.03879	0.347347
2.03738	0.431987
2.03597	0.434844
2.03457	0.430437
2.03316	0.453557
2.03176	0.366516
2.03036	0.44537
2.02897	0.495954
2.02757	0.473891
2.02618	0.629985
2.02479	0.689567
2.0234	0.649382
2.02201	0.696515
2.02062	0.61522
2.01924	0.61899
2.01786	0.655587
2.01648	0.743465
2.0151	0.782596
2.01373	0.735472
2.01235	0.730898
2.01098	0.710213
2.00961	0.866293
2.00824	0.703424
2.00687	0.737825
2.00551	0.713376
2.00415	0.687342
2.00279	0.628712
2.00143	0.694266
2.00007	0.700987
1.99872	0.578605
1.99736	0.651447
1.99601	0.719456
1.99466	0.618559
1.99332	0.606817
1.99197	0.563581
1.99063	0.539351
1.98929	0.559728
1.98795	0.556883
1.98661	0.527736
1.98527	0.592796
1.98394	0.5777
1.98261	0.430279
1.98127	0.453521
1.97995	0.440591
1.97862	0.376274
1.97729	0.407116
1.97597	0.435635
1.97465	0.403993
1.97333	0.410981
1.97201	0.401756
1.9707	0.358543
1.96938	0.333815
1.96807	0.327008
1.96676	0.283437
1.96545	0.326996
1.96414	0.282436
1.96284	0.252257
1.96153	0.306999
1.96023	0.337973
1.95893	0.242789
1.95763	0.27644
1.95634	0.215066
1.95504	0.232078
1.95375	0.225424
1.95246	0.229268
1.95117	0.2079
1.94988	0.225146
1.9486	0.224197
1.94731	0.144725
1.94603	0.190652
1.94475	0.189721
1.94347	0.148905
1.94219	0.182371
1.94092	0.104882
1.93964	0.120389
1.93837	0.11206
1.9371	0.120077
1.93583	0.083495
1.93457	0.118609
1.9333	0.140313
1.93204	0.0992937
1.93078	0.143222
1.92952	0.0844726
1.92826	0.0924269
1.927	0.1258
1.92575	0.0331891
1.92449	0.0696703
1.92324	0.0845915
1.92199	0.093168
1.92074	0.0692059
1.9195	0.10432
1.91825	0.0681999
1.91701	0.0354488
1.91577	0.0418714
1.91453	0.0926644
1.91329	0.0308323
1.91205	0.0462918
1.91082	0.0439844
1.90958	0.0433243
1.90835	0.0987123
1.90712	0.0816429
1.90589	0.051542
1.90466	0.0218573
1.90344	-0.0237442
1.90222	-0.00534916
1.90099	0.0196438
