# Supplementary material for: Hot-carrier trapping preserves high quantum yields but limits optical gain in InP-based quantum dots
Source: Nat Commun. 2025 Jul 7;16:6249. doi: 10.1038/s41467-025-61511-9 (PMC12234661; doi:10.1038/s41467-025-61511-9)
Supplement: Supplementary file 3 — Source Data [file 41467_2025_61511_MOESM3_ESM.zip › SupplementaryFigure15_QD5.xlsx]

## Sheet: Decay curve short
1.5	1
4	0.79405
6.5	0.700229
9	0.663616
11.5	0.556064
14	0.494279
16.5	0.466819
19	0.416476
21.5	0.416476
24	0.334096
26.5	0.324943
29	0.276888
31.5	0.279176
34	0.203661
36.5	0.221968
39	0.217391
41.5	0.189931
44	0.144165
46.5	0.169336
49	0.183066
51.5	0.118993
54	0.116705
56.5	0.12357
59	0.0800915
61.5	0.0778032
64	0.0869565
66.5	0.0686499
69	0.0503432
71.5	0.0572082
74	0.0594966
76.5	0.0732266
79	0.0617849
81.5	0.0549199
84	0.0594966
86.5	0.0663616
89	0.0617849
91.5	0.0251716
94	0.0274599
96.5	0.0389016
99	0.0389016
101.5	0.0343249
104	0.0297483
106.5	0.0160183
109	0.0251716
111.5	0.0183066
114	0.020595
116.5	0.0183066
119	0.0114417
121.5	0.0297483
124	0.01373
126.5	0.0160183
129	0.0183066
131.5	0.0160183
134	0.0160183
136.5	0.00686498
139	0.0183066
141.5	0.0160183
144	0.00915331
146.5	0.0160183
149	0.00457665
151.5	0.00228833
154	0
156.5	0.00228833
159	0.00228833
161.5	0.00228833
164	0.00686498
166.5	0.00457665
169	0.00457665
171.5	0.00686498
174	0.00228833
176.5	0.00228833
179	0
181.5	0.00457665
184	0.00228833
186.5	0
189	0
191.5	0.00686498
194	0
196.5	0.00228833
199	0.0114417

## Sheet: Total emission short
2.1988	-0.00178334
2.19715	0.0279794
2.19551	-0.0279202
2.19387	-0.0125734
2.19223	0.0779997
2.1906	-0.0321415
2.18896	-0.105292
2.18733	-0.0602522
2.1857	0.0123818
2.18408	0.0124083
2.18246	0.0372068
2.18084	0.0908944
2.17922	0.0702031
2.1776	0.0160667
2.17599	-0.020431
2.17438	0.0700715
2.17277	-0.00805933
2.17116	-0.0704085
2.16956	-0.0800043
2.16796	-0.081988
2.16636	0.0178387
2.16477	0.07073
2.16317	0.0814895
2.16158	0.00114947
2.15999	0.0448245
2.15841	0.0865827
2.15682	0.0451222
2.15524	0.037619
2.15366	-0.0029301
2.15208	0.00387317
2.15051	0.0259093
2.14894	0.0529295
2.14737	0.0286925
2.1458	0.0144118
2.14423	0.0251147
2.14267	0.066019
2.14111	0.0319059
2.13955	0.0253897
2.138	0.0632659
2.13644	0.0402377
2.13489	0.0435128
2.13334	0.105412
2.1318	0.0831498
2.13025	0.0325597
2.12871	0.0476478
2.12717	0.0337871
2.12563	0.0524884
2.1241	0.0540252
2.12257	0.13316
2.12104	0.160882
2.11951	0.0581705
2.11798	0.0330925
2.11646	0.176134
2.11494	0.119203
2.11342	0.119371
2.1119	0.087991
2.11038	0.132873
2.10887	0.200954
2.10736	0.235234
2.10585	0.246805
2.10435	0.354067
2.10284	0.440089
2.10134	0.340134
2.09984	0.292414
2.09834	0.36806
2.09685	0.386749
2.09536	0.546706
2.09387	0.583418
2.09238	0.513433
2.09089	0.522539
2.08941	0.490371
2.08792	0.622861
2.08644	0.809262
2.08497	0.741111
2.08349	0.733037
2.08202	0.754355
2.08055	0.84464
2.07908	0.748505
2.07761	0.950751
2.07615	0.955315
2.07468	0.989685
2.07322	0.860293
2.07176	0.950283
2.07031	1
2.06885	0.932563
2.0674	0.999364
2.06595	0.914216
2.0645	0.814898
2.06306	0.905397
2.06161	0.977006
2.06017	0.992522
2.05873	0.922485
2.05729	0.922378
2.05586	0.771584
2.05442	0.678535
2.05299	0.717028
2.05156	0.606574
2.05014	0.636176
2.04871	0.892678
2.04729	0.661002
2.04587	0.556848
2.04445	0.512545
2.04303	0.457231
2.04161	0.494247
2.0402	0.48629
2.03879	0.657091
2.03738	0.614375
2.03597	0.438053
2.03457	0.363043
2.03316	0.350764
2.03176	0.381945
2.03036	0.478989
2.02897	0.513991
2.02757	0.436421
2.02618	0.321504
2.02479	0.333906
2.0234	0.244485
2.02201	0.158761
2.02062	0.257326
2.01924	0.319312
2.01786	0.260334
2.01648	0.142796
2.0151	0.310641
2.01373	0.154172
2.01235	0.184766
2.01098	0.148029
2.00961	0.14204
2.00824	0.190913
2.00687	0.144569
2.00551	0.191391
2.00415	0.235238
2.00279	0.240835
2.00143	0.214977
2.00007	0.241445
1.99872	0.258628
1.99736	0.193557
1.99601	0.173377
1.99466	0.0814882
1.99332	0.0175707
1.99197	0.0399193
1.99063	0.146295
1.98929	0.160357
1.98795	0.110293
1.98661	0.0225814
1.98527	0.035975
1.98394	0.101912
1.98261	0.116753
1.98127	0.0563935
1.97995	0.0336353
1.97862	0.0441373
1.97729	0.134896
1.97597	0.145937
1.97465	0.0697958
1.97333	-0.0528482
1.97201	-0.0644424
1.9707	0.103583
1.96938	0.0419031
1.96807	0.191787
1.96676	0.0573045
1.96545	0.0150448
1.96414	-0.0913477
1.96284	-0.0102735
1.96153	-0.0381264
1.96023	0.0436157
1.95893	0.00353706
1.95763	0.0469217
1.95634	0.101719
1.95504	0.0717191
1.95375	0.00554394
1.95246	-0.0202419
1.95117	0.0582415
1.94988	0.00412106
1.9486	0.0540847
1.94731	0.0396283
1.94603	0.00210423
1.94475	0.0505184
1.94347	0.0557904
1.94219	0.0313498
1.94092	-0.00404986
1.93964	-0.0584384
1.93837	-0.0887831
1.9371	0.0542288
1.93583	0.0951384
1.93457	0.0527342
1.9333	0.11767
1.93204	-0.0210214
1.93078	0.0292429
1.92952	0.00660712
1.92826	0.0355539
1.927	-0.0177248
1.92575	-0.013042
1.92449	-0.0231882
1.92324	-0.0292
1.92199	0.00365756
1.92074	0.0320314
1.9195	-0.00416698
1.91825	0.0670913
1.91701	-0.0622887
1.91577	-0.0681995
1.91453	-0.0115431
1.91329	-0.0634504
1.91205	-0.0539503
1.91082	-0.0994234
1.90958	0.00471676
1.90835	-0.0397921
1.90712	-0.0324289
1.90589	0.00319946
1.90466	-0.00330261
1.90344	0.17041
1.90222	0.0800516
1.90099	-0.0652961

## Sheet: Decay curve intermediate
1.5	0.750069
4	0.657391
6.5	0.570069
9	0.520641
11.5	0.513227
14	0.423844
16.5	0.422197
19	0.3773
21.5	0.343112
24	0.32746
26.5	0.315927
29	0.286682
31.5	0.26238
34	0.25167
36.5	0.231899
39	0.248375
41.5	0.208833
44	0.196476
46.5	0.182883
49	0.172174
51.5	0.149931
54	0.142105
56.5	0.126865
59	0.133043
61.5	0.124394
64	0.114096
66.5	0.100915
69	0.0976201
71.5	0.0947368
74	0.077849
76.5	0.0836156
79	0.0774371
81.5	0.0712586
84	0.069611
86.5	0.061373
89	0.0667277
91.5	0.049016
94	0.053135
96.5	0.0424256
99	0.0424256
101.5	0.0420137
104	0.0399542
106.5	0.0333638
109	0.0300686
111.5	0.0333638
114	0.0292449
116.5	0.0197712
119	0.0210069
121.5	0.0275973
124	0.0234783
126.5	0.0185355
129	0.0230664
131.5	0.0243021
134	0.0177117
136.5	0.0197712
139	0.0177117
141.5	0.0135927
144	0.0144165
146.5	0.012357
149	0.016476
151.5	0.012357
154	0.00864989
156.5	0.0119451
159	0.00659039
161.5	0.0107094
164	0.00988558
166.5	0.00782609
169	0.00659039
171.5	0.00988558
174	0.00947368
176.5	0.00453089
179	0.00823799
181.5	0.00906178
184	0.00535469
186.5	0.00370709
189	0.00453089
191.5	0.00411899
194	0.00535469
196.5	0.00370709
199	0.00576659

## Sheet: Total emission intermediate
2.1988	-0.0211207
2.19715	0.0124703
2.19551	-0.00139546
2.19387	-0.00445499
2.19223	0.00223662
2.1906	0.00207419
2.18896	-0.00528439
2.18733	0.0276956
2.1857	0.0182708
2.18408	0.0285195
2.18246	0.0353184
2.18084	-0.0136597
2.17922	-0.0215634
2.1776	-0.0244573
2.17599	-0.00761627
2.17438	-0.00106785
2.17277	0.0169106
2.17116	0.018521
2.16956	0.0245728
2.16796	0.0121625
2.16636	0.0322789
2.16477	0.0227429
2.16317	-0.00651662
2.16158	-0.000387868
2.15999	-0.00990883
2.15841	0.0186829
2.15682	0.0305759
2.15524	0.00567767
2.15366	-0.0197229
2.15208	0.00637318
2.15051	-0.0250153
2.14894	0.00574334
2.14737	0.000897307
2.1458	-0.00921901
2.14423	0.0194258
2.14267	-0.0160024
2.14111	0.0196215
2.13955	0.0494469
2.138	0.0225002
2.13644	0.0230737
2.13489	-0.00449993
2.13334	0.0334387
2.1318	0.00900892
2.13025	0.0108065
2.12871	0.0625757
2.12717	0.0302046
2.12563	0.0766484
2.1241	0.0304996
2.12257	0.0173656
2.12104	0.0378319
2.11951	0.0934463
2.11798	0.0497868
2.11646	0.0917755
2.11494	0.0500988
2.11342	0.0537246
2.1119	0.0559109
2.11038	0.0929009
2.10887	0.0956706
2.10736	0.120058
2.10585	0.130498
2.10435	0.118809
2.10284	0.100001
2.10134	0.188909
2.09984	0.187664
2.09834	0.182687
2.09685	0.237221
2.09536	0.20776
2.09387	0.251709
2.09238	0.31316
2.09089	0.32345
2.08941	0.335438
2.08792	0.350538
2.08644	0.417044
2.08497	0.42803
2.08349	0.465736
2.08202	0.48959
2.08055	0.557009
2.07908	0.566983
2.07761	0.610046
2.07615	0.683262
2.07468	0.655481
2.07322	0.660629
2.07176	0.739741
2.07031	0.841736
2.06885	0.797785
2.0674	0.822194
2.06595	0.899213
2.0645	0.782309
2.06306	0.879344
2.06161	0.868661
2.06017	0.927655
2.05873	0.909691
2.05729	0.972114
2.05586	1
2.05442	0.932255
2.05299	0.964916
2.05156	0.907481
2.05014	0.919291
2.04871	0.926076
2.04729	0.794267
2.04587	0.841403
2.04445	0.816453
2.04303	0.80533
2.04161	0.78292
2.0402	0.811377
2.03879	0.796723
2.03738	0.732751
2.03597	0.699548
2.03457	0.798752
2.03316	0.750468
2.03176	0.72377
2.03036	0.776287
2.02897	0.70127
2.02757	0.687088
2.02618	0.645651
2.02479	0.714432
2.0234	0.576923
2.02201	0.588712
2.02062	0.634105
2.01924	0.606487
2.01786	0.53731
2.01648	0.603033
2.0151	0.544188
2.01373	0.453707
2.01235	0.470544
2.01098	0.418772
2.00961	0.452555
2.00824	0.414957
2.00687	0.43405
2.00551	0.379548
2.00415	0.385766
2.00279	0.356833
2.00143	0.316773
2.00007	0.284019
1.99872	0.271381
1.99736	0.277031
1.99601	0.262143
1.99466	0.252379
1.99332	0.288559
1.99197	0.194755
1.99063	0.238441
1.98929	0.221761
1.98795	0.226803
1.98661	0.253361
1.98527	0.202817
1.98394	0.242046
1.98261	0.195482
1.98127	0.156984
1.97995	0.201508
1.97862	0.172016
1.97729	0.142486
1.97597	0.1358
1.97465	0.118171
1.97333	0.113562
1.97201	0.0877985
1.9707	0.0916713
1.96938	0.139316
1.96807	0.157004
1.96676	0.153227
1.96545	0.12275
1.96414	0.0898714
1.96284	0.0844819
1.96153	0.049051
1.96023	0.0318587
1.95893	0.117595
1.95763	0.0696954
1.95634	0.0534567
1.95504	0.0859182
1.95375	0.0367419
1.95246	0.0434386
1.95117	0.0471919
1.94988	0.0340395
1.9486	0.0172287
1.94731	0.0019031
1.94603	0.0427359
1.94475	0.034941
1.94347	0.0299776
1.94219	0.00922554
1.94092	0.00659049
1.93964	0.0080015
1.93837	0.0131216
1.9371	0.0447146
1.93583	0.0783363
1.93457	0.0386586
1.9333	0.0168814
1.93204	0.0231554
1.93078	-0.0575691
1.92952	0.0186107
1.92826	0.0281648
1.927	-0.0425594
1.92575	-0.00557291
1.92449	0.0327629
1.92324	0.0229803
1.92199	0.0257805
1.92074	0.0414822
1.9195	0.0359904
1.91825	0.0366552
1.91701	0.0144986
1.91577	0.00813633
1.91453	-0.0801835
1.91329	-0.0170907
1.91205	-0.00824058
1.91082	0.0655952
1.90958	-0.00724551
1.90835	5.79385e-05
1.90712	0.0118461
1.90589	0.0323801
1.90466	0.0168255
1.90344	0.0279938
1.90222	-0.0319956
1.90099	-0.090626

## Sheet: Trap emission intermediate
2.1988	-0.0203031
2.19715	-0.000358365
2.19551	0.0114061
2.19387	0.00130997
2.19223	-0.0335266
2.1906	0.0168112
2.18896	0.0429923
2.18733	0.0553215
2.1857	0.0125937
2.18408	0.0228303
2.18246	0.018259
2.18084	-0.0553351
2.17922	-0.0537518
2.1776	-0.0318239
2.17599	0.00175141
2.17438	-0.0331959
2.17277	0.0206058
2.17116	0.0508036
2.16956	0.0612552
2.16796	0.0497544
2.16636	0.0240998
2.16477	-0.00968711
2.16317	-0.0438799
2.16158	-0.000914905
2.15999	-0.030461
2.15841	-0.0210156
2.15682	0.00988722
2.15524	-0.0115708
2.15366	-0.0183794
2.15208	0.00459731
2.15051	-0.0368949
2.14894	-0.0185251
2.14737	-0.0122583
2.1458	-0.0158269
2.14423	0.00791065
2.14267	-0.0462724
2.14111	0.00499256
2.13955	0.0378056
2.138	-0.00650753
2.13644	0.00462452
2.13489	-0.0244507
2.13334	-0.0148933
2.1318	-0.0291156
2.13025	-0.00412228
2.12871	0.040729
2.12717	0.014713
2.12563	0.0525822
2.1241	0.0057288
2.12257	-0.0436888
2.12104	-0.035933
2.11951	0.0667748
2.11798	0.0346137
2.11646	0.0110173
2.11494	-0.00455614
2.11342	-0.00100774
2.1119	0.0155667
2.11038	0.0319781
2.10887	0.00353246
2.10736	0.0122025
2.10585	0.0173374
2.10435	-0.0435323
2.10284	-0.101782
2.10134	0.0329567
2.09984	0.0535908
2.09834	0.0139296
2.09685	0.0598955
2.09536	-0.042907
2.09387	-0.0157905
2.09238	0.0777493
2.09089	0.0838636
2.08941	0.1106
2.08792	0.0649533
2.08644	0.0459941
2.08497	0.0882271
2.08349	0.129635
2.08202	0.143714
2.08055	0.169738
2.07908	0.22379
2.07761	0.174123
2.07615	0.245246
2.07468	0.201706
2.07322	0.266181
2.07176	0.304032
2.07031	0.383232
2.06885	0.370201
2.0674	0.363982
2.06595	0.480041
2.0645	0.408675
2.06306	0.464216
2.06161	0.4207
2.06017	0.47258
2.05873	0.486728
2.05729	0.5492
2.05586	0.646226
2.05442	0.621144
2.05299	0.636156
2.05156	0.629364
2.05014	0.627601
2.04871	0.516779
2.04729	0.491195
2.04587	0.586085
2.04445	0.581449
2.04303	0.595688
2.04161	0.556306
2.0402	0.588411
2.03879	0.495444
2.03738	0.451057
2.03597	0.498699
2.03457	0.632295
2.03316	0.589641
2.03176	0.548647
2.03036	0.556669
2.02897	0.465603
2.02757	0.486987
2.02618	0.49824
2.02479	0.561335
2.0234	0.464825
2.02201	0.51592
2.02062	0.516121
2.01924	0.460082
2.01786	0.417946
2.01648	0.53756
2.0151	0.401758
2.01373	0.383018
2.01235	0.385828
2.01098	0.3509
2.00961	0.387429
2.00824	0.327423
2.00687	0.367764
2.00551	0.291794
2.00415	0.277908
2.00279	0.24641
2.00143	0.218205
2.00007	0.173315
1.99872	0.152799
1.99736	0.188284
1.99601	0.182648
1.99466	0.215016
1.99332	0.280503
1.99197	0.176452
1.99063	0.171364
1.98929	0.148236
1.98795	0.176233
1.98661	0.243007
1.98527	0.186323
1.98394	0.195319
1.98261	0.141951
1.98127	0.131127
1.97995	0.186086
1.97862	0.151778
1.97729	0.080635
1.97597	0.0688872
1.97465	0.0861691
1.97333	0.137793
1.97201	0.117346
1.9707	0.0441779
1.96938	0.120104
1.96807	0.0690689
1.96676	0.126953
1.96545	0.115852
1.96414	0.131755
1.96284	0.0891924
1.96153	0.0665321
1.96023	0.0118607
1.95893	0.115973
1.95763	0.0481816
1.95634	0.00681814
1.95504	0.0530347
1.95375	0.0341999
1.95246	0.0527195
1.95117	0.0204879
1.94988	0.03215
1.9486	-0.00756932
1.94731	-0.0162666
1.94603	0.0417711
1.94475	0.0117781
1.94347	0.00439743
1.94219	-0.00514847
1.94092	0.00844737
1.93964	0.0347957
1.93837	0.053829
1.9371	0.0198505
1.93583	0.0347149
1.93457	0.0144797
1.9333	-0.0370708
1.93204	0.0327938
1.93078	-0.0709771
1.92952	0.0155814
1.92826	0.0118632
1.927	-0.0344325
1.92575	0.000406917
1.92449	0.0433948
1.92324	0.0363687
1.92199	0.0241035
1.92074	0.0267957
1.9195	0.037901
1.91825	0.00589353
1.91701	0.0430582
1.91577	0.0394061
1.91453	-0.074891
1.91329	0.0120016
1.91205	0.0164959
1.91082	0.111181
1.90958	-0.00940817
1.90835	0.0183028
1.90712	0.0267149
1.90589	0.0309131
1.90466	0.0183397
1.90344	-0.0501399
1.90222	-0.0686996
1.90099	-0.0606874

## Sheet: Decay curve long
1.5	0.536976
4	0.522911
6.5	0.438522
9	0.405872
11.5	0.382263
14	0.377239
16.5	0.321985
19	0.318971
21.5	0.31445
24	0.280292
26.5	0.256181
29	0.239605
31.5	0.237093
34	0.218508
36.5	0.198917
39	0.196406
41.5	0.188369
44	0.182843
46.5	0.171792
49	0.149188
51.5	0.151197
54	0.140146
56.5	0.143662
59	0.132611
61.5	0.119551
64	0.118044
66.5	0.119551
69	0.0884077
71.5	0.10197
74	0.0909192
76.5	0.0899146
79	0.0763521
81.5	0.0818776
84	0.0783613
86.5	0.0653011
89	0.0507339
91.5	0.0582687
94	0.0552548
96.5	0.0577664
99	0.0527432
101.5	0.0592733
104	0.0457108
106.5	0.0512363
109	0.0271251
111.5	0.0336552
114	0.0326506
116.5	0.0341575
119	0.028632
121.5	0.028632
124	0.0256181
126.5	0.0271251
129	0.020595
131.5	0.0195903
134	0.0246135
136.5	0.0256181
139	0.0200927
141.5	0.0200927
144	0.0180834
146.5	0.0200927
149	0.0155718
151.5	0.0125579
154	0.0195903
156.5	0.0135625
159	0.0140649
161.5	0.0145672
164	0.00653011
166.5	0.0120556
169	0.0110509
171.5	0.00954402
174	0.0115533
176.5	0.00703242
179	0.0140649
181.5	0.00954402
184	0.00904168
186.5	0.0115533
189	0.00753475
191.5	0.00653011
194	0.00703242
196.5	0.00653011
199	0.00703242

## Sheet: Total emission long
2.1988	0.046828
2.19715	0.0273792
2.19551	0.0364796
2.19387	0.087355
2.19223	-0.0167272
2.1906	-0.00978789
2.18896	0.0248548
2.18733	0.0482363
2.1857	0.0701476
2.18408	0.0568282
2.18246	0.0407664
2.18084	0.00223413
2.17922	0.00600894
2.1776	0.00464323
2.17599	0.0224114
2.17438	0.0266208
2.17277	0.0390766
2.17116	0.0354657
2.16956	0.054611
2.16796	-0.0338219
2.16636	0.0160589
2.16477	0.0279166
2.16317	0.0220148
2.16158	0.0343652
2.15999	0.0410653
2.15841	0.0500964
2.15682	0.0379796
2.15524	0.0381539
2.15366	0.046766
2.15208	0.0373116
2.15051	0.021979
2.14894	0.0137678
2.14737	0.0735448
2.1458	0.0636727
2.14423	0.0757657
2.14267	0.054825
2.14111	0.107734
2.13955	0.0648011
2.138	0.0927089
2.13644	0.0535412
2.13489	0.0118962
2.13334	0.0773032
2.1318	0.10065
2.13025	0.079959
2.12871	0.0219358
2.12717	0.0855882
2.12563	0.05025
2.1241	0.0474104
2.12257	0.0345926
2.12104	0.0102355
2.11951	0.0573156
2.11798	0.0787089
2.11646	0.0358375
2.11494	0.0692399
2.11342	0.106325
2.1119	0.0935176
2.11038	0.0806137
2.10887	0.047119
2.10736	0.0662261
2.10585	0.168013
2.10435	0.158105
2.10284	0.112528
2.10134	0.09793
2.09984	0.116946
2.09834	0.144607
2.09685	0.220496
2.09536	0.200342
2.09387	0.230574
2.09238	0.186497
2.09089	0.260352
2.08941	0.211797
2.08792	0.176901
2.08644	0.215758
2.08497	0.338409
2.08349	0.29628
2.08202	0.3142
2.08055	0.367121
2.07908	0.290091
2.07761	0.294809
2.07615	0.377783
2.07468	0.400393
2.07322	0.423677
2.07176	0.325919
2.07031	0.390709
2.06885	0.420639
2.0674	0.5389
2.06595	0.505918
2.0645	0.455031
2.06306	0.524031
2.06161	0.470057
2.06017	0.511048
2.05873	0.54298
2.05729	0.602865
2.05586	0.619661
2.05442	0.628287
2.05299	0.554362
2.05156	0.67038
2.05014	0.589742
2.04871	0.758696
2.04729	0.723573
2.04587	0.794969
2.04445	0.679293
2.04303	0.660456
2.04161	0.744091
2.0402	0.68837
2.03879	0.714199
2.03738	0.680742
2.03597	0.754214
2.03457	0.932649
2.03316	0.870246
2.03176	0.813393
2.03036	0.774286
2.02897	0.839388
2.02757	0.91163
2.02618	1
2.02479	0.916204
2.0234	0.817738
2.02201	0.81967
2.02062	0.860525
2.01924	0.827278
2.01786	0.911471
2.01648	0.879359
2.0151	0.751487
2.01373	0.836562
2.01235	0.727994
2.01098	0.696679
2.00961	0.762899
2.00824	0.67768
2.00687	0.626138
2.00551	0.625393
2.00415	0.554671
2.00279	0.525927
2.00143	0.656704
2.00007	0.57969
1.99872	0.58978
1.99736	0.603253
1.99601	0.492751
1.99466	0.5087
1.99332	0.520063
1.99197	0.46612
1.99063	0.375308
1.98929	0.496581
1.98795	0.405761
1.98661	0.346041
1.98527	0.382258
1.98394	0.347835
1.98261	0.295609
1.98127	0.362481
1.97995	0.277502
1.97862	0.289041
1.97729	0.380086
1.97597	0.30871
1.97465	0.269678
1.97333	0.279105
1.97201	0.274981
1.9707	0.24555
1.96938	0.29751
1.96807	0.245175
1.96676	0.198132
1.96545	0.210729
1.96414	0.169095
1.96284	0.167233
1.96153	0.206461
1.96023	0.277168
1.95893	0.182145
1.95763	0.180972
1.95634	0.180482
1.95504	0.168444
1.95375	0.23358
1.95246	0.156122
1.95117	0.124891
1.94988	0.118239
1.9486	0.100986
1.94731	0.181353
1.94603	0.160876
1.94475	0.0952024
1.94347	0.0681588
1.94219	0.118057
1.94092	0.121371
1.93964	0.161975
1.93837	0.0728662
1.9371	0.0586323
1.93583	0.122302
1.93457	0.060861
1.9333	0.0802154
1.93204	0.0685179
1.93078	0.109351
1.92952	0.0809398
1.92826	-0.00540308
1.927	0.0765897
1.92575	0.0327236
1.92449	0.0713638
1.92324	0.0622423
1.92199	0.0552297
1.92074	0.0364509
1.9195	0.0444277
1.91825	0.0968955
1.91701	0.0829565
1.91577	0.0776404
1.91453	0.104915
1.91329	0.139579
1.91205	0.0787054
1.91082	-0.0359202
1.90958	-0.00310636
1.90835	0.126799
1.90712	0.0597418
1.90589	0.0661229
1.90466	0.00199894
1.90344	-0.00211828
1.90222	0.0890645
1.90099	0.0701479

## Sheet: Trap emission long
2.1988	0.047241
2.19715	0.0208992
2.19551	0.0429458
2.19387	0.0902669
2.19223	-0.0347918
2.1906	-0.00234398
2.18896	0.0492402
2.18733	0.0621906
2.1857	0.06728
2.18408	0.0539544
2.18246	0.0321494
2.18084	-0.0188168
2.17922	-0.01025
2.1776	0.000922219
2.17599	0.0271432
2.17438	0.0103923
2.17277	0.0409431
2.17116	0.0517722
2.16956	0.0731399
2.16796	-0.0148336
2.16636	0.0119275
2.16477	0.0115357
2.16317	0.00314201
2.16158	0.034099
2.15999	0.0306841
2.15841	0.030044
2.15682	0.0275294
2.15524	0.0294414
2.15366	0.0474446
2.15208	0.0364146
2.15051	0.0159785
2.14894	0.00150946
2.14737	0.0668996
2.1458	0.060335
2.14423	0.0699492
2.14267	0.0395351
2.14111	0.100344
2.13955	0.0589209
2.138	0.0780566
2.13644	0.0442222
2.13489	0.00181868
2.13334	0.0528899
2.1318	0.0813928
2.13025	0.0724182
2.12871	0.0109006
2.12717	0.0777632
2.12563	0.0380938
2.1241	0.0348982
2.12257	0.00375301
2.12104	-0.0270245
2.11951	0.0438434
2.11798	0.0710447
2.11646	-0.00495484
2.11494	0.0416327
2.11342	0.0786789
2.1119	0.0731391
2.11038	0.0498406
2.10887	0.000578492
2.10736	0.0117464
2.10585	0.110854
2.10435	0.0761039
2.10284	0.0106041
2.10134	0.0191557
2.09984	0.049224
2.09834	0.0593648
2.09685	0.130925
2.09536	0.0737258
2.09387	0.0954553
2.09238	0.0675867
2.09089	0.139333
2.08941	0.0982283
2.08792	0.0326479
2.08644	0.0283345
2.08497	0.166769
2.08349	0.12651
2.08202	0.139493
2.08055	0.171504
2.07908	0.116739
2.07761	0.0746171
2.07615	0.156533
2.07468	0.171184
2.07322	0.224434
2.07176	0.105835
2.07031	0.159111
2.06885	0.204659
2.0674	0.307449
2.06595	0.294187
2.0645	0.266302
2.06306	0.314343
2.06161	0.243784
2.06017	0.281182
2.05873	0.329334
2.05729	0.389244
2.05586	0.440963
2.05442	0.471139
2.05299	0.3883
2.05156	0.529899
2.05014	0.442404
2.04871	0.551954
2.04729	0.570486
2.04587	0.666004
2.04445	0.560589
2.04303	0.554562
2.04161	0.629624
2.0402	0.575747
2.03879	0.562018
2.03738	0.538454
2.03597	0.652762
2.03457	0.848569
2.03316	0.789009
2.03176	0.724936
2.03036	0.663353
2.02897	0.720348
2.02757	0.810556
2.02618	0.92554
2.02479	0.838872
2.0234	0.761116
2.02201	0.782901
2.02062	0.800929
2.01924	0.753326
2.01786	0.851178
2.01648	0.846288
2.0151	0.679543
2.01373	0.800856
2.01235	0.685203
2.01098	0.662395
2.00961	0.730003
2.00824	0.633464
2.00687	0.592657
2.00551	0.581067
2.00415	0.500191
2.00279	0.47015
2.00143	0.606916
2.00007	0.523771
1.99872	0.529882
1.99736	0.558426
1.99601	0.452597
1.99466	0.489827
1.99332	0.515994
1.99197	0.456875
1.99063	0.341426
1.98929	0.459443
1.98795	0.380217
1.98661	0.340811
1.98527	0.373927
1.98394	0.324232
1.98261	0.26857
1.98127	0.34942
1.97995	0.269712
1.97862	0.278819
1.97729	0.348845
1.97597	0.274911
1.97465	0.253513
1.97333	0.291345
1.97201	0.289906
1.9707	0.22156
1.96938	0.287805
1.96807	0.200757
1.96676	0.18486
1.96545	0.207245
1.96414	0.190251
1.96284	0.169612
1.96153	0.215291
1.96023	0.267067
1.95893	0.181326
1.95763	0.170105
1.95634	0.156924
1.95504	0.151834
1.95375	0.232296
1.95246	0.16081
1.95117	0.111402
1.94988	0.117285
1.9486	0.0884602
1.94731	0.172175
1.94603	0.160389
1.94475	0.0835024
1.94347	0.0552378
1.94219	0.110797
1.94092	0.122309
1.93964	0.175509
1.93837	0.0934282
1.9371	0.046073
1.93583	0.100268
1.93457	0.0486479
1.9333	0.0529632
1.93204	0.0733864
1.93078	0.102579
1.92952	0.0794096
1.92826	-0.0136373
1.927	0.0806947
1.92575	0.0357441
1.92449	0.0767342
1.92324	0.069005
1.92199	0.0543826
1.92074	0.0290325
1.9195	0.0453927
1.91825	0.0813573
1.91701	0.0973825
1.91577	0.0934353
1.91453	0.107589
1.91329	0.154274
1.91205	0.0912002
1.91082	-0.0128939
1.90958	-0.00419876
1.90835	0.136015
1.90712	0.0672523
1.90589	0.065382
1.90466	0.00276382
1.90344	-0.0415849
1.90222	0.0705247
1.90099	0.0852704
