# Supplementary material for: Hot-carrier trapping preserves high quantum yields but limits optical gain in InP-based quantum dots
Source: Nat Commun. 2025 Jul 7;16:6249. doi: 10.1038/s41467-025-61511-9 (PMC12234661; doi:10.1038/s41467-025-61511-9)
Supplement: Supplementary file 3 — Source Data [file 41467_2025_61511_MOESM3_ESM.zip › SupplementaryFigure16_CdSe.xlsx]

## Sheet: Decay curve short
0.2	1
3.2	0.879863
6.2	0.795776
9.2	0.73461
12.2	0.6776
15.2	0.617546
18.2	0.573666
21.2	0.529405
24.2	0.48589
27.2	0.448655
30.2	0.417274
33.2	0.385264
36.2	0.35624
39.2	0.329045
42.2	0.304704
45.2	0.27909
48.2	0.259243
51.2	0.24045
54.2	0.217031
57.2	0.205659
60.2	0.1901
63.2	0.177366
66.2	0.161398
69.2	0.152147
72.2	0.142004
75.2	0.12968
78.2	0.12084
81.2	0.110316
84.2	0.102251
87.2	0.0939815
90.2	0.0884635
93.2	0.0813793
96.2	0.0778958
99.2	0.0687187
102.2	0.0662012
105.2	0.0606393
108.2	0.0554873
111.2	0.0519891
114.2	0.0480811
117.2	0.0457979
120.2	0.0431633
123.2	0.0397676
126.2	0.0356986
129.2	0.0320688
132.2	0.0336348
135.2	0.0301367
138.2	0.0268874
141.2	0.0265508
144.2	0.0241064
147.2	0.0221744
150.2	0.0216475
153.2	0.0195691
156.2	0.018325
159.2	0.0174029
162.2	0.0162612
165.2	0.0152952
168.2	0.014095
171.2	0.0131875
174.2	0.0123825
177.2	0.0107433
180.2	0.0112702
183.2	0.0104797
186.2	0.00919172
189.2	0.0093674
192.2	0.00853312
195.2	0.00750852
198.2	0.00737687

## Sheet: Emission short
2.09987	0.00332428
2.09837	1.82454e-05
2.09687	0.0122665
2.09537	0.00114098
2.09387	0.0080326
2.09238	0.00482383
2.09089	0.00272634
2.0894	0.00911045
2.08791	0.00654726
2.08642	0.0138137
2.08494	0.00838202
2.08346	0.0183888
2.08198	0.0100599
2.0805	0.0114684
2.07903	0.0106602
2.07756	0.0165426
2.07609	0.0231247
2.07462	0.0183375
2.07315	0.0221172
2.07169	0.0230911
2.07023	0.0212827
2.06877	0.0278523
2.06731	0.0255382
2.06585	0.0228037
2.0644	0.0293131
2.06295	0.0301962
2.0615	0.0277113
2.06005	0.0347854
2.05861	0.0368136
2.05716	0.045407
2.05572	0.0386515
2.05429	0.0399781
2.05285	0.0447205
2.05141	0.0475909
2.04998	0.0501836
2.04855	0.0519235
2.04712	0.0517164
2.0457	0.058931
2.04427	0.0708015
2.04285	0.078244
2.04143	0.0755129
2.04001	0.0810338
2.03859	0.0794889
2.03718	0.0698217
2.03577	0.0907513
2.03436	0.0970413
2.03295	0.117092
2.03154	0.12015
2.03014	0.125406
2.02874	0.137463
2.02733	0.143276
2.02594	0.148824
2.02454	0.163018
2.02315	0.158752
2.02175	0.169582
2.02036	0.192098
2.01897	0.197249
2.01759	0.208444
2.0162	0.219304
2.01482	0.223325
2.01344	0.242629
2.01206	0.256719
2.01068	0.266403
2.00931	0.2891
2.00794	0.298994
2.00657	0.294677
2.0052	0.312196
2.00383	0.343377
2.00246	0.350748
2.0011	0.375714
1.99974	0.383886
1.99838	0.396555
1.99702	0.413181
1.99567	0.423938
1.99431	0.482366
1.99296	0.482317
1.99161	0.5043
1.99026	0.524667
1.98891	0.544032
1.98757	0.554081
1.98623	0.586686
1.98489	0.605431
1.98355	0.648996
1.98221	0.685043
1.98088	0.721419
1.97954	0.765811
1.97821	0.780868
1.97688	0.816305
1.97555	0.79903
1.97423	0.759831
1.9729	0.871056
1.97158	0.934515
1.97026	0.942346
1.96894	0.937102
1.96762	0.957458
1.96631	0.966956
1.965	0.974824
1.96368	0.983876
1.96237	1
1.96107	0.970438
1.95976	0.978119
1.95846	0.962325
1.95715	0.943132
1.95585	0.912442
1.95455	0.89343
1.95326	0.865381
1.95196	0.841682
1.95067	0.798966
1.94938	0.76611
1.94809	0.730794
1.9468	0.726694
1.94551	0.690737
1.94423	0.64312
1.94294	0.63051
1.94166	0.582757
1.94038	0.539886
1.9391	0.534154
1.93783	0.48026
1.93655	0.453988
1.93528	0.441592
1.93401	0.412811
1.93274	0.402897
1.93147	0.385291
1.9302	0.357204
1.92894	0.358216
1.92768	0.322103
1.92642	0.315543
1.92516	0.290931
1.9239	0.281227
1.92264	0.2477
1.92139	0.232108
1.92014	0.232322
1.91889	0.186472
1.91764	0.193613
1.91639	0.196419
1.91515	0.175444
1.9139	0.177978
1.91266	0.169242
1.91142	0.154134
1.91018	0.159211
1.90894	0.133476
1.90771	0.120885
1.90647	0.127956
1.90524	0.110386
1.90401	0.106614
1.90278	0.0979045
1.90155	0.0994697
1.90033	0.0966418
1.8991	0.084509
1.89788	0.079615
1.89666	0.0681522
1.89544	0.0757569
1.89422	0.0591647
1.893	0.052939
1.89179	0.0630353
1.89058	0.050923
1.88936	0.0541118
1.88815	0.0486501
1.88695	0.0587105
1.88574	0.0451021
1.88453	0.0441152
1.88333	0.040199
1.88213	0.0385306
1.88093	0.0295293
1.87973	0.0317718
1.87853	0.0249374
1.87734	0.0242313
1.87614	0.0257227
1.87495	0.0220055
1.87376	0.0288002
1.87257	0.0266128
1.87138	0.0137951
1.8702	0.0139835
1.86901	0.0201819
1.86783	0.019493
1.86665	0.00606852
1.86547	0.0101486
1.86429	0.010731
1.86311	0.000888496
1.86193	0.015698
1.86076	0.0131839
1.85959	0.017142
1.85842	0.00692161
1.85725	0.0170977
1.85608	0.0063124
1.85491	0.00464403
1.85375	0.0113685
1.85259	0.00646789
1.85142	0.00570363
1.85026	0.00267749
1.8491	-0.000217263
1.84795	0.0108149
1.84679	0.0162555
1.84564	0.0164361
1.84448	0.00425548
1.84333	0.00331517
1.84218	0.00478982
1.84103	-0.00284032
1.83989	-0.00373026
1.83874	0.00769582
1.8376	0.00358146
1.83645	0.00278715
1.83531	0.0052215
1.83417	0.000787653
1.83304	0.00432979
1.8319	0.00673792
1.83076	0.00462063
1.82963	0.00432912
1.8285	-0.000949933
1.82737	0.00417505
1.82624	0.00336389
1.82511	0.0100309
1.82398	-0.0020999
1.82286	0.00274907
1.82173	0.00504202
1.82061	0.00137968
1.81949	0.000169736
1.81837	0.00599936
1.81725	0.00187307
1.81613	0.00298316
1.81502	0.0030254
1.81391	0.00309544
1.81279	-0.0025261
1.81168	0.000488875
1.81057	0.00478659
1.80946	-0.00376699
1.80836	-0.00109414
1.80725	0.00111919
1.80615	0.00186259
1.80505	0.00127445
1.80394	0.00183851
1.80284	0.00698451
1.80175	0.00555298
1.80065	0.0025236

## Sheet: Decay curve long
0.2	0.610695
3.2	0.520622
6.2	0.473063
9.2	0.461174
12.2	0.450005
15.2	0.43163
18.2	0.396682
21.2	0.383711
24.2	0.379027
27.2	0.327866
30.2	0.356329
33.2	0.337954
36.2	0.288234
39.2	0.295079
42.2	0.273462
45.2	0.250763
48.2	0.247521
51.2	0.252925
54.2	0.215094
57.2	0.222661
60.2	0.214013
63.2	0.186271
66.2	0.187712
69.2	0.192036
72.2	0.166815
75.2	0.175462
78.2	0.159609
81.2	0.141955
84.2	0.145918
87.2	0.137992
90.2	0.133308
93.2	0.12286
96.2	0.126463
99.2	0.12358
102.2	0.109529
105.2	0.102683
108.2	0.107007
111.2	0.0943965
114.2	0.100521
117.2	0.0843083
120.2	0.0911539
123.2	0.0821466
126.2	0.0763819
129.2	0.0720585
132.2	0.0807054
135.2	0.0709776
138.2	0.0616099
141.2	0.0648526
144.2	0.0598085
147.2	0.0576468
150.2	0.0515217
153.2	0.0558452
156.2	0.0453968
159.2	0.0522423
162.2	0.0417939
165.2	0.0544041
168.2	0.040713
171.2	0.0389115
174.2	0.0421542
177.2	0.0342277
180.2	0.0335072
183.2	0.040713
186.2	0.0335072
189.2	0.0331468
192.2	0.0313454
195.2	0.0266617
198.2	0.0288233

## Sheet: Emission long
2.09987	-0.0117839
2.09837	0.0213028
2.09687	0.0163054
2.09537	0.0098875
2.09387	-0.0190341
2.09238	0.0220718
2.09089	0.00244458
2.0894	0.0179597
2.08791	-0.0074501
2.08642	0.012125
2.08494	-0.000690903
2.08346	0.0148688
2.08198	0.0322963
2.0805	0.00868693
2.07903	0.00225729
2.07756	0.00811961
2.07609	0.00865795
2.07462	0.0180098
2.07315	0.0172506
2.07169	-0.000263354
2.07023	0.010945
2.06877	0.0347809
2.06731	0.000590347
2.06585	0.00230273
2.0644	0.0226712
2.06295	0.0257033
2.0615	0.0181098
2.06005	0.0156389
2.05861	0.00567418
2.05716	0.023291
2.05572	0.0348456
2.05429	0.0107096
2.05285	0.0082944
2.05141	0.0251504
2.04998	0.0238759
2.04855	0.0451498
2.04712	0.0316839
2.0457	0.0785148
2.04427	0.0294813
2.04285	0.050576
2.04143	0.00798485
2.04001	0.0471093
2.03859	0.0616832
2.03718	0.0807981
2.03577	0.0831805
2.03436	0.0542009
2.03295	0.0839299
2.03154	0.0474117
2.03014	0.0601175
2.02874	0.0789748
2.02733	0.045521
2.02594	0.0832916
2.02454	0.124731
2.02315	0.131878
2.02175	0.0733362
2.02036	0.112673
2.01897	0.12719
2.01759	0.076254
2.0162	0.151169
2.01482	0.120142
2.01344	0.165887
2.01206	0.165931
2.01068	0.194294
2.00931	0.156075
2.00794	0.148525
2.00657	0.176654
2.0052	0.186764
2.00383	0.143075
2.00246	0.179861
2.0011	0.214432
1.99974	0.232102
1.99838	0.243812
1.99702	0.224114
1.99567	0.21002
1.99431	0.243036
1.99296	0.28028
1.99161	0.232632
1.99026	0.301763
1.98891	0.374037
1.98757	0.284211
1.98623	0.291927
1.98489	0.338711
1.98355	0.34155
1.98221	0.398692
1.98088	0.394641
1.97954	0.401786
1.97821	0.358354
1.97688	0.392991
1.97555	0.402597
1.97423	0.379029
1.9729	0.436852
1.97158	0.457586
1.97026	0.504135
1.96894	0.465098
1.96762	0.573666
1.96631	0.525301
1.965	0.54211
1.96368	0.500936
1.96237	0.547641
1.96107	0.554898
1.95976	0.574111
1.95846	0.623377
1.95715	0.566142
1.95585	0.637353
1.95455	0.547593
1.95326	0.613837
1.95196	0.544635
1.95067	0.651334
1.94938	0.546553
1.94809	0.622584
1.9468	0.616888
1.94551	0.540807
1.94423	0.619421
1.94294	0.617371
1.94166	0.58878
1.94038	0.59485
1.9391	0.619062
1.93783	0.547958
1.93655	0.563166
1.93528	0.609747
1.93401	0.563819
1.93274	0.537185
1.93147	0.50195
1.9302	0.549962
1.92894	0.51985
1.92768	0.514287
1.92642	0.478515
1.92516	0.475134
1.9239	0.414106
1.92264	0.444357
1.92139	0.430272
1.92014	0.387073
1.91889	0.358984
1.91764	0.413875
1.91639	0.396267
1.91515	0.369274
1.9139	0.361284
1.91266	0.357175
1.91142	0.427333
1.91018	0.308659
1.90894	0.322368
1.90771	0.278553
1.90647	0.299419
1.90524	0.340407
1.90401	0.241642
1.90278	0.30765
1.90155	0.293508
1.90033	0.243083
1.8991	0.238716
1.89788	0.266193
1.89666	0.190121
1.89544	0.232518
1.89422	0.238475
1.893	0.226368
1.89179	0.194375
1.89058	0.186877
1.88936	0.215203
1.88815	0.16244
1.88695	0.203282
1.88574	0.198423
1.88453	0.188296
1.88333	0.166951
1.88213	0.140013
1.88093	0.15579
1.87973	0.147251
1.87853	0.154985
1.87734	0.109078
1.87614	0.129351
1.87495	0.113743
1.87376	0.0719965
1.87257	0.140598
1.87138	0.0970846
1.8702	0.0629211
1.86901	0.135896
1.86783	0.0934224
1.86665	0.0965599
1.86547	0.0935793
1.86429	0.0979918
1.86311	0.06564
1.86193	0.100676
1.86076	0.062184
1.85959	0.090733
1.85842	0.0965434
1.85725	0.093831
1.85608	0.0367272
1.85491	0.0192956
1.85375	0.0586042
1.85259	0.046653
1.85142	0.0538949
1.85026	0.0936059
1.8491	0.0270732
1.84795	0.000246202
1.84679	0.0317923
1.84564	0.0267979
1.84448	0.0539707
1.84333	0.0157352
1.84218	0.0140848
1.84103	0.0222323
1.83989	0.0326055
1.83874	0.0205086
1.8376	0.0216543
1.83645	0.0161003
1.83531	0.0210823
1.83417	0.017508
1.83304	0.0225683
1.8319	0.014464
1.83076	-0.00309132
1.82963	0.0109725
1.8285	0.0188624
1.82737	0.00230237
1.82624	0.0376059
1.82511	0.0161246
1.82398	0.0194956
1.82286	0.0294098
1.82173	0.0351407
1.82061	0.0194194
1.81949	0.0534924
1.81837	0.0036016
1.81725	0.0195329
1.81613	0.00174225
1.81502	-0.0148964
1.81391	0.0250484
1.81279	-0.00624233
1.81168	-0.011853
1.81057	-0.0002056
1.80946	0.00542436
1.80836	0.00824691
1.80725	0.0148722
1.80615	0.0522556
1.80505	0.0222173
1.80394	-0.014599
1.80284	-0.0172012
1.80175	0.0148468
1.80065	0.00652916
