# Supplementary material for: Hot-carrier trapping preserves high quantum yields but limits optical gain in InP-based quantum dots
Source: Nat Commun. 2025 Jul 7;16:6249. doi: 10.1038/s41467-025-61511-9 (PMC12234661; doi:10.1038/s41467-025-61511-9)
Supplement: Supplementary file 3 — Source Data [file 41467_2025_61511_MOESM3_ESM.zip › SupplementaryFigure16_CIS.xlsx]

## Sheet: Decay curve short
0.02	26
0.04	26.3846
0.06	22.0769
0.08	23.2308
0.1	21.4615
0.12	20.4615
0.14	19.4615
0.16	17.5385
0.18	17.5385
0.2	15.8462
0.22	14
0.24	14.6923
0.26	13.7692
0.28	13.6923
0.3	10.9231
0.32	12.4615
0.34	11.1538
0.36	10.0769
0.38	10.0769
0.4	8.76923
0.42	8.07692
0.44	8.07692
0.46	7.53846
0.48	6.92308
0.5	6.38462
0.52	6.23077
0.54	5.46154
0.56	4.84615
0.58	5.46154
0.6	4.76923
0.62	4.76923
0.64	3.92308
0.66	3.23077
0.68	3.53846
0.7	4.07692
0.72	3.53846
0.74	3.30769
0.76	3.38462
0.78	2.84615
0.8	3.38462
0.82	3
0.84	2.38462
0.86	2.84615
0.88	2.07692
0.9	1.15385
0.92	1.61539
0.94	2
0.96	1.92308
0.98	1.23077
1	1.23077
1.02	2
1.04	1.23077
1.06	1.76923
1.08	1.15385
1.1	1.07692
1.12	1.15385
1.14	0.923077
1.16	1.07692
1.18	0.923077
1.2	1.07692
1.22	1
1.24	1
1.26	0.461538
1.28	0.692308
1.3	0.538462
1.32	0.384615
1.34	0.307692
1.36	0.384615
1.38	0.769231
1.4	0.461538
1.42	0.384615
1.44	0.461538
1.46	0.230769
1.48	0.923077
1.5	0.153846
1.52	0.692308
1.54	0.615385
1.56	0.307692
1.58	0.153846
1.6	0.615385
1.62	0.384615
1.64	0.076923
1.66	0.384615
1.68	0.230769
1.7	0.230769
1.72	0.384615
1.74	0.230769
1.76	0.307692
1.78	0.076923
1.8	0.384615
1.82	0.076923
1.84	0.384615
1.86	0.076923
1.88	0.153846
1.9	0.384615
1.92	0.076923
1.94	0.230769
1.96	0
1.98	0

## Sheet: Emission short
2.08505	-0.182348
2.07908	-0.0769095
2.07315	0.0102045
2.06726	-0.00477554
2.06139	0.00856598
2.05557	0.00469314
2.04977	0.0158035
2.04401	0.0286442
2.03828	0.0140978
2.03259	0.0421712
2.02692	0.0429444
2.02129	0.0585943
2.01569	0.0420657
2.01012	0.0915988
2.00459	0.0893031
1.99908	0.119671
1.99361	0.115036
1.98816	0.21601
1.98275	0.229018
1.97737	0.192763
1.97201	0.237637
1.96669	0.278592
1.9614	0.344271
1.95613	0.364634
1.95089	0.369133
1.94569	0.365687
1.94051	0.466096
1.93535	0.47775
1.93023	0.516723
1.92513	0.538333
1.92007	0.506523
1.91503	0.619181
1.91001	0.67357
1.90502	0.606907
1.90006	0.660374
1.89513	0.695754
1.89022	0.715237
1.88534	0.745596
1.88048	0.756749
1.87565	0.711804
1.87085	0.673988
1.86607	0.766951
1.86131	0.74085
1.85658	0.693303
1.85188	0.747531
1.84719	0.696381
1.84254	0.716523
1.8379	0.725033
1.83329	0.652439
1.82871	0.687781
1.82415	0.710034
1.81961	0.636902
1.81509	0.679197
1.8106	0.671912
1.80613	0.662251
1.80168	0.704685
1.79726	0.721711
1.79286	0.64267
1.78847	0.620052
1.78412	0.573935
1.77978	0.58019
1.77546	0.518257
1.77117	0.480841
1.7669	0.496755
1.76265	0.469698
1.75842	0.529951
1.75421	0.439925
1.75002	0.422199
1.74585	0.382609
1.7417	0.371732
1.73757	0.353528
1.73347	0.234229
1.72938	0.239255
1.72531	0.206205
1.72126	0.215358
1.71723	0.226846
1.71322	0.200034
1.70923	0.218279
1.70526	0.250443
1.70131	0.240629
1.69738	0.234703
1.69346	0.193383
1.68957	0.185694
1.68569	0.180879
1.68183	0.151605
1.67799	0.174776
1.67417	0.118957
1.67036	0.139678
1.66657	0.0992677
1.6628	0.121997
1.65905	0.135673
1.65532	0.110838
1.6516	0.146485
1.6479	0.14641
1.64422	0.123337
1.64055	0.106142
1.6369	0.109068
1.63327	0.104975
1.62965	0.0905615
1.62605	0.0722533
1.62247	0.0448287
1.6189	0.0886322
1.61535	0.0317517
1.61182	0.0838311
1.6083	0.0659952
1.60479	0.0410122
1.60131	0.0477252
1.59783	0.0685881
1.59438	0.0672579
1.59094	0.0698066
1.58751	0.022691
1.5841	0.0743701
1.58071	0.025026
1.57733	0.0382059
1.57396	0.0292308
1.57061	0.0102909
1.56728	0.00456988
1.56395	0.0344132
1.56065	0.0564686
1.55736	0.00811293
1.55408	0.0157135
1.55081	0.0445741
1.54757	0.0422468
1.54433	0.0604315
1.54111	0.0659717
1.5379	0.111367
1.53471	0.0558208
1.53153	0.0634024
1.52836	0.0183473
1.52521	0.0777336
1.52207	0.100377
1.51894	-0.00486237
1.51583	-0.0206893
1.51273	-0.0323031
1.50965	0.0504227
1.50657	-0.010359
1.50351	-0.112215
1.50046	-0.01292

## Sheet: Decay curve long
0.02	18.3519
0.04	17.7963
0.06	16.2037
0.08	15.8889
0.1	15.0741
0.12	14.6481
0.14	13.7593
0.16	13.963
0.18	12.1481
0.2	12.3333
0.22	10.5741
0.24	10.9815
0.26	10.2778
0.28	9.2963
0.3	9.01852
0.32	9.59259
0.34	8.18519
0.36	8.09259
0.38	8.03704
0.4	7.01852
0.42	6.92593
0.44	6.83333
0.46	6.33333
0.48	6
0.5	5.85185
0.52	5.61111
0.54	5.2963
0.56	4.85185
0.58	4.61111
0.6	4.40741
0.62	4.87037
0.64	4.27778
0.66	3.55556
0.68	3.85185
0.7	3.96296
0.72	3.38889
0.74	3.64815
0.76	3.31481
0.78	3.24074
0.8	3.35185
0.82	3.05556
0.84	2.66667
0.86	3.11111
0.88	2.42593
0.9	2.48148
0.92	2.38889
0.94	2.5
0.96	2.14815
0.98	2.25926
1	2.16667
1.02	2.2963
1.04	1.85185
1.06	2.03704
1.08	1.59259
1.1	1.33333
1.12	1.55556
1.14	1.31482
1.16	1.53704
1.18	1.27778
1.2	1.25926
1.22	1.22222
1.24	1.14815
1.26	1.03704
1.28	0.962963
1.3	1.22222
1.32	1.18518
1.34	0.907407
1.36	1.07407
1.38	1.05556
1.4	0.907407
1.42	0.777778
1.44	0.981481
1.46	1.01852
1.48	1
1.5	0.703704
1.52	0.87037
1.54	0.666667
1.56	0.574074
1.58	0.685185
1.6	0.62963
1.62	0.740741
1.64	0.444444
1.66	0.462963
1.68	0.722222
1.7	0.444444
1.72	0.648148
1.74	0.462963
1.76	0.481481
1.78	0.388889
1.8	0.388889
1.82	0.222222
1.84	0.407407
1.86	0.388889
1.88	0.37037
1.9	0.481481
1.92	0.407407
1.94	0.314815
1.96	0.296296
1.98	0.240741

## Sheet: Emission long
2.08505	-0.0039456
2.07908	-0.0428967
2.07315	-0.00219578
2.06726	0.0192973
2.06139	0.0373335
2.05557	0.0408408
2.04977	-0.00513268
2.04401	0.034975
2.03828	0.0426453
2.03259	0.0877411
2.02692	0.118544
2.02129	0.11373
2.01569	0.157934
2.01012	0.129291
2.00459	0.174429
1.99908	0.226816
1.99361	0.298872
1.98816	0.282362
1.98275	0.342632
1.97737	0.481438
1.97201	0.514679
1.96669	0.412988
1.9614	0.471356
1.95613	0.527939
1.95089	0.670603
1.94569	0.715718
1.94051	0.796599
1.93535	0.815532
1.93023	0.730562
1.92513	0.911736
1.92007	0.867934
1.91503	0.823209
1.91001	0.828048
1.90502	0.917562
1.90006	0.948799
1.89513	0.90679
1.89022	0.986788
1.88534	1
1.88048	0.902854
1.87565	0.862813
1.87085	0.820291
1.86607	0.800532
1.86131	0.787702
1.85658	0.788046
1.85188	0.770202
1.84719	0.747603
1.84254	0.733847
1.8379	0.657011
1.83329	0.755913
1.82871	0.676448
1.82415	0.684214
1.81961	0.578076
1.81509	0.696646
1.8106	0.645202
1.80613	0.620302
1.80168	0.587359
1.79726	0.593667
1.79286	0.53017
1.78847	0.420023
1.78412	0.319166
1.77978	0.42834
1.77546	0.483628
1.77117	0.355266
1.7669	0.333443
1.76265	0.353675
1.75842	0.432091
1.75421	0.342186
1.75002	0.267311
1.74585	0.142922
1.7417	0.173215
1.73757	0.178333
1.73347	0.156208
1.72938	0.115096
1.72531	0.189582
1.72126	0.128775
1.71723	0.105976
1.71322	0.102974
1.70923	0.113818
1.70526	0.135158
1.70131	0.130101
1.69738	0.0265168
1.69346	0.0404167
1.68957	0.130441
1.68569	0.0576082
1.68183	0.0756714
1.67799	0.0906213
1.67417	0.10181
1.67036	0.0592237
1.66657	0.046157
1.6628	0.0134324
1.65905	0.125666
1.65532	0.100194
1.6516	-0.0109672
1.6479	0.109562
1.64422	0.0510045
1.64055	0.0204985
1.6369	0.0421498
1.63327	0.0282064
1.62965	0.0442112
1.62605	0.0803418
1.62247	0.062215
1.6189	0.0656993
1.61535	0.0748324
1.61182	0.0279684
1.6083	0.00414568
1.60479	0.0180157
1.60131	0.019681
1.59783	-0.0262853
1.59438	-0.0156002
1.59094	0.084987
1.58751	0.100218
1.5841	0.0669913
1.58071	0.0156289
1.57733	-0.00564871
1.57396	-0.0350263
1.57061	-0.0351891
1.56728	-0.0668015
1.56395	0.00494949
1.56065	0.0233131
1.55736	0.112257
1.55408	0.124157
1.55081	-0.0101337
1.54757	-0.0334431
1.54433	-0.0379904
1.54111	0.0432535
1.5379	0.0618188
1.53471	0.0555629
1.53153	0.123987
1.52836	-0.0384939
1.52521	0.0301722
1.52207	0.0500035
1.51894	0.042002
1.51583	0.170534
1.51273	-0.0172185
1.50965	0.0236518
1.50657	0.0440356
1.50351	0.0551996
1.50046	-0.0249381
