# Supplementary material for: Hot-carrier trapping preserves high quantum yields but limits optical gain in InP-based quantum dots
Source: Nat Commun. 2025 Jul 7;16:6249. doi: 10.1038/s41467-025-61511-9 (PMC12234661; doi:10.1038/s41467-025-61511-9)
Supplement: Supplementary file 3 — Source Data [file 41467_2025_61511_MOESM3_ESM.zip › SupplementaryFigure16_Perovskite.xlsx]

## Sheet: Decay curve short
0.15	1
0.4	0.981632
0.65	0.933339
0.9	0.880327
1.15	0.832148
1.4	0.784327
1.65	0.741074
1.9	0.698164
2.15	0.658069
2.4	0.61994
2.65	0.588269
2.9	0.554927
3.15	0.520631
3.4	0.492336
3.65	0.466177
3.9	0.44053
4.15	0.416299
4.4	0.393788
4.65	0.371074
4.9	0.352199
5.15	0.331682
5.4	0.313683
5.65	0.295682
5.9	0.280457
6.15	0.267329
6.4	0.250679
6.65	0.237748
6.9	0.225234
7.15	0.213486
7.4	0.202588
7.65	0.190857
7.9	0.180542
8.15	0.171712
8.4	0.161489
8.65	0.153661
8.9	0.145819
9.15	0.138167
9.4	0.130666
9.65	0.123361
9.9	0.116307
10.15	0.11021
10.4	0.104981
10.65	0.100178
10.9	0.0943527
11.15	0.0899855
11.4	0.0853012
11.65	0.0805789
11.9	0.077568
12.15	0.0728268
12.4	0.0690703
12.65	0.0663009
12.9	0.0618059
13.15	0.0594554
13.4	0.0563664
13.65	0.0540586
13.9	0.0506761
14.15	0.0480533
14.4	0.0460272
14.65	0.0437785
14.9	0.0416433
15.15	0.039513
15.4	0.0373401
15.65	0.0353826
15.9	0.0331836
16.15	0.0319953
16.4	0.0304212
16.65	0.0290886
16.9	0.0275405
17.15	0.0263309
17.4	0.0247096
17.65	0.0239971
17.9	0.0225863
18.15	0.0218289
18.4	0.0205033
18.65	0.0193908
18.9	0.0185387
19.15	0.0177007
19.4	0.0170593
19.65	0.0160769
19.9	0.0154166
20.15	0.0149549
20.4	0.0147467
20.65	0.0134282
20.9	0.012917
21.15	0.0119773
21.4	0.0114731
21.65	0.0108884
21.9	0.0103937
22.15	0.0102469
22.4	0.00936164
22.65	0.00912731
22.9	0.00885743
23.15	0.00834621
23.4	0.00806922
23.65	0.00783252
23.9	0.00729997
24.15	0.0070609
24.4	0.00665376
24.65	0.00653536
24.9	0.00620643
25.15	0.00614481
25.4	0.0058064
25.65	0.00552467
25.9	0.00530456
26.15	0.00506549
26.4	0.00488557
26.65	0.00467494
26.9	0.00435539
27.15	0.00442165
27.4	0.00425832
27.65	0.00398607
27.9	0.00396721
28.15	0.00389611
28.4	0.00351978
28.65	0.00344404
28.9	0.0034393
29.15	0.00325465
29.4	0.00328545
29.65	0.00291623
29.9	0.00284523
30.15	0.00276476
30.4	0.00263451
30.65	0.00270788
30.9	0.0026274
31.15	0.0025801
31.4	0.00247118
31.65	0.00226292
31.9	0.00212329
32.15	0.00222026
32.4	0.00206641
32.65	0.00211618
32.9	0.00205693
33.15	0.00193389
33.4	0.00190308
33.65	0.00181312
33.9	0.00171852
34.15	0.00177767
34.4	0.00166401
34.65	0.00162619
34.9	0.00166164
35.15	0.00158116
35.4	0.00158116
35.65	0.00141783
35.9	0.00135868
36.15	0.0014202
36.4	0.00140134
36.65	0.00122142
36.9	0.00135868
37.15	0.0013019
37.4	0.00124976
37.65	0.00115753
37.9	0.00110539
38.15	0.00123327
38.4	0.0011835
38.65	0.00115753
38.9	0.00112198
39.15	0.00121905
39.4	0.00104624
39.65	0.00108179
39.9	0.000918458
40.15	0.000970498
40.4	0.000989458
40.65	0.00100358
40.9	0.000901868
41.15	0.000965758
41.4	0.000897128
41.65	0.000963388
41.9	0.000892388
42.15	0.000897128
42.4	0.000880539
42.65	0.000833238
42.9	0.000878169
43.15	0.000821388
43.4	0.000842619
43.65	0.000821388
43.9	0.000778729
44.15	0.000766879
44.4	0.000781099
44.65	0.000757498
44.9	0.000854469
45.15	0.000750388
45.4	0.000695879
45.65	0.000705359
45.9	0.00068403
46.15	0.000714839
46.4	0.000672278
46.65	0.000707729
46.9	0.000679388
47.15	0.000665169
47.4	0.000733799
47.65	0.000634359
47.9	0.000679388
48.15	0.000719579
48.4	0.00068166
48.65	0.000658059
48.9	0.000660429
49.15	0.000620139
49.4	0.000629619
49.65	0.000596539
49.9	0.00068403

## Sheet: Decay curve long
0.15	0.815379
0.4	0.678072
0.65	0.649858
0.9	0.516313
1.15	0.477754
1.4	0.371482
1.65	0.404398
1.9	0.318816
2.15	0.288721
2.4	0.288721
2.65	0.236996
2.9	0.201258
3.15	0.22383
3.4	0.197497
3.65	0.189032
3.9	0.177747
4.15	0.167402
4.4	0.159878
4.65	0.146712
4.9	0.150474
5.15	0.127903
5.4	0.129784
5.65	0.103451
5.9	0.117557
6.15	0.094046
6.4	0.108153
6.65	0.111915
6.9	0.106272
7.15	0.0921651
7.4	0.0874628
7.65	0.0799391
7.9	0.0724154
8.15	0.0865223
8.4	0.0724154
8.65	0.057368
8.9	0.0761773
9.15	0.0865223
9.4	0.0611299
9.65	0.071475
9.9	0.0648918
10.15	0.0517254
10.4	0.057368
10.65	0.0724154
10.9	0.0639513
11.15	0.0526657
11.4	0.0545467
11.65	0.0526657
11.9	0.0667726
12.15	0.047023
12.4	0.0620703
12.65	0.0630108
12.9	0.0451421
13.15	0.0536062
13.4	0.0404398
13.65	0.0611299
13.9	0.0536062
14.15	0.0498444
14.4	0.0507849
14.65	0.0583085
14.9	0.0536062
15.15	0.0394993
15.4	0.0554872
15.65	0.0460826
15.9	0.0404398
16.15	0.0404398
16.4	0.0451421
16.65	0.0385588
16.9	0.0385588
17.15	0.0404398
17.4	0.0479634
17.65	0.0479634
17.9	0.0385588
18.15	0.0300947
18.4	0.0300947
18.65	0.0404398
18.9	0.0338565
19.15	0.0432611
19.4	0.0442016
19.65	0.0385588
19.9	0.0404398
20.15	0.0376184
20.4	0.0338565
20.65	0.0376184
20.9	0.0272733
21.15	0.0272733
21.4	0.0272733
21.65	0.0282138
21.9	0.036678
22.15	0.047023
22.4	0.0319757
22.65	0.0423207
22.9	0.0394993
23.15	0.0338565
23.4	0.0310352
23.65	0.0338565
23.9	0.0338565
24.15	0.0394993
24.4	0.0216306
24.65	0.0394993
24.9	0.034797
25.15	0.0235115
25.4	0.0329161
25.65	0.0357375
25.9	0.0310352
26.15	0.0263329
26.4	0.024452
26.65	0.0282138
26.9	0.0338565
27.15	0.0338565
27.4	0.0300947
27.65	0.0338565
27.9	0.0291543
28.15	0.0300947
28.4	0.0282138
28.65	0.0300947
28.9	0.0235115
29.15	0.0394993
29.4	0.0442016
29.65	0.0300947
29.9	0.024452
30.15	0.0300947
30.4	0.0338565
30.65	0.0206901
30.9	0.0319757
31.15	0.0300947
31.4	0.0338565
31.65	0.022571
31.9	0.0169283
32.15	0.0235115
32.4	0.0197497
32.65	0.0310352
32.9	0.024452
33.15	0.0253924
33.4	0.0169283
33.65	0.0291543
33.9	0.0216306
34.15	0.0216306
34.4	0.0376184
34.65	0.0188092
34.9	0.022571
35.15	0.0188092
35.4	0.0206901
35.65	0.0272733
35.9	0.0178687
36.15	0.0197497
36.4	0.0253924
36.65	0.0169283
36.9	0.0300947
37.15	0.024452
37.4	0.0216306
37.65	0.0169283
37.9	0.0206901
38.15	0.0282138
38.4	0.022571
38.65	0.022571
38.9	0.0216306
39.15	0.0291543
39.4	0.0188092
39.65	0.0178687
39.9	0.0197497
40.15	0.0150474
40.4	0.022571
40.65	0.0253924
40.9	0.0235115
41.15	0.0253924
41.4	0.0178687
41.65	0.024452
41.9	0.0206901
42.15	0.022571
42.4	0.0150474
42.65	0.024452
42.9	0.0169283
43.15	0.022571
43.4	0.0178687
43.65	0.0141069
43.9	0.0188092
44.15	0.0206901
44.4	0.0159878
44.65	0.0206901
44.9	0.0197497
45.15	0.0178687
45.4	0.0178687
45.65	0.0112855
45.9	0.024452
46.15	0.0159878
46.4	0.022571
46.65	0.0141069
46.9	0.024452
47.15	0.0235115
47.4	0.0159878
47.65	0.0206901
47.9	0.0197497
48.15	0.0150474
48.4	0.0169283
48.65	0.0188092
48.9	0.0169283
49.15	0.0300947
49.4	0.0159878
49.65	0.0216306
49.9	0.0103451
