# Supplementary material for: Hot-carrier trapping preserves high quantum yields but limits optical gain in InP-based quantum dots
Source: Nat Commun. 2025 Jul 7;16:6249. doi: 10.1038/s41467-025-61511-9 (PMC12234661; doi:10.1038/s41467-025-61511-9)
Supplement: Supplementary file 3 — Source Data [file 41467_2025_61511_MOESM3_ESM.zip › SupplementaryFigure17a.xlsx]

## Sheet: Gain
0.0495237	0.0491811	0.049287	0.0491013	0.0487829	0.0488789	0.0486196	0.0484961	0.0483063	0.0482813	0.0480854	0.048033	0.0478826	0.0477572	0.0476921	0.0473887	0.0472892	0.0472758	0.0470243	0.046998	0.0470807	0.046895	0.0468479	0.0466739	0.0465974	0.0465562	0.0465127	0.0463791	0.0463345	0.0463211	0.0463174	0.0463143	0.0462887	0.0462892	0.0462372	0.0462387	0.046101	0.0460366	0.0459654	0.0458369	0.0458345	0.0457382	0.0456472	0.0455865	0.0456111	0.0454861	0.0454376	0.0453732	0.0453144	0.0451841
0.0491088	0.0487732	0.0487682	0.0483391	0.0481463	0.0483886	0.04804	0.0479185	0.0477406	0.0476941	0.0475618	0.0472994	0.0472965	0.0470181	0.0470262	0.0468039	0.046714	0.046555	0.0464508	0.0463998	0.0463327	0.0461541	0.0460819	0.0459867	0.0459106	0.045813	0.0457993	0.0456615	0.045621	0.0456308	0.0456656	0.045574	0.0455965	0.0455627	0.0455158	0.0454793	0.0453193	0.0452438	0.0451398	0.0449967	0.0450169	0.0450217	0.0448763	0.0447611	0.0447537	0.0445847	0.0446441	0.0445475	0.0444973	0.0442634
0.0488307	0.0485448	0.048438	0.0482831	0.0479897	0.0478685	0.047661	0.0476402	0.0475962	0.0473738	0.0472041	0.0469592	0.0469662	0.0467849	0.046726	0.0465072	0.0464574	0.0462247	0.0462107	0.046062	0.045905	0.0458159	0.0457541	0.0457067	0.0456702	0.0454866	0.0454412	0.0453061	0.0452948	0.0452602	0.0452816	0.0452353	0.0451873	0.0452016	0.0452174	0.0451307	0.0449777	0.0448436	0.0448909	0.0447464	0.0447164	0.0446118	0.0446138	0.0444232	0.0443748	0.0442745	0.0442286	0.0441735	0.0439927	0.0439376
0.0486679	0.048523	0.0482027	0.0482104	0.0480511	0.0479279	0.0476629	0.04762	0.0474656	0.047256	0.0471972	0.0469819	0.0469609	0.046645	0.046743	0.0465036	0.0463523	0.0460705	0.046166	0.0460919	0.0458837	0.0457562	0.0456782	0.0456137	0.0455396	0.0454388	0.0453117	0.0452553	0.0452203	0.0452218	0.0451841	0.0452331	0.0451593	0.0450659	0.0451084	0.04505	0.0449312	0.0447526	0.0448285	0.0446438	0.0445618	0.0445491	0.0444663	0.044346	0.0442509	0.0442176	0.0441163	0.0440309	0.0439339	0.0438026
0.0481218	0.0481006	0.0479044	0.0477892	0.0474002	0.0473697	0.0473108	0.0470442	0.0469592	0.0468202	0.0467317	0.0463963	0.046533	0.0462812	0.0462772	0.0460275	0.0458697	0.0456699	0.0456337	0.0456796	0.0454375	0.0452541	0.0452728	0.0451267	0.0450132	0.0449536	0.0448326	0.0447286	0.0447106	0.0447052	0.0447159	0.0446582	0.0446356	0.0446226	0.0446202	0.0445009	0.0443931	0.044262	0.0442004	0.044063	0.0440204	0.0440237	0.0439927	0.0437911	0.0437294	0.0437146	0.0435882	0.0435398	0.0434497	0.0432674
0.0483133	0.0482351	0.0480745	0.0478086	0.0475624	0.0476004	0.0474002	0.0472183	0.0470172	0.0468916	0.0467814	0.0467193	0.0465282	0.0464105	0.0462652	0.0460265	0.0460555	0.04568	0.0458106	0.0456165	0.0454497	0.045358	0.0453239	0.045173	0.0451056	0.0450219	0.0448402	0.044906	0.0447851	0.0447889	0.0448525	0.0447489	0.0446604	0.0446618	0.0446765	0.0445672	0.0444192	0.0443709	0.0443643	0.0441759	0.0441691	0.0440866	0.0440139	0.0438411	0.0437954	0.0437394	0.0436527	0.0435659	0.0433899	0.0432737
0.048093	0.0479204	0.0479643	0.0477971	0.0475684	0.0473793	0.047175	0.0470157	0.0471296	0.0466927	0.0465972	0.0465504	0.0464349	0.0461793	0.0462905	0.0459734	0.0457932	0.0457077	0.0456102	0.0455214	0.0453814	0.0451784	0.0451314	0.045015	0.0449855	0.0449024	0.0447635	0.0447368	0.0446996	0.0447018	0.04469	0.0446047	0.0445508	0.04458	0.0445899	0.0444465	0.0443223	0.0442608	0.0442034	0.0440806	0.0440482	0.0439031	0.0439156	0.0438079	0.0437034	0.043633	0.0435688	0.0435163	0.0433461	0.0431984
0.0484706	0.0481029	0.0482793	0.0479336	0.0476518	0.04764	0.0474611	0.0473362	0.0470699	0.0469347	0.0470189	0.0467327	0.0466566	0.0464773	0.0464628	0.0463616	0.0461083	0.0459866	0.0457305	0.0457065	0.0456617	0.0456082	0.0453689	0.0452982	0.0452401	0.0451438	0.0451165	0.0449873	0.0449803	0.0449598	0.0449199	0.0448683	0.0448433	0.0447023	0.0447955	0.0447073	0.0446712	0.0445617	0.0445493	0.0443539	0.0442672	0.0441355	0.0441545	0.0440254	0.0439817	0.0439409	0.0438292	0.0437272	0.043664	0.0434544
0.0479076	0.0477355	0.0477319	0.0475489	0.0473528	0.0472033	0.0470611	0.0470253	0.046752	0.0466838	0.046557	0.0463144	0.0462923	0.0460183	0.0460925	0.0457663	0.0457197	0.0454004	0.0454621	0.0453382	0.0453033	0.0450663	0.0449853	0.0448266	0.0447759	0.0446613	0.0445781	0.0445742	0.0445378	0.0445165	0.0444945	0.0444447	0.044348	0.0443511	0.0443362	0.0442799	0.044063	0.0440783	0.0440238	0.0438662	0.0438403	0.0437918	0.0436891	0.0436484	0.0435472	0.0434493	0.0433316	0.0432651	0.0431192	0.0430041
0.047841	0.0475017	0.0476901	0.0473146	0.0471799	0.0469752	0.0468176	0.0466293	0.0465156	0.0465095	0.0463219	0.0460734	0.0460316	0.0458053	0.0457756	0.0455086	0.0454173	0.0452564	0.0451567	0.0451913	0.0450005	0.0448418	0.0447438	0.0446362	0.0446563	0.044444	0.0443123	0.0443523	0.0442598	0.044144	0.0442645	0.0441566	0.044189	0.0441236	0.0441101	0.0439825	0.0438375	0.0438019	0.0437247	0.0436355	0.0435457	0.0435295	0.0434186	0.0433036	0.043294	0.0432408	0.0431082	0.043089	0.042877	0.042757
0.0478779	0.0477151	0.0474772	0.0474409	0.047062	0.0470023	0.046963	0.0467714	0.0466364	0.0464498	0.0464302	0.0461892	0.046147	0.0459406	0.045872	0.0456491	0.0455276	0.0453169	0.0452494	0.0451746	0.0450651	0.0448603	0.0448078	0.0447098	0.0446329	0.044555	0.0444217	0.0443624	0.0443069	0.044383	0.0442817	0.0442983	0.044205	0.0441353	0.0441691	0.0440541	0.0439902	0.0438939	0.0439015	0.0436733	0.043608	0.0435411	0.0435277	0.0434379	0.0433424	0.0432449	0.0431211	0.0430634	0.0429857	0.0428363
0.0480368	0.0478671	0.0476487	0.0475416	0.0472091	0.0471085	0.0470672	0.0468781	0.0468873	0.0466277	0.0466232	0.0464082	0.046271	0.0460499	0.0460905	0.0457474	0.0456486	0.0454721	0.0454416	0.0453562	0.0452536	0.0450995	0.0449547	0.0448904	0.0448234	0.0446023	0.0446577	0.0445582	0.0444856	0.044471	0.0445059	0.0443487	0.0444009	0.0443495	0.0443125	0.0442271	0.044192	0.0440589	0.0440322	0.043873	0.0438271	0.0437214	0.0437399	0.0435691	0.0435139	0.043467	0.0433963	0.0432987	0.0431432	0.0430593
0.0483128	0.0481237	0.0478502	0.0476822	0.0475688	0.0475781	0.0473198	0.0472054	0.0469415	0.0468183	0.0468437	0.0465057	0.046458	0.0461876	0.0463381	0.0460586	0.045943	0.0457822	0.0456706	0.0455728	0.0454355	0.0453796	0.0452147	0.0451539	0.0450403	0.0450834	0.0448738	0.0448774	0.0448109	0.0447374	0.044753	0.0447655	0.0446242	0.0446008	0.044575	0.0446161	0.0444699	0.04433	0.0442928	0.0442368	0.0441199	0.0439991	0.0439499	0.0439079	0.043797	0.0437652	0.0436992	0.0435795	0.0434942	0.0432906
0.0484207	0.0482193	0.0479572	0.0478189	0.0477265	0.0475963	0.0476092	0.0473911	0.0472019	0.0469068	0.0470331	0.0467787	0.0466542	0.046418	0.0464244	0.0461451	0.046064	0.0458666	0.0457936	0.0457462	0.0456251	0.0454591	0.0453173	0.0452786	0.0452022	0.0451087	0.0450473	0.0449388	0.0448856	0.0448755	0.0448651	0.04484	0.0448367	0.0447893	0.0447661	0.0447423	0.0446125	0.0445322	0.0444478	0.0443172	0.0441884	0.0441767	0.0440833	0.0439955	0.0438986	0.0438907	0.0437636	0.0436852	0.0436026	0.0434418
0.0482478	0.0480251	0.0478167	0.0477707	0.0476347	0.0474491	0.0472272	0.0471361	0.0469076	0.046832	0.0467476	0.0464991	0.0464086	0.0461898	0.0462338	0.0459141	0.0458066	0.0456176	0.0456631	0.045529	0.0453839	0.0452376	0.0451833	0.0450666	0.0448773	0.0448831	0.0447656	0.0447323	0.0447214	0.044624	0.0446396	0.0445738	0.0445632	0.0445004	0.0445219	0.0444647	0.0443336	0.0442472	0.0442592	0.0440749	0.0440026	0.0439701	0.0439225	0.0437847	0.0437077	0.0436355	0.0435908	0.0435572	0.0433915	0.0432135
0.0479971	0.047871	0.0478015	0.047726	0.0473664	0.0473517	0.0471106	0.046931	0.0468545	0.0466184	0.0466081	0.0463939	0.0462262	0.0461171	0.0460397	0.0458533	0.0457086	0.0454902	0.045514	0.0454081	0.0452568	0.0450507	0.0449062	0.0448939	0.0447777	0.0446926	0.0446729	0.0446257	0.0445664	0.0444882	0.0445437	0.0444261	0.044366	0.0443707	0.0443776	0.0442787	0.0441735	0.0440561	0.0440525	0.0439327	0.0438918	0.0437868	0.0437553	0.0435948	0.0434783	0.0435461	0.0433667	0.0433945	0.0432061	0.0430988
0.0482922	0.0480541	0.0479705	0.0478917	0.0475441	0.0475462	0.0473175	0.0472481	0.0469359	0.0467755	0.0468089	0.0464597	0.0465104	0.0461786	0.0462361	0.0460863	0.0459333	0.0456795	0.0454902	0.0454906	0.0454186	0.0453244	0.0451629	0.0450495	0.0450056	0.044948	0.0448893	0.0447905	0.0446758	0.0447264	0.044704	0.0446386	0.0445968	0.0446105	0.0445699	0.0445019	0.044456	0.0442758	0.044252	0.0441584	0.0440134	0.043934	0.0439034	0.0437348	0.0437512	0.0436763	0.0436174	0.0434903	0.0433997	0.0432258
0.0480206	0.0479697	0.0477359	0.047558	0.0473061	0.0472211	0.0471136	0.0469379	0.0467002	0.0465858	0.0466234	0.0463697	0.0462206	0.0459413	0.0459742	0.0457699	0.045676	0.0454631	0.0453886	0.0453191	0.0452004	0.0449645	0.0449804	0.0448618	0.0447713	0.0446147	0.0445941	0.044575	0.0445166	0.0444416	0.0444788	0.0443566	0.0442987	0.0443653	0.0442843	0.044263	0.0441207	0.0440115	0.0439802	0.0438869	0.0437738	0.0437296	0.0436189	0.04352	0.0434235	0.0434246	0.0433694	0.0433063	0.0431577	0.0429683
0.0482575	0.0477561	0.0478259	0.0477076	0.0472907	0.0472552	0.0469516	0.0469611	0.0468174	0.0466456	0.046625	0.0463372	0.0462622	0.0460347	0.0460774	0.0457371	0.0456467	0.0455267	0.0454335	0.045352	0.045259	0.0450306	0.0449795	0.0448964	0.044774	0.0446797	0.0445917	0.0445582	0.0445285	0.0444792	0.0445102	0.0444321	0.0443348	0.0443862	0.0443471	0.0442458	0.0442846	0.0440804	0.0440317	0.0438812	0.0437964	0.0437742	0.0437242	0.0435928	0.0434726	0.0434177	0.0433037	0.0432556	0.0431116	0.0429804
0.0480035	0.0478047	0.0476989	0.0475571	0.0472573	0.0472423	0.0469281	0.0468115	0.0467111	0.0466267	0.0462694	0.0461988	0.0460936	0.0458368	0.0458943	0.0456592	0.0456204	0.0453363	0.0453232	0.0452026	0.0449981	0.0448819	0.0447877	0.0447566	0.0446605	0.044504	0.044417	0.0444206	0.0443719	0.0443087	0.0442842	0.0441894	0.0441485	0.0442148	0.0441732	0.0440481	0.0440175	0.0438869	0.0438451	0.0436895	0.0436842	0.0435741	0.0434837	0.0434246	0.0433126	0.0432756	0.0432173	0.0430999	0.0429935	0.0427945
0.0478484	0.0475835	0.0475976	0.0474527	0.0471157	0.0471073	0.0468084	0.0467202	0.0465905	0.0464657	0.0462601	0.0462033	0.0460701	0.0456875	0.0458195	0.0455071	0.0454867	0.0452387	0.0452094	0.0451124	0.044942	0.0448318	0.044741	0.0446045	0.0445078	0.044432	0.0443237	0.0443377	0.0442549	0.044188	0.0442459	0.0441176	0.0440799	0.0440812	0.0440397	0.0439687	0.0438694	0.0438089	0.0437341	0.0436094	0.0435514	0.0434477	0.0433485	0.0432234	0.0432501	0.0431135	0.04301	0.0429322	0.0428275	0.0426954
0.0482401	0.0480958	0.0480574	0.0479255	0.0475091	0.0475355	0.0473648	0.047119	0.0470764	0.0468096	0.0468747	0.0465481	0.0465142	0.0463516	0.0462634	0.0460672	0.0459666	0.0457633	0.0456572	0.0455554	0.0454489	0.045401	0.0452125	0.0450875	0.0450531	0.0449388	0.0449042	0.0447641	0.0447348	0.0447411	0.0447126	0.0446995	0.0445809	0.044719	0.0446109	0.0445556	0.0444396	0.0443917	0.0442617	0.0441842	0.0440367	0.0439872	0.0439386	0.0437899	0.0437042	0.0436891	0.0436039	0.0435123	0.0434238	0.043248
0.0480316	0.0477795	0.0477835	0.0477502	0.0473637	0.0472617	0.0471526	0.0470037	0.0468194	0.04661	0.0467092	0.0464575	0.0463568	0.0461129	0.0460578	0.0458181	0.0457224	0.0456211	0.0455017	0.0455014	0.045338	0.0450776	0.0451205	0.0448911	0.0448557	0.0447113	0.0446751	0.0446288	0.0445584	0.0446017	0.0445458	0.0444484	0.0444944	0.0444363	0.0443871	0.0443419	0.0442457	0.0441014	0.0440613	0.0440191	0.0438825	0.0438353	0.0437194	0.0436633	0.0436008	0.0435193	0.0434099	0.0433482	0.043241	0.0430191
0.0481322	0.0477598	0.0479041	0.0475846	0.0472399	0.0474086	0.0471441	0.0469022	0.0468119	0.0466506	0.0465023	0.0462635	0.0462378	0.0460482	0.0459425	0.0457702	0.0456759	0.0455626	0.0454545	0.0453174	0.0452305	0.0450841	0.0449676	0.0448583	0.044738	0.0446526	0.0446071	0.0444889	0.0445985	0.0444854	0.0444559	0.0444168	0.0443846	0.0442882	0.0443449	0.0442282	0.0440905	0.0440261	0.043989	0.0438781	0.0437877	0.0437295	0.0436407	0.0435454	0.0434077	0.043425	0.0433678	0.0432002	0.0431594	0.0430247
0.0476838	0.0476796	0.047583	0.0472568	0.0471803	0.0469578	0.0468894	0.0467325	0.0465832	0.0465852	0.0462417	0.0461658	0.0460301	0.0458534	0.045842	0.0455981	0.0455276	0.0451978	0.0451935	0.0451411	0.0450008	0.0448116	0.0446919	0.0446078	0.0445181	0.0443762	0.0443931	0.0442848	0.0442774	0.0442327	0.0442191	0.0440926	0.0441608	0.0440363	0.0440483	0.0439418	0.0438305	0.0437215	0.0437581	0.0436434	0.0435848	0.0434494	0.0433706	0.0432567	0.0432488	0.0431758	0.0430229	0.0429692	0.0428572	0.0427154
0.0477201	0.047737	0.0472734	0.0471701	0.0470808	0.0468672	0.0466664	0.0466381	0.0463874	0.0464274	0.046059	0.0460424	0.0457939	0.0457263	0.0455722	0.0454461	0.0453804	0.0450763	0.0451029	0.0448776	0.0448269	0.0447082	0.0445473	0.0444813	0.0444057	0.0443137	0.0443432	0.0442966	0.0441675	0.0440222	0.0440063	0.0439989	0.0439255	0.0438988	0.0439177	0.0438146	0.0437238	0.043576	0.0436018	0.0434994	0.0433295	0.0433416	0.0432355	0.0431302	0.0430813	0.042945	0.0428983	0.0428417	0.0426999	0.0425756
0.0482033	0.0480396	0.0478198	0.047568	0.047506	0.0473437	0.0471671	0.0471152	0.0469664	0.0466455	0.0466559	0.0465646	0.0463586	0.0461878	0.0461242	0.0458569	0.0458482	0.0455835	0.0454686	0.0454631	0.0453916	0.0451482	0.0450768	0.0449297	0.0448981	0.0447558	0.0447036	0.0446096	0.0445808	0.0445508	0.0445484	0.0444725	0.0444995	0.0444804	0.044375	0.0443025	0.0442129	0.0440666	0.0440308	0.0439212	0.043922	0.0438842	0.0436989	0.0436416	0.0435063	0.0434811	0.0434209	0.0432784	0.0432072	0.0430334
0.0482286	0.0477933	0.047866	0.0477307	0.047406	0.0473234	0.0471669	0.0469557	0.0469327	0.0466329	0.046663	0.0464169	0.046342	0.0461211	0.0461821	0.045926	0.0457224	0.0455507	0.0455435	0.0454108	0.0454016	0.045166	0.045013	0.0449927	0.0448214	0.0447685	0.0446549	0.0446334	0.0445618	0.044523	0.0445099	0.0444806	0.0444404	0.0444525	0.0444138	0.044361	0.0441893	0.0440865	0.0439975	0.0439445	0.0439155	0.0438127	0.0437285	0.0436436	0.0435442	0.0434645	0.0434224	0.0432822	0.0431866	0.0430891
0.0481768	0.048106	0.0478873	0.0478146	0.0474922	0.0472874	0.0471943	0.0470954	0.046879	0.0468018	0.0467272	0.046533	0.0464308	0.0461757	0.0461445	0.0459425	0.0457859	0.0456356	0.045558	0.0455631	0.0453201	0.0451849	0.0451194	0.0449764	0.044926	0.0448184	0.0446835	0.0447718	0.0446743	0.0446636	0.0445769	0.0445253	0.0444855	0.0444743	0.0444456	0.0443414	0.0443147	0.0442258	0.0441012	0.0440151	0.0439512	0.0439499	0.0437923	0.0437002	0.0436109	0.0434715	0.0434303	0.0433641	0.0432692	0.0430805
0.0481703	0.0479693	0.0478757	0.0474721	0.0473938	0.0474844	0.0470921	0.0470672	0.0469028	0.0465991	0.0468182	0.0464134	0.0463903	0.0461149	0.0461046	0.0458491	0.0457157	0.0456402	0.0454568	0.0453555	0.0452977	0.0450994	0.045049	0.0449241	0.0448805	0.044732	0.0446175	0.0445339	0.0445554	0.0445348	0.0444929	0.044464	0.044408	0.0443779	0.0444316	0.0442928	0.0442233	0.0440394	0.0440245	0.0439469	0.0438258	0.0437984	0.0437755	0.0436644	0.0435417	0.0434634	0.0433511	0.0432784	0.0431854	0.0430137
0.0477891	0.047629	0.0474324	0.0473997	0.047187	0.0470535	0.0467172	0.0467257	0.0464658	0.0463356	0.0462064	0.0460542	0.0458836	0.0457404	0.0456645	0.0455322	0.0454043	0.0452238	0.0451185	0.0451281	0.0449001	0.0447254	0.0446933	0.0445952	0.0444608	0.0442787	0.0442485	0.0442914	0.0441438	0.0442083	0.0440451	0.0441436	0.0440151	0.0439647	0.0439478	0.0438358	0.0437992	0.0436598	0.0436405	0.0435587	0.0434658	0.0433659	0.0433	0.0431718	0.0431481	0.042964	0.0429359	0.0428818	0.0427538	0.0425778
0.0480781	0.0477117	0.0476193	0.0475143	0.0473512	0.0471952	0.0470251	0.0468142	0.0465712	0.0465212	0.0464366	0.0462549	0.0460906	0.0459116	0.0458577	0.045679	0.045575	0.0453462	0.0453866	0.0452542	0.0450308	0.0449216	0.0447898	0.0446506	0.0446263	0.0444496	0.0444367	0.0445187	0.0443385	0.0443035	0.04428	0.0441883	0.0442029	0.0441976	0.0441043	0.0440471	0.0438733	0.0438371	0.0437291	0.0436933	0.0436581	0.0435187	0.0433995	0.0433283	0.0432276	0.0432021	0.0430479	0.0430469	0.0429471	0.0427892
0.0478303	0.0472337	0.0473429	0.0470734	0.046947	0.0468391	0.0466562	0.0465714	0.0465141	0.0462033	0.0461209	0.0459203	0.0458962	0.045674	0.0456351	0.0453499	0.0452742	0.04499	0.0451005	0.0449538	0.0447571	0.0446435	0.0445069	0.0443893	0.0442838	0.0441887	0.044083	0.0441044	0.0439786	0.0440134	0.0439654	0.0438308	0.0438248	0.0438114	0.0437498	0.0436194	0.0436214	0.0434904	0.0433679	0.0432908	0.0432144	0.0432083	0.0430685	0.0429657	0.0429146	0.0428279	0.0426838	0.0426724	0.0425645	0.0425035
0.0476581	0.0475365	0.0474767	0.0471793	0.0469906	0.0469929	0.0467261	0.0466382	0.0463866	0.0462697	0.0461691	0.0459421	0.0459182	0.0456044	0.0456411	0.0453806	0.0452905	0.0451226	0.0450365	0.0449553	0.0448041	0.0446595	0.0444864	0.0444508	0.0442316	0.0441236	0.044103	0.0441233	0.044046	0.0440606	0.043989	0.0439546	0.0438574	0.0438883	0.0438112	0.0437125	0.0436371	0.0435359	0.0434484	0.0433188	0.0432736	0.0431748	0.0430878	0.0430324	0.0429042	0.0428126	0.0426954	0.042658	0.0425394	0.0424321
0.0480698	0.0476332	0.0477894	0.0474159	0.0470459	0.0472453	0.0469088	0.0467548	0.0466848	0.0465111	0.046428	0.0461743	0.0461043	0.0459188	0.0458411	0.0456051	0.0454776	0.0453359	0.0452676	0.0451479	0.0449557	0.0448265	0.0447075	0.0446508	0.0445847	0.0443949	0.0443192	0.044252	0.0443025	0.0442348	0.0442351	0.0441317	0.0441278	0.0440448	0.0440675	0.0439562	0.0438591	0.0437442	0.0437299	0.0435964	0.0435516	0.043357	0.0433131	0.0432643	0.0431871	0.0430219	0.0429401	0.0428568	0.04281	0.0426504
0.0481467	0.0478989	0.0479673	0.0475459	0.0474661	0.0475122	0.0472281	0.0471069	0.0467926	0.0468211	0.0467315	0.0464382	0.0463526	0.0461756	0.0460956	0.0459427	0.0457126	0.0455903	0.0454577	0.0454854	0.0453009	0.0451426	0.0450482	0.0449572	0.0448074	0.0447071	0.0446601	0.0446279	0.0446116	0.0445577	0.044513	0.0444894	0.0444572	0.0443725	0.0444091	0.0443187	0.0441541	0.0441207	0.0440704	0.0439346	0.0438356	0.0437912	0.0436941	0.0436306	0.0435206	0.0434395	0.0433311	0.0432234	0.0431444	0.0429986
0.0479926	0.0477804	0.0474769	0.047453	0.0471779	0.0471505	0.046905	0.0468102	0.0465815	0.0465231	0.0463634	0.0462969	0.0460213	0.0458936	0.0458303	0.0456029	0.0454584	0.0454056	0.0453327	0.045205	0.0449936	0.0448865	0.0447906	0.0447186	0.0445398	0.0444476	0.0444115	0.0443381	0.0443213	0.0442609	0.0442536	0.044246	0.0441719	0.0441017	0.0441055	0.0438725	0.0439193	0.0437958	0.0438015	0.0437099	0.0435474	0.0435168	0.0433751	0.0433034	0.0432204	0.0431165	0.0431018	0.0429863	0.0429074	0.042758
0.0478452	0.0477019	0.0474027	0.0473451	0.0471524	0.0470204	0.0468474	0.0466302	0.0465714	0.0463575	0.0463257	0.0461424	0.0460629	0.0458464	0.0457339	0.0455528	0.0455065	0.0451865	0.0451815	0.0451068	0.0449264	0.044803	0.0447022	0.0445571	0.0443876	0.0443226	0.0442663	0.0442189	0.0441907	0.0441027	0.0440935	0.0440506	0.0440469	0.0439372	0.0439235	0.0438531	0.0437289	0.0436536	0.0435949	0.0434469	0.0433773	0.0433461	0.0432687	0.0431834	0.0430912	0.0429979	0.0428853	0.0427898	0.0426738	0.04261
0.0485103	0.0480749	0.0479901	0.0478292	0.0476625	0.0476967	0.047528	0.0472406	0.0471004	0.0468711	0.046911	0.0465623	0.0465645	0.0464201	0.0463962	0.0461301	0.0459866	0.0457907	0.0456466	0.0455636	0.0455259	0.0454035	0.0452968	0.0451348	0.0449846	0.0449378	0.0448697	0.0448569	0.044753	0.0447045	0.0447034	0.0446256	0.044605	0.0446168	0.0445442	0.0444008	0.044337	0.0442853	0.0441825	0.0440551	0.0439662	0.0439817	0.0438309	0.043723	0.0436114	0.043607	0.0435338	0.0434499	0.04333	0.0432007
0.0479555	0.0477487	0.0476255	0.0475243	0.0473077	0.0472058	0.0470531	0.0468876	0.0467339	0.0466501	0.0466	0.0462589	0.0461574	0.0459986	0.0459656	0.0457338	0.0456247	0.0454274	0.0453843	0.0452672	0.0451086	0.0449882	0.0449968	0.0448104	0.0446454	0.0445206	0.044532	0.04444	0.0443945	0.0443719	0.0442624	0.0442972	0.0442408	0.0442217	0.0441383	0.0441413	0.0439777	0.0438884	0.0438329	0.0437143	0.0436627	0.0435444	0.0434834	0.0434088	0.0432802	0.0432933	0.043137	0.0430626	0.0429013	0.042807
0.0477628	0.0477724	0.0475543	0.0473372	0.0470527	0.0469235	0.0468934	0.0468296	0.0465633	0.0463888	0.0463742	0.0461775	0.0461394	0.0459074	0.0457237	0.0456601	0.0454369	0.0453684	0.045124	0.0451301	0.044932	0.0449538	0.0447382	0.0445155	0.0444471	0.0443503	0.0443127	0.0442942	0.0442844	0.0440901	0.0441298	0.044111	0.0439781	0.043987	0.0439891	0.0438664	0.0437645	0.0436007	0.0435715	0.0434595	0.0434499	0.0432906	0.0432288	0.0431302	0.0430151	0.0429372	0.0429116	0.0427825	0.0427007	0.0425392
0.0477465	0.0473024	0.0474436	0.0471632	0.0470048	0.0468865	0.0467332	0.0465811	0.0464767	0.0460706	0.046171	0.0459184	0.0458235	0.0455997	0.0455789	0.0454087	0.0452336	0.0450457	0.0449299	0.0448898	0.0447635	0.0446727	0.0444931	0.0443689	0.0442892	0.044101	0.0441697	0.0440691	0.0440544	0.0438649	0.0439195	0.0438949	0.043822	0.0438247	0.0437007	0.0435858	0.0435056	0.0434196	0.0433211	0.0432784	0.0431994	0.0431188	0.0430331	0.0429006	0.0427833	0.0428073	0.042636	0.0425836	0.0424672	0.0423181
0.0481896	0.047738	0.0477436	0.0476158	0.0474172	0.0472431	0.0470991	0.0468408	0.0467754	0.0464746	0.0465846	0.0463198	0.0461852	0.0460415	0.0460191	0.0458264	0.0456345	0.0454953	0.045378	0.0453218	0.0450728	0.0450756	0.0449233	0.0447563	0.0446649	0.04464	0.044671	0.0444945	0.0443765	0.0443603	0.0443019	0.0443401	0.044292	0.0441536	0.0441622	0.0441333	0.0440035	0.043855	0.0437793	0.043739	0.0435971	0.0435028	0.0433975	0.0433498	0.0432704	0.0431628	0.0430488	0.0430235	0.0429115	0.0427078
0.0480629	0.0477457	0.0474988	0.0474501	0.0472061	0.0472844	0.0470535	0.0468809	0.0467601	0.0465048	0.0464456	0.0462532	0.0461482	0.0459239	0.0459269	0.0456434	0.0455297	0.0453156	0.0453018	0.0452237	0.0450382	0.0449256	0.0447713	0.0446942	0.0445144	0.0444811	0.0444189	0.0443528	0.0443105	0.0442482	0.0442414	0.0441635	0.0441329	0.0440662	0.0440404	0.0439611	0.0439362	0.0437533	0.0436792	0.0435859	0.0435285	0.0434366	0.043357	0.0432418	0.0431414	0.0430063	0.043023	0.0429469	0.0428219	0.0427386
0.0478165	0.047714	0.0475445	0.0474566	0.0472615	0.0471548	0.0469328	0.0468644	0.0466703	0.0467079	0.0463813	0.0462106	0.0460946	0.0460316	0.0458422	0.0456919	0.0455505	0.0453373	0.0452441	0.0451229	0.0450252	0.0449329	0.0447345	0.0446665	0.0445784	0.044431	0.0444606	0.0443457	0.0443269	0.0442079	0.0441921	0.0441545	0.0440356	0.0440798	0.0440448	0.0439431	0.0438303	0.0438022	0.0436526	0.0436034	0.0435084	0.043413	0.0432662	0.0432415	0.0431746	0.0429945	0.0429481	0.0428649	0.0428213	0.0426336
0.0479026	0.0476902	0.047446	0.0473419	0.0472559	0.04715	0.0469146	0.0468729	0.0465062	0.0465639	0.0463235	0.0461597	0.0460122	0.045921	0.0457958	0.0455964	0.0455178	0.0452431	0.0453159	0.0451488	0.0449058	0.0448216	0.044708	0.0446054	0.0445267	0.0443555	0.0443646	0.0442921	0.0443643	0.0441849	0.0441445	0.0441305	0.044076	0.0440831	0.0439945	0.0438767	0.0437639	0.0437621	0.0436704	0.0435843	0.0434441	0.043402	0.0432841	0.0432309	0.0431184	0.0430641	0.0429549	0.0428887	0.0427685	0.0426048
0.0478073	0.0476445	0.0477241	0.0473264	0.0471339	0.0470824	0.046852	0.0467346	0.046543	0.0463572	0.046305	0.0461117	0.0459547	0.0457694	0.0457535	0.045544	0.0454346	0.0452597	0.0450959	0.0450382	0.0449057	0.0447496	0.0446328	0.0445581	0.0444024	0.044267	0.0442424	0.0441316	0.0442286	0.0440603	0.0440686	0.0440742	0.043987	0.0438945	0.0438918	0.0436958	0.0436859	0.0435473	0.0434679	0.043367	0.0433319	0.0432516	0.0431684	0.0430689	0.0429121	0.0428947	0.042761	0.0427049	0.0426498	0.0424821
0.0474559	0.0474182	0.0471774	0.0469818	0.0467584	0.046728	0.0465559	0.0464005	0.0461172	0.046091	0.0458639	0.0457652	0.0455313	0.0454435	0.0453458	0.0451744	0.0450734	0.0448535	0.0447615	0.044739	0.044477	0.0443653	0.0442956	0.0441278	0.0440094	0.0438909	0.0439105	0.0438976	0.0437466	0.043674	0.0437273	0.0435435	0.0435698	0.043504	0.0435006	0.0433763	0.0433037	0.0432103	0.0431547	0.0429402	0.0429301	0.042858	0.0426728	0.0426161	0.0425198	0.0424933	0.0423886	0.0423355	0.0422208	0.0420564
0.0475764	0.0473392	0.0472657	0.0469059	0.0467809	0.0467142	0.0464657	0.046341	0.0461486	0.0460954	0.0458813	0.0457371	0.0455082	0.0453762	0.045374	0.0451189	0.0450461	0.0448056	0.0447428	0.0446252	0.0445352	0.0443917	0.0441988	0.0441006	0.0439918	0.0438692	0.043711	0.0436792	0.043737	0.0436209	0.0435674	0.0435365	0.0435392	0.043418	0.0434051	0.0433346	0.0431835	0.0430509	0.0430364	0.0429357	0.0428304	0.0427659	0.0425682	0.0425456	0.042436	0.0423836	0.0423244	0.042208	0.0420811	0.0418952
0.0479431	0.0476955	0.047594	0.0474936	0.0471099	0.0470372	0.0468478	0.0468674	0.0466066	0.0464394	0.0464843	0.046143	0.0460678	0.0457867	0.04578	0.0456239	0.0454558	0.0453724	0.045167	0.0450297	0.0450519	0.0448238	0.0446832	0.0446552	0.0445158	0.0442659	0.0443254	0.0442607	0.044201	0.0441035	0.0441012	0.0440295	0.0440648	0.0439663	0.0439421	0.0439039	0.0437841	0.0436828	0.0435567	0.0434599	0.0433973	0.0432999	0.0432521	0.043126	0.043004	0.0428805	0.0428822	0.0427932	0.0426555	0.0425045
0.047614	0.0472281	0.0470621	0.0470389	0.0467457	0.0467021	0.0465965	0.0463973	0.0462128	0.0461791	0.0459682	0.0458244	0.0456618	0.0454597	0.045353	0.0452307	0.0450473	0.0449107	0.0449147	0.0447162	0.0445156	0.0444335	0.0442668	0.0441858	0.0439739	0.0439008	0.0438262	0.0438144	0.0437836	0.0437145	0.0436238	0.0436064	0.043549	0.0435552	0.0435238	0.0434006	0.0432646	0.043184	0.04318	0.0429934	0.0429245	0.0428858	0.0427554	0.0425643	0.0425444	0.0424676	0.0424025	0.0422932	0.0421452	0.04207
0.0477768	0.0473352	0.0473686	0.0471235	0.0469593	0.0468173	0.0466074	0.0464887	0.0462616	0.0461596	0.0460663	0.0458576	0.0456424	0.0455774	0.0455227	0.0452832	0.0451824	0.0448785	0.044933	0.044784	0.044648	0.044431	0.0443997	0.0442412	0.044091	0.0440479	0.0439671	0.0438993	0.0438805	0.0438345	0.0438252	0.043766	0.0436669	0.0436036	0.0435732	0.0434736	0.0434114	0.0432649	0.043246	0.0431039	0.0430553	0.0429866	0.0428425	0.0427478	0.042623	0.0425887	0.0425382	0.0423367	0.042315	0.0421432
0.0481643	0.0479398	0.0480405	0.0476883	0.0473941	0.0474866	0.0473531	0.0471541	0.0470456	0.0467965	0.0468211	0.0465423	0.0464265	0.0461959	0.0461844	0.0460707	0.0458997	0.045733	0.0455058	0.0454987	0.0454077	0.0452343	0.0451281	0.0450191	0.0448967	0.0449122	0.0446926	0.0445841	0.044581	0.0445656	0.0445508	0.0444601	0.0444247	0.0443742	0.0443616	0.0441972	0.0442106	0.0440941	0.043991	0.043902	0.0438132	0.043704	0.0436724	0.0435651	0.0434934	0.0433756	0.0433336	0.0432183	0.0430575	0.0429967
0.0482865	0.0481078	0.0479108	0.0476656	0.0473446	0.0475516	0.0472623	0.0470305	0.0469244	0.0467011	0.0467075	0.0465157	0.0463429	0.0460891	0.0460251	0.0458935	0.0457755	0.0455767	0.0454762	0.0453009	0.0452593	0.0451798	0.0450914	0.0448698	0.0448138	0.0446949	0.0446127	0.0444955	0.0445274	0.0444383	0.0443956	0.0443929	0.0442876	0.0442669	0.0441881	0.0441208	0.0440485	0.0439532	0.0439439	0.0437441	0.043717	0.0435799	0.043483	0.0434051	0.0433156	0.0432265	0.0431523	0.0430559	0.0429591	0.0427935
0.0482375	0.0481842	0.0481623	0.0479554	0.0476704	0.047701	0.047425	0.0472078	0.0471582	0.0469238	0.0469531	0.0466981	0.0464913	0.0464538	0.0462309	0.0461561	0.0458576	0.0458017	0.0455904	0.0454642	0.0453725	0.0452759	0.0452826	0.045116	0.0449075	0.0448673	0.0447993	0.0447025	0.0447284	0.0446343	0.0445895	0.0445661	0.0445256	0.0444478	0.044423	0.0443484	0.0442118	0.0441956	0.0440973	0.0439665	0.043876	0.0438112	0.0436662	0.0436033	0.0435537	0.0434318	0.0433638	0.0433175	0.0431866	0.0430231
0.0484232	0.0482231	0.0478973	0.0479422	0.0474781	0.0473774	0.0472665	0.047083	0.0469821	0.0468054	0.0467991	0.046663	0.0464497	0.0462614	0.0461601	0.0460505	0.0458388	0.0457156	0.0455791	0.0453819	0.0454229	0.0452325	0.0451524	0.0449858	0.0448771	0.0447192	0.0446307	0.044596	0.04462	0.0444727	0.0444087	0.0444713	0.0444328	0.0443965	0.0442976	0.0442492	0.0441849	0.0439865	0.0440027	0.0438304	0.0437658	0.0436818	0.0435225	0.0435208	0.0434562	0.0433016	0.0432613	0.0432043	0.0430964	0.0429501
0.048384	0.0479052	0.0480115	0.0477076	0.0475435	0.0474745	0.0473382	0.0470127	0.0468869	0.0467962	0.0468351	0.0466117	0.0464542	0.0463375	0.0461227	0.0459736	0.0458369	0.0456607	0.0455632	0.0454513	0.0452519	0.0451948	0.0451759	0.0450106	0.0448493	0.0446655	0.0447076	0.0446234	0.0445694	0.0445406	0.0444847	0.044378	0.0443593	0.0443712	0.0442262	0.0441436	0.0441373	0.0440219	0.0439063	0.0438487	0.043772	0.0436362	0.0435375	0.0434219	0.0434034	0.0432716	0.0431714	0.0431113	0.0430052	0.0428703
0.0482282	0.0482098	0.0478147	0.0477631	0.0474594	0.0474829	0.0472268	0.0471029	0.0468811	0.0468188	0.0467052	0.0464269	0.046412	0.0461696	0.0460536	0.045875	0.0457745	0.0455466	0.045432	0.0454348	0.0451903	0.0451425	0.0450688	0.0448858	0.0447541	0.0446766	0.0445393	0.044611	0.0445614	0.0443568	0.044403	0.0443148	0.0442939	0.0442444	0.0441774	0.0441476	0.044011	0.0439048	0.0439157	0.043777	0.0437393	0.043638	0.0434291	0.0434416	0.0433315	0.043224	0.0431644	0.0430926	0.0430237	0.0427879
0.0480895	0.0476107	0.0477067	0.0474425	0.0472251	0.0472323	0.0470318	0.0468105	0.0465814	0.04654	0.0463627	0.0462548	0.0462166	0.0459201	0.0457727	0.0456212	0.0455187	0.0453662	0.0451802	0.0451586	0.04504	0.0449248	0.0447043	0.0446752	0.0445444	0.0444159	0.0443385	0.0442956	0.0442186	0.0441824	0.044139	0.0441204	0.0440942	0.0440265	0.0440009	0.0438551	0.0438366	0.043606	0.0435726	0.0434855	0.0434058	0.0433661	0.0431876	0.0431185	0.043061	0.0429386	0.0428367	0.0428103	0.0426471	0.0425254
0.0484289	0.0480126	0.0481007	0.0478315	0.047473	0.0476613	0.0473707	0.0471566	0.0470696	0.0468707	0.0468039	0.0465076	0.0465295	0.0462681	0.0463021	0.0460275	0.0458756	0.0457268	0.045575	0.0455822	0.0453707	0.0452305	0.0450951	0.045023	0.0449576	0.0448307	0.0446895	0.0446585	0.0446604	0.0445306	0.0445834	0.0444702	0.0444308	0.0444017	0.0444182	0.0443608	0.0442464	0.0440699	0.0440572	0.043902	0.0438374	0.043725	0.043621	0.0435492	0.0434068	0.0433952	0.0432968	0.0432453	0.0430933	0.0429778
0.0480612	0.047698	0.0475709	0.0474152	0.047378	0.0472397	0.0470558	0.0468697	0.0466778	0.0465291	0.046458	0.0462103	0.0461298	0.046037	0.045924	0.0455841	0.0455434	0.0453587	0.045326	0.0452166	0.0449903	0.0447967	0.0447318	0.0446764	0.0445291	0.0443582	0.0443025	0.0443087	0.0442286	0.0442204	0.0441225	0.0440712	0.0440671	0.0439585	0.0439429	0.0438139	0.0437632	0.0436164	0.0435661	0.0434667	0.0433636	0.0433148	0.043201	0.0431404	0.0430092	0.042922	0.0428007	0.0426907	0.0426291	0.0424977
0.0480959	0.048002	0.0480686	0.0477683	0.0475088	0.0475666	0.0473945	0.0471543	0.0470564	0.0467714	0.0468821	0.0466618	0.0464649	0.0463261	0.046238	0.0459754	0.0458967	0.0457198	0.0455654	0.0455672	0.0453725	0.0451646	0.0450993	0.0449573	0.044942	0.0447833	0.044746	0.0446044	0.044573	0.0445604	0.0445172	0.0444375	0.0444077	0.0443481	0.0443262	0.0442015	0.0441471	0.0440055	0.0439546	0.0438347	0.0437275	0.0436723	0.0435324	0.043487	0.0433297	0.0433212	0.0432511	0.0431144	0.0430333	0.0428924
0.0481998	0.0481335	0.0480149	0.0478279	0.0476417	0.0474825	0.0472999	0.0471895	0.0470976	0.0468841	0.046685	0.0465637	0.0464404	0.0462552	0.0462276	0.0459646	0.0458095	0.0456983	0.0454916	0.045505	0.0453311	0.0451174	0.0450897	0.0449556	0.0448372	0.0446965	0.0447238	0.0446441	0.0445164	0.04454	0.0444243	0.0443789	0.0444678	0.044357	0.0443009	0.0441773	0.0440499	0.0439565	0.0439629	0.0438116	0.0437104	0.0436979	0.0434746	0.0434555	0.0433553	0.0432583	0.0431391	0.0430647	0.0429439	0.0427865
0.0487726	0.0485835	0.0485141	0.0482411	0.0481059	0.0479981	0.0478311	0.0476949	0.0475966	0.0473358	0.047371	0.046989	0.0469645	0.0466816	0.0466935	0.0464131	0.046338	0.0462363	0.0460404	0.0460387	0.0458415	0.0456869	0.0455303	0.0455071	0.0453631	0.045208	0.0451411	0.0451254	0.0451232	0.045006	0.0449994	0.0449655	0.0449759	0.0448553	0.0448425	0.0447532	0.0446347	0.0445411	0.0445027	0.0443809	0.0443078	0.0442003	0.0441537	0.0441087	0.0438946	0.043873	0.0437279	0.0436733	0.0435725	0.0434733
0.0484379	0.0482941	0.0482891	0.0479338	0.0476805	0.0477315	0.0474761	0.0473382	0.0471924	0.0470167	0.0469766	0.0467658	0.0466294	0.0464471	0.0463482	0.0461056	0.046017	0.045807	0.0457426	0.0456885	0.0455091	0.0454034	0.0452411	0.0450735	0.0449723	0.0449234	0.0448116	0.0447207	0.0447441	0.0446938	0.0445301	0.0445582	0.04452	0.0444613	0.0444532	0.0442809	0.0442896	0.0441896	0.0440952	0.0439715	0.0438872	0.0437904	0.0437191	0.0436291	0.0435394	0.0434315	0.0433719	0.0432631	0.0431644	0.043058
0.0484512	0.0484301	0.0482711	0.0482086	0.0478106	0.0479604	0.0477191	0.0475538	0.0475	0.0472696	0.0471023	0.046961	0.046889	0.0466315	0.0465828	0.0464069	0.0462018	0.0460803	0.045938	0.0459971	0.0457307	0.0456292	0.045435	0.0453904	0.0452341	0.0450934	0.0450964	0.045031	0.0449334	0.0449176	0.0448575	0.044713	0.0447655	0.0447231	0.0446843	0.044566	0.0445387	0.0443609	0.0443689	0.0441537	0.044102	0.0440447	0.0439355	0.0438698	0.0437693	0.0437349	0.0436195	0.0436072	0.0434673	0.0433199
0.0486128	0.048425	0.048363	0.048156	0.047823	0.0478994	0.0477475	0.0475666	0.0474672	0.0472165	0.0470137	0.0469252	0.0468328	0.04661	0.0465873	0.0463588	0.0462429	0.0460383	0.0459636	0.0458437	0.0457422	0.0455285	0.0454504	0.0453338	0.0452194	0.045011	0.0450476	0.0449436	0.0449031	0.0449351	0.0448507	0.0448154	0.0447733	0.0447443	0.0446346	0.044552	0.0444767	0.044352	0.044206	0.0441988	0.0440541	0.0440088	0.0439461	0.0438834	0.0437396	0.043659	0.0436067	0.043524	0.0434279	0.0433004
0.0488809	0.0484216	0.0483735	0.0482204	0.0478593	0.0480399	0.0477701	0.0474771	0.0472794	0.0471859	0.0472254	0.0469879	0.0467965	0.0465825	0.0467349	0.0464509	0.0462105	0.0460868	0.0459815	0.0458457	0.0457854	0.0455701	0.0455115	0.0454479	0.0452505	0.0452192	0.0450485	0.0450033	0.044989	0.0448045	0.044924	0.0449042	0.0447614	0.0447308	0.044665	0.0445897	0.0444873	0.0444024	0.0442578	0.0441607	0.0440753	0.0440089	0.0439339	0.0438486	0.0437045	0.0436649	0.0435836	0.0435321	0.0434476	0.0432604
0.0487025	0.0484442	0.0485142	0.0482686	0.0480289	0.0480224	0.0477584	0.0475982	0.0474143	0.047273	0.047197	0.0469734	0.0468864	0.0467497	0.0466865	0.0464671	0.0462501	0.0461303	0.0459799	0.0458842	0.0458471	0.0456253	0.0454639	0.0453818	0.04527	0.0451442	0.0450544	0.0450445	0.0449428	0.0449024	0.0449446	0.0448262	0.0447977	0.0446807	0.0446963	0.0445315	0.0445239	0.0443394	0.0442763	0.0441543	0.0440693	0.0439698	0.0439463	0.043871	0.0437441	0.0436031	0.0435572	0.0434711	0.0433956	0.0431874
0.0488888	0.0488476	0.0486882	0.0486622	0.0483697	0.048517	0.0482316	0.0480864	0.0479648	0.0477515	0.0476637	0.0473057	0.0472987	0.0471134	0.0470633	0.046775	0.0467232	0.0465164	0.0463672	0.0463489	0.0462706	0.0460581	0.0458874	0.0458123	0.0457427	0.0455565	0.045405	0.0453953	0.0453478	0.0453077	0.0452809	0.045256	0.0451592	0.0451536	0.0451693	0.0450044	0.044891	0.0448799	0.0447639	0.0446005	0.0445117	0.0443896	0.0443507	0.044301	0.0441828	0.0440854	0.0439155	0.0439302	0.0438162	0.0437397
0.0491968	0.0490174	0.0490616	0.0488342	0.0484734	0.048449	0.0483103	0.0480045	0.0479411	0.0478663	0.0477092	0.0474676	0.0473816	0.047194	0.0471279	0.0469726	0.0468167	0.046529	0.0464866	0.0463745	0.0463087	0.0460492	0.0459507	0.045902	0.0457285	0.0456175	0.045543	0.0454966	0.0454783	0.0454001	0.0454382	0.0453658	0.0452542	0.0452303	0.0452201	0.0450959	0.0449911	0.0448491	0.0447874	0.0446721	0.0446391	0.0445422	0.0444905	0.0444168	0.0443152	0.044169	0.0440934	0.0440116	0.0438824	0.0437513
0.0496214	0.0491691	0.0492918	0.0490337	0.0486678	0.0487957	0.0485328	0.048427	0.0482957	0.0481251	0.0479138	0.0477341	0.0476314	0.0475192	0.0474071	0.0471334	0.0470292	0.0468817	0.0466639	0.0466259	0.046557	0.0463063	0.046208	0.0461095	0.0459925	0.0459241	0.0458327	0.0457582	0.0456683	0.0456643	0.0455955	0.0455849	0.0455679	0.04554	0.0454567	0.0453878	0.0452683	0.0451833	0.0450935	0.0449359	0.0449147	0.0448596	0.0447585	0.0446657	0.0445588	0.0444589	0.0443764	0.0442867	0.0441976	0.04406
0.0494715	0.0494012	0.0494038	0.0491945	0.0487356	0.0489664	0.0487008	0.0484664	0.0482277	0.0482244	0.04805	0.0478404	0.0476656	0.0474771	0.0474922	0.0472969	0.0470698	0.047067	0.046765	0.0466913	0.0465787	0.0463835	0.0462999	0.046111	0.0460803	0.0459428	0.0457934	0.0457961	0.0457835	0.0456758	0.0457097	0.0457113	0.0456559	0.045553	0.0455421	0.0454463	0.0453344	0.0452591	0.0452104	0.0450146	0.0449589	0.0448464	0.0447734	0.0447569	0.0446617	0.0445433	0.0444873	0.0443453	0.0442727	0.0441255
0.0497275	0.0494313	0.0494657	0.0491701	0.0489586	0.0490168	0.0487699	0.0487313	0.0484725	0.0482991	0.0481594	0.0479361	0.0478814	0.047573	0.0476161	0.0473317	0.0471484	0.0471165	0.0468692	0.0468344	0.0467884	0.0466044	0.0463628	0.0463839	0.0462307	0.0461046	0.0459774	0.0459863	0.0459987	0.0458536	0.045855	0.0458115	0.0458709	0.0457614	0.045745	0.0456477	0.0455062	0.0454032	0.0453294	0.0452392	0.0451814	0.0450652	0.0448962	0.0448673	0.0447661	0.0446614	0.0446117	0.0445376	0.0444193	0.0443049
0.0496896	0.0495347	0.0495788	0.0492741	0.0489875	0.0489463	0.0486401	0.0486364	0.0484303	0.0482418	0.0482218	0.0479585	0.047847	0.0476757	0.0476248	0.0473147	0.0471756	0.047109	0.0468855	0.046843	0.0467075	0.0465105	0.0464614	0.0463841	0.0462264	0.0460844	0.0460196	0.0459019	0.0459536	0.0458134	0.0458545	0.0457537	0.0457454	0.0456629	0.0456178	0.045632	0.0454305	0.0453007	0.0452619	0.0451719	0.0450765	0.0449932	0.0448182	0.0448399	0.0447686	0.044634	0.0445615	0.0444459	0.0443448	0.0441775
0.0501243	0.0498478	0.0498282	0.0494583	0.0492954	0.0492537	0.0491566	0.0489682	0.0488091	0.048605	0.0485639	0.0482905	0.048165	0.047917	0.04797	0.0477015	0.0475141	0.0474786	0.0472745	0.0471609	0.047058	0.0469268	0.0467924	0.0467536	0.0465401	0.0465394	0.0463896	0.0463507	0.0463221	0.0462281	0.0462013	0.046173	0.0461242	0.0460396	0.046045	0.0459323	0.0458511	0.0457544	0.0456852	0.0455573	0.045509	0.0454131	0.0453839	0.0452483	0.0451786	0.0451443	0.0449583	0.0448523	0.044854	0.0446636
0.050423	0.0500885	0.0501101	0.049879	0.0496896	0.0498431	0.0496966	0.0493524	0.0491518	0.0488291	0.0490132	0.0487236	0.0485883	0.0484646	0.0484225	0.0481908	0.0480453	0.0478676	0.0476964	0.0474912	0.0475233	0.0473385	0.0471557	0.0471143	0.0470386	0.0468781	0.0469002	0.0468073	0.0467222	0.0466382	0.0466268	0.0465756	0.0465342	0.0465326	0.0464536	0.0463749	0.0462448	0.0462084	0.0462218	0.0460577	0.0459927	0.0458398	0.0458717	0.0456756	0.0456267	0.0455103	0.0454602	0.0453699	0.0452746	0.0451979
0.0507145	0.0504402	0.0502608	0.0501242	0.049887	0.0500025	0.0495621	0.0494297	0.0493898	0.0490668	0.0491298	0.0488511	0.048736	0.0485529	0.0484119	0.0483384	0.0480406	0.0479581	0.04779	0.047737	0.0476418	0.0474136	0.0473376	0.0472742	0.0471127	0.0469987	0.0469365	0.0469007	0.046828	0.0468317	0.0467443	0.0467312	0.0467009	0.0465799	0.0465439	0.0465406	0.0464553	0.0463153	0.0462885	0.0461603	0.0460568	0.045954	0.0459222	0.0458476	0.0457043	0.0456754	0.0455981	0.0455386	0.0454266	0.0453022
0.0507884	0.0503805	0.0504384	0.0502802	0.0500271	0.0499324	0.0497011	0.0494612	0.0494632	0.0491432	0.0491807	0.0489525	0.0488154	0.0487998	0.0485187	0.0485534	0.0482884	0.0481896	0.0480073	0.0477133	0.0476698	0.0476435	0.0474976	0.0474272	0.0472627	0.0470791	0.0471008	0.0470472	0.0469668	0.0468098	0.0468182	0.0468034	0.0467723	0.0467614	0.0467017	0.0465829	0.0465584	0.0464541	0.0464492	0.0463097	0.0462575	0.0461787	0.0459771	0.045919	0.045831	0.0458422	0.0457463	0.0456532	0.0455533	0.0453879
0.050475	0.0502929	0.0503541	0.050207	0.0498339	0.0499462	0.0496206	0.0494869	0.0492602	0.0490995	0.0489741	0.0488639	0.0487218	0.048531	0.0485077	0.0482648	0.0481051	0.0479579	0.0478631	0.0478302	0.0476529	0.0475159	0.0473319	0.0472596	0.0471621	0.0470566	0.0469543	0.0469278	0.0468153	0.0468109	0.0468389	0.0467597	0.0466881	0.0466452	0.0466361	0.0465486	0.0464788	0.0464456	0.0462593	0.0461224	0.0461483	0.0460852	0.0459244	0.0458243	0.0458388	0.0456748	0.0455692	0.0455692	0.0454284	0.0453295
0.0506375	0.0504322	0.0504269	0.0500379	0.0498399	0.0499375	0.0498217	0.04962	0.0493642	0.049383	0.0491786	0.0489538	0.0489112	0.0487031	0.0484866	0.0483875	0.048235	0.0481459	0.0479716	0.0478893	0.047818	0.0475666	0.0474606	0.0473926	0.0473118	0.0470867	0.047088	0.0470257	0.0469743	0.046958	0.0469152	0.0467918	0.0467983	0.0468145	0.0466729	0.0466528	0.0464739	0.0463979	0.04636	0.0462685	0.0461907	0.046166	0.0460708	0.0459536	0.0459654	0.0458062	0.0457896	0.0456961	0.045542	0.045458
0.0509133	0.0507938	0.0505209	0.050303	0.0500149	0.0501125	0.0498618	0.0497991	0.0496507	0.0494708	0.0492439	0.0491517	0.0490097	0.0487597	0.0487755	0.0485432	0.0483962	0.0482291	0.0479719	0.048028	0.0479135	0.0476513	0.0476833	0.0475535	0.0474216	0.0473126	0.0472042	0.0470953	0.0471476	0.0470495	0.0469674	0.0469762	0.0469468	0.0469015	0.0468512	0.0468258	0.0466901	0.0464979	0.0465597	0.0463887	0.0463037	0.0462711	0.0461651	0.0461267	0.0460801	0.0459702	0.0458496	0.0457732	0.0457243	0.0455567
0.0511609	0.0510164	0.0507336	0.0506421	0.0504537	0.0504746	0.0501403	0.0499936	0.0498244	0.0496891	0.0495771	0.0493634	0.0492957	0.049029	0.0489805	0.0487513	0.0487363	0.0485438	0.0482879	0.0482989	0.0481464	0.0479628	0.0478823	0.0478613	0.0476432	0.0476178	0.047522	0.0473604	0.0474268	0.0473664	0.0473898	0.047313	0.0472574	0.0472225	0.0472198	0.0470809	0.0470227	0.0468268	0.0468486	0.046732	0.0466453	0.0465799	0.0465434	0.046452	0.0463786	0.0462689	0.046239	0.0461533	0.0460249	0.0459303
0.0513592	0.0510131	0.0508608	0.0509607	0.0506993	0.0506935	0.0503255	0.050248	0.050098	0.0497707	0.0498319	0.0496329	0.0495158	0.0492607	0.0493549	0.0490262	0.0488819	0.0488419	0.0485795	0.0485196	0.0482854	0.0482141	0.0481525	0.0480773	0.0479681	0.0477935	0.0477131	0.0477041	0.0475779	0.0475667	0.0475521	0.0475382	0.0475008	0.0473483	0.0473594	0.0473352	0.0472439	0.0471446	0.0470266	0.0470157	0.046902	0.0467092	0.0467791	0.0466912	0.0465728	0.0465138	0.0464431	0.0464208	0.0462441	0.0461096
0.0511752	0.0511892	0.0510127	0.0509487	0.0506367	0.050454	0.0504089	0.0500351	0.0500844	0.0497523	0.049766	0.0496423	0.0494069	0.0492614	0.0492751	0.0489878	0.0488405	0.0487526	0.0484743	0.0485399	0.0483096	0.0482006	0.0480964	0.0479918	0.0478672	0.0478214	0.0477309	0.0476313	0.0475899	0.0475826	0.0475266	0.0475316	0.047362	0.0474559	0.0474188	0.0472982	0.0472608	0.0470593	0.0470842	0.0469845	0.0468918	0.0468365	0.0467426	0.0466237	0.046596	0.0465275	0.0464638	0.0463429	0.0462435	0.0461435
0.0514166	0.0512152	0.0510834	0.0507307	0.0507153	0.0507027	0.0503603	0.0502466	0.0501242	0.0500096	0.0498879	0.0497206	0.0495954	0.0493643	0.0493088	0.0490568	0.0489047	0.0488191	0.0486153	0.0486387	0.0484395	0.0482693	0.0481879	0.0480691	0.0479497	0.0478676	0.0477674	0.0477332	0.0477307	0.0477125	0.0476764	0.0476128	0.047564	0.0475736	0.0475291	0.0474058	0.0472785	0.047257	0.0471258	0.04708	0.0470082	0.0469328	0.0467358	0.0467636	0.046716	0.0465958	0.0465418	0.0464664	0.0463598	0.0461806
0.0514233	0.0510855	0.0512037	0.0508199	0.0505775	0.0503653	0.0502817	0.050278	0.0499795	0.0498612	0.0497472	0.0495267	0.0493792	0.0491866	0.0491931	0.0489416	0.0487886	0.0486948	0.048467	0.0484478	0.0483372	0.0480707	0.0480507	0.0478589	0.0478747	0.04772	0.0476628	0.0475743	0.0475672	0.0475038	0.0474672	0.0473849	0.0474035	0.0473636	0.047395	0.0472747	0.0472161	0.0470848	0.0470149	0.0468952	0.0468842	0.046776	0.0466165	0.0465904	0.0465812	0.0464028	0.0463895	0.0462946	0.046202	0.0460506
0.0516691	0.051451	0.0514361	0.0513214	0.050981	0.0510204	0.0508442	0.050533	0.0504841	0.050159	0.0502326	0.049951	0.0499026	0.0496887	0.0496759	0.0494301	0.049278	0.0491238	0.048908	0.0489145	0.0487316	0.0486353	0.0485714	0.0484544	0.0483805	0.0482192	0.0481437	0.048077	0.0480679	0.0479323	0.0480478	0.0479131	0.0479572	0.0478602	0.0478113	0.0477303	0.0476826	0.0475674	0.0474684	0.047471	0.0473445	0.0472647	0.0471672	0.0470585	0.0470872	0.0470071	0.046849	0.0468701	0.04677	0.0465725
0.0520552	0.0517839	0.0516871	0.051551	0.0512355	0.051289	0.0510557	0.0509176	0.0508357	0.050492	0.0504206	0.0502209	0.0501004	0.0499495	0.0498441	0.0496853	0.0494975	0.0494028	0.0492479	0.0491938	0.0490236	0.0488737	0.0488384	0.0486491	0.0486498	0.0484375	0.0483928	0.0484099	0.0482814	0.0482982	0.0482284	0.0482403	0.0481976	0.0481969	0.048183	0.0480895	0.0479878	0.047876	0.0477924	0.0477655	0.0477199	0.047577	0.0475486	0.0474004	0.047334	0.0473482	0.0472549	0.0471255	0.0470889	0.046983
0.0523611	0.0521032	0.0520182	0.0517772	0.051536	0.0516283	0.0512031	0.0511002	0.0509862	0.0507197	0.0507435	0.0504689	0.0504029	0.0501573	0.0501061	0.0499478	0.0497313	0.0496577	0.0494828	0.049322	0.0494107	0.0491395	0.0489934	0.0488839	0.0488715	0.0487518	0.0487155	0.0485945	0.0485725	0.048535	0.0484371	0.0484911	0.0485162	0.0484461	0.0485323	0.0483795	0.0483042	0.0482622	0.0481233	0.0479732	0.0480012	0.0479072	0.0477909	0.0477489	0.0476406	0.047635	0.0475333	0.0474528	0.0473357	0.0472342
0.0526081	0.0524359	0.0522586	0.0521874	0.0518001	0.0517055	0.0515881	0.0514374	0.0513738	0.0511198	0.0510161	0.0508486	0.0506929	0.0504668	0.0504823	0.0501946	0.0500914	0.0499043	0.0498073	0.04975	0.0496751	0.0494321	0.0494041	0.0492476	0.0491586	0.0490067	0.0489802	0.048947	0.0489048	0.048844	0.048856	0.048905	0.0488247	0.0488114	0.048759	0.0487072	0.0486371	0.0485664	0.0484627	0.0483602	0.0483747	0.0483129	0.0481733	0.0481185	0.0479968	0.0479599	0.0479733	0.0478562	0.047715	0.0476486
0.0526375	0.0524801	0.052213	0.0520281	0.051897	0.0517692	0.0516081	0.0514683	0.0513124	0.0511779	0.0509845	0.0508543	0.0507215	0.0505581	0.0505013	0.050299	0.0501512	0.0499439	0.0499537	0.0497967	0.0496585	0.0494544	0.0493529	0.0493547	0.049267	0.0491067	0.0490471	0.0490528	0.0489698	0.0489473	0.0489368	0.0489124	0.0488571	0.0488091	0.0488126	0.048766	0.048668	0.0485769	0.0485182	0.0484138	0.0484001	0.0483059	0.0482672	0.0481437	0.0480744	0.0480636	0.0480014	0.0479351	0.0478284	0.0476634
0.0526677	0.0525788	0.0523084	0.0521822	0.0519713	0.0519241	0.0517304	0.0515424	0.0514311	0.0511739	0.0512091	0.0509265	0.0507946	0.050668	0.050649	0.0503716	0.05023	0.0501903	0.0499022	0.0499349	0.0497366	0.0495984	0.0494786	0.0494446	0.049327	0.0492016	0.0491505	0.0491071	0.0490419	0.0490577	0.0491367	0.0490661	0.049004	0.0490333	0.0489671	0.0488585	0.0488007	0.0487882	0.0486027	0.0485244	0.0484509	0.0483641	0.0483721	0.0483085	0.0482037	0.0481501	0.0481228	0.0481161	0.0479675	0.047807
0.0526309	0.0525117	0.0524873	0.0523081	0.0520382	0.0519601	0.0518666	0.0516892	0.0514915	0.0512759	0.0513473	0.0510517	0.0508725	0.0506709	0.0506986	0.0504366	0.0503312	0.050208	0.0499433	0.0500497	0.0499096	0.0497093	0.049622	0.0495956	0.0494417	0.0493047	0.0493406	0.0492345	0.0491462	0.0491461	0.0491662	0.0490844	0.0490742	0.0490084	0.0490385	0.0489157	0.0488903	0.0488003	0.0487393	0.0486369	0.0485726	0.048527	0.0484506	0.0485142	0.0483118	0.0482688	0.0482337	0.048152	0.0480946	0.0479514
0.0528842	0.0527748	0.0526478	0.0523357	0.052043	0.0522049	0.0519648	0.0518102	0.0516719	0.0514355	0.0514079	0.0511883	0.0511065	0.0507559	0.0508874	0.0506181	0.0504741	0.0504206	0.0501894	0.050087	0.0500311	0.0498836	0.0498306	0.0496797	0.0495516	0.0494905	0.0495005	0.0494392	0.0493929	0.0492863	0.0492985	0.049336	0.0492438	0.0491869	0.0492795	0.0491974	0.0491482	0.0490134	0.0489762	0.0488949	0.0487903	0.0486793	0.0486883	0.0485693	0.0485995	0.048425	0.0483224	0.0483658	0.0482887	0.0481535
0.0531475	0.0528404	0.0526108	0.0523776	0.0521216	0.0522972	0.0520549	0.0517227	0.0516429	0.0515008	0.0514662	0.0513568	0.0511048	0.0509014	0.0509524	0.0507081	0.0505092	0.0505067	0.0502418	0.0501968	0.0501544	0.0499284	0.0498605	0.0497305	0.0496782	0.0495917	0.0495328	0.049394	0.0494241	0.049462	0.0494772	0.0493953	0.0492423	0.0492919	0.049255	0.0491797	0.0491626	0.0491469	0.0490365	0.0488796	0.0488651	0.0488319	0.0488195	0.0486898	0.0486485	0.0485558	0.0484978	0.0484856	0.0483802	0.04827
0.0532761	0.05294	0.0529876	0.0528412	0.052559	0.0524277	0.0523185	0.0521374	0.0519337	0.0517843	0.051731	0.0515316	0.0513946	0.0511922	0.0510902	0.0510222	0.0507345	0.0507096	0.050513	0.0503541	0.0502771	0.0502515	0.0501512	0.0500209	0.0498625	0.0497946	0.0497779	0.0497154	0.049698	0.0495564	0.0495913	0.0495513	0.0496176	0.0495351	0.0494948	0.0493794	0.0493927	0.049327	0.0492404	0.049127	0.0490844	0.049075	0.0489582	0.0488851	0.0488865	0.0488574	0.0487581	0.0487511	0.0486122	0.0484903
0.0535545	0.053333	0.0531769	0.053163	0.0527584	0.0528363	0.0526475	0.0524483	0.052291	0.0521098	0.0520456	0.0517018	0.0516813	0.051512	0.0514673	0.0512345	0.0511203	0.0510026	0.0509351	0.050683	0.0506583	0.0505712	0.050482	0.0503375	0.0502411	0.0501508	0.0500942	0.0500261	0.0500165	0.0499812	0.0499556	0.0499364	0.0498893	0.0498634	0.0498648	0.049817	0.0497884	0.049681	0.0496276	0.0494742	0.0494948	0.0494175	0.04937	0.0493498	0.0493199	0.049142	0.0491885	0.0490812	0.0489755	0.0488602
0.0537807	0.0535023	0.0534765	0.0532693	0.0531299	0.0530201	0.052809	0.0526909	0.052484	0.0523955	0.0522026	0.0520806	0.0519525	0.0517349	0.0517338	0.0515518	0.0512824	0.0512781	0.0511782	0.0509002	0.050992	0.0508355	0.0507048	0.0505119	0.0504701	0.0503724	0.0503352	0.0503262	0.0502883	0.0502035	0.0501542	0.0502509	0.0502117	0.0501762	0.0501718	0.0500565	0.0501263	0.0499694	0.0498873	0.0498461	0.0498302	0.0496646	0.0496624	0.0495862	0.0495674	0.0494929	0.0494311	0.0494154	0.0493805	0.0492147
0.0540346	0.0538564	0.0536487	0.0534878	0.05336	0.053323	0.053091	0.0529105	0.0527441	0.0525832	0.0524488	0.0522975	0.0522157	0.0519673	0.0519235	0.0517325	0.0515523	0.0514931	0.051329	0.0512878	0.0511227	0.0509957	0.0509738	0.0509273	0.0507137	0.0506557	0.0506518	0.0505754	0.0505176	0.0505236	0.0505001	0.0504456	0.0505715	0.0504392	0.050392	0.0504224	0.0503175	0.0502796	0.0502179	0.0501915	0.0501016	0.0500336	0.0500344	0.0499151	0.0498632	0.0498674	0.0498101	0.0497876	0.0496652	0.0496107
0.0542125	0.0538591	0.0538395	0.0535215	0.0532723	0.053283	0.0530669	0.0528874	0.0527835	0.0525774	0.0524366	0.0523882	0.0521655	0.0520258	0.0519875	0.051747	0.0516902	0.0514783	0.0513177	0.0513641	0.0512373	0.05106	0.0508586	0.0508719	0.0508182	0.0506685	0.0506221	0.0506089	0.0505687	0.0505328	0.0505057	0.0505299	0.0504637	0.0504667	0.0504255	0.0504122	0.0503846	0.05024	0.0502476	0.0501007	0.0501297	0.0500232	0.050015	0.0499196	0.0498902	0.0498285	0.0497896	0.0497371	0.0496896	0.0495842
[truncated: 306 more columns]

## Sheet: Delay times (ps)
0.44	0.54	0.64	0.74	0.84	0.94	1.04	1.14	1.24	1.34	1.44	1.54	1.64	1.74	1.84	1.94	2.04	2.14	2.24	2.34	2.44	2.54	2.64	2.74	2.84	2.94	3.04	3.14	3.24	3.34	3.44	3.54	3.64	3.74	3.84	3.94	4.04	4.14	4.24	4.34	4.44	4.54	4.74	4.94	5.14	5.34	5.54	5.74	5.94	6.14
[truncated: 51 more columns]

## Sheet: Energies (eV)
2.25065	2.24884	2.24703	2.24523	2.24343	2.24163	2.23984	2.23804	2.23625	2.23447	2.23268	2.2309	2.22912	2.22735	2.22557	2.22381	2.22204	2.22027	2.21851	2.21675	2.215	2.21324	2.21149	2.20975	2.208	2.20626	2.20452	2.20278	2.20105	2.19932	2.19759	2.19587	2.19414	2.19242	2.19071	2.18899	2.18728	2.18557	2.18386	2.18216	2.18046	2.17876	2.17706	2.17537	2.17368	2.17199	2.1703	2.16862	2.16694	2.16526
[truncated: 306 more columns]
