# Supplementary material for: Hot-carrier trapping preserves high quantum yields but limits optical gain in InP-based quantum dots
Source: Nat Commun. 2025 Jul 7;16:6249. doi: 10.1038/s41467-025-61511-9 (PMC12234661; doi:10.1038/s41467-025-61511-9)
Supplement: Supplementary file 3 — Source Data [file 41467_2025_61511_MOESM3_ESM.zip › SupplementaryFigure17b.xlsx]

## Sheet: Gain
0.0365533	0.0366079	0.0364148	0.0361501	0.0356724	0.0358826	0.0356651	0.0354701	0.0353428	0.0353347	0.0351211	0.0348255	0.0348639	0.0345661	0.0345948	0.0342731	0.034221	0.0339603	0.0339316	0.0337695	0.0335791	0.0333836	0.0332481	0.0330732	0.0329299	0.032676	0.0326767	0.0326224	0.0325622	0.0324512	0.0323546	0.0321802	0.0321206	0.0319974	0.0318949	0.031794	0.031638	0.0314665	0.0313654	0.0312566	0.0311086	0.0310454	0.0307955	0.0306983	0.0305543	0.0303095	0.0302676	0.0301327	0.0299831	0.0297543
0.0369272	0.0365489	0.0366692	0.0363181	0.0359086	0.0360741	0.0357696	0.0356835	0.0354258	0.0352078	0.0352225	0.0349205	0.0349905	0.0345222	0.0345306	0.0342207	0.0342156	0.0340077	0.0338956	0.0337116	0.0336089	0.0333894	0.0332322	0.0330762	0.0328817	0.0327133	0.0326242	0.0325643	0.0324658	0.0323414	0.0322357	0.0321778	0.032101	0.0319488	0.0318622	0.0317048	0.0316123	0.0313393	0.0312788	0.0311378	0.0310049	0.0307489	0.0307074	0.030476	0.0302768	0.0301354	0.0300619	0.0299675	0.0297886	0.0295312
0.0358779	0.0356572	0.0358021	0.0355094	0.0353239	0.0352927	0.0350316	0.0349429	0.0347054	0.0346032	0.0344494	0.0341567	0.0341545	0.0338586	0.0338966	0.0336262	0.0335406	0.0332491	0.0331569	0.033006	0.0328966	0.0326468	0.0324792	0.0323645	0.0321984	0.0319872	0.031843	0.0318939	0.0316936	0.0317017	0.031495	0.0314453	0.0313257	0.031197	0.0311657	0.0309166	0.0307653	0.0306669	0.0305196	0.0303696	0.0302199	0.0301046	0.0299431	0.0297449	0.0296032	0.0294467	0.0293	0.0291254	0.029003	0.028802
0.036198	0.0360266	0.0360649	0.0356964	0.0355055	0.0354446	0.0352314	0.0350623	0.0349421	0.0347072	0.0347667	0.0343864	0.0343681	0.0340061	0.0340258	0.0338245	0.0336127	0.0335139	0.0333053	0.0331683	0.0330475	0.0328913	0.0326782	0.0324954	0.0324159	0.0321554	0.0321421	0.0320463	0.0319246	0.0318191	0.0316714	0.031631	0.0315777	0.0314096	0.0313902	0.0311377	0.0310493	0.0308178	0.0307626	0.0306143	0.0304459	0.0303213	0.0301219	0.0299844	0.0297518	0.0296379	0.0295336	0.0293685	0.029164	0.0289676
0.036116	0.0359351	0.035855	0.0356328	0.0352694	0.035476	0.0351573	0.0349563	0.0348324	0.034538	0.0345533	0.0342194	0.0341761	0.0339718	0.0338766	0.0337211	0.0335028	0.0333117	0.0331161	0.0329164	0.0328302	0.0326588	0.0325168	0.0323508	0.0322293	0.0319869	0.0319373	0.0318262	0.031801	0.0316646	0.0315567	0.0314545	0.031369	0.0312829	0.0311822	0.0310198	0.0308758	0.0306519	0.0305649	0.030385	0.030283	0.0300823	0.0299311	0.0297651	0.0295648	0.0295103	0.0293328	0.0291283	0.0290098	0.0288361
0.0361468	0.035665	0.0358696	0.035579	0.03533	0.0353442	0.035026	0.0348474	0.0347984	0.0343889	0.034525	0.0342116	0.0341909	0.0338887	0.0336914	0.0334974	0.0334391	0.0332137	0.032933	0.0328078	0.0327536	0.0327202	0.0324695	0.0322933	0.032085	0.0318658	0.0318284	0.0317265	0.0316274	0.0314862	0.0313396	0.031339	0.0312324	0.0311071	0.0310297	0.0308818	0.0306942	0.030513	0.0304475	0.0303317	0.0301797	0.0299859	0.0297937	0.0296612	0.029465	0.0293176	0.0291919	0.0290539	0.0289172	0.0286961
0.0358341	0.0355126	0.035485	0.0353407	0.0348681	0.0349651	0.0347029	0.0346194	0.0343454	0.0342729	0.034098	0.0338277	0.0338093	0.0334609	0.0334984	0.033239	0.0330874	0.0327926	0.0326954	0.0325729	0.0324492	0.0322029	0.032075	0.0319256	0.0317475	0.0315517	0.0315412	0.0313765	0.0313239	0.0311536	0.0310623	0.0310092	0.0309166	0.0308766	0.0308023	0.0305332	0.0303882	0.0302666	0.0302124	0.0299876	0.0298783	0.0297339	0.0294878	0.0293629	0.0291637	0.0290923	0.0288721	0.0287173	0.0285619	0.028342
0.036098	0.0360123	0.0360261	0.0357247	0.0355226	0.035298	0.0351117	0.0351193	0.0348621	0.0346186	0.0346182	0.0343078	0.0341915	0.033983	0.0337844	0.0336662	0.0335054	0.0331948	0.0332082	0.0330124	0.0328287	0.0327446	0.0326027	0.0324031	0.0322166	0.032003	0.0320361	0.031828	0.0317416	0.0316296	0.0316109	0.0314824	0.031423	0.0313256	0.0312436	0.0309402	0.0308985	0.030772	0.030627	0.0303995	0.0303574	0.0301912	0.0299243	0.0298532	0.0296575	0.0295524	0.0293312	0.029206	0.0290855	0.0288628
0.0355867	0.0354167	0.0353037	0.0350011	0.0348358	0.0346934	0.0345662	0.0343444	0.0341943	0.0340203	0.0340127	0.0335909	0.0336106	0.0333769	0.0332001	0.0329337	0.0328136	0.032525	0.0325372	0.0324729	0.0321974	0.0320175	0.0319906	0.0317478	0.0315695	0.0314223	0.0313116	0.0312404	0.0310769	0.0309781	0.0309121	0.0308182	0.0306352	0.0306713	0.0305954	0.0302892	0.0301966	0.0300331	0.0298986	0.0298129	0.0296246	0.0295121	0.0292878	0.0292223	0.0289585	0.0288388	0.0286846	0.0285573	0.028379	0.0281971
0.0366063	0.0365668	0.0364267	0.036285	0.0358593	0.0358854	0.0355758	0.0355131	0.0354113	0.0351193	0.0351172	0.0348402	0.034738	0.0344746	0.0343665	0.0341836	0.0340062	0.0338542	0.033714	0.0335953	0.0335662	0.0332472	0.0330477	0.0329418	0.0327322	0.0326455	0.0325118	0.0324361	0.0323169	0.0321396	0.0320648	0.0319942	0.031911	0.0317458	0.0317491	0.0315071	0.031441	0.0313189	0.031083	0.0309269	0.0308455	0.0306399	0.0304702	0.0302351	0.0301616	0.0299866	0.0297986	0.0296522	0.0295577	0.0293456
0.0355934	0.0354738	0.0355164	0.0351297	0.0349187	0.0350201	0.0346158	0.0344545	0.0342825	0.0340777	0.0340924	0.0337211	0.0337104	0.0333867	0.0332934	0.0331656	0.0330041	0.0326933	0.0324917	0.0324306	0.032297	0.0321408	0.0319462	0.0317645	0.0316638	0.0314956	0.0313133	0.0312065	0.0311978	0.0310023	0.0309846	0.0309069	0.0307623	0.0307562	0.0306117	0.0304446	0.0302737	0.0300438	0.0299687	0.0298499	0.0297115	0.0294772	0.0293088	0.0291964	0.0290645	0.0288762	0.028722	0.0285577	0.0284085	0.0282266
0.0361484	0.0360539	0.0361391	0.035666	0.0354318	0.0356123	0.0352754	0.0350968	0.0348961	0.0346435	0.0347705	0.0344279	0.0342345	0.03409	0.034027	0.0338197	0.0336272	0.0334595	0.0332051	0.0329826	0.0329574	0.0328414	0.0326422	0.0324131	0.0322635	0.03211	0.0320287	0.0319383	0.0318621	0.0316746	0.0316157	0.0315818	0.0314471	0.0313697	0.031306	0.031087	0.0309686	0.030812	0.0306887	0.0305076	0.0303493	0.0302394	0.0300611	0.0298683	0.0297159	0.029577	0.0294325	0.0292419	0.0291524	0.0289264
0.0363305	0.0364553	0.0364533	0.0361767	0.0358925	0.0358588	0.035677	0.0354695	0.0353289	0.0350499	0.0350812	0.0348726	0.0347031	0.0344586	0.034388	0.0342195	0.033927	0.0338137	0.0336327	0.0334629	0.0333464	0.0332081	0.0329962	0.0327816	0.0326355	0.0325136	0.0323805	0.0322996	0.0321872	0.0320509	0.0319918	0.0319178	0.0317657	0.031685	0.0315989	0.0314608	0.0313262	0.0310852	0.030962	0.0308837	0.030809	0.0305256	0.0303659	0.0302302	0.0300199	0.0298549	0.0297722	0.029666	0.0294722	0.0292412
0.0359302	0.0356815	0.0355818	0.0354918	0.0350745	0.03521	0.0350075	0.0347717	0.0346275	0.0343135	0.0343627	0.03398	0.0340218	0.0336175	0.0336451	0.0334034	0.0331655	0.033046	0.0328558	0.032661	0.0326242	0.0323925	0.03227	0.0321019	0.0319455	0.0317386	0.0316122	0.0314583	0.0314224	0.0312356	0.0312089	0.0311426	0.0310197	0.0309479	0.0309283	0.0306372	0.0305396	0.0303819	0.0302962	0.0300518	0.0299918	0.0298094	0.0296295	0.0294397	0.0292451	0.0291791	0.0289828	0.028821	0.028708	0.028494
0.0356484	0.0354617	0.0352609	0.0349976	0.0349382	0.0348569	0.0345393	0.0344476	0.0341234	0.0340726	0.0338776	0.0336761	0.0335008	0.0334721	0.0332569	0.0330736	0.0329023	0.032685	0.0326342	0.0324224	0.0323044	0.0320904	0.0319207	0.0317214	0.0315514	0.0314056	0.0313408	0.0311836	0.0311111	0.0309905	0.0308675	0.03087	0.030733	0.0306904	0.030606	0.0303058	0.0301848	0.030044	0.0299313	0.029766	0.029646	0.0294589	0.0292826	0.0291654	0.0289553	0.0288616	0.0287395	0.0285544	0.0284442	0.0281903
0.0358174	0.0356564	0.0356187	0.0352734	0.035107	0.0350443	0.0347674	0.0346148	0.0344819	0.0341437	0.0343111	0.0338955	0.0338022	0.033649	0.0335046	0.0332909	0.033111	0.0328271	0.0327444	0.0326281	0.0325105	0.032262	0.0322028	0.0320151	0.0317638	0.0316287	0.0314434	0.0314308	0.0312459	0.0312391	0.031073	0.0310099	0.0309582	0.0308719	0.0307844	0.0305295	0.0304474	0.0303063	0.0300963	0.0300065	0.0298295	0.0296653	0.0294705	0.0292484	0.0291697	0.0290497	0.0288649	0.0287091	0.0285402	0.0283928
0.0356897	0.0355186	0.0355974	0.0353868	0.035108	0.0349461	0.0348068	0.0347348	0.0343556	0.0341702	0.0342581	0.0339111	0.0338204	0.0335982	0.033453	0.0331953	0.0331219	0.0327262	0.0327583	0.0326306	0.0325075	0.0322589	0.0320811	0.0319179	0.0318155	0.03162	0.0315365	0.0313542	0.0313207	0.0311648	0.0310427	0.0310518	0.0308571	0.0307685	0.0307226	0.0305052	0.0304331	0.0302785	0.0301177	0.0299436	0.0298276	0.0297059	0.0294933	0.0293352	0.0291451	0.0290205	0.0288472	0.0287395	0.0285875	0.0284323
0.0363955	0.0361753	0.036082	0.035946	0.0354562	0.0355322	0.0354177	0.0350788	0.0350333	0.0347011	0.0347778	0.0343909	0.034414	0.0340319	0.0341348	0.0337037	0.0336352	0.0333731	0.0332348	0.0330753	0.0330394	0.0327477	0.0326304	0.0324829	0.0323315	0.03215	0.0320657	0.0318313	0.0317513	0.0316151	0.0315482	0.0315394	0.0314102	0.0313654	0.0311936	0.0310059	0.0309423	0.0307477	0.0306348	0.0303764	0.0303642	0.0301778	0.0299704	0.0298515	0.0297	0.0294827	0.0293316	0.0292597	0.0291314	0.0288663
0.0359923	0.0358892	0.0358517	0.0355947	0.0353556	0.0353544	0.0350072	0.0349384	0.034672	0.0344691	0.0345887	0.03425	0.0340685	0.0338259	0.0337726	0.0334986	0.0334251	0.0330674	0.0330182	0.0328506	0.0328298	0.0326177	0.0324386	0.0322656	0.0320431	0.0318708	0.0317514	0.0316661	0.0315702	0.0313957	0.0313791	0.0313067	0.0312065	0.0310899	0.0309843	0.0308153	0.0306994	0.0305031	0.0303453	0.0301963	0.030077	0.0298874	0.0297551	0.0295364	0.0294356	0.0293136	0.0291112	0.0289796	0.0288088	0.028573
0.0359892	0.0357231	0.035802	0.0355222	0.0351555	0.0352882	0.0349608	0.0347148	0.0346342	0.0343655	0.0344827	0.0340742	0.0340029	0.0336392	0.0336522	0.033422	0.0332972	0.0330684	0.0329021	0.0328088	0.032685	0.0324724	0.0323167	0.032214	0.0319346	0.0318071	0.0317318	0.0315272	0.0314536	0.0313234	0.0312189	0.0312063	0.0311298	0.0309666	0.0308561	0.0306602	0.0305956	0.0304331	0.0303216	0.0300747	0.0300022	0.0297971	0.0296521	0.0294464	0.0293315	0.0292164	0.0289772	0.0288228	0.0286685	0.028526
0.0362418	0.0359311	0.0359215	0.0357087	0.0355005	0.0354638	0.0352142	0.0350814	0.0348719	0.0346568	0.0346692	0.0343455	0.0342935	0.0339923	0.0338378	0.0336654	0.0335495	0.0332043	0.0331613	0.0330775	0.0327596	0.0326715	0.0325977	0.0323371	0.0321139	0.0320026	0.0318716	0.0317629	0.0317099	0.0315207	0.0314807	0.031345	0.0312447	0.0311911	0.0310915	0.0308394	0.0307548	0.0307163	0.0305165	0.0303266	0.0302127	0.030043	0.0298293	0.0297723	0.029591	0.0294274	0.0292931	0.029102	0.0289305	0.0287656
0.0359449	0.0357639	0.0356987	0.0353379	0.0353024	0.0352744	0.0350398	0.0348223	0.0346782	0.0344653	0.034391	0.0340705	0.0340086	0.0337702	0.0336935	0.0333657	0.0332663	0.0330381	0.032895	0.0328001	0.0326397	0.0323401	0.0322362	0.0321758	0.0319625	0.0317382	0.0316782	0.0316107	0.0314325	0.0313388	0.031282	0.031154	0.0311168	0.0309414	0.0308482	0.0306382	0.0305647	0.0304164	0.0302863	0.0301297	0.0299531	0.0298499	0.0295736	0.0294523	0.0293224	0.0291546	0.0289655	0.0288485	0.0287048	0.0285311
0.0362496	0.0359314	0.0358312	0.0357178	0.0354281	0.0353945	0.0351053	0.0349745	0.0346751	0.034627	0.0345341	0.0342253	0.0341739	0.0339235	0.0337449	0.033542	0.0334016	0.0331259	0.0331354	0.0329605	0.0327461	0.0325711	0.0324921	0.032252	0.0321001	0.0318522	0.0317704	0.0317416	0.0315482	0.0314304	0.0313463	0.0313574	0.0312087	0.0311425	0.0309659	0.0307683	0.0306889	0.0305213	0.0304171	0.0302153	0.0300901	0.0299354	0.0296864	0.0295171	0.0294165	0.0293074	0.0291445	0.0289472	0.0287785	0.0285755
0.0362341	0.0359293	0.0361659	0.0357786	0.0354603	0.0355012	0.0352711	0.0350942	0.0348328	0.0346862	0.0346962	0.0343107	0.0342734	0.0339447	0.033887	0.033729	0.0334972	0.0332224	0.0331319	0.0330327	0.0328715	0.0326144	0.0324842	0.0323759	0.0321803	0.0319636	0.0318462	0.0317682	0.0316729	0.0314882	0.0314628	0.0314229	0.0312753	0.0311833	0.0311145	0.0308696	0.0307821	0.0306269	0.0304499	0.0303418	0.0300633	0.0299411	0.0298197	0.029662	0.0295156	0.0294273	0.0292043	0.0290462	0.0288251	0.0287372
0.0370077	0.0367535	0.0367927	0.0365636	0.0360578	0.0362588	0.0358978	0.035631	0.03554	0.0353572	0.0354143	0.0350997	0.0349622	0.0346583	0.0347062	0.0343012	0.0341934	0.0340252	0.0338026	0.0336783	0.0336276	0.0333792	0.0332112	0.033019	0.0328286	0.0327141	0.0326524	0.0325861	0.0324201	0.032254	0.0322175	0.0321109	0.0320543	0.031924	0.031834	0.0316718	0.031567	0.0313558	0.0312765	0.0310527	0.0308848	0.030717	0.0305877	0.0304219	0.0302747	0.0302111	0.0299824	0.0298151	0.0296942	0.0294273
0.0363636	0.0360006	0.0360137	0.0358666	0.035622	0.0354283	0.0352417	0.0351737	0.034944	0.0346592	0.0346259	0.0343674	0.0342244	0.0339664	0.0338994	0.0337391	0.033504	0.0332502	0.033175	0.0329974	0.0328375	0.0326495	0.0324709	0.0323649	0.032062	0.0320408	0.0318498	0.031774	0.0317133	0.031529	0.0314634	0.0313639	0.0312915	0.0312103	0.0310435	0.0307907	0.0307516	0.0306351	0.0304841	0.0302761	0.0301757	0.0299986	0.029831	0.0297407	0.0295224	0.0294079	0.0292443	0.0290932	0.0289005	0.0287566
0.0364142	0.0361392	0.0362695	0.0359786	0.0356321	0.0356504	0.0353973	0.0352434	0.0350244	0.0347533	0.0348795	0.0344044	0.0344795	0.0340909	0.0341224	0.0337922	0.033645	0.0334051	0.0332414	0.0330492	0.032989	0.0327641	0.0326316	0.0324772	0.0323019	0.0321427	0.0320357	0.0319331	0.0318075	0.0316993	0.0316238	0.0314862	0.0314742	0.0313684	0.0312297	0.0309908	0.0308604	0.0307138	0.0306218	0.030473	0.0303603	0.0301697	0.0299688	0.0298162	0.0295831	0.0294952	0.0293205	0.0292059	0.029046	0.0287938
0.0364611	0.0363296	0.0363483	0.0360908	0.0357387	0.0357475	0.0356464	0.0354356	0.0353108	0.034872	0.0351097	0.0346044	0.0345456	0.0342183	0.0341644	0.0340549	0.0338043	0.0336312	0.0334631	0.0333319	0.0331314	0.0329511	0.0329016	0.0327605	0.0324981	0.0323055	0.0322631	0.0321388	0.0319442	0.0318341	0.0318411	0.0316793	0.0316263	0.0315891	0.0314019	0.0311529	0.0310427	0.0309392	0.0308145	0.030626	0.0305208	0.0303916	0.0301573	0.0299588	0.0298364	0.029762	0.029517	0.0293881	0.0292142	0.0290353
0.0371565	0.03693	0.0368263	0.0365895	0.0363657	0.0363602	0.0361313	0.0360109	0.0357434	0.0355428	0.0354582	0.0352524	0.0350649	0.0348812	0.0347009	0.0345739	0.0343961	0.0341875	0.0340103	0.0338434	0.0336968	0.0335422	0.0333911	0.0332892	0.0329612	0.0328348	0.0328198	0.0326328	0.032563	0.0323348	0.0322772	0.0322274	0.0321136	0.0320378	0.031892	0.031804	0.0316459	0.0314721	0.0313791	0.031165	0.0310201	0.0309407	0.0307074	0.0305455	0.0304192	0.0302223	0.0301048	0.0299134	0.029763	0.0295718
0.0362939	0.0361772	0.0360146	0.0358742	0.0355929	0.0355796	0.0354058	0.0353459	0.0351601	0.0346582	0.0347311	0.0345355	0.0343563	0.034148	0.0339318	0.0338006	0.0335976	0.0333816	0.0332292	0.0332072	0.0329413	0.0328128	0.0326075	0.0325242	0.0322639	0.0320628	0.0319959	0.0318215	0.0317039	0.0317064	0.0315642	0.0314598	0.0313555	0.031297	0.0312444	0.0308589	0.0308344	0.0307249	0.0305137	0.0303828	0.0302432	0.0301272	0.0299125	0.029772	0.0295978	0.0294565	0.029287	0.0290908	0.0289716	0.0287876
0.0365387	0.0358836	0.0359884	0.0359203	0.0355406	0.0354255	0.0353493	0.0351116	0.0350478	0.0347489	0.0348626	0.034448	0.0342764	0.0341207	0.0340437	0.033807	0.033549	0.0332508	0.0331979	0.033077	0.0329341	0.0327169	0.0325041	0.0323982	0.0321995	0.0320101	0.0319855	0.031791	0.0316819	0.0316092	0.0314697	0.0314984	0.0313036	0.0312146	0.0311189	0.0308916	0.0308012	0.0306015	0.0304935	0.0303471	0.0301688	0.0299838	0.0299088	0.0297326	0.0295356	0.0293951	0.0292139	0.0290769	0.0288982	0.0287
0.0366886	0.0364969	0.0366515	0.0362844	0.0358983	0.0361456	0.0357928	0.0355822	0.0354828	0.0351722	0.0352368	0.0348236	0.0348069	0.0344096	0.0344283	0.0342252	0.0340413	0.0338037	0.0336082	0.0334515	0.0333316	0.0331872	0.0330297	0.0329372	0.0327743	0.0324649	0.0324599	0.032261	0.0321912	0.0319888	0.0319834	0.0318278	0.0317864	0.0317015	0.0315788	0.031451	0.031253	0.0311223	0.0309468	0.0307463	0.0306433	0.0305504	0.030342	0.0301168	0.0300118	0.0298434	0.0296724	0.0294986	0.0293684	0.0291638
0.0366862	0.0364059	0.0364609	0.0360541	0.0357078	0.0358933	0.035634	0.0354319	0.035253	0.0348557	0.0350442	0.034518	0.0345427	0.0342773	0.0341714	0.0339527	0.0337663	0.0335146	0.0333762	0.0332175	0.0330926	0.0328765	0.0327343	0.0325809	0.0324092	0.0322048	0.0320929	0.0320032	0.0319027	0.0317841	0.0316705	0.0315453	0.0315066	0.0313866	0.0312614	0.0310588	0.0309327	0.0308344	0.0306473	0.030524	0.0304918	0.0302184	0.0300194	0.0298799	0.0298102	0.0296153	0.0293945	0.0292889	0.0290474	0.0289189
0.0367444	0.0365771	0.0364788	0.0362374	0.0359565	0.0360359	0.0358694	0.0357111	0.0353997	0.035209	0.0351473	0.034834	0.0347321	0.0345295	0.034433	0.0341308	0.0339838	0.0337197	0.0336197	0.0335142	0.0333389	0.0330957	0.0329747	0.0328835	0.0326297	0.0323906	0.0322823	0.0322621	0.0321703	0.0320131	0.0319305	0.031826	0.0317991	0.0316187	0.0315189	0.0312888	0.0311587	0.0310728	0.0308991	0.0307801	0.0305578	0.030518	0.0302946	0.0301081	0.0299148	0.0298074	0.029654	0.029459	0.0293175	0.0291578
0.036659	0.0365012	0.0364788	0.0361673	0.0358989	0.0359646	0.0357908	0.0355316	0.0353396	0.0350902	0.0351979	0.0347775	0.0347728	0.0343986	0.0343827	0.0341146	0.0339462	0.0338134	0.0335459	0.0334464	0.0333669	0.0329883	0.0329209	0.0327698	0.0326147	0.0324394	0.0323046	0.0321291	0.0321199	0.0319745	0.0318109	0.0317236	0.0316528	0.0315657	0.0314623	0.0312706	0.0311469	0.0310267	0.0308321	0.0306588	0.0306037	0.0304346	0.030204	0.0300589	0.0298709	0.0298531	0.0295563	0.0294025	0.0292366	0.0291066
0.0367542	0.0366406	0.0366596	0.0363855	0.0362666	0.0362331	0.0359319	0.0358599	0.0356516	0.0352489	0.0352707	0.0349969	0.0349252	0.0346443	0.0346875	0.0343644	0.0341861	0.0338801	0.0338257	0.0337004	0.0334913	0.0332658	0.033115	0.0329804	0.0328167	0.0327163	0.0324728	0.0323966	0.0323026	0.0321454	0.0320939	0.0320648	0.0319228	0.0317651	0.0317192	0.0314616	0.0313732	0.0312348	0.0310342	0.0308878	0.030869	0.0306583	0.030442	0.0302824	0.0301541	0.0300148	0.0297772	0.0297182	0.0295047	0.0292853
0.0366537	0.0363025	0.0364352	0.0364166	0.0357902	0.0360244	0.0357276	0.0354409	0.0353747	0.0351884	0.0352289	0.0348349	0.0347002	0.0345353	0.0343624	0.0341779	0.0340129	0.0337288	0.0335888	0.0335072	0.0333915	0.0330891	0.0329289	0.0328543	0.0325846	0.0324533	0.0322909	0.0321935	0.0321499	0.0319715	0.0319148	0.0318382	0.0317067	0.0316238	0.0314831	0.0313329	0.0312081	0.0309576	0.0308617	0.0307058	0.0306411	0.0304871	0.0302529	0.0301528	0.0299266	0.0298599	0.0296255	0.0294949	0.029328	0.0291832
0.0370223	0.0367505	0.0367845	0.0364626	0.036088	0.036127	0.0359548	0.0358433	0.0355679	0.0353889	0.0352623	0.0350315	0.0349848	0.0346223	0.0345336	0.034321	0.0341967	0.0339384	0.0339267	0.0336758	0.0334826	0.0332351	0.033202	0.0329713	0.0328312	0.0325967	0.0325175	0.0323584	0.032352	0.0321126	0.032079	0.032029	0.0319106	0.0317931	0.031644	0.0314821	0.0314575	0.0311638	0.0311268	0.0309618	0.0307831	0.0306287	0.0304309	0.0303119	0.0300978	0.0300405	0.0298212	0.0296933	0.0294653	0.0293107
0.036978	0.0366662	0.0365937	0.0365109	0.0359912	0.0360419	0.0358369	0.0356519	0.0355255	0.0354153	0.0352593	0.0349408	0.0347892	0.0345823	0.0345358	0.0342694	0.0340964	0.0338104	0.0336735	0.0336433	0.0333865	0.0332073	0.0330483	0.0329276	0.0327143	0.0325264	0.0324812	0.032268	0.0322469	0.0321146	0.0319793	0.0319132	0.0318094	0.0317276	0.0316219	0.0313863	0.0313179	0.0311098	0.0310518	0.0308082	0.0307226	0.0305457	0.0303834	0.0301528	0.0300352	0.0298596	0.0296817	0.0296335	0.0294776	0.0292012
0.037115	0.0366375	0.0367669	0.0363956	0.0363607	0.0362069	0.0360154	0.035812	0.0357459	0.0354945	0.0353801	0.0350931	0.0349781	0.0347357	0.034607	0.0344049	0.0342668	0.0339318	0.0338535	0.033622	0.0336039	0.0332541	0.0332122	0.0330774	0.0328841	0.0326053	0.032553	0.0324555	0.0324114	0.0322037	0.0321436	0.0321149	0.0319368	0.0318157	0.0317231	0.0315759	0.0314292	0.0312881	0.0311448	0.0309501	0.0308211	0.0306469	0.0304422	0.0302531	0.0300399	0.0299263	0.029821	0.0296678	0.0295103	0.0293439
0.0370986	0.0368494	0.0369021	0.0366459	0.036336	0.0363194	0.0362303	0.0359478	0.0358235	0.0354663	0.0354822	0.0351538	0.0350984	0.0348415	0.0347475	0.0344367	0.0343666	0.034056	0.0339033	0.0337632	0.0337052	0.0334158	0.0332584	0.0330448	0.0328814	0.0327406	0.0326856	0.0324614	0.0324516	0.0323072	0.032194	0.0321185	0.032087	0.0319251	0.0318353	0.0316307	0.0314427	0.0313593	0.0312005	0.0310491	0.0309493	0.0307769	0.0305636	0.0303838	0.0302817	0.0300997	0.0299	0.0297997	0.029571	0.0294668
0.0370454	0.0366935	0.0367901	0.0365222	0.0362555	0.0362575	0.0360233	0.0358589	0.035628	0.0354032	0.0354458	0.0350332	0.0349452	0.0347277	0.0346407	0.0343217	0.0342304	0.0339595	0.033854	0.0336318	0.033507	0.0333034	0.0331637	0.0329256	0.0327985	0.0326463	0.0324837	0.0323863	0.0322897	0.032119	0.0320402	0.0319756	0.0318946	0.0318007	0.0315872	0.0314815	0.0312968	0.0313017	0.0310461	0.0308704	0.0307138	0.0305834	0.0304127	0.030208	0.0301309	0.0299556	0.0298182	0.0296466	0.0294543	0.0292368
0.0374212	0.0370561	0.0371629	0.0367199	0.03651	0.036479	0.0362898	0.0360669	0.0358518	0.035714	0.0356311	0.0352834	0.035297	0.0349732	0.0348709	0.0346664	0.0345649	0.0343155	0.0340987	0.0340116	0.0338475	0.0335483	0.0334033	0.0332696	0.0331066	0.0329331	0.0327783	0.0326968	0.0326271	0.0324734	0.032323	0.0322968	0.0321799	0.0320342	0.032007	0.0317313	0.031576	0.0314567	0.0313779	0.0312391	0.0310665	0.0308976	0.030716	0.0305681	0.0303909	0.0302696	0.0301194	0.0298949	0.0297411	0.0295976
0.0372463	0.0369847	0.0369483	0.0367587	0.0362884	0.0363844	0.0361051	0.0361174	0.0358278	0.035615	0.0354965	0.0352326	0.0351398	0.0348394	0.0348038	0.0344723	0.0343455	0.0341729	0.0339628	0.0338282	0.0337053	0.0334662	0.0333311	0.0331274	0.0329681	0.0328069	0.0327137	0.0324916	0.0324639	0.0323289	0.0322922	0.0321108	0.0321037	0.0319537	0.0318217	0.0316666	0.031471	0.031384	0.0312408	0.0310458	0.030902	0.030705	0.030506	0.030407	0.0302317	0.0300408	0.0299729	0.0298067	0.0296217	0.0294297
0.0367563	0.0365725	0.0367706	0.0363197	0.0362125	0.0362035	0.0358516	0.0357386	0.0355432	0.0351647	0.0352803	0.0349225	0.0348447	0.0345779	0.0345181	0.0343107	0.0340892	0.0338447	0.0336464	0.0335528	0.0334918	0.0331918	0.0329711	0.0329126	0.0326894	0.0324825	0.0324391	0.0322657	0.0321848	0.0320578	0.0320157	0.0318286	0.0317563	0.0316664	0.0315453	0.0313119	0.031215	0.0310938	0.0309344	0.0308188	0.0305666	0.0303981	0.0303248	0.0300762	0.0299497	0.029807	0.0296526	0.0295121	0.0293466	0.0291456
0.0370691	0.0371148	0.0368578	0.0366529	0.0365745	0.0365287	0.036252	0.0361034	0.0359426	0.0357404	0.0356605	0.0354392	0.0352197	0.0351083	0.0349092	0.0346443	0.0344333	0.0342546	0.0341275	0.033884	0.0337389	0.033594	0.0334186	0.0333135	0.0331387	0.032927	0.0328592	0.032775	0.0326856	0.0325481	0.0324577	0.0322495	0.0321946	0.0319773	0.0320069	0.0317568	0.0316856	0.0314734	0.0314401	0.0312046	0.0310235	0.0308553	0.0307516	0.0305265	0.0304336	0.03026	0.0301199	0.0299061	0.0297395	0.0294775
0.0371354	0.0370663	0.0369105	0.0367913	0.0364059	0.036534	0.0362262	0.0359717	0.0357563	0.0354732	0.0356664	0.0352947	0.0350853	0.0348387	0.0348417	0.0345899	0.0343107	0.0341867	0.0339983	0.0338453	0.0336131	0.0334583	0.0333513	0.0330958	0.0330051	0.0328286	0.0326976	0.0325659	0.0324398	0.0323156	0.0323228	0.0321445	0.0320365	0.0318455	0.0317654	0.0316151	0.0315191	0.0313552	0.0311822	0.0309917	0.0308275	0.0306829	0.0305408	0.0303444	0.0302003	0.0299942	0.0298946	0.0297425	0.0295062	0.0293975
0.0376113	0.0371969	0.0374009	0.0370422	0.0366204	0.0367369	0.0365277	0.0362519	0.0361565	0.0358028	0.0359067	0.0355889	0.0353861	0.035069	0.0351547	0.0348264	0.0346183	0.0345176	0.0341745	0.0340561	0.0339537	0.0337905	0.0336143	0.033375	0.033234	0.0330658	0.0329754	0.0328376	0.0327385	0.0326341	0.0324677	0.0324015	0.0323193	0.0322119	0.0321208	0.0319692	0.0317929	0.0316461	0.0314873	0.0312721	0.0311646	0.0309252	0.0308297	0.0306819	0.0304594	0.0302744	0.0302147	0.0300893	0.0298594	0.0296535
0.0374117	0.037083	0.0372328	0.0371361	0.0367667	0.0367572	0.0364823	0.0362875	0.0361873	0.0358297	0.0358747	0.0355395	0.0354255	0.0351358	0.0350763	0.0347739	0.03458	0.0343808	0.0342958	0.0340795	0.0339488	0.0337577	0.0335644	0.0334573	0.03327	0.0330591	0.032949	0.0328626	0.0327013	0.0325852	0.0324901	0.032377	0.032318	0.0321378	0.0320648	0.0319624	0.0318043	0.0315452	0.0315057	0.0312625	0.0311326	0.0309383	0.0308136	0.030667	0.0304444	0.0303565	0.0301527	0.0299935	0.0298403	0.0297193
0.0373239	0.0371819	0.0370833	0.0369447	0.036864	0.0365088	0.0363556	0.0362164	0.0359782	0.0358528	0.0357602	0.0356128	0.0353083	0.035029	0.0350108	0.0347455	0.0345529	0.0343187	0.0342514	0.0340771	0.0337997	0.0336813	0.0334859	0.0333197	0.0331749	0.0329295	0.0329407	0.0328017	0.0326823	0.0326062	0.0324789	0.0323834	0.0322121	0.0320861	0.0320009	0.0319115	0.0317444	0.0315381	0.0313726	0.0313224	0.0311548	0.0309332	0.0308484	0.0306541	0.0304958	0.0302608	0.0300773	0.0299644	0.0298362	0.0296016
0.0376246	0.0373372	0.0372853	0.0371813	0.0369673	0.0367426	0.0365494	0.0364586	0.0363334	0.0359734	0.0359971	0.0357216	0.035522	0.0352244	0.0351736	0.03488	0.0348236	0.0345773	0.0344641	0.0342528	0.034058	0.0339018	0.033735	0.0336125	0.0333199	0.0331744	0.0330943	0.0329838	0.0329145	0.0327017	0.0326621	0.032657	0.0323984	0.0323306	0.0321891	0.0320766	0.0318509	0.0317366	0.0315924	0.0314233	0.0313403	0.0311546	0.0310466	0.0308423	0.0307096	0.0305293	0.0303738	0.0301763	0.0300494	0.0298239
0.0375	0.0371852	0.0373516	0.0370304	0.0367955	0.036845	0.036549	0.0363861	0.0361567	0.0357819	0.0359497	0.0355564	0.0354079	0.0351995	0.0351756	0.0348324	0.0346204	0.0344054	0.0342557	0.0340972	0.034004	0.0338041	0.0335999	0.033437	0.0332547	0.0330919	0.0328696	0.0328046	0.0327833	0.0326147	0.0325588	0.0323913	0.0322814	0.0321979	0.032084	0.0318986	0.0317157	0.0315422	0.0314609	0.0312832	0.0311645	0.0310331	0.0308312	0.0306851	0.0304004	0.0303709	0.0301765	0.030019	0.0298472	0.029654
0.0379537	0.0375403	0.037452	0.0373813	0.0370535	0.0370377	0.0367152	0.0366554	0.0364818	0.0360873	0.0361556	0.0359307	0.0357409	0.0354886	0.0353586	0.0350474	0.0349099	0.0347683	0.0345356	0.0344293	0.0342054	0.0339986	0.0338286	0.0336921	0.0336103	0.0333357	0.0332353	0.033043	0.0329128	0.0328837	0.0327966	0.0326298	0.0325606	0.0324489	0.0323399	0.0321543	0.0319933	0.0317865	0.0317356	0.0315479	0.0313987	0.0312587	0.0310993	0.0309111	0.0307225	0.0306279	0.0304609	0.0302898	0.030081	0.0298495
0.0373772	0.0370745	0.037019	0.0366714	0.0363568	0.0364526	0.0360863	0.0360421	0.0358433	0.0355653	0.0355716	0.0352213	0.0351382	0.0348501	0.0348044	0.034504	0.0343691	0.0340802	0.033985	0.0339253	0.0336199	0.0335465	0.0332837	0.0330634	0.0328638	0.0327283	0.0325433	0.03243	0.0323287	0.0322589	0.0320682	0.0319823	0.0319037	0.031835	0.0316656	0.0315326	0.0313725	0.0311887	0.0310817	0.0308405	0.0308086	0.0306165	0.0304423	0.0302721	0.0301401	0.0299311	0.0298172	0.0296712	0.0294726	0.0292465
0.0373506	0.0372281	0.0371746	0.0370149	0.0367676	0.0366102	0.0363267	0.0362993	0.0361326	0.0359898	0.035798	0.0355806	0.0353284	0.0351792	0.0350637	0.0348248	0.0346461	0.0343824	0.0343219	0.0341227	0.0339335	0.0336883	0.0335635	0.0333857	0.0331735	0.0330672	0.0329421	0.0328525	0.0327237	0.0325704	0.0324893	0.0323174	0.0322889	0.0321081	0.0320436	0.0318788	0.0317788	0.0315752	0.0314446	0.0312213	0.0310713	0.0309379	0.0308059	0.0306882	0.0304576	0.0302659	0.0302005	0.0299826	0.0298056	0.0296098
0.0373251	0.0371424	0.03707	0.0368939	0.0364187	0.0366228	0.0362206	0.0360827	0.0358931	0.0357913	0.0355512	0.0353904	0.0352794	0.0350063	0.034873	0.0346383	0.0344985	0.0342429	0.034056	0.0339062	0.0337763	0.0335587	0.0333861	0.0331512	0.0329371	0.0328279	0.0327564	0.0327165	0.032561	0.0324416	0.0322442	0.0321097	0.0320689	0.0319333	0.0318122	0.0317068	0.0315756	0.0314133	0.0312203	0.0310478	0.0309391	0.0307124	0.0306323	0.0303895	0.0302146	0.0301176	0.0299533	0.0298023	0.0296441	0.0293974
0.0378438	0.0376881	0.037558	0.0372574	0.0371089	0.0370022	0.0367923	0.0366212	0.0364207	0.0361684	0.0361989	0.0358517	0.0357129	0.035459	0.0353603	0.0351342	0.0348992	0.0348049	0.0345563	0.0344097	0.0341928	0.0340721	0.0338562	0.0336605	0.0335063	0.0333264	0.0332251	0.0330711	0.032975	0.0328613	0.0327222	0.0326768	0.032542	0.0324155	0.032292	0.0321055	0.0319905	0.0317578	0.0315671	0.031423	0.0313872	0.0311845	0.0310091	0.0307883	0.0306437	0.0304781	0.0303582	0.0302057	0.0300778	0.0297654
0.0379225	0.0374641	0.0374324	0.0371555	0.0369187	0.0369464	0.0366491	0.0364402	0.0362595	0.036004	0.0360507	0.0357645	0.0355901	0.0352627	0.0353052	0.0349505	0.0347102	0.0345826	0.0343595	0.0342241	0.0340966	0.0338831	0.0337111	0.0335398	0.0334014	0.0332325	0.0330935	0.0329263	0.0328535	0.0326845	0.0325858	0.0324935	0.0324304	0.0322548	0.0321889	0.0319826	0.0318767	0.0316693	0.0315329	0.031356	0.0312161	0.0311408	0.030969	0.0307299	0.0305952	0.0304414	0.0302754	0.030102	0.0299352	0.0298204
0.03807	0.0377395	0.0377169	0.0373951	0.0371515	0.0372347	0.0368298	0.0368087	0.0364519	0.0364914	0.0362545	0.0360274	0.0358933	0.0355663	0.0356089	0.0352507	0.0350402	0.0347959	0.0346982	0.0345377	0.0343005	0.0340744	0.033956	0.0337608	0.0335967	0.0334658	0.033356	0.0331804	0.0331438	0.0330014	0.0328964	0.0327913	0.0326964	0.0326172	0.0324616	0.032318	0.0320903	0.0319262	0.0318279	0.0316311	0.0314747	0.03131	0.0311585	0.0310533	0.0308483	0.030689	0.0304954	0.0303977	0.0302105	0.0300152
0.0373896	0.0372231	0.037091	0.0368719	0.0367956	0.0366421	0.0364455	0.0363956	0.0359921	0.0358645	0.0358864	0.0355426	0.0354868	0.0351316	0.0350012	0.0348132	0.0346363	0.0343849	0.034181	0.0339909	0.0338835	0.0336647	0.0335047	0.0334272	0.033176	0.0329593	0.0328527	0.0327909	0.0325711	0.0325663	0.0323673	0.0323163	0.0322258	0.0321179	0.0319433	0.0317749	0.0316372	0.0314316	0.0312868	0.0311178	0.031036	0.0307765	0.0306386	0.0304522	0.0303126	0.0301691	0.0300325	0.0298762	0.0296794	0.0294603
0.0378682	0.0376868	0.0375527	0.0374144	0.0372283	0.0371716	0.0368735	0.0366978	0.0365045	0.0362376	0.0362532	0.035922	0.0358273	0.0355132	0.0354002	0.0352307	0.0350705	0.0347739	0.0345739	0.0343881	0.0343087	0.0340979	0.0339327	0.0337145	0.0335583	0.0334244	0.0332763	0.0331167	0.0330899	0.0329043	0.0327923	0.0327502	0.0326938	0.0324894	0.0323716	0.032222	0.032064	0.0319059	0.0316596	0.0315496	0.0314166	0.0312006	0.0310676	0.0308751	0.030744	0.0305956	0.0304678	0.0302974	0.0301115	0.0299029
0.0383569	0.0380821	0.0380571	0.037855	0.0376044	0.0376909	0.0373189	0.0371738	0.0370181	0.0368448	0.0367077	0.0364395	0.0363635	0.0360518	0.0359576	0.0357312	0.0355536	0.0352885	0.0351183	0.0349291	0.0347636	0.0345816	0.0345177	0.034331	0.0341109	0.0339223	0.0338161	0.0336788	0.033585	0.0333896	0.0334099	0.0333051	0.0331562	0.0329865	0.0328915	0.0327649	0.0326156	0.0324842	0.0322945	0.0320491	0.0319852	0.0317362	0.0316968	0.0314623	0.0312958	0.0311613	0.0310215	0.03081	0.0306505	0.0304145
0.0378873	0.037705	0.0375869	0.0374138	0.0371529	0.037103	0.0367579	0.0366135	0.0364513	0.0362731	0.0361712	0.0358868	0.0357759	0.0354016	0.0353671	0.0351588	0.0349482	0.034792	0.0344448	0.0344306	0.0342417	0.0340902	0.0338237	0.0337097	0.033576	0.0332979	0.0332511	0.033162	0.0330469	0.0328424	0.032802	0.0326781	0.0326155	0.0324243	0.0323163	0.0321536	0.031977	0.0318053	0.0316898	0.0315149	0.0313718	0.0312007	0.0310878	0.0308655	0.0307137	0.0305541	0.0304157	0.0302142	0.0300612	0.0298722
0.0379401	0.0376159	0.0378111	0.0376222	0.0371381	0.0372784	0.0369782	0.0369804	0.0366322	0.0363134	0.0364135	0.0360949	0.0360434	0.0356339	0.0355712	0.0354777	0.0350967	0.0350197	0.0347446	0.0346237	0.0344369	0.0342786	0.0341016	0.033915	0.0337646	0.0336237	0.0334515	0.0332774	0.0331756	0.0330346	0.0329592	0.0328303	0.0327259	0.0326512	0.0325026	0.032376	0.0321068	0.0320196	0.0318272	0.031606	0.0315106	0.031369	0.031191	0.0310665	0.0308201	0.030728	0.0305278	0.0304182	0.0302768	0.0300717
0.0378172	0.0375236	0.0376648	0.037351	0.0370793	0.0371776	0.0368472	0.036622	0.0364233	0.0362303	0.0361601	0.0358938	0.0357448	0.0354828	0.0353256	0.035138	0.0349438	0.034821	0.0345498	0.0344178	0.0342757	0.0340792	0.0338911	0.0336861	0.033504	0.033253	0.033332	0.0330288	0.0329548	0.032891	0.0327164	0.0326442	0.0324774	0.0323902	0.0322343	0.0321308	0.0319884	0.0317679	0.0316688	0.031417	0.0313334	0.0311019	0.030916	0.0308693	0.0306997	0.0305416	0.0303537	0.0301481	0.0299918	0.029787
0.0385175	0.038303	0.0382755	0.0381752	0.0378058	0.0377737	0.0375088	0.0372103	0.0373018	0.0369437	0.0368109	0.0366156	0.0364715	0.0362524	0.036049	0.0359936	0.0356564	0.0354196	0.0352179	0.0350878	0.0350255	0.034806	0.0345638	0.0343876	0.0342237	0.0341159	0.0339523	0.0337828	0.0336051	0.0335105	0.0334867	0.0332986	0.0332106	0.0330821	0.0329985	0.0328299	0.0327169	0.0325511	0.0324021	0.0321629	0.0320773	0.03187	0.0316724	0.0315605	0.03137	0.0312153	0.0310478	0.030876	0.030714	0.0305144
0.0383044	0.038029	0.0380557	0.0377735	0.0376781	0.0375364	0.03737	0.0371497	0.036968	0.0366169	0.0368062	0.0364132	0.0362241	0.0359868	0.0358791	0.0356944	0.035443	0.0352844	0.034958	0.034892	0.03477	0.0345736	0.0343334	0.0341883	0.0339703	0.0338062	0.0336941	0.0334964	0.0334336	0.033316	0.0332269	0.0331298	0.0330364	0.032913	0.0327746	0.0326133	0.0325446	0.0322832	0.0321806	0.0319648	0.031836	0.0316264	0.0314786	0.0313421	0.0312201	0.0310836	0.0308979	0.0306918	0.0305654	0.0303336
0.0388087	0.0387206	0.0386444	0.038216	0.038073	0.0380591	0.037727	0.0375874	0.0374683	0.0371731	0.0372503	0.0368286	0.0368118	0.0363927	0.0364261	0.0360387	0.0358812	0.0357555	0.0353892	0.0353549	0.0352169	0.0349635	0.0347212	0.0345431	0.0344058	0.0342211	0.0342014	0.0339826	0.0338092	0.0336991	0.0336369	0.0335319	0.0334003	0.0333121	0.0332063	0.0329976	0.0328961	0.0327342	0.0325712	0.0323675	0.0322404	0.0320187	0.0318421	0.03177	0.0315735	0.031389	0.0312716	0.0310839	0.0309617	0.0307272
0.0392002	0.0390224	0.0390796	0.0388402	0.0385298	0.0384325	0.038279	0.038135	0.0379639	0.0378164	0.0376949	0.0373664	0.0371681	0.0368962	0.0368571	0.0366019	0.0364023	0.0362446	0.0359617	0.0357962	0.0355492	0.0354195	0.0352273	0.0350498	0.0349186	0.0347939	0.0346211	0.0344423	0.0343946	0.0342089	0.0340925	0.0339452	0.0338561	0.0337852	0.0336488	0.0334824	0.0333466	0.0331753	0.0330463	0.0328425	0.0326319	0.0325029	0.0323486	0.0321895	0.0320694	0.0319054	0.0317021	0.0315246	0.0313691	0.0312006
0.0399273	0.0395811	0.0394183	0.0394868	0.0390879	0.0390785	0.0387724	0.0386167	0.0384589	0.0380765	0.038092	0.0378202	0.0377252	0.0373589	0.0372711	0.0370377	0.0367861	0.0366069	0.036411	0.0361633	0.036027	0.0359431	0.0356711	0.0354852	0.0353253	0.0351142	0.0350644	0.0349493	0.0347845	0.0346131	0.0344734	0.0344126	0.0343347	0.0342158	0.0342013	0.0339153	0.033796	0.0336079	0.0335081	0.0331863	0.0330762	0.0329378	0.0327696	0.0326021	0.0324693	0.0322833	0.0321811	0.0320278	0.0317898	0.0315887
0.039847	0.0394916	0.0396318	0.0394498	0.0389855	0.0391513	0.0388219	0.0386566	0.0385206	0.0380374	0.0382414	0.0378203	0.0376981	0.0373411	0.0373724	0.0370245	0.0368538	0.0366716	0.0364284	0.0362309	0.0361528	0.0359636	0.0358102	0.035538	0.0353424	0.0351833	0.0350928	0.0349151	0.0348404	0.0346596	0.0345021	0.0343647	0.0343219	0.0342138	0.0340649	0.0338848	0.0338084	0.0335555	0.033482	0.0332864	0.0330922	0.0329445	0.0327387	0.0326552	0.0325058	0.0323198	0.0322015	0.032014	0.0318241	0.0316137
0.0403157	0.0398057	0.0398435	0.0398453	0.0394416	0.0395665	0.0392734	0.039052	0.0387702	0.0383924	0.0385965	0.0381853	0.0381041	0.0376854	0.0376481	0.037507	0.03717	0.0370454	0.0367973	0.0366965	0.0364291	0.0362697	0.0361096	0.0358271	0.0357562	0.0355194	0.0353341	0.0353098	0.0350764	0.0350301	0.0348657	0.0347575	0.0346709	0.0345687	0.0344361	0.0342421	0.0341912	0.0339468	0.0338154	0.0335686	0.0334509	0.0332703	0.0331322	0.0329824	0.0328469	0.0326757	0.0324489	0.0323658	0.0322014	0.0318764
0.040389	0.0401542	0.0402009	0.0399243	0.0395635	0.0396699	0.0392308	0.0391173	0.0389271	0.0387725	0.0387417	0.0384363	0.0382965	0.0379143	0.0378658	0.037519	0.0373871	0.0370408	0.0369508	0.0368905	0.0366525	0.0363776	0.0362212	0.0360336	0.0358693	0.0356496	0.0355559	0.0354544	0.0353684	0.0352129	0.0350626	0.0349577	0.0348175	0.0347357	0.0346551	0.0344389	0.0342967	0.0341477	0.0339266	0.0338161	0.0336385	0.0335079	0.0333455	0.0331801	0.0330247	0.0328531	0.032681	0.0325627	0.0324188	0.0321713
0.0410123	0.0409701	0.0406725	0.0407108	0.0403442	0.040268	0.0400589	0.0398777	0.0396554	0.0394303	0.039556	0.0391458	0.0390382	0.0386726	0.0386755	0.0383156	0.0381369	0.0379095	0.0376797	0.037531	0.0373687	0.0371515	0.0370468	0.036704	0.0365905	0.0364553	0.0362417	0.0361475	0.0360063	0.0359071	0.0358296	0.0356969	0.0355539	0.0355206	0.0354327	0.0352233	0.0350213	0.0348587	0.034726	0.0345327	0.0344363	0.0341723	0.0340822	0.0339506	0.0337756	0.0336158	0.0334688	0.0333028	0.0330961	0.0329349
0.0418018	0.0412511	0.0413177	0.0411357	0.0407909	0.0409391	0.0405377	0.0402173	0.0401962	0.0399261	0.0399526	0.0395806	0.0395542	0.0392189	0.0391564	0.0389101	0.0385691	0.038416	0.0381575	0.0379896	0.0378316	0.0376766	0.0375941	0.0374058	0.0371739	0.0369244	0.0369126	0.0367068	0.0366255	0.0365023	0.0363773	0.0362246	0.0361189	0.0360714	0.0359856	0.03583	0.0356209	0.0354941	0.0352951	0.035125	0.0349977	0.0348258	0.0346713	0.0345507	0.0343766	0.0341818	0.0341157	0.0339109	0.0337303	0.0335673
0.0420519	0.0417946	0.0418522	0.0415659	0.0412233	0.0413458	0.0410797	0.0408887	0.0405404	0.040352	0.040446	0.0400829	0.0400166	0.0396178	0.0395656	0.0392837	0.0391358	0.0388715	0.0386819	0.0385062	0.0382823	0.0381502	0.0379252	0.0377203	0.0376585	0.0373469	0.0372235	0.0371576	0.037135	0.0370135	0.0367492	0.0366419	0.0365701	0.0365113	0.0364397	0.0361885	0.0360971	0.0358941	0.035729	0.0355891	0.0354411	0.0353088	0.0351317	0.0349903	0.0348378	0.0347308	0.0345648	0.0343832	0.0342029	0.0340474
0.0419922	0.0417447	0.0417923	0.0416493	0.0411735	0.0412694	0.0409776	0.0407906	0.0405798	0.0402873	0.0403905	0.0399274	0.0398783	0.0395352	0.0395128	0.0391304	0.0389567	0.0387898	0.038579	0.0384925	0.0382474	0.0380023	0.037896	0.0376976	0.0375259	0.037328	0.0372755	0.0369997	0.0369204	0.0368364	0.0367185	0.0366493	0.0364818	0.0364528	0.0363364	0.0361777	0.0359718	0.035845	0.035662	0.0355063	0.0353869	0.0352063	0.0350068	0.0348679	0.0347676	0.0345549	0.0344012	0.0342766	0.0340907	0.0339044
0.0422693	0.0421638	0.0418585	0.0416644	0.0414461	0.0413773	0.0411659	0.0410123	0.0407961	0.0404882	0.0404746	0.0402509	0.0399941	0.0397487	0.0396304	0.0394062	0.0391796	0.0390148	0.0387943	0.0386674	0.0383876	0.0382217	0.0380193	0.0378878	0.0377474	0.0375656	0.0374367	0.0372852	0.0371955	0.037056	0.0369031	0.0367975	0.0367579	0.0366743	0.0364908	0.0362968	0.036209	0.0360346	0.0358277	0.0358352	0.0355531	0.0353878	0.0352628	0.0350775	0.0349106	0.0347776	0.0345923	0.0344573	0.0343489	0.0341244
0.0423455	0.0422427	0.0420841	0.0418842	0.0414543	0.0416414	0.0413005	0.0410653	0.0409897	0.0406681	0.0407452	0.0403459	0.0402773	0.0399691	0.039796	0.0394778	0.039298	0.039012	0.0389054	0.0387856	0.0385931	0.038337	0.0381474	0.0379983	0.0378965	0.0376584	0.0375512	0.0373374	0.0372975	0.0372234	0.0370476	0.0369514	0.0368839	0.0367673	0.0366388	0.0365046	0.0362638	0.0361544	0.0360128	0.0358354	0.0356948	0.0355287	0.0353375	0.0352391	0.0350213	0.0349752	0.0348204	0.0346349	0.0345042	0.034266
0.0427026	0.0424112	0.0423946	0.042191	0.0418219	0.0419595	0.0416623	0.0414149	0.0413232	0.0409597	0.0410748	0.0407097	0.0405878	0.0403074	0.040222	0.0399288	0.0396109	0.0394661	0.0393229	0.0391071	0.0390783	0.0387234	0.03853	0.0383734	0.0382366	0.0380596	0.0378827	0.0378168	0.0376683	0.037581	0.037446	0.0373864	0.0372405	0.0371411	0.0370719	0.0368954	0.0366946	0.0365802	0.0363975	0.0362051	0.0361158	0.0360093	0.0358416	0.0357225	0.0355291	0.0353552	0.0352249	0.0350933	0.0349426	0.0347286
0.0431438	0.0427862	0.0428645	0.0425708	0.0422309	0.0422915	0.0419974	0.0418111	0.0415628	0.0414313	0.0412611	0.0411473	0.0409972	0.0406509	0.0405185	0.0403763	0.0401225	0.0398358	0.0396602	0.039525	0.0393601	0.0391008	0.0389547	0.0386802	0.0386137	0.0384295	0.0383095	0.0382525	0.0380887	0.0379638	0.037874	0.0378035	0.0376726	0.0376056	0.0374926	0.0372652	0.0371508	0.0369466	0.0367672	0.0366728	0.036517	0.0363583	0.0361945	0.036101	0.0358609	0.0357031	0.0356051	0.0354824	0.0353042	0.0351311
0.0433031	0.0431035	0.0426336	0.042673	0.0422986	0.0423609	0.0421122	0.0418806	0.0417555	0.0414907	0.0415231	0.0411735	0.0411233	0.0407658	0.0406806	0.0403577	0.040157	0.0399628	0.0397742	0.039624	0.0394772	0.039262	0.0390241	0.0388066	0.0387107	0.038487	0.0383744	0.0382627	0.0381504	0.0379868	0.0379179	0.0379015	0.0377425	0.0376624	0.0374509	0.0373187	0.0371746	0.0370469	0.0369149	0.03672	0.036606	0.0364855	0.0362928	0.0361617	0.0359636	0.0358841	0.0357392	0.0355931	0.0354007	0.0352777
0.0435791	0.0433852	0.0433354	0.0430733	0.042781	0.0428501	0.0426195	0.0423338	0.0420773	0.041779	0.0418903	0.0414865	0.0414114	0.0411536	0.0410504	0.0408943	0.0405438	0.040396	0.0400608	0.0399226	0.0397965	0.0396772	0.0395389	0.0393074	0.0391036	0.0388915	0.0387905	0.0386405	0.0385881	0.0384728	0.0383479	0.0382681	0.0381298	0.0380253	0.0379776	0.0378342	0.0376273	0.037469	0.0373128	0.0371747	0.0369852	0.0368073	0.0366796	0.0365488	0.0364007	0.0362147	0.0360545	0.0359523	0.0358347	0.0356438
0.0436836	0.0434748	0.0434656	0.0432168	0.0429225	0.0430165	0.0427801	0.0424945	0.0423816	0.041989	0.0421054	0.041696	0.0416031	0.0413035	0.0412511	0.0409738	0.0407471	0.0405152	0.0403205	0.0402078	0.0399595	0.0398587	0.0397248	0.039505	0.0392534	0.0391425	0.0390057	0.0388706	0.038749	0.0386971	0.0385769	0.0384695	0.0383173	0.0382417	0.0381076	0.0379522	0.0378481	0.0376994	0.0375653	0.0373979	0.0371993	0.0371375	0.0369967	0.0368106	0.036633	0.0364452	0.0363892	0.0361955	0.0360455	0.0358538
0.0440315	0.0437636	0.043605	0.0435327	0.0430786	0.0431658	0.042956	0.0427318	0.0425106	0.0423538	0.042271	0.0419559	0.0418707	0.0414851	0.0415169	0.0412734	0.0409692	0.040813	0.0404594	0.0404733	0.0401893	0.0400191	0.0398746	0.039687	0.0395559	0.039381	0.0391894	0.0391329	0.0390048	0.0388292	0.0388309	0.0387321	0.0386513	0.0385181	0.0384107	0.0381684	0.038129	0.0378768	0.0378192	0.0376952	0.0374754	0.0373897	0.0372614	0.0370687	0.0369014	0.0367207	0.0366571	0.0365163	0.0363708	0.0361548
0.0440124	0.043775	0.0436607	0.0435493	0.0431554	0.0432014	0.0428549	0.0426863	0.0425406	0.0423506	0.0422554	0.0418561	0.0419446	0.0415046	0.0414556	0.0412249	0.040919	0.0408111	0.0405558	0.0405145	0.0402866	0.0400395	0.0398035	0.0396759	0.0394553	0.039306	0.0391601	0.0391197	0.0389956	0.0388841	0.0387336	0.0387066	0.0386011	0.0385127	0.0384328	0.0382765	0.0380829	0.0379153	0.0377487	0.0376551	0.0374428	0.0373545	0.0371868	0.0370266	0.0368845	0.0367282	0.0366225	0.0364683	0.036366	0.0360807
0.0445792	0.0440677	0.0441883	0.0439319	0.0435026	0.0436656	0.0433219	0.0431108	0.0430008	0.0427538	0.0428646	0.0424254	0.0422373	0.0420364	0.041867	0.0416738	0.0414145	0.0412633	0.0410799	0.0408527	0.0407171	0.0405653	0.0403411	0.0401318	0.0400572	0.0398332	0.0396891	0.0396417	0.0394952	0.0392773	0.0392667	0.0392384	0.0391253	0.0390376	0.0388646	0.0387648	0.0386427	0.0384464	0.0382818	0.0381031	0.0380012	0.0378364	0.0377661	0.0376179	0.0374351	0.0373208	0.037246	0.0370579	0.0369092	0.0367048
0.0449668	0.0448008	0.0447287	0.044439	0.0443289	0.0441608	0.0440241	0.0437774	0.0435515	0.0432824	0.0433083	0.0430997	0.0428662	0.0426196	0.0425161	0.0423361	0.0420566	0.041936	0.0415988	0.0413143	0.0413572	0.0411518	0.0409179	0.0407227	0.0406901	0.040406	0.0404139	0.0402494	0.0402045	0.0399997	0.0398485	0.0397856	0.0396983	0.039651	0.0395591	0.0393434	0.0392346	0.0390889	0.0388883	0.0387396	0.0386419	0.0384711	0.0383394	0.0382448	0.0380699	0.0379253	0.037871	0.0376297	0.0376012	0.0373983
0.0450787	0.0448713	0.0447477	0.0446302	0.0443384	0.0442433	0.0440947	0.0439092	0.0437446	0.0435465	0.043496	0.0431924	0.0430553	0.0428122	0.042663	0.0423947	0.04227	0.0420102	0.0418753	0.0417314	0.041486	0.0413347	0.0411094	0.0410444	0.0408147	0.0406112	0.0405295	0.0403925	0.0402597	0.0401586	0.0400697	0.0400278	0.0399727	0.0398896	0.0397667	0.0396547	0.0395187	0.0392979	0.0392074	0.0390589	0.0388903	0.0387946	0.0386301	0.0384992	0.03842	0.0383186	0.038148	0.0380479	0.0379277	0.0376843
0.0456682	0.0452735	0.0452485	0.0450034	0.0448201	0.0447807	0.0445599	0.0443546	0.0441219	0.043799	0.0438894	0.0435487	0.0434414	0.0431164	0.0430678	0.0427858	0.0426162	0.0424232	0.0421224	0.042001	0.0419135	0.0417828	0.0414657	0.0413785	0.0412312	0.041014	0.0409139	0.0407941	0.0406993	0.0405068	0.0404446	0.0403905	0.0403048	0.0402421	0.0401103	0.0400193	0.0398251	0.0396659	0.0395469	0.0393496	0.0392198	0.0391239	0.0389767	0.0389328	0.0387717	0.0386008	0.0384471	0.0383927	0.0382837	0.0380614
0.0459983	0.0457799	0.0456034	0.0455735	0.0451456	0.0451142	0.044854	0.0447427	0.0445493	0.0444028	0.0442705	0.0439575	0.0439111	0.0436238	0.0434441	0.0432676	0.043033	0.0428104	0.0425766	0.0425805	0.0423506	0.042081	0.0419347	0.0417778	0.0416854	0.041607	0.0414158	0.0412837	0.0412025	0.0411454	0.0410177	0.0408995	0.0408053	0.0407608	0.0407281	0.0405542	0.0403478	0.0402775	0.0401057	0.0399682	0.039862	0.0397324	0.0395517	0.039472	0.0393215	0.0391933	0.0390768	0.0390163	0.0388567	0.038672
0.0463554	0.046187	0.0459515	0.0456633	0.0454445	0.0455063	0.0451275	0.0449671	0.0448027	0.0445582	0.0445879	0.044186	0.0440255	0.0438129	0.0437627	0.0434875	0.0432999	0.0430856	0.0428053	0.0427887	0.0426411	0.0423665	0.0422751	0.0421498	0.0418995	0.0417912	0.0416529	0.0415298	0.0414598	0.0414414	0.041304	0.0412079	0.0411182	0.0410207	0.040931	0.0407903	0.0405941	0.0405571	0.0403876	0.0402238	0.0400719	0.0399779	0.0398501	0.0398004	0.039618	0.0395062	0.0393572	0.0392411	0.0391421	0.0389514
0.0462873	0.0460956	0.0459568	0.0456281	0.0455256	0.0455435	0.0452803	0.0450658	0.0449947	0.0445544	0.044656	0.0443373	0.0441448	0.0439346	0.043953	0.0436558	0.0433234	0.0431296	0.0429124	0.0428515	0.0426926	0.0425783	0.0423138	0.0422732	0.0420582	0.0419057	0.0417883	0.0416312	0.0414927	0.0414311	0.0413595	0.0413267	0.0411573	0.0411142	0.0410611	0.0409181	0.0407362	0.0405742	0.0405736	0.040341	0.0402609	0.0401145	0.0399517	0.0399371	0.0397265	0.039648	0.0394271	0.039366	0.0392453	0.0390285
0.0467158	0.046574	0.0464285	0.0461452	0.0458217	0.045805	0.0456493	0.0454007	0.0452662	0.0449442	0.0450434	0.0446237	0.0444468	0.0441913	0.0442189	0.0438517	0.0436985	0.0434371	0.0432834	0.0432274	0.0429916	0.0428209	0.0426952	0.042604	0.0424563	0.0422313	0.0420845	0.0420032	0.0418756	0.0417744	0.0417858	0.0416598	0.0415272	0.0415325	0.0414298	0.041289	0.0411143	0.0409379	0.040918	0.0407099	0.0406016	0.0404898	0.0403881	0.0403421	0.0401598	0.0400604	0.0398623	0.0397898	0.0397207	0.0395118
0.0469633	0.0467296	0.046384	0.0464016	0.0461135	0.0461341	0.0458566	0.0457735	0.0455942	0.0452499	0.0452932	0.0450083	0.0448308	0.0445195	0.044434	0.0443532	0.0440416	0.0438444	0.0435364	0.0434295	0.0433655	0.0431457	0.0429527	0.0428403	0.0427225	0.0424608	0.0423543	0.042267	0.0421949	0.0421121	0.0420622	0.0419155	0.0418022	0.0418533	0.0416954	0.0415929	0.041463	0.0413324	0.0411966	0.0410513	0.0408471	0.0407425	0.0407218	0.0405934	0.0404307	0.0403019	0.0401853	0.0400776	0.0398992	0.0396759
0.0470554	0.0468825	0.0466769	0.046493	0.0460917	0.0462536	0.0459051	0.0456989	0.0456704	0.045356	0.045336	0.0450572	0.0449518	0.0446872	0.0446307	0.0443089	0.0439889	0.0439414	0.0436243	0.0435302	0.0434742	0.0431547	0.0430668	0.0429439	0.0427484	0.0426613	0.0425251	0.0423561	0.0422797	0.0421672	0.0421515	0.0420858	0.0419347	0.0418804	0.0418281	0.041712	0.0415386	0.0414987	0.0412451	0.041133	0.0409916	0.0409008	0.0408306	0.0407293	0.0406162	0.0404496	0.040409	0.040252	0.0400346	0.0399423
0.0472853	0.0472468	0.0471047	0.046903	0.046451	0.0467438	0.0463923	0.0461842	0.0460508	0.0456583	0.0457854	0.0454361	0.0453538	0.0451176	0.045031	0.0448022	0.0444768	0.0443462	0.0441033	0.0439977	0.0438599	0.0437244	0.0435513	0.0433705	0.0431809	0.0431139	0.0430262	0.0428274	0.0428049	0.0426892	0.0426025	0.0425275	0.0424242	0.0423962	0.0423406	0.0421481	0.0420421	0.0419569	0.0417589	0.0416858	0.0415657	0.041395	0.0413665	0.0412076	0.0410527	0.0408924	0.0408911	0.0407926	0.0406725	0.040459
0.0479607	0.047543	0.0476914	0.0475528	0.0472735	0.0473053	0.0469956	0.0467392	0.0466966	0.0462927	0.0464059	0.0460646	0.0460157	0.0457614	0.0456885	0.0454116	0.04526	0.0449868	0.0447204	0.044668	0.0445054	0.0443392	0.0442447	0.0440422	0.0440043	0.0437263	0.0436433	0.0435559	0.0434224	0.0434559	0.043279	0.0433324	0.0431595	0.0431037	0.0430325	0.0429906	0.0428075	0.0426414	0.042505	0.0423733	0.0423296	0.0422364	0.0420844	0.0419308	0.0419161	0.0417489	0.0416892	0.0415347	0.041462	0.041345
0.0485699	0.0482518	0.0483434	0.0480225	0.0477311	0.0478515	0.0476172	0.0472527	0.0470952	0.0469185	0.046959	0.0466099	0.0464822	0.0461921	0.0463283	0.0459335	0.0456031	0.0455633	0.0452418	0.0452493	0.0450404	0.0449486	0.0446928	0.0445656	0.0444557	0.044309	0.0441661	0.0441089	0.044009	0.0439411	0.0438744	0.0438768	0.043775	0.04363	0.0435597	0.043451	0.0434236	0.0432786	0.0430848	0.0430602	0.0429118	0.0427791	0.0426505	0.0426129	0.0424632	0.0423521	0.0423234	0.0421863	0.0420906	0.0419074
0.0489822	0.0486108	0.0485561	0.0484372	0.0480702	0.0480656	0.0479711	0.0476705	0.0475653	0.0472918	0.0472609	0.0470369	0.0468923	0.0466121	0.0464912	0.0463373	0.0460605	0.046001	0.0456374	0.0456667	0.0455145	0.0452418	0.0451618	0.0449808	0.0448325	0.0447336	0.044679	0.0444423	0.0445137	0.044319	0.0443111	0.044288	0.044175	0.0441444	0.0440671	0.0438732	0.0438437	0.0437399	0.0435886	0.0433574	0.0433922	0.0432736	0.0432329	0.0430498	0.0430001	0.0429044	0.0427656	0.0426906	0.0426048	0.0424366
0.0492119	0.0491151	0.0489842	0.0488838	0.0483705	0.0484943	0.0482618	0.0480445	0.047804	0.0477221	0.0476141	0.0472823	0.0472879	0.0469966	0.0469629	0.0466913	0.0464487	0.0462733	0.0461145	0.0460579	0.0458288	0.0456821	0.0455403	0.0453984	0.0452561	0.0450998	0.0449618	0.0448721	0.0448397	0.0447198	0.0446587	0.0446611	0.0446077	0.0445112	0.0444248	0.0442819	0.0442547	0.0441439	0.0440219	0.0438917	0.0438668	0.0436931	0.0436339	0.0435112	0.0434414	0.0433849	0.0432321	0.0431469	0.0430393	0.0429698
[truncated: 306 more columns]

## Sheet: Delay times (ps)
0.44	0.54	0.64	0.74	0.84	0.94	1.04	1.14	1.24	1.34	1.44	1.54	1.64	1.74	1.84	1.94	2.04	2.14	2.24	2.34	2.44	2.54	2.64	2.74	2.84	2.94	3.04	3.14	3.24	3.34	3.44	3.54	3.64	3.74	3.84	3.94	4.04	4.14	4.24	4.34	4.44	4.54	4.74	4.94	5.14	5.34	5.54	5.74	5.94	6.14
[truncated: 51 more columns]

## Sheet: Energies (eV)
2.25065	2.24884	2.24703	2.24523	2.24343	2.24163	2.23984	2.23804	2.23625	2.23447	2.23268	2.2309	2.22912	2.22735	2.22557	2.22381	2.22204	2.22027	2.21851	2.21675	2.215	2.21324	2.21149	2.20975	2.208	2.20626	2.20452	2.20278	2.20105	2.19932	2.19759	2.19587	2.19414	2.19242	2.19071	2.18899	2.18728	2.18557	2.18386	2.18216	2.18046	2.17876	2.17706	2.17537	2.17368	2.17199	2.1703	2.16862	2.16694	2.16526
[truncated: 306 more columns]
