# Supplementary material for: Hot-carrier trapping preserves high quantum yields but limits optical gain in InP-based quantum dots
Source: Nat Commun. 2025 Jul 7;16:6249. doi: 10.1038/s41467-025-61511-9 (PMC12234661; doi:10.1038/s41467-025-61511-9)
Supplement: Supplementary file 3 — Source Data [file 41467_2025_61511_MOESM3_ESM.zip › SupplementaryFigure17c.xlsx]

## Sheet: Gain
0.0249299	0.0245442	0.0241983	0.0242466	0.02393	0.023676	0.023654	0.0233585	0.0233033	0.0232062	0.022829	0.0229149	0.022524	0.0223555	0.0221605	0.0218622	0.0218929	0.0216126	0.0214743	0.0212639	0.0211108	0.0209188	0.0207826	0.0205288	0.0204173	0.0202363	0.0201024	0.0200286	0.0197742	0.019718	0.0195936	0.0195214	0.019408	0.0191749	0.0190394	0.0188426	0.0187178	0.0185517	0.018358	0.0181346	0.017907	0.0176958	0.0175025	0.0173523	0.017171	0.0169273	0.0167231	0.0165572	0.0164133	0.016113
0.0241956	0.0241899	0.0237322	0.0236767	0.0233799	0.0229726	0.0231251	0.0228446	0.0228373	0.0225635	0.0223731	0.0223639	0.0219496	0.0218843	0.021718	0.0213483	0.0213398	0.0210551	0.0209122	0.0207143	0.0205346	0.0203652	0.0202221	0.019992	0.0197879	0.0197421	0.0195488	0.0194002	0.0192377	0.0190751	0.0189491	0.018919	0.0186868	0.0185531	0.0184439	0.0182684	0.0182466	0.0179846	0.0177136	0.0174291	0.0172578	0.0170675	0.0168891	0.0167541	0.0164647	0.0162729	0.0160727	0.0159516	0.0157935	0.0154711
0.02419	0.0236534	0.0237457	0.0236659	0.0231614	0.0228202	0.0229559	0.0227433	0.022541	0.022452	0.0221411	0.0221731	0.0218403	0.0217421	0.0215015	0.021303	0.0212282	0.0209292	0.020788	0.0205889	0.0203719	0.0202091	0.019993	0.0198427	0.0196175	0.0195756	0.0194406	0.0192606	0.0190284	0.019033	0.0188805	0.0187273	0.0186015	0.0185007	0.0183425	0.0181818	0.017984	0.0177733	0.017631	0.0173919	0.0171587	0.0168794	0.0167264	0.0165566	0.0163168	0.0161335	0.0159508	0.0156985	0.015626	0.0152556
0.0240468	0.0237285	0.0233997	0.023417	0.0229175	0.0227509	0.0227299	0.0223986	0.0222836	0.0221791	0.0218912	0.0218554	0.0215096	0.0214514	0.021165	0.0210018	0.0209551	0.0206657	0.0204595	0.0202895	0.0201275	0.0199977	0.0198515	0.0195583	0.0193224	0.0192129	0.0191392	0.018944	0.0188344	0.0187403	0.0185866	0.0184868	0.0183756	0.0182057	0.0180461	0.0178911	0.0177931	0.0175211	0.01736	0.0171403	0.0168526	0.0166199	0.0164633	0.0162908	0.0161197	0.0158707	0.0157246	0.0155193	0.0153542	0.0150273
0.0242751	0.0234593	0.0232306	0.023272	0.0230388	0.0227084	0.0226976	0.0223134	0.0222871	0.0221865	0.0218037	0.0218408	0.0215168	0.0213719	0.0211667	0.0209631	0.0209159	0.0206391	0.0204623	0.0201957	0.0200809	0.019875	0.0197235	0.0195296	0.0192052	0.0192283	0.0190829	0.0189264	0.0187542	0.0186997	0.0185218	0.0183403	0.0182717	0.0181137	0.0180091	0.0177597	0.017609	0.0173811	0.0172147	0.017033	0.016763	0.0165934	0.0163654	0.0162141	0.0159968	0.0157507	0.0156315	0.015454	0.0152067	0.0149257
0.0245052	0.024183	0.0237285	0.0237342	0.0236077	0.0231476	0.023148	0.0228059	0.0226459	0.0226019	0.0222206	0.0222737	0.0220652	0.0218293	0.0217448	0.0213649	0.0212771	0.0211301	0.0209521	0.0207403	0.0205992	0.0203247	0.0201676	0.0200426	0.0197868	0.0196957	0.019618	0.0193959	0.0193222	0.019129	0.0189082	0.0188935	0.0187181	0.0186609	0.018396	0.0182593	0.0180978	0.0178429	0.0177249	0.0174865	0.0173257	0.017087	0.0169845	0.0166777	0.0164888	0.0162586	0.0161002	0.0159162	0.0156624	0.0154755
0.0248023	0.0244115	0.0239739	0.0240703	0.0237382	0.0234643	0.0233026	0.0231076	0.0228535	0.0228631	0.022464	0.0225558	0.0223152	0.0221266	0.0219967	0.0215341	0.0214442	0.0213035	0.0211077	0.0208777	0.0207643	0.0205977	0.0204509	0.0202675	0.0199321	0.0199119	0.0196835	0.0196086	0.0195299	0.0193588	0.0191906	0.0190394	0.0189179	0.018795	0.0186758	0.0184708	0.0182347	0.0180987	0.0178624	0.0177297	0.0175083	0.0173166	0.0171378	0.0169457	0.0166531	0.0164061	0.0162227	0.0161206	0.0158298	0.0155868
0.0248514	0.0241261	0.0238774	0.0239834	0.0235683	0.0233848	0.0232127	0.0230086	0.0228446	0.0227567	0.0224366	0.0224164	0.0221545	0.0219514	0.0217953	0.0215229	0.0214467	0.0211278	0.0209874	0.0208348	0.0206175	0.0204284	0.0203461	0.0200636	0.0199533	0.019809	0.0196029	0.0195031	0.0193815	0.0191523	0.0190425	0.018862	0.0188091	0.0187724	0.0185709	0.018394	0.0181331	0.0179876	0.0177622	0.0176447	0.0174065	0.0171698	0.0169659	0.0168044	0.0165563	0.0163084	0.0161892	0.0160354	0.0157604	0.0154927
0.0250437	0.0247099	0.0245104	0.0243962	0.0241771	0.0239091	0.0238445	0.0235375	0.0233663	0.0232682	0.0228683	0.022815	0.0224925	0.0224974	0.022261	0.0221002	0.0218551	0.0216344	0.0214562	0.0213544	0.0211039	0.0209256	0.0208421	0.0206285	0.0203398	0.0202408	0.0200973	0.019989	0.0198592	0.0197197	0.0194599	0.0194692	0.0193499	0.0192062	0.0190101	0.0188457	0.0186704	0.0184634	0.0182774	0.0181125	0.0178972	0.0177435	0.0174254	0.0172982	0.0171637	0.0169124	0.0167278	0.0165228	0.0163207	0.0159644
0.0248709	0.0244469	0.0242051	0.0240752	0.02396	0.0234636	0.0235721	0.0231315	0.0230147	0.022976	0.0225168	0.0225713	0.0223599	0.0222503	0.022023	0.0217155	0.0215857	0.0214336	0.0211689	0.0210008	0.0209383	0.0206452	0.0204801	0.0202627	0.0200343	0.0199133	0.0198189	0.0196848	0.0195199	0.019454	0.0192178	0.0192309	0.0190808	0.0189796	0.0187408	0.0185716	0.0183819	0.0182201	0.0179774	0.0178201	0.017634	0.017417	0.0172711	0.0170093	0.0168415	0.0165264	0.0164304	0.0162367	0.0159778	0.015707
0.0247918	0.0243522	0.0239698	0.0240605	0.0235659	0.0234474	0.0233563	0.0231403	0.0229557	0.0226875	0.0225118	0.0224857	0.0222217	0.0221728	0.0218243	0.0216455	0.0215484	0.0213063	0.0210146	0.0210114	0.0208299	0.0205689	0.0203379	0.0201697	0.0199248	0.0198751	0.0197113	0.0195585	0.0194624	0.0192791	0.0190822	0.0191176	0.0190179	0.0187452	0.0186257	0.0184745	0.0182079	0.0180708	0.0178862	0.0177532	0.0175446	0.0173261	0.0171831	0.01692	0.0167068	0.01649	0.0162874	0.0161541	0.0158775	0.0155661
0.0246007	0.0244504	0.0239374	0.0239189	0.0237119	0.0232839	0.0233905	0.0230549	0.0229073	0.0228813	0.0224038	0.0224559	0.0221847	0.0220559	0.021812	0.0215412	0.0215102	0.0211878	0.0210024	0.0209002	0.0207464	0.0205393	0.0203054	0.0201375	0.0199531	0.0197471	0.0196735	0.0195391	0.0193233	0.019218	0.019125	0.0189883	0.0189124	0.0186862	0.018621	0.0183999	0.0181872	0.0179885	0.0177956	0.0176522	0.0174489	0.0172085	0.0170091	0.0168106	0.0166652	0.0163907	0.0162141	0.0160024	0.0158108	0.0155399
0.0244408	0.024208	0.0236606	0.0237485	0.0234574	0.0232593	0.023172	0.0228249	0.0227462	0.0226432	0.0222086	0.0223904	0.0220334	0.0218089	0.0216133	0.0214151	0.021238	0.020984	0.0208286	0.0207135	0.0205292	0.0203492	0.0201546	0.0198523	0.0196935	0.0196722	0.0194851	0.0193282	0.0192362	0.0190132	0.018889	0.0187897	0.0186972	0.0184218	0.018379	0.0181928	0.0179968	0.0178225	0.0176612	0.0174265	0.0172689	0.017033	0.0168285	0.0165813	0.0164424	0.0161709	0.0160603	0.0158321	0.0155906	0.0152989
0.0247508	0.0246246	0.0241806	0.0241767	0.0238467	0.0235183	0.0235787	0.0231909	0.0231521	0.0229583	0.0225895	0.0226147	0.0223333	0.0222366	0.0219155	0.0217126	0.0217226	0.0213976	0.0212093	0.0209989	0.0208898	0.0206917	0.0204785	0.0203286	0.0201221	0.0200272	0.0198573	0.019674	0.0195384	0.0193569	0.0192123	0.0191823	0.0191277	0.0189136	0.0187218	0.018579	0.0183307	0.0182162	0.0180754	0.017843	0.0177137	0.0174846	0.0172339	0.0169533	0.0168422	0.0166223	0.0163729	0.0162334	0.0160315	0.0156716
0.0253812	0.0249101	0.0247469	0.0245211	0.0242435	0.0239897	0.0239766	0.0237431	0.0236471	0.0233692	0.0230809	0.0230875	0.0228602	0.0226852	0.0224065	0.0221778	0.0220836	0.0218032	0.0216307	0.0215271	0.0212525	0.0210991	0.0209518	0.0206944	0.0205284	0.0203283	0.0202554	0.0200885	0.0199979	0.0198341	0.0196501	0.0195775	0.0194642	0.0193282	0.0191752	0.0189532	0.0187442	0.0185523	0.018428	0.0182073	0.0180725	0.0178094	0.0175948	0.0173668	0.0172276	0.0169803	0.0168389	0.0166596	0.0163523	0.0160609
0.0262603	0.0259217	0.0256365	0.0253599	0.024842	0.0247657	0.0245322	0.0241266	0.0239768	0.0236858	0.0235386	0.0232513	0.0231257	0.0229506	0.0228316	0.0225212	0.0223873	0.0220754	0.021936	0.0217544	0.0215211	0.0213718	0.0211892	0.0209977	0.0207807	0.0206351	0.020462	0.0203309	0.0201942	0.0200923	0.0198952	0.019753	0.0196571	0.0195063	0.0193879	0.0191524	0.0190024	0.0188102	0.0186447	0.0184573	0.0182136	0.0179756	0.0178275	0.0176444	0.0174193	0.0172468	0.0169658	0.0168524	0.0166096	0.0163413
0.0281873	0.0277268	0.0274752	0.0270534	0.0265328	0.026312	0.0259788	0.0255437	0.0254139	0.0249783	0.024932	0.0245171	0.0244304	0.0241078	0.024048	0.0237355	0.0235446	0.0233222	0.023109	0.0229843	0.0226643	0.0224719	0.022367	0.0221483	0.0220208	0.0217475	0.0215804	0.0214006	0.021314	0.0210962	0.0209938	0.0208559	0.0206974	0.0205243	0.0204089	0.0202338	0.0199947	0.0198723	0.0196701	0.0194144	0.0191852	0.0190281	0.0188294	0.0186404	0.0184752	0.0182186	0.0180369	0.0178457	0.0176029	0.017342
0.0275665	0.0270733	0.0268865	0.026512	0.0260574	0.0258316	0.0256259	0.0251075	0.0250353	0.0246369	0.0246293	0.0242609	0.0241294	0.023814	0.023681	0.0234462	0.0232765	0.0230166	0.0228309	0.0226972	0.0224893	0.022204	0.0220864	0.0218601	0.0217079	0.0214745	0.0213047	0.0211409	0.0209596	0.0209427	0.0207261	0.0205573	0.0204956	0.0203209	0.02008	0.019976	0.0198113	0.0196441	0.0194234	0.0192383	0.0190525	0.0187452	0.0187104	0.018454	0.0182281	0.0179952	0.0177661	0.0175517	0.0174248	0.0171161
0.0255371	0.0250993	0.0251251	0.0249118	0.0246482	0.0243276	0.0242482	0.0239325	0.0237573	0.0235216	0.0232779	0.0233325	0.0229954	0.0227431	0.0226226	0.0224195	0.0223624	0.0220781	0.0219197	0.0215794	0.0214939	0.0212685	0.0211263	0.0208774	0.0207519	0.0206617	0.0204714	0.0202376	0.0201637	0.0199619	0.019856	0.0197031	0.0196109	0.0194418	0.0192342	0.0191567	0.0189961	0.0188617	0.0186412	0.0184549	0.0182086	0.0179504	0.0178236	0.017596	0.0174629	0.0171756	0.0170124	0.0168046	0.0166887	0.0163713
0.0255217	0.0252319	0.0248989	0.0246409	0.0244075	0.0240394	0.0241643	0.0238627	0.0235883	0.0234703	0.0231522	0.0232137	0.0229366	0.0227806	0.0225457	0.0223715	0.0222492	0.0219061	0.0218519	0.0216049	0.0213641	0.0211293	0.0210895	0.0208649	0.0206559	0.0205456	0.0203133	0.0202029	0.0200384	0.019918	0.0196938	0.0195666	0.0195311	0.019374	0.0191899	0.0189914	0.0187953	0.0187043	0.0184777	0.0182712	0.0180486	0.0179085	0.0176096	0.0174236	0.0171918	0.0169775	0.0168315	0.016695	0.0165354	0.0162314
0.0254885	0.0249825	0.0246299	0.0247644	0.0243524	0.0239217	0.024195	0.0237669	0.0237059	0.0235143	0.0231066	0.0231588	0.0229432	0.0227717	0.0224552	0.0223416	0.0223051	0.0219514	0.0218174	0.0215552	0.0213269	0.0211198	0.0209752	0.0208191	0.0207062	0.0205276	0.0203402	0.0202183	0.0200205	0.0199634	0.019754	0.0196511	0.019443	0.0193703	0.019249	0.0189671	0.0188231	0.0186708	0.0184502	0.0183441	0.0181839	0.0178748	0.0176951	0.017497	0.0173577	0.0171265	0.0168715	0.0167527	0.0165163	0.0162321
0.025878	0.0255847	0.0251862	0.0251639	0.0247231	0.0243694	0.0246451	0.0241909	0.024058	0.0239185	0.0235729	0.0236955	0.0233396	0.0231119	0.0229254	0.0227507	0.0225529	0.0222841	0.022173	0.0219972	0.0217713	0.0215543	0.0213705	0.0212907	0.0210306	0.0209283	0.0207977	0.0206059	0.020486	0.0202603	0.0201776	0.0200485	0.0198829	0.0196982	0.0196464	0.0194126	0.019245	0.019057	0.0188868	0.0186647	0.0184375	0.0183108	0.0181011	0.0178347	0.0176132	0.0174325	0.0173226	0.0171123	0.0168766	0.0165946
0.0252785	0.0252651	0.0249933	0.0248919	0.0246534	0.0241388	0.0241967	0.0238739	0.0238752	0.0235135	0.0234264	0.0233867	0.0231267	0.0229848	0.022652	0.0225224	0.0224997	0.0221525	0.0219286	0.0216955	0.0215055	0.0212837	0.021166	0.0209792	0.0209404	0.0207157	0.0204568	0.0203097	0.020161	0.0200382	0.0199162	0.0198821	0.0196275	0.0195478	0.019412	0.0192145	0.0190154	0.0188122	0.018609	0.0184571	0.0182655	0.018036	0.0178939	0.0176695	0.0174439	0.0172208	0.017056	0.0168345	0.0166678	0.016431
0.0257056	0.0254725	0.0251859	0.0250349	0.024723	0.0244742	0.024519	0.0242101	0.0240411	0.0238726	0.0236482	0.0236879	0.0233465	0.023212	0.0228669	0.0227461	0.0226112	0.0223513	0.0220787	0.0219366	0.0216437	0.0214303	0.0212774	0.0211139	0.0209232	0.0208486	0.0207457	0.0204867	0.0204253	0.0202513	0.0200858	0.0200362	0.0198225	0.0197843	0.0195994	0.0193533	0.0192987	0.0190585	0.0188879	0.0186897	0.0184275	0.0182462	0.0180397	0.0178394	0.0176662	0.0174338	0.0172015	0.0170248	0.0168815	0.0165968
0.0257856	0.0255581	0.025276	0.0251193	0.0248001	0.0245956	0.0245742	0.0242269	0.0240802	0.0238808	0.0236461	0.0236522	0.0233447	0.0231607	0.0228539	0.022689	0.0226282	0.022307	0.0221016	0.0218852	0.021763	0.0215248	0.0214268	0.0211873	0.0210193	0.0209006	0.020649	0.0205802	0.0204545	0.0202062	0.0200832	0.0200227	0.0198896	0.019707	0.0195382	0.0194524	0.0192451	0.0190659	0.0188889	0.0186313	0.0184814	0.018247	0.0180948	0.0179085	0.0176536	0.0174301	0.0172634	0.0170679	0.0168653	0.0165984
0.0257324	0.0254607	0.0250425	0.0250404	0.0248888	0.0244936	0.0244672	0.024102	0.0239671	0.0238256	0.0234983	0.023521	0.0232444	0.0231132	0.0228442	0.0226799	0.0224876	0.0221912	0.0220365	0.0219284	0.0217051	0.0214538	0.0212889	0.0211707	0.0208966	0.0207353	0.0205909	0.020378	0.0202858	0.0200969	0.0199481	0.019907	0.0197617	0.0196918	0.0195039	0.0193856	0.0191254	0.018923	0.0187839	0.0185692	0.0183122	0.0180662	0.0179759	0.0177861	0.0175005	0.017368	0.0172139	0.0169232	0.0167815	0.0164888
0.0257634	0.0253779	0.0252866	0.0253401	0.02505	0.0246552	0.024657	0.024332	0.02419	0.0239883	0.0235653	0.0237275	0.0234447	0.0230535	0.0228797	0.022914	0.022638	0.0224177	0.0222271	0.0219111	0.0218176	0.021552	0.0213564	0.0212846	0.0211193	0.0209251	0.0206952	0.0205524	0.020381	0.020278	0.0200967	0.0199893	0.0198752	0.0197146	0.0195833	0.0194543	0.0193098	0.019115	0.0188791	0.0186572	0.0184224	0.0182596	0.0180969	0.0178803	0.0177129	0.0175044	0.017268	0.0170864	0.0168932	0.0165876
0.0260059	0.0258462	0.0255282	0.0254002	0.0252071	0.0248627	0.0247748	0.0247114	0.0244156	0.0241441	0.0241402	0.02378	0.0236375	0.023476	0.0233095	0.0230465	0.0229177	0.022715	0.0225261	0.022211	0.0219797	0.02179	0.0216085	0.0214529	0.0212911	0.0211185	0.0209116	0.0208077	0.0206117	0.0205108	0.0204044	0.0202183	0.0202316	0.0199875	0.0198964	0.0195887	0.0194964	0.0192728	0.0190896	0.0188005	0.0186348	0.0184148	0.0182372	0.0180749	0.0178331	0.0176707	0.0174147	0.0172066	0.0170585	0.016776
0.0261257	0.025857	0.0253823	0.0255896	0.0250777	0.0247116	0.0247563	0.0243919	0.024331	0.0241406	0.0238588	0.0238355	0.023523	0.0232904	0.0230931	0.0229087	0.0228068	0.0225357	0.0222585	0.0220897	0.0218998	0.0216838	0.021517	0.0213608	0.0211999	0.0209805	0.0209312	0.0207166	0.0204999	0.0203684	0.0202144	0.0201752	0.0200222	0.0198632	0.0196724	0.0195236	0.0193557	0.0191082	0.0189808	0.0186589	0.0185766	0.0183321	0.0181261	0.0179441	0.0177316	0.0174325	0.0173481	0.0170748	0.0169588	0.0167312
0.025714	0.0256502	0.0252719	0.0252879	0.0249981	0.0247313	0.0246366	0.0244596	0.0242169	0.024041	0.0237014	0.0237196	0.0235013	0.0232672	0.0231141	0.0228777	0.022669	0.0224947	0.0223518	0.0220271	0.0217797	0.0216114	0.0215275	0.0212506	0.0210935	0.020937	0.0207406	0.0205859	0.0204216	0.0203913	0.0201109	0.0200459	0.0200111	0.019737	0.0197202	0.0194917	0.019247	0.0191024	0.0189104	0.0186244	0.0184813	0.0181619	0.0179938	0.0178623	0.0176216	0.0174602	0.0173018	0.0170408	0.0168924	0.0166263
0.0261271	0.0258822	0.025526	0.0255412	0.0251535	0.0247963	0.0248188	0.0246186	0.024439	0.0242978	0.0238771	0.0238196	0.0236501	0.0234186	0.0232011	0.0231235	0.0229704	0.022585	0.0225093	0.0223071	0.0219437	0.0218313	0.0216665	0.0214605	0.0212237	0.0212137	0.0209684	0.0208504	0.0207346	0.0205391	0.0203449	0.0202351	0.0201148	0.0200006	0.0199092	0.0196661	0.0193819	0.0192947	0.0191022	0.0188179	0.0186558	0.0185062	0.0181614	0.0180402	0.017779	0.0176091	0.017454	0.0172657	0.0170442	0.0168112
0.026162	0.0259575	0.0255502	0.0254093	0.0252402	0.0249306	0.0248537	0.024517	0.0243514	0.0243351	0.0238822	0.0237859	0.0235021	0.0233802	0.0232639	0.0229797	0.0229152	0.0226387	0.0224655	0.0222337	0.0220321	0.021748	0.0215267	0.021418	0.0211485	0.0210571	0.0208431	0.0207236	0.0206708	0.020489	0.0202174	0.0201183	0.0200387	0.0198776	0.0197525	0.0194861	0.0193621	0.0191711	0.0190163	0.0187642	0.0186225	0.0184434	0.0181389	0.0179604	0.0177008	0.0175055	0.0173978	0.0171414	0.0169794	0.0166767
0.0268177	0.0261989	0.0260957	0.0259944	0.0257076	0.0254591	0.025468	0.0251368	0.0248575	0.0248395	0.0244541	0.0244796	0.0241794	0.0240151	0.0237617	0.0235268	0.0234614	0.0231965	0.0229924	0.0228261	0.0225454	0.022246	0.0221966	0.0220368	0.0217833	0.0215916	0.0215328	0.0213623	0.0212342	0.0210279	0.0209196	0.0208331	0.0206251	0.020518	0.0204319	0.0201775	0.0199789	0.0198436	0.0196569	0.019327	0.0192538	0.0190341	0.0187548	0.0185544	0.0183513	0.0182224	0.0180692	0.0177992	0.0175466	0.0173419
0.0264033	0.0260982	0.025771	0.0259785	0.0254126	0.0251996	0.0252753	0.024937	0.0247073	0.0245508	0.0242191	0.0242724	0.0240169	0.0237938	0.0235126	0.0233338	0.0232414	0.0229259	0.0227372	0.0226193	0.0223034	0.0220255	0.0218406	0.0217997	0.0216495	0.0214062	0.0213012	0.0211526	0.0209196	0.0207623	0.0206625	0.020521	0.0204357	0.0202114	0.0201422	0.0199091	0.0197623	0.0195604	0.0193696	0.0191275	0.0189343	0.0187176	0.0185053	0.0182432	0.018073	0.0179405	0.0177917	0.0175071	0.017312	0.017071
0.0265661	0.0263138	0.0260623	0.0260079	0.0255136	0.0253082	0.0253168	0.0250468	0.024891	0.0247076	0.0244209	0.0243435	0.0240226	0.0238674	0.0235735	0.0234941	0.023315	0.0230614	0.0229173	0.0226579	0.0224732	0.0222607	0.0220659	0.0218216	0.0217109	0.0215661	0.0214442	0.0212417	0.0210914	0.0209377	0.0207278	0.0206526	0.0205882	0.0203905	0.0202912	0.0201218	0.0198883	0.0197015	0.0195408	0.019177	0.0190454	0.0188416	0.0186079	0.0183495	0.0181596	0.0181073	0.0178587	0.0176508	0.017473	0.0171166
0.0267974	0.0263336	0.0259885	0.0259454	0.0256824	0.0252722	0.0255008	0.0250394	0.0248616	0.0247271	0.0244469	0.0244321	0.0240273	0.0239833	0.0235618	0.0234743	0.02335	0.0230983	0.0228817	0.0226899	0.0224929	0.022161	0.0220118	0.0218878	0.0217162	0.0215764	0.0214441	0.0212575	0.0211255	0.0208659	0.0208096	0.0206674	0.0206106	0.020381	0.0202783	0.0200513	0.0198321	0.0197423	0.019573	0.0192302	0.0191036	0.0188759	0.0186336	0.018492	0.0181671	0.0180691	0.0179419	0.0176278	0.0174614	0.0171649
0.0265251	0.0261009	0.0260786	0.0259826	0.025476	0.0251708	0.0253664	0.0248845	0.0246065	0.0245958	0.024277	0.0242228	0.0239914	0.0238121	0.0234501	0.0233612	0.0232034	0.0229651	0.0227337	0.0225146	0.0222691	0.0220806	0.0218991	0.0216904	0.0215814	0.0213053	0.0212098	0.0210454	0.0209679	0.0207717	0.0206356	0.0206032	0.0203948	0.0202251	0.0200489	0.0199001	0.0196954	0.0195919	0.0193824	0.0190578	0.0189117	0.0186764	0.0184702	0.0183027	0.0180292	0.0179096	0.0177209	0.0174768	0.0172254	0.017009
0.0268495	0.0263951	0.0261914	0.0261609	0.0257746	0.0254496	0.0255042	0.0253047	0.0249769	0.0249616	0.0245988	0.0245916	0.0242456	0.0240904	0.0238307	0.0237264	0.0235906	0.0232001	0.0230617	0.0227762	0.0225778	0.0223785	0.0222626	0.0220753	0.0218382	0.021632	0.0215601	0.0214552	0.0212728	0.0210463	0.0209912	0.020794	0.0206455	0.02051	0.0203625	0.0202184	0.0200011	0.0198566	0.0196118	0.019383	0.0192727	0.0190625	0.0188294	0.0186716	0.0183706	0.0181752	0.0180641	0.0178174	0.0175536	0.0173737
0.0270289	0.026619	0.0263793	0.0265225	0.0260531	0.025664	0.0256786	0.0254047	0.0252621	0.0251055	0.024771	0.0248301	0.0243831	0.0242621	0.0239687	0.0238883	0.023729	0.0234743	0.0232675	0.0230913	0.0228002	0.0225444	0.0224737	0.022244	0.0221086	0.0218695	0.0217801	0.0216032	0.0214205	0.0212999	0.0210452	0.0210106	0.0208683	0.020654	0.0205475	0.0203498	0.0201534	0.0199385	0.0198387	0.0195547	0.0194548	0.0192152	0.0189658	0.0188504	0.0185619	0.0184022	0.0181902	0.0180563	0.0178149	0.0175318
0.0268659	0.0264877	0.0260829	0.0261053	0.0258043	0.0254836	0.0255469	0.0251213	0.0249443	0.0249184	0.0245369	0.024686	0.0242908	0.0240587	0.0238586	0.02356	0.0234946	0.0232204	0.0230224	0.0228108	0.022579	0.0223372	0.0222127	0.0220544	0.0218024	0.0217175	0.0215254	0.0213638	0.0212341	0.0210166	0.0209042	0.0206897	0.0206898	0.020438	0.020357	0.0201919	0.0200024	0.0197978	0.0195794	0.0193139	0.0192112	0.0190092	0.0187259	0.0185586	0.0183546	0.0181055	0.0179411	0.0176991	0.0176056	0.0173583
0.0274336	0.0270921	0.0266565	0.0265853	0.0264273	0.0259727	0.0260445	0.0257299	0.0254442	0.0253324	0.0250032	0.0250279	0.0247694	0.0245036	0.0243129	0.0240572	0.0238906	0.0236504	0.0235249	0.0232334	0.0230368	0.0228866	0.022579	0.0224624	0.0222993	0.0221103	0.0219201	0.0217616	0.0215972	0.0214831	0.0212293	0.0211824	0.0210672	0.0208633	0.0207712	0.020598	0.0203624	0.0202078	0.0200357	0.0197891	0.0195481	0.0193609	0.0190881	0.0189678	0.018819	0.0185397	0.01836	0.0181592	0.0179877	0.0177123
0.0274936	0.0268795	0.0268156	0.0264672	0.0262158	0.0258312	0.0260959	0.025612	0.0255651	0.0254472	0.0250617	0.0249976	0.0246737	0.0244269	0.024159	0.0240721	0.0239545	0.0236749	0.0234612	0.0232629	0.023089	0.0228558	0.0225989	0.0224608	0.0223075	0.0221029	0.0220035	0.0217627	0.0216236	0.0215411	0.0213092	0.0212005	0.0211094	0.0209476	0.020809	0.0206145	0.0204516	0.0202501	0.0200884	0.0198262	0.019599	0.019376	0.0191441	0.0190132	0.0187767	0.0185628	0.0184588	0.0182104	0.0179888	0.017764
0.0277348	0.0273542	0.0270741	0.0268884	0.0266734	0.0265674	0.0264058	0.0260859	0.0258871	0.0257718	0.0254279	0.0255054	0.0251662	0.0249668	0.0246315	0.024634	0.0243654	0.0241166	0.0239235	0.0237268	0.0234665	0.023296	0.0230463	0.0228965	0.0225922	0.0225123	0.0223843	0.0221962	0.0220175	0.0219238	0.0217459	0.0215642	0.0215072	0.0212957	0.0211968	0.0210473	0.0208711	0.0206412	0.0204722	0.0201992	0.019996	0.019794	0.0196297	0.0194008	0.0191767	0.0189987	0.0188437	0.0185831	0.0184015	0.0181183
0.0278747	0.0275891	0.0271104	0.0272972	0.0270089	0.0266703	0.0266864	0.0262336	0.0261807	0.0258672	0.0256454	0.0256179	0.0252993	0.025184	0.0248823	0.0245887	0.0245727	0.024345	0.0240729	0.0238175	0.0236087	0.0234342	0.0233475	0.022965	0.0228174	0.0227162	0.0225862	0.0224179	0.0222297	0.0220891	0.0219394	0.0218142	0.0216605	0.021528	0.0213996	0.0212334	0.0210164	0.0208404	0.02067	0.0205014	0.0201653	0.0200271	0.0198177	0.0196013	0.019401	0.0192035	0.0190173	0.0187845	0.0185823	0.018364
0.0279517	0.0275483	0.0271222	0.027407	0.0269975	0.0266081	0.0266534	0.0262522	0.0261631	0.026027	0.0255792	0.0256473	0.0253325	0.0252211	0.0249277	0.0246917	0.0245594	0.0242109	0.0240891	0.0238351	0.0236757	0.023529	0.0233234	0.023034	0.0228915	0.0227318	0.02253	0.0223743	0.0222424	0.0220802	0.0218608	0.021839	0.021721	0.0214785	0.0214035	0.0211533	0.0209916	0.0208445	0.0206648	0.0203949	0.0202342	0.0200336	0.0197831	0.0195632	0.0193234	0.0192094	0.0190573	0.018778	0.0185713	0.0183059
0.0277556	0.027443	0.0270641	0.0271035	0.0267158	0.0263662	0.0264405	0.0260376	0.0259075	0.0257962	0.0253827	0.0255147	0.02508	0.0249571	0.0246915	0.024547	0.0243811	0.0241287	0.0238332	0.0237151	0.0234057	0.0232478	0.0231287	0.0228368	0.0227515	0.0225642	0.0222586	0.0221591	0.0220377	0.021942	0.0218112	0.0216204	0.021496	0.0212767	0.0211894	0.0210134	0.0208305	0.0205499	0.0204387	0.0202048	0.0199875	0.0197322	0.0196419	0.0193434	0.0191392	0.018993	0.0188231	0.0185654	0.0183936	0.018091
0.0277373	0.0274911	0.0270395	0.027018	0.0267679	0.0264757	0.0264405	0.0261954	0.0259078	0.0257968	0.0254617	0.0255322	0.0251058	0.0249736	0.024692	0.024534	0.0244211	0.0240776	0.0238964	0.0236493	0.0234033	0.02329	0.0231227	0.0227674	0.0227839	0.0225566	0.0223021	0.0221911	0.021984	0.0218863	0.0217235	0.0215665	0.0214649	0.021283	0.0211235	0.0209334	0.0207878	0.0205934	0.0203538	0.020202	0.0200195	0.019772	0.0195216	0.019311	0.0191333	0.0189473	0.0187447	0.0184742	0.0183271	0.0180626
0.0284996	0.0280072	0.0276148	0.0275995	0.0271965	0.0268918	0.0269473	0.0266416	0.0264792	0.0263576	0.0260353	0.0260275	0.0257092	0.0254903	0.0253179	0.0250843	0.0249874	0.0246399	0.0243824	0.0242602	0.0239743	0.0237441	0.0236623	0.0233906	0.0231281	0.0230019	0.0228463	0.0226738	0.0225364	0.0224187	0.0222918	0.0220433	0.0218779	0.0218244	0.0216437	0.0213924	0.0212161	0.021055	0.0207412	0.0206512	0.0205253	0.0202979	0.0200834	0.0198563	0.0196467	0.0194193	0.019232	0.0190516	0.0188891	0.0185677
0.0284199	0.0281308	0.0278647	0.0276745	0.0274448	0.0270164	0.026919	0.0267709	0.0265367	0.0264222	0.0260177	0.0261197	0.0257038	0.0255115	0.0254162	0.025125	0.0250057	0.0247451	0.0244249	0.024203	0.0241462	0.0238368	0.0236314	0.0233731	0.0232205	0.023088	0.0228772	0.0227176	0.0226449	0.0224206	0.0222588	0.0220932	0.0219566	0.0218823	0.021753	0.0214545	0.0213401	0.0211137	0.0208528	0.0207143	0.0205637	0.0202954	0.0200797	0.0199642	0.0196257	0.0195448	0.0192503	0.01902	0.018879	0.0186808
0.0285379	0.0282	0.0278802	0.0277269	0.0275451	0.0272234	0.0271278	0.0268374	0.0266676	0.0266288	0.0262234	0.0262142	0.0259144	0.0256892	0.0254974	0.0251428	0.0250674	0.0247425	0.024682	0.0243703	0.0241327	0.0238827	0.0237505	0.0235419	0.0235029	0.0232214	0.0230174	0.0228619	0.0227756	0.0225624	0.0224668	0.0222634	0.0221297	0.022041	0.0218312	0.0216973	0.0214748	0.021247	0.0210738	0.0208522	0.0206065	0.0203712	0.0201667	0.0200597	0.0198081	0.0196984	0.019422	0.0192164	0.019	0.0187353
0.0283129	0.028276	0.0281634	0.0277506	0.0275573	0.0272147	0.0272611	0.0268018	0.0266626	0.0265488	0.0262339	0.026224	0.0259646	0.0256023	0.0254751	0.0252067	0.0251832	0.0247224	0.0246077	0.0243683	0.0241527	0.0239382	0.0237631	0.0235675	0.0233898	0.0232097	0.0230648	0.0229543	0.0227305	0.0225911	0.0223856	0.0222472	0.0220591	0.022007	0.0218539	0.0217301	0.0214294	0.0212874	0.0210079	0.0207667	0.020665	0.0204327	0.0201525	0.0199984	0.0197711	0.0196125	0.0194478	0.0191874	0.0190346	0.0186626
0.0287457	0.0282716	0.0280373	0.0279713	0.0275905	0.0274514	0.0275171	0.0270626	0.0268945	0.0267665	0.0264493	0.0263427	0.0261452	0.025874	0.0257271	0.0253547	0.0252626	0.0250323	0.0248085	0.0246012	0.024412	0.0241249	0.0240041	0.0237683	0.0235453	0.0233913	0.0231733	0.0230973	0.0228696	0.0227998	0.0226055	0.0225	0.022303	0.0222204	0.0220363	0.0218352	0.0215787	0.0214431	0.0212717	0.0210676	0.0207686	0.0206524	0.0203822	0.0202532	0.0199679	0.0198124	0.0195705	0.0193708	0.0191997	0.0189139
0.0293682	0.0289184	0.0287368	0.028478	0.0283568	0.0279612	0.0278548	0.0276003	0.027431	0.0272765	0.0270046	0.026885	0.0266661	0.0264091	0.0261689	0.0259379	0.025732	0.0254834	0.0252721	0.0250917	0.0248187	0.0246465	0.024353	0.0241142	0.0239637	0.0237959	0.0235808	0.0234859	0.0232729	0.0231768	0.0229959	0.0229055	0.0227842	0.0225939	0.022464	0.0222865	0.0219936	0.0218776	0.0216461	0.021345	0.0213199	0.0210399	0.020843	0.0206969	0.020416	0.0201755	0.0199211	0.0197966	0.0195531	0.0193316
0.0288226	0.0284496	0.0281731	0.0281332	0.0278044	0.0274225	0.0275138	0.0271971	0.0269548	0.0269416	0.0263355	0.0264928	0.0262733	0.0258803	0.0256787	0.0254938	0.0253919	0.025068	0.0247876	0.0246074	0.0244423	0.0242509	0.0240013	0.0238834	0.0236122	0.0234177	0.0232274	0.0231013	0.0228814	0.0227931	0.0226822	0.0224825	0.022312	0.0222127	0.0220519	0.0218294	0.0215833	0.0215169	0.0212737	0.0210859	0.0208897	0.0206053	0.0204568	0.0202172	0.0200214	0.0198914	0.01962	0.019449	0.019202	0.0189456
0.0295215	0.0288902	0.0287077	0.0285784	0.0282485	0.0279754	0.0280178	0.0276458	0.0274433	0.0272009	0.0269109	0.0268626	0.0266294	0.0263668	0.0261812	0.025932	0.025796	0.0255485	0.0253197	0.0249744	0.0248438	0.0246378	0.0243803	0.0242057	0.0240437	0.0238762	0.0236644	0.0235595	0.0234007	0.0232203	0.0230661	0.0228382	0.0227703	0.0226511	0.0225568	0.0223071	0.0220781	0.0218455	0.0217084	0.0215164	0.0213839	0.0210504	0.0208763	0.0207136	0.0204875	0.0203314	0.0200499	0.0198506	0.0196586	0.0193648
0.0294245	0.028874	0.0285768	0.0284104	0.0280318	0.0278478	0.0279796	0.0275256	0.0273035	0.0272734	0.026842	0.026831	0.0265432	0.0262629	0.0260873	0.0258543	0.0257169	0.0254019	0.0252102	0.0249743	0.0247124	0.0244975	0.0244408	0.0241623	0.0239636	0.0237631	0.0235917	0.0234734	0.0232502	0.023126	0.0229672	0.0227965	0.0226846	0.0225482	0.0224268	0.0222531	0.022054	0.0217817	0.0216644	0.0214072	0.0212489	0.0209873	0.020892	0.0205837	0.0203025	0.0201651	0.0199537	0.0197451	0.0195551	0.0193082
0.0294526	0.0290396	0.0286971	0.0286558	0.0283	0.02803	0.0280175	0.0276031	0.0274244	0.0273027	0.0268937	0.0269837	0.0265729	0.0263973	0.0261206	0.026012	0.0258848	0.0254865	0.0253134	0.0250657	0.0249099	0.0246648	0.0244259	0.0243038	0.024104	0.0239127	0.0236979	0.0235241	0.0233526	0.0231921	0.0230545	0.0229323	0.0228367	0.0226439	0.022557	0.0223213	0.0220531	0.0219274	0.0216647	0.0215346	0.0213841	0.0211149	0.0208745	0.0207009	0.0204117	0.0203497	0.0201071	0.0199276	0.01969	0.0193976
0.0295543	0.0293193	0.0290519	0.0289457	0.0284596	0.0281118	0.0282651	0.0279975	0.02771	0.0275096	0.0270918	0.0272867	0.0269191	0.0266775	0.0263672	0.0261306	0.026148	0.0256889	0.0255957	0.025329	0.0251057	0.0249402	0.0248142	0.0246327	0.0243609	0.0241296	0.0238925	0.0238274	0.0236045	0.0234555	0.0233767	0.0232131	0.0230438	0.0228678	0.0227104	0.0225589	0.0223381	0.0221735	0.0219277	0.0217441	0.0215643	0.0213892	0.0210874	0.0209194	0.0207248	0.0204641	0.0203366	0.0202328	0.0198983	0.0196452
0.0297658	0.0294782	0.0291341	0.0288942	0.0284752	0.028339	0.0283183	0.0278791	0.0276563	0.0276571	0.027219	0.0272261	0.0268109	0.0267146	0.0264725	0.0263058	0.0260993	0.0258129	0.0256299	0.0253559	0.0251954	0.0248818	0.0247054	0.0245944	0.0243786	0.0241611	0.0239426	0.0238382	0.0237108	0.0235213	0.023312	0.0232097	0.0230586	0.0228843	0.022791	0.022515	0.0223496	0.0222006	0.0219985	0.0217885	0.0215821	0.0213597	0.0211072	0.0209359	0.0207606	0.0204703	0.0203089	0.0201428	0.0198849	0.0195941
0.0298885	0.029487	0.0293666	0.0292825	0.0288836	0.0284379	0.0285852	0.0282677	0.0279743	0.0279566	0.0275751	0.0275706	0.0271263	0.027065	0.0266786	0.0264892	0.026483	0.0261254	0.0258473	0.0255961	0.0254333	0.025273	0.0250763	0.0248554	0.0246086	0.0244104	0.0242585	0.0240753	0.0238885	0.0238088	0.0236735	0.0234993	0.0234024	0.0232169	0.0230568	0.0228315	0.0226901	0.0224817	0.0223505	0.0219946	0.021928	0.0216201	0.0214438	0.0212206	0.021054	0.0208242	0.0206285	0.0203923	0.0202501	0.0199835
0.0301581	0.0296573	0.0294638	0.0295087	0.0292163	0.0289831	0.0287953	0.0285758	0.0282363	0.0281671	0.0278133	0.0277287	0.0274472	0.027198	0.0269825	0.0267363	0.0266406	0.0262251	0.0261306	0.0259323	0.0257276	0.0254204	0.025322	0.0251073	0.024889	0.024698	0.0245841	0.0243787	0.02417	0.0240116	0.0238464	0.0237625	0.0236073	0.0234493	0.023298	0.0230263	0.0228463	0.022694	0.0224472	0.0222724	0.0221026	0.0218684	0.0216694	0.0214121	0.0212065	0.0210486	0.020781	0.0206342	0.0204774	0.0202096
0.0302783	0.0296976	0.0294984	0.0294843	0.0293754	0.0287717	0.028831	0.0285287	0.0283459	0.0280852	0.0277873	0.0279143	0.0274427	0.0272168	0.0269361	0.0267721	0.0267061	0.0262986	0.0260751	0.0258504	0.0256293	0.0253597	0.0253646	0.0251109	0.0248506	0.0246829	0.0244716	0.0242902	0.0242137	0.0239783	0.0238424	0.023765	0.0236001	0.023466	0.0232961	0.0231168	0.0229184	0.0226437	0.0224829	0.0223003	0.0221153	0.0219393	0.0216727	0.0214402	0.0212737	0.0210967	0.020888	0.0206653	0.0204315	0.0201672
0.0302671	0.0302197	0.0297209	0.0296364	0.0293222	0.0288493	0.0289185	0.0286029	0.0282612	0.0282935	0.0278711	0.0279109	0.0275498	0.0274633	0.0271406	0.0269498	0.0268112	0.0263245	0.0262208	0.0259484	0.0258744	0.0256069	0.0254438	0.0252287	0.0250022	0.0248053	0.0246431	0.0244327	0.0243085	0.0240614	0.0239964	0.0239311	0.0237825	0.0235008	0.0234371	0.0231906	0.0229938	0.0228511	0.0225938	0.0223947	0.0221979	0.0220569	0.0218069	0.0216213	0.0213798	0.0212311	0.0210211	0.0208365	0.0205216	0.020311
0.0305373	0.0300761	0.0297087	0.0298551	0.02953	0.0290158	0.0291231	0.0287551	0.0285533	0.0283905	0.0281185	0.0281106	0.0277763	0.0275316	0.0272837	0.0271044	0.0270311	0.0266339	0.0263998	0.026195	0.0259566	0.0257581	0.0256122	0.0253722	0.0251465	0.0249552	0.0247786	0.0246162	0.0244915	0.0243064	0.0241312	0.0240414	0.0239381	0.0237616	0.0236203	0.0233967	0.0232011	0.0229486	0.0228323	0.0225941	0.0224024	0.0222104	0.0219349	0.0217369	0.0215598	0.0213342	0.0211486	0.0209574	0.0207017	0.0205063
0.030373	0.0301533	0.0299392	0.0297503	0.0293968	0.0293321	0.0292303	0.0289391	0.0286796	0.0283959	0.028066	0.028105	0.027928	0.0276676	0.0273068	0.0271104	0.026986	0.0267601	0.0264205	0.0262629	0.0260133	0.0256885	0.0255851	0.0254558	0.025207	0.0250374	0.0248609	0.0245562	0.0245244	0.0243291	0.0241303	0.0241219	0.0239311	0.0238267	0.0236645	0.023411	0.0233262	0.023041	0.022815	0.0226056	0.0224167	0.0222213	0.0220108	0.0218555	0.0216247	0.0214279	0.0212526	0.021088	0.0208539	0.0206075
0.0303939	0.0299326	0.0298251	0.02954	0.0292984	0.0289178	0.0290601	0.0287164	0.0284625	0.0283043	0.0279125	0.0279593	0.0276135	0.0273733	0.0271035	0.027053	0.0267919	0.0264314	0.0262736	0.026046	0.0259292	0.0256831	0.0253966	0.025166	0.0249558	0.0248392	0.0246033	0.024438	0.0243636	0.0241691	0.0239094	0.0238853	0.0236573	0.0235024	0.0233948	0.0232272	0.0229753	0.0227278	0.0225806	0.0224026	0.0220741	0.0219219	0.0217784	0.0215763	0.0212999	0.0211476	0.0209722	0.0208801	0.0205761	0.0203513
0.0307627	0.0301962	0.0300322	0.0299514	0.0296031	0.0293835	0.0292312	0.028999	0.0287586	0.0286122	0.0282064	0.0282765	0.0279045	0.0277181	0.0274025	0.0272665	0.0270723	0.0267754	0.0265949	0.0263627	0.0261316	0.0259223	0.0257374	0.0255746	0.0253037	0.0251196	0.0249654	0.024877	0.024649	0.0244973	0.0243001	0.0240703	0.0240241	0.0238814	0.0236905	0.0235036	0.0233499	0.0231413	0.0229265	0.022714	0.0223899	0.0222032	0.0221339	0.0219162	0.0216505	0.0214442	0.0212549	0.0210257	0.0208751	0.0206707
0.0311512	0.0310612	0.0306406	0.0305796	0.0301942	0.0298759	0.0298489	0.0295135	0.029374	0.0291588	0.0288767	0.0288712	0.0285256	0.028377	0.0280363	0.0278292	0.027581	0.0274096	0.0272006	0.0268944	0.0266713	0.0265471	0.0262854	0.0261067	0.0258885	0.0256074	0.0254807	0.0252984	0.0250806	0.0249285	0.0247637	0.0246442	0.0245535	0.0243393	0.0242424	0.0240852	0.023883	0.0236923	0.0234711	0.0232061	0.0230799	0.0228054	0.0226867	0.0224513	0.0222241	0.0220733	0.0218468	0.0216528	0.0214457	0.0212418
0.032568	0.032209	0.0318954	0.0316804	0.0314548	0.031005	0.0311079	0.0308187	0.0305892	0.0303728	0.0300608	0.0299913	0.0296723	0.029429	0.0292843	0.0288772	0.0289451	0.0285683	0.0283062	0.0280358	0.0279173	0.0275612	0.0275331	0.0271112	0.026987	0.0267503	0.0266388	0.0264344	0.0262638	0.0261985	0.0258881	0.0257929	0.0256341	0.0254779	0.0252809	0.0251008	0.0249888	0.0246873	0.0244994	0.0242558	0.0240308	0.0238586	0.0236728	0.0234874	0.0231849	0.0229806	0.0227787	0.0225836	0.0224257	0.0221992
0.0329099	0.0323576	0.0323178	0.0321512	0.0317851	0.0315255	0.0315534	0.0311242	0.031065	0.0308228	0.0304113	0.0303847	0.0301504	0.0298397	0.029604	0.0293342	0.0292219	0.0288837	0.0286481	0.0284981	0.0282699	0.0278646	0.0277667	0.0275489	0.0274446	0.0271729	0.026888	0.0267614	0.0267017	0.0264509	0.0262409	0.0262466	0.0259772	0.0258546	0.0256732	0.0255088	0.025292	0.0251612	0.0249011	0.0245901	0.0244967	0.024346	0.0240273	0.0237425	0.0235895	0.0233525	0.0232053	0.0231262	0.0228704	0.0225605
0.033639	0.0331666	0.0330175	0.0326988	0.0326483	0.0323315	0.0323096	0.0318691	0.0316364	0.031516	0.0311769	0.0311553	0.0307209	0.030635	0.0302829	0.0300704	0.0299191	0.0296295	0.0293442	0.0291113	0.0288762	0.0286739	0.0285307	0.0282172	0.0280599	0.0278108	0.027598	0.0275641	0.02732	0.0271127	0.0269648	0.0268577	0.0266313	0.0265561	0.0264176	0.0262264	0.02596	0.0257872	0.0256227	0.0254152	0.0251707	0.0249459	0.0247511	0.0244887	0.0243083	0.0240848	0.0238981	0.0237311	0.0235396	0.0231999
0.0340574	0.0336923	0.0333061	0.0334058	0.0330327	0.0327432	0.032617	0.0322924	0.0321437	0.0319464	0.0316397	0.0315527	0.0311103	0.0309904	0.0306784	0.0305601	0.0302745	0.0300091	0.0298069	0.0294915	0.0293126	0.0291799	0.0289568	0.0286843	0.0284472	0.0282451	0.0280855	0.0278971	0.027757	0.0275542	0.0274676	0.0272643	0.0270869	0.0269561	0.0268506	0.0266247	0.026454	0.0262812	0.0259845	0.0257547	0.0256161	0.0254045	0.0251727	0.0249516	0.024804	0.0245263	0.0243824	0.0241952	0.0239402	0.0236374
0.0346795	0.0343283	0.0341114	0.0340641	0.0336312	0.0333052	0.0333748	0.0329608	0.0328872	0.0326447	0.0321857	0.0321901	0.0318881	0.0317043	0.0314345	0.0310754	0.0309095	0.0305777	0.0304152	0.0302207	0.0299539	0.0297086	0.0295218	0.0292677	0.0291619	0.0288544	0.0286865	0.0285956	0.0283661	0.0281655	0.0279229	0.0278336	0.0277169	0.0275645	0.0273637	0.0271865	0.0270153	0.0268035	0.0265895	0.0263428	0.0261293	0.0259195	0.0256917	0.0255037	0.0253976	0.0251208	0.0249167	0.0247198	0.0244858	0.0242455
0.0350195	0.0349422	0.0346891	0.0344686	0.0341053	0.0337767	0.0338059	0.0334851	0.0332652	0.0329895	0.0326059	0.0326502	0.0323243	0.0321238	0.031881	0.0316051	0.0315036	0.0311238	0.030887	0.0305994	0.030382	0.0302237	0.0299858	0.0298451	0.0296012	0.0293429	0.0291431	0.029054	0.0288409	0.0286348	0.0285716	0.0283575	0.0282866	0.02813	0.0278594	0.0276357	0.0274829	0.0273353	0.0271381	0.0269419	0.0267365	0.0265524	0.0262517	0.0261643	0.0260034	0.0256687	0.0254829	0.0253048	0.0250286	0.0247937
0.035863	0.0354569	0.0352158	0.0350974	0.0347686	0.0343866	0.0344395	0.0340662	0.0337827	0.033602	0.0332869	0.0333868	0.0330241	0.0327205	0.0324996	0.0321635	0.0321184	0.0317538	0.0315586	0.0313962	0.0310325	0.0308184	0.030594	0.030288	0.0301388	0.0299767	0.0298084	0.0295594	0.0294461	0.0292646	0.0290802	0.0290344	0.0288204	0.0287237	0.0285096	0.0282594	0.028075	0.0278572	0.027698	0.0273785	0.0272037	0.027054	0.0268076	0.0265631	0.0264248	0.026268	0.0260848	0.0258642	0.0256451	0.0253616
0.0360288	0.0357174	0.0355231	0.0353156	0.0349348	0.0345745	0.0346341	0.03422	0.0341136	0.033951	0.0335075	0.0335545	0.0331306	0.0330006	0.0327325	0.0324191	0.0323699	0.0320577	0.0317971	0.0315441	0.031263	0.031012	0.0308501	0.0306548	0.0304437	0.0302387	0.0300503	0.029822	0.0297092	0.0295336	0.0293081	0.0292301	0.029058	0.0289235	0.0287181	0.0285647	0.0284131	0.0281229	0.0280256	0.0277413	0.0274751	0.0272425	0.0271434	0.0269217	0.0267537	0.0264871	0.0263155	0.0260919	0.0259265	0.0256371
0.0363805	0.0359374	0.0357249	0.0355845	0.0352345	0.0349558	0.0349408	0.034555	0.0343979	0.0342004	0.0338026	0.033863	0.0334444	0.0332596	0.0329337	0.0326983	0.0325519	0.032319	0.0320348	0.0318368	0.0314935	0.0313142	0.0311291	0.0309041	0.0306295	0.0303945	0.0302858	0.0301395	0.0300063	0.0297995	0.0296207	0.0294525	0.0292847	0.0291977	0.0290719	0.0288898	0.0286506	0.0283737	0.0282901	0.028007	0.0278346	0.0276181	0.0274446	0.0272554	0.0270324	0.0268176	0.0266284	0.0264417	0.0262323	0.0258976
0.0366964	0.0364404	0.0360905	0.0358994	0.0357549	0.0353346	0.0354292	0.0350505	0.0348482	0.0345295	0.034303	0.0342119	0.0338786	0.0337936	0.0334428	0.033263	0.0330096	0.032795	0.0325238	0.0321863	0.0319222	0.0318104	0.0315914	0.0314088	0.0312204	0.0309297	0.030757	0.030694	0.0303505	0.030235	0.0300613	0.0299724	0.0297768	0.0297366	0.0295547	0.0293453	0.0291768	0.0289047	0.0288058	0.0284574	0.0283385	0.0280855	0.0278772	0.0276909	0.0275185	0.0273134	0.027155	0.0269642	0.0267711	0.0265492
0.0371938	0.0369775	0.0366393	0.0365408	0.0362736	0.0358876	0.0358531	0.0354234	0.035248	0.0349524	0.0347272	0.0345544	0.0343434	0.0341959	0.0338876	0.0336606	0.0333736	0.0331013	0.0329657	0.0327446	0.0324916	0.0322684	0.0320383	0.0318725	0.0316055	0.0314364	0.0311754	0.0310089	0.0309364	0.0306658	0.0305562	0.0304337	0.0302347	0.0301007	0.0300309	0.0297756	0.0295578	0.0293142	0.0291971	0.0289583	0.0287217	0.0285761	0.0284326	0.0281714	0.0279766	0.0277998	0.027649	0.027395	0.0271769	0.0270453
0.037852	0.0374947	0.0372313	0.0370505	0.0367734	0.0364405	0.0364309	0.0361042	0.0360067	0.0357272	0.0352909	0.0352818	0.0349225	0.0347856	0.0344075	0.0342612	0.0340397	0.0337825	0.0335817	0.0332671	0.0331089	0.0328331	0.0327082	0.0324378	0.0322368	0.0319386	0.0318361	0.0316397	0.0315144	0.0314473	0.0312343	0.03104	0.0309097	0.030686	0.0306284	0.0304336	0.0302046	0.0299737	0.0297479	0.0295133	0.0294369	0.0291871	0.0290497	0.0287597	0.0285387	0.0284647	0.0282617	0.0280241	0.0278143	0.0274927
0.0380613	0.0377009	0.0374434	0.0373984	0.0370186	0.0367405	0.0367302	0.0363888	0.0361956	0.0360158	0.0355833	0.0356255	0.0353	0.0351353	0.0348371	0.0345866	0.0343935	0.0340916	0.0339823	0.0336387	0.03339	0.0330813	0.0330207	0.0327504	0.032632	0.0322728	0.0321467	0.031954	0.0319235	0.0317007	0.0315579	0.0313483	0.0311646	0.0310408	0.0309189	0.0306807	0.030495	0.030315	0.0300823	0.0299558	0.0297672	0.0295646	0.0293461	0.0291606	0.0289761	0.0288087	0.028623	0.028357	0.0282561	0.0279424
0.0382778	0.0378595	0.0375229	0.0375221	0.0371771	0.0370289	0.0368258	0.036501	0.0362288	0.0362042	0.0357919	0.0358114	0.0355064	0.0351733	0.0349548	0.0347183	0.0345371	0.0342446	0.0340249	0.0337839	0.0335971	0.033296	0.0330188	0.0328744	0.032603	0.0324647	0.0323305	0.0321122	0.0320026	0.0318513	0.031589	0.0315234	0.0313438	0.0311438	0.0310258	0.0308658	0.0306483	0.0303939	0.0302903	0.0300208	0.0299164	0.0296712	0.0294827	0.0292633	0.0290685	0.0289777	0.0287302	0.0285364	0.0283299	0.0280727
0.0382985	0.037945	0.0377002	0.0376987	0.0373139	0.0369739	0.037086	0.0366197	0.0364653	0.0362573	0.0360145	0.0360219	0.0356156	0.0353887	0.03501	0.034765	0.0346747	0.0343882	0.0341514	0.0338696	0.033707	0.0334033	0.0332215	0.033012	0.0327641	0.0326196	0.0324747	0.0322565	0.0320075	0.0318902	0.0317292	0.0315023	0.031407	0.0313173	0.0311612	0.0308682	0.0307798	0.0305308	0.0303688	0.0301458	0.0300283	0.0298118	0.0295918	0.0293994	0.0292529	0.0290291	0.0288505	0.0286918	0.0284669	0.0282294
0.0387638	0.0385433	0.038209	0.0380499	0.037722	0.0375906	0.0374097	0.0371537	0.0369206	0.0367986	0.0364967	0.0364823	0.0360476	0.0358311	0.0355987	0.0353308	0.0352211	0.0349282	0.0346321	0.0344883	0.0341821	0.0339031	0.0336813	0.0334829	0.0332964	0.033124	0.0329311	0.0327172	0.0325574	0.0324523	0.0322938	0.032071	0.0319979	0.0318505	0.031693	0.0314445	0.0313025	0.0311981	0.0308761	0.0307191	0.0305978	0.0304027	0.030183	0.0299268	0.0297844	0.029604	0.0294635	0.0292154	0.0290529	0.0287142
0.038587	0.0387002	0.0383151	0.0382178	0.037945	0.0376674	0.0375695	0.0371538	0.0369175	0.0368166	0.0366039	0.0364015	0.0360754	0.0359455	0.0356548	0.0354031	0.0351677	0.0348589	0.0346611	0.0343729	0.0342252	0.0339449	0.0337461	0.0336157	0.0333581	0.0331735	0.0329611	0.032797	0.032608	0.032471	0.0323343	0.0321181	0.0320851	0.0318839	0.0317363	0.0315303	0.0314406	0.031207	0.0310535	0.0307612	0.0306251	0.0305041	0.0303017	0.030066	0.0298846	0.0296356	0.0295571	0.0292807	0.0291055	0.0289015
0.0389606	0.0388162	0.0384086	0.0384435	0.0381397	0.037702	0.0376645	0.0372706	0.0372104	0.0369251	0.0367116	0.0364937	0.0361144	0.0360388	0.0356914	0.0355707	0.0353219	0.0350485	0.0348459	0.0345036	0.0343723	0.0341206	0.0338982	0.0337264	0.0334993	0.0332619	0.0331026	0.0330235	0.0327238	0.0326258	0.0324874	0.0323556	0.0322178	0.0320487	0.03191	0.0316779	0.031608	0.0313086	0.0311487	0.0309199	0.0307589	0.0306277	0.0304149	0.0301512	0.030012	0.0298529	0.0296571	0.0295021	0.0292318	0.0290964
0.0394556	0.0393399	0.03902	0.0389365	0.0385853	0.0382666	0.0381988	0.0377927	0.0377898	0.0374034	0.0371714	0.0370572	0.0368392	0.0366127	0.0363744	0.0361119	0.0359155	0.0356171	0.0354089	0.035006	0.0349813	0.0346993	0.0345022	0.0342635	0.0340858	0.0337867	0.0337589	0.0335196	0.0332954	0.0332225	0.0329816	0.0329478	0.0328311	0.0326459	0.0325523	0.0322521	0.0321605	0.0319309	0.0318621	0.0315525	0.0314194	0.0311875	0.0310343	0.0308139	0.0306342	0.0304774	0.0302572	0.0301641	0.0299083	0.0297236
0.0401134	0.0399559	0.0395391	0.0394681	0.0391366	0.0387926	0.0388513	0.0383703	0.0381896	0.0381492	0.0378398	0.037772	0.0373286	0.0372521	0.0368722	0.036512	0.0365054	0.0361411	0.0359515	0.0356898	0.0354522	0.0351913	0.0350388	0.0348453	0.0346918	0.0344046	0.034252	0.034187	0.0339092	0.033804	0.03359	0.0334605	0.0333861	0.0332237	0.0331367	0.0328537	0.0327642	0.0325399	0.0324099	0.0321878	0.0319783	0.0317911	0.0316223	0.0314028	0.0312818	0.0309869	0.0309214	0.030772	0.030554	0.0303707
0.0406021	0.0404132	0.0401231	0.0399243	0.0395466	0.0392702	0.0393168	0.0389744	0.0388191	0.038648	0.0382091	0.0381812	0.0378801	0.0377809	0.0373857	0.0371599	0.0369643	0.0367303	0.0364614	0.0361998	0.0360458	0.0357592	0.0355824	0.0354587	0.0351642	0.0349902	0.0347893	0.034674	0.034523	0.0343742	0.0341891	0.0340529	0.0339443	0.0338158	0.0336397	0.0334859	0.0333159	0.0331828	0.0330012	0.0327418	0.0325522	0.0323171	0.0322191	0.0320196	0.0317341	0.0316524	0.0314932	0.0313027	0.0311442	0.0309442
0.0410029	0.0408927	0.0402765	0.0402535	0.0402339	0.0398788	0.0397122	0.0394609	0.0392923	0.039126	0.0387524	0.0386296	0.0383673	0.0381608	0.0378179	0.0376473	0.0374584	0.0371752	0.0370275	0.0366259	0.0365094	0.0362612	0.0361415	0.0360137	0.035658	0.0354276	0.0352862	0.035196	0.0350821	0.0348137	0.0346466	0.0345359	0.0343963	0.0344068	0.0342205	0.03404	0.033856	0.0336597	0.0335221	0.0332426	0.0331276	0.0329393	0.0328272	0.0325976	0.0324303	0.0322454	0.0321059	0.0319005	0.0317281	0.0315736
0.0415993	0.0412332	0.0410096	0.0409736	0.0406712	0.0402425	0.0403308	0.0398986	0.0397315	0.0395374	0.0392959	0.0391729	0.0388	0.0387379	0.0383506	0.0381434	0.0380518	0.0377044	0.03758	0.0372291	0.0370576	0.0368371	0.0365835	0.0364253	0.0361659	0.0360442	0.0358221	0.035746	0.0355291	0.0353244	0.0352377	0.0351012	0.0350268	0.0349437	0.0347876	0.0345435	0.0344311	0.0342248	0.0340251	0.0338046	0.0336877	0.0334859	0.0334154	0.0331751	0.033012	0.032789	0.0326895	0.0325163	0.0323668	0.0321925
0.0421706	0.0420166	0.041624	0.0413708	0.0412489	0.0407525	0.04088	0.0405684	0.0401655	0.0400435	0.039711	0.0397449	0.0393601	0.0391386	0.0389992	0.0385966	0.0385542	0.0381711	0.0380186	0.0378116	0.037542	0.0374251	0.03717	0.0369733	0.0367254	0.0366583	0.0364587	0.0362225	0.0360559	0.0358643	0.0358436	0.0356269	0.0355479	0.0354275	0.0352795	0.0350835	0.0349401	0.0347649	0.0345484	0.034356	0.0342576	0.0341185	0.0339329	0.0336671	0.0334915	0.0333563	0.0332777	0.0330166	0.0328632	0.0327573
0.0422559	0.0420783	0.0418117	0.0416659	0.0412451	0.0411461	0.0410912	0.0407216	0.0405106	0.0402781	0.040002	0.040064	0.0396677	0.0395845	0.0391608	0.0389357	0.0388523	0.0385727	0.0383285	0.0380332	0.0379366	0.0377	0.0375407	0.0373037	0.0370958	0.0369209	0.0367358	0.036595	0.0364674	0.0362763	0.036158	0.035982	0.0358993	0.0357376	0.0356884	0.0354222	0.0352909	0.0351896	0.0349946	0.0347449	0.0346343	0.0344137	0.0343247	0.0341637	0.0339401	0.0338115	0.0336612	0.0334563	0.0333469	0.0332185
0.0428878	0.0424796	0.0422852	0.0422189	0.041877	0.0415857	0.041586	0.0412178	0.0409409	0.0408069	0.0404868	0.040481	0.0401539	0.039972	0.0397646	0.0394229	0.0391914	0.0389593	0.0387597	0.038559	0.0383143	0.0380766	0.0378819	0.0376753	0.0375945	0.037381	0.0372395	0.0370466	0.0368823	0.0367874	0.036696	0.0364827	0.0364236	0.0362801	0.0361488	0.0359189	0.0358495	0.0356579	0.0354982	0.0352546	0.0351484	0.0350577	0.0348644	0.0346964	0.0345162	0.0343021	0.034256	0.033987	0.0338673	0.0336868
0.0431392	0.0430231	0.0426965	0.0424701	0.0421377	0.0419385	0.041875	0.0416407	0.0413587	0.0411146	0.0408063	0.0409438	0.0405125	0.0403334	0.0399638	0.0398028	0.0396024	0.0392641	0.0392047	0.0389473	0.03867	0.0385346	0.0382964	0.0380824	0.0379708	0.0377317	0.0375519	0.037496	0.0373374	0.037129	0.0371267	0.0369574	0.0367921	0.0367101	0.036606	0.0364402	0.0363077	0.0361308	0.0359406	0.0357572	0.0356112	0.0354275	0.0352757	0.0351075	0.0349257	0.0348196	0.0345633	0.034411	0.0343337	0.0341183
0.0433436	0.0431364	0.0427281	0.0428622	0.0424115	0.042176	0.0422786	0.0418217	0.0416179	0.0413699	0.0411381	0.0410987	0.0407574	0.0405361	0.0402848	0.0400085	0.039905	0.039591	0.0393306	0.0392206	0.0388961	0.0388033	0.0385292	0.0383556	0.0382018	0.038009	0.0378235	0.0376987	0.0376062	0.0374605	0.0372594	0.0372168	0.0371368	0.036994	0.0368823	0.0366864	0.0365	0.0363694	0.0361631	0.0359984	0.0358951	0.0357127	0.0355936	0.0353807	0.0352149	0.0350585	0.0349454	0.0347841	0.0346415	0.0344786
0.0435123	0.0434225	0.0430926	0.0429749	0.0428751	0.0425468	0.0424231	0.0420219	0.0420188	0.0417874	0.0414971	0.0413805	0.0410342	0.0409674	0.0405491	0.0403424	0.040205	0.0399654	0.0396512	0.0394504	0.0392894	0.0390985	0.0388916	0.038722	0.0385718	0.0382662	0.038253	0.0380247	0.0379027	0.0378175	0.0376468	0.0375996	0.037444	0.0373292	0.0372046	0.0370776	0.0369076	0.0367616	0.0366385	0.036402	0.036276	0.036113	0.0360279	0.0358716	0.0356761	0.0355404	0.0353476	0.0352078	0.0350157	0.0349159
0.0444797	0.0445139	0.0441163	0.0440993	0.0437271	0.0434557	0.0434483	0.0431802	0.0428799	0.0427295	0.0424916	0.0424385	0.0422084	0.0419488	0.0417937	0.0414223	0.0412637	0.041013	0.040891	0.0406624	0.0403644	0.0401507	0.0400009	0.0398029	0.0396394	0.0393989	0.0392679	0.0391549	0.0390863	0.0390254	0.0388341	0.0386894	0.038551	0.0384502	0.0384075	0.0383126	0.0381313	0.0378991	0.0377536	0.0376634	0.03748	0.037341	0.0371737	0.0370363	0.036872	0.0367484	0.0365841	0.0365085	0.0363709	0.0361903
0.0454715	0.0451326	0.0450877	0.0449935	0.0444431	0.0443078	0.0442073	0.0439338	0.0437523	0.0435518	0.0432799	0.0432665	0.0429392	0.0427297	0.0424552	0.0422499	0.0421597	0.0417862	0.0416434	0.0414209	0.0412803	0.0409712	0.0408296	0.0407659	0.0405281	0.0402503	0.0401724	0.0400737	0.0399664	0.0398427	0.0396976	0.0396146	0.0394876	0.0393821	0.0393364	0.0392475	0.0389951	0.0388446	0.038712	0.0385062	0.0384541	0.0382537	0.0381679	0.0380565	0.0378098	0.0376852	0.0376564	0.0375786	0.0374057	0.0372393
0.0460089	0.0458488	0.0455889	0.0454339	0.0452825	0.0449885	0.0449195	0.0445707	0.0442511	0.0442533	0.0439755	0.0439406	0.0435373	0.0433688	0.0431876	0.0429493	0.0428218	0.0424159	0.0422637	0.0421421	0.0419192	0.041666	0.0415618	0.0414004	0.0412122	0.0409468	0.0408942	0.0407531	0.0406554	0.0405796	0.0404315	0.0403104	0.0402252	0.0400978	0.0400571	0.0399056	0.0397935	0.0395471	0.0394486	0.039265	0.0391359	0.0390227	0.0389374	0.0387641	0.0386395	0.0384793	0.0383682	0.0383416	0.0381356	0.0379995
0.0466273	0.0465346	0.0461883	0.0461468	0.0458521	0.045447	0.0454991	0.0451633	0.0449813	0.0447666	0.0444909	0.0445505	0.0442206	0.0439652	0.0437397	0.0434821	0.0434136	0.0432427	0.0429083	0.0428079	0.0426098	0.0422972	0.0421592	0.0420771	0.0418576	0.0416811	0.0414924	0.0413971	0.0413689	0.0412033	0.0411303	0.0410599	0.0408704	0.0408893	0.0407866	0.0405352	0.0404644	0.0402725	0.0401869	0.04002	0.0398957	0.0397014	0.0397004	0.0395342	0.0394121	0.0392818	0.0391607	0.0390424	0.0389068	0.0387937
[truncated: 306 more columns]

## Sheet: Delay times (ps)
0.44	0.54	0.64	0.74	0.84	0.94	1.04	1.14	1.24	1.34	1.44	1.54	1.64	1.74	1.84	1.94	2.04	2.14	2.24	2.34	2.44	2.54	2.64	2.74	2.84	2.94	3.04	3.14	3.24	3.34	3.44	3.54	3.64	3.74	3.84	3.94	4.04	4.14	4.24	4.34	4.44	4.54	4.74	4.94	5.14	5.34	5.54	5.74	5.94	6.14
[truncated: 51 more columns]

## Sheet: Energies (eV)
2.25065	2.24884	2.24703	2.24523	2.24343	2.24163	2.23984	2.23804	2.23625	2.23447	2.23268	2.2309	2.22912	2.22735	2.22557	2.22381	2.22204	2.22027	2.21851	2.21675	2.215	2.21324	2.21149	2.20975	2.208	2.20626	2.20452	2.20278	2.20105	2.19932	2.19759	2.19587	2.19414	2.19242	2.19071	2.18899	2.18728	2.18557	2.18386	2.18216	2.18046	2.17876	2.17706	2.17537	2.17368	2.17199	2.1703	2.16862	2.16694	2.16526
[truncated: 306 more columns]
