# Supplementary material for: Hot-carrier trapping preserves high quantum yields but limits optical gain in InP-based quantum dots
Source: Nat Commun. 2025 Jul 7;16:6249. doi: 10.1038/s41467-025-61511-9 (PMC12234661; doi:10.1038/s41467-025-61511-9)
Supplement: Supplementary file 3 — Source Data [file 41467_2025_61511_MOESM3_ESM.zip › SupplementaryFigure19c.xlsx]

## Sheet: Decay curve
1.4414	0.859744
3.88281	0.721223
6.32421	0.642098
8.76562	0.560734
11.207	0.496134
13.6484	0.433846
16.0898	0.391647
18.5312	0.347352
20.9727	0.327842
23.4141	0.285642
25.8555	0.271046
29.5176	0.229785
33.1797	0.19987
36.8418	0.173242
41.7246	0.152142
46.6074	0.125515
52.7109	0.104319
60.0351	0.0841583
67.3594	0.0684539
74.6835	0.0551822
83.2285	0.0440061
94.2148	0.0325313
106.422	0.0245393
118.629	0.0190187
133.277	0.0138738
150.367	0.0099202
168.678	0.00700918
189.43	0.0055399
212.623	0.0036202
238.258	0.00295607
266.334	0.00213166
298.072	0.001631
334.693	0.00136842
376.197	0.00105178
422.584	0.000762338
473.854	0.000663474
531.227	0.000537611
595.924	0.000379363
669.166	0.000363556
750.953	0.000245682
842.506	0.000225811
946.266	0.000186269

## Sheet: Decay curve total fit
1	0.829059
2	0.782272
3	0.738916
4	0.698705
5	0.661381
6	0.626706
7	0.594463
8	0.564455
9	0.536501
10	0.510435
11	0.486105
12	0.463375
13	0.442117
14	0.422216
15	0.403566
16	0.386071
17	0.36964
18	0.354194
19	0.339658
20	0.325964
21	0.313049
22	0.300857
23	0.289334
24	0.278433
25	0.268109
26	0.258322
27	0.249035
28	0.240213
29	0.231825
30	0.223841
31	0.216236
32	0.208984
33	0.202063
34	0.195452
35	0.189132
36	0.183085
37	0.177294
38	0.171745
39	0.166424
40	0.161316
41	0.156412
42	0.151698
43	0.147165
44	0.142804
45	0.138605
46	0.134559
47	0.13066
48	0.1269
49	0.123272
50	0.11977
51	0.116388
52	0.113121
53	0.109963
54	0.106909
55	0.103956
56	0.101098
57	0.0983313
58	0.0956529
59	0.0930588
60	0.0905457
61	0.0881103
62	0.0857496
63	0.0834609
64	0.0812414
65	0.0790885
66	0.0769999
67	0.0749731
68	0.073006
69	0.0710966
70	0.0692428
71	0.0674427
72	0.0656945
73	0.0639965
74	0.0623469
75	0.0607443
76	0.0591871
77	0.0576738
78	0.0562031
79	0.0547735
80	0.0533839
81	0.0520329
82	0.0507194
83	0.0494422
84	0.0482002
85	0.0469924
86	0.0458177
87	0.0446751
88	0.0435638
89	0.0424827
90	0.041431
91	0.0404078
92	0.0394122
93	0.0384436
94	0.0375011
95	0.0365839
96	0.0356914
97	0.0348228
98	0.0339774
99	0.0331546
100	0.0323538
101	0.0315743
102	0.0308155
103	0.0300769
104	0.0293579
105	0.0286579
106	0.0279764
107	0.0273129
108	0.0266669
109	0.0260379
110	0.0254254
111	0.024829
112	0.0242483
113	0.0236827
114	0.023132
115	0.0225956
116	0.0220732
117	0.0215645
118	0.0210689
119	0.0205863
120	0.0201162
121	0.0196582
122	0.0192121
123	0.0187776
124	0.0183542
125	0.0179418
126	0.01754
127	0.0171485
128	0.0167671
129	0.0163955
130	0.0160334
131	0.0156805
132	0.0153367
133	0.0150016
134	0.014675
135	0.0143568
136	0.0140466
137	0.0137444
138	0.0134497
139	0.0131625
140	0.0128826
141	0.0126097
142	0.0123437
143	0.0120844
144	0.0118316
145	0.0115851
146	0.0113448
147	0.0111104
148	0.010882
149	0.0106592
150	0.0104419
151	0.01023
152	0.0100234
153	0.0098219
154	0.00962536
155	0.00943366
156	0.00924667
157	0.00906427
158	0.00888634
159	0.00871276
160	0.00854341
161	0.00837819
162	0.00821698
163	0.00805968
164	0.00790619
165	0.00775641
166	0.00761024
167	0.00746758
168	0.00732835
169	0.00719245
170	0.0070598
171	0.00693032
172	0.00680391
173	0.00668051
174	0.00656003
175	0.00644239
176	0.00632753
177	0.00621537
178	0.00610584
179	0.00599887
180	0.0058944
181	0.00579236
182	0.00569269
183	0.00559533
184	0.00550022
185	0.0054073
186	0.00531652
187	0.00522782
188	0.00514114
189	0.00505644
190	0.00497366
191	0.00489276
192	0.00481368
193	0.00473639
194	0.00466084
195	0.00458697
196	0.00451476
197	0.00444415
198	0.00437511
199	0.00430759
200	0.00424157
201	0.00417699
202	0.00411383
203	0.00405205
204	0.00399161
205	0.00393248
206	0.00387463
207	0.00381803
208	0.00376264
209	0.00370844
210	0.00365539
211	0.00360347
212	0.00355265
213	0.00350289
214	0.00345419
215	0.0034065
216	0.0033598
217	0.00331408
218	0.0032693
219	0.00322545
220	0.00318249
221	0.00314041
222	0.00309919
223	0.0030588
224	0.00301923
225	0.00298046
226	0.00294246
227	0.00290522
228	0.00286872
229	0.00283294
230	0.00279787
231	0.00276348
232	0.00272977
233	0.00269671
234	0.00266429
235	0.00263249
236	0.0026013
237	0.00257071
238	0.0025407
239	0.00251126
240	0.00248237
241	0.00245402
242	0.0024262
243	0.0023989
244	0.0023721
245	0.00234579
246	0.00231996
247	0.00229461
248	0.00226971
249	0.00224526
250	0.00222125
251	0.00219766
252	0.0021745
253	0.00215174
254	0.00212939
255	0.00210742
256	0.00208584
257	0.00206463
258	0.00204378
259	0.00202329
260	0.00200315
261	0.00198335
262	0.00196388
263	0.00194474
264	0.00192592
265	0.00190741
266	0.00188921
267	0.0018713
268	0.00185368
269	0.00183635
270	0.0018193
271	0.00180252
272	0.00178601
273	0.00176976
274	0.00175377
275	0.00173803
276	0.00172253
277	0.00170727
278	0.00169225
279	0.00167745
280	0.00166288
281	0.00164854
282	0.00163441
283	0.00162048
284	0.00160677
285	0.00159326
286	0.00157995
287	0.00156683
288	0.0015539
289	0.00154116
290	0.0015286
291	0.00151622
292	0.00150402
293	0.00149199
294	0.00148013
295	0.00146843
296	0.0014569
297	0.00144552
298	0.0014343
299	0.00142323
300	0.00141231
301	0.00140154
302	0.00139091
303	0.00138043
304	0.00137008
305	0.00135987
306	0.00134979
307	0.00133984
308	0.00133002
309	0.00132033
310	0.00131076
311	0.00130131
312	0.00129198
313	0.00128277
314	0.00127367
315	0.00126468
316	0.00125581
317	0.00124704
318	0.00123838
319	0.00122983
320	0.00122137
321	0.00121302
322	0.00120477
323	0.00119662
324	0.00118856
325	0.00118059
326	0.00117272
327	0.00116494
328	0.00115724
329	0.00114964
330	0.00114212
331	0.00113469
332	0.00112734
333	0.00112007
334	0.00111288
335	0.00110577
336	0.00109874
337	0.00109179
338	0.00108491
339	0.0010781
340	0.00107137
341	0.00106471
342	0.00105812
343	0.0010516
344	0.00104515
345	0.00103877
346	0.00103245
347	0.0010262
348	0.00102001
349	0.00101389
350	0.00100782
351	0.00100182
352	0.00099588
353	0.000989999
354	0.000984175
355	0.00097841
356	0.000972701
357	0.000967048
358	0.00096145
359	0.000955907
360	0.000950417
361	0.000944979
362	0.000939594
363	0.000934259
364	0.000928976
365	0.000923742
366	0.000918557
367	0.00091342
368	0.000908331
369	0.000903289
370	0.000898293
371	0.000893343
372	0.000888438
373	0.000883577
374	0.00087876
375	0.000873987
376	0.000869256
377	0.000864567
378	0.000859919
379	0.000855313
380	0.000850747
381	0.000846221
382	0.000841734
383	0.000837286
384	0.000832876
385	0.000828504
386	0.00082417
387	0.000819872
388	0.000815611
389	0.000811385
390	0.000807195
391	0.00080304
392	0.00079892
393	0.000794834
394	0.000790782
395	0.000786763
396	0.000782776
397	0.000778823
398	0.000774901
399	0.000771011
400	0.000767153
401	0.000763325
402	0.000759529
403	0.000755762
404	0.000752025
405	0.000748318
406	0.00074464
407	0.000740991
408	0.00073737
409	0.000733777
410	0.000730213
411	0.000726676
412	0.000723166
413	0.000719683
414	0.000716226
415	0.000712796
416	0.000709392
417	0.000706014
418	0.000702661
419	0.000699334
420	0.000696031
421	0.000692753
422	0.000689499
423	0.000686269
424	0.000683063
425	0.000679881
426	0.000676722
427	0.000673586
428	0.000670473
429	0.000667382
430	0.000664314
431	0.000661268
432	0.000658244
433	0.000655241
434	0.00065226
435	0.0006493
436	0.000646361
437	0.000643443
438	0.000640545
439	0.000637668
440	0.000634811
441	0.000631974
442	0.000629156
443	0.000626359
444	0.00062358
445	0.000620821
446	0.00061808
447	0.000615359
448	0.000612656
449	0.000609971
450	0.000607305
451	0.000604657
452	0.000602027
453	0.000599414
454	0.000596819
455	0.000594241
456	0.000591681
457	0.000589138
458	0.000586611
459	0.000584101
460	0.000581608
461	0.000579132
462	0.000576671
463	0.000574227
464	0.000571798
465	0.000569386
466	0.000566989
467	0.000564608
468	0.000562242
469	0.000559891
470	0.000557556
471	0.000555235
472	0.000552929
473	0.000550638
474	0.000548362
475	0.0005461
476	0.000543852
477	0.000541619
478	0.0005394
479	0.000537194
480	0.000535003
481	0.000532825
482	0.000530661
483	0.00052851
484	0.000526372
485	0.000524248
486	0.000522137
487	0.000520039
488	0.000517954
489	0.000515881
490	0.000513821
491	0.000511774
492	0.00050974
493	0.000507717
494	0.000505707
495	0.000503709
496	0.000501723
497	0.00049975
498	0.000497787
499	0.000495837
500	0.000493899
501	0.000491971
502	0.000490056
503	0.000488152
504	0.000486259
505	0.000484377
506	0.000482506
507	0.000480647
508	0.000478798
509	0.00047696
510	0.000475133
511	0.000473316
512	0.00047151
513	0.000469715
514	0.00046793
515	0.000466155
516	0.000464391
517	0.000462636
518	0.000460892
519	0.000459158
520	0.000457433
521	0.000455719
522	0.000454014
523	0.000452319
524	0.000450634
525	0.000448958
526	0.000447292
527	0.000445635
528	0.000443987
529	0.000442349
530	0.000440719
531	0.000439099
532	0.000437488
533	0.000435886
534	0.000434293
535	0.000432708
536	0.000431133
537	0.000429566
538	0.000428008
539	0.000426458
540	0.000424917
541	0.000423384
542	0.00042186
543	0.000420344
544	0.000418836
545	0.000417337
546	0.000415845
547	0.000414362
548	0.000412886
549	0.000411419
550	0.00040996
551	0.000408508
552	0.000407064
553	0.000405628
554	0.0004042
555	0.000402779
556	0.000401366
557	0.00039996
558	0.000398562
559	0.000397171
560	0.000395788
561	0.000394411
562	0.000393042
563	0.000391681
564	0.000390326
565	0.000388979
566	0.000387638
567	0.000386305
568	0.000384978
569	0.000383658
570	0.000382346
571	0.00038104
572	0.00037974
573	0.000378448
574	0.000377162
575	0.000375883
576	0.00037461
577	0.000373344
578	0.000372084
579	0.000370831
580	0.000369584
581	0.000368343
582	0.000367109
583	0.000365881
584	0.000364659
585	0.000363444
586	0.000362234
587	0.000361031
588	0.000359834
589	0.000358642
590	0.000357457
591	0.000356278
592	0.000355104
593	0.000353936
594	0.000352774
595	0.000351618
596	0.000350468
597	0.000349323
598	0.000348184
599	0.000347051
600	0.000345923
601	0.0003448
602	0.000343684
603	0.000342572
604	0.000341466
605	0.000340366
606	0.000339271
607	0.000338181
608	0.000337096
609	0.000336017
610	0.000334943
611	0.000333874
612	0.00033281
613	0.000331752
614	0.000330698
615	0.00032965
616	0.000328606
617	0.000327568
618	0.000326535
619	0.000325506
620	0.000324482
621	0.000323464
622	0.00032245
623	0.000321441
624	0.000320436
625	0.000319437
626	0.000318442
627	0.000317451
628	0.000316466
629	0.000315485
630	0.000314509
631	0.000313537
632	0.000312569
633	0.000311607
634	0.000310648
635	0.000309695
636	0.000308745
637	0.0003078
638	0.00030686
639	0.000305923
640	0.000304991
641	0.000304064
642	0.00030314
643	0.000302221
644	0.000301306
645	0.000300395
646	0.000299489
647	0.000298586
648	0.000297688
649	0.000296794
650	0.000295903
651	0.000295017
652	0.000294135
653	0.000293257
654	0.000292383
655	0.000291512
656	0.000290646
657	0.000289784
658	0.000288925
659	0.00028807
660	0.000287219
661	0.000286372
662	0.000285529
663	0.000284689
664	0.000283853
665	0.000283021
666	0.000282192
667	0.000281367
668	0.000280546
669	0.000279729
670	0.000278915
671	0.000278104
672	0.000277297
673	0.000276494
674	0.000275694
675	0.000274898
676	0.000274105
677	0.000273316
678	0.00027253
679	0.000271747
680	0.000270968
681	0.000270192
682	0.00026942
683	0.000268651
684	0.000267885
685	0.000267123
686	0.000266364
687	0.000265608
688	0.000264855
689	0.000264105
690	0.000263359
691	0.000262616
692	0.000261876
693	0.00026114
694	0.000260406
695	0.000259675
696	0.000258948
697	0.000258224
698	0.000257502
699	0.000256784
700	0.000256069
701	0.000255357
702	0.000254648
703	0.000253941
704	0.000253238
705	0.000252538
706	0.00025184
707	0.000251146
708	0.000250454
709	0.000249765
710	0.00024908
711	0.000248397
712	0.000247716
713	0.000247039
714	0.000246364
715	0.000245693
716	0.000245024
717	0.000244357
718	0.000243694
719	0.000243033
720	0.000242375
721	0.00024172
722	0.000241067
723	0.000240417
724	0.000239769
725	0.000239124
726	0.000238482
727	0.000237843
728	0.000237206
729	0.000236571
730	0.00023594
731	0.00023531
732	0.000234683
733	0.000234059
734	0.000233438
735	0.000232818
736	0.000232202
737	0.000231587
738	0.000230975
739	0.000230366
740	0.000229759
741	0.000229155
742	0.000228552
743	0.000227953
744	0.000227355
745	0.00022676
746	0.000226168
747	0.000225577
748	0.000224989
749	0.000224404
750	0.00022382
751	0.000223239
752	0.00022266
753	0.000222084
754	0.00022151
755	0.000220938
756	0.000220368
757	0.0002198
758	0.000219235
759	0.000218672
760	0.000218111
761	0.000217552
762	0.000216995
763	0.000216441
764	0.000215888
765	0.000215338
766	0.00021479
767	0.000214244
768	0.0002137
769	0.000213158
770	0.000212618
771	0.000212081
772	0.000211545
773	0.000211012
774	0.00021048
775	0.000209951
776	0.000209423
777	0.000208897
778	0.000208374
779	0.000207852
780	0.000207333
781	0.000206815
782	0.0002063
783	0.000205786
784	0.000205274
785	0.000204764
786	0.000204256
787	0.00020375
788	0.000203246
789	0.000202744
790	0.000202243
791	0.000201745
792	0.000201248
793	0.000200753
794	0.00020026
795	0.000199769
796	0.00019928
797	0.000198792
798	0.000198307
799	0.000197823
800	0.000197341
801	0.00019686
802	0.000196382
803	0.000195905
804	0.00019543
805	0.000194956
806	0.000194485
807	0.000194015
808	0.000193547
809	0.00019308
810	0.000192615
811	0.000192152
812	0.000191691
813	0.000191231
814	0.000190773
815	0.000190317
816	0.000189862
817	0.000189409
818	0.000188957
819	0.000188508
820	0.000188059
821	0.000187613
822	0.000187168
823	0.000186724
824	0.000186282
825	0.000185842
826	0.000185403
827	0.000184966
828	0.000184531
829	0.000184097
830	0.000183664
831	0.000183233
832	0.000182804
833	0.000182376
834	0.00018195
835	0.000181525
836	0.000181101
837	0.000180679
838	0.000180259
839	0.00017984
840	0.000179423
841	0.000179007
842	0.000178592
843	0.000178179
844	0.000177767
845	0.000177357
846	0.000176948
847	0.000176541
848	0.000176135
849	0.000175731
850	0.000175327
851	0.000174926
852	0.000174525
853	0.000174126
854	0.000173729
855	0.000173333
856	0.000172938
857	0.000172544
858	0.000172152
859	0.000171761
860	0.000171372
861	0.000170984
862	0.000170597
863	0.000170212
864	0.000169828
865	0.000169445
866	0.000169063
867	0.000168683
868	0.000168304
869	0.000167926
870	0.00016755
871	0.000167175
872	0.000166801
873	0.000166429
874	0.000166057
875	0.000165687
876	0.000165318
877	0.000164951
878	0.000164585
879	0.000164219
880	0.000163856
881	0.000163493
882	0.000163131
883	0.000162771
884	0.000162412
885	0.000162054
886	0.000161698
887	0.000161342
888	0.000160988
889	0.000160635
890	0.000160283
891	0.000159932
892	0.000159583
893	0.000159234
894	0.000158887
895	0.000158541
896	0.000158196
897	0.000157852
898	0.000157509
899	0.000157167
900	0.000156827
901	0.000156487
902	0.000156149
903	0.000155812
904	0.000155476
905	0.000155141
906	0.000154807
907	0.000154474
908	0.000154142
909	0.000153812
910	0.000153482
911	0.000153154
912	0.000152826
913	0.0001525
914	0.000152174
915	0.00015185
916	0.000151527
917	0.000151205
918	0.000150883
919	0.000150563
920	0.000150244
921	0.000149926
922	0.000149609
923	0.000149293
924	0.000148978
925	0.000148664
926	0.000148351
927	0.000148039
928	0.000147728
929	0.000147418
930	0.000147108
931	0.0001468
932	0.000146493
933	0.000146187
934	0.000145882
935	0.000145578
936	0.000145274
937	0.000144972
938	0.000144671
939	0.00014437
940	0.000144071
941	0.000143772
942	0.000143475
943	0.000143178
944	0.000142882
945	0.000142587
946	0.000142293
947	0.000142
948	0.000141708
949	0.000141417
950	0.000141127
951	0.000140837
952	0.000140549
953	0.000140261
954	0.000139975
955	0.000139689
956	0.000139404
957	0.00013912
958	0.000138837
959	0.000138554
960	0.000138273
961	0.000137992
962	0.000137713
963	0.000137434
964	0.000137156
965	0.000136879
966	0.000136602
967	0.000136327
968	0.000136052
969	0.000135778
970	0.000135506
971	0.000135233
972	0.000134962
973	0.000134692
974	0.000134422
975	0.000134153
976	0.000133885
977	0.000133618
978	0.000133351
979	0.000133086
980	0.000132821
981	0.000132557
982	0.000132294
983	0.000132031
984	0.00013177
985	0.000131509
986	0.000131249
987	0.000130989
988	0.000130731
989	0.000130473
990	0.000130216
991	0.00012996
992	0.000129704
993	0.00012945
994	0.000129196
995	0.000128943
996	0.00012869
997	0.000128438
998	0.000128187
999	0.000127937
1000	0.000127688

## Sheet: Decay curve delayed emission fi
1	0.0270788
2	0.026691
3	0.0263095
4	0.0259342
5	0.0255649
6	0.0252015
7	0.0248441
8	0.0244923
9	0.0241462
10	0.0238057
11	0.0234706
12	0.0231409
13	0.0228164
14	0.0224972
15	0.022183
16	0.0218738
17	0.0215696
18	0.0212702
19	0.0209755
20	0.0206855
21	0.0204001
22	0.0201193
23	0.0198428
24	0.0195707
25	0.0193029
26	0.0190394
27	0.0187799
28	0.0185246
29	0.0182732
30	0.0180258
31	0.0177822
32	0.0175425
33	0.0173065
34	0.0170741
35	0.0168454
36	0.0166202
37	0.0163986
38	0.0161803
39	0.0159655
40	0.015754
41	0.0155457
42	0.0153406
43	0.0151387
44	0.0149399
45	0.0147442
46	0.0145514
47	0.0143616
48	0.0141748
49	0.0139907
50	0.0138095
51	0.013631
52	0.0134553
53	0.0132822
54	0.0131117
55	0.0129438
56	0.0127785
57	0.0126156
58	0.0124553
59	0.0122973
60	0.0121417
61	0.0119884
62	0.0118374
63	0.0116887
64	0.0115423
65	0.011398
66	0.0112558
67	0.0111158
68	0.0109778
69	0.0108419
70	0.010708
71	0.0105761
72	0.0104462
73	0.0103181
74	0.010192
75	0.0100676
76	0.00994516
77	0.00982448
78	0.00970556
79	0.00958837
80	0.0094729
81	0.00935911
82	0.00924697
83	0.00913646
84	0.00902756
85	0.00892023
86	0.00881445
87	0.00871019
88	0.00860744
89	0.00850617
90	0.00840635
91	0.00830796
92	0.00821097
93	0.00811538
94	0.00802114
95	0.00792825
96	0.00783668
97	0.00774641
98	0.00765742
99	0.00756968
100	0.00748319
101	0.00739791
102	0.00731384
103	0.00723094
104	0.00714921
105	0.00706862
106	0.00698916
107	0.0069108
108	0.00683354
109	0.00675735
110	0.00668222
111	0.00660813
112	0.00653507
113	0.00646301
114	0.00639195
115	0.00632186
116	0.00625274
117	0.00618456
118	0.00611732
119	0.00605099
120	0.00598557
121	0.00592104
122	0.00585739
123	0.0057946
124	0.00573265
125	0.00567155
126	0.00561127
127	0.0055518
128	0.00549313
129	0.00543525
130	0.00537814
131	0.00532179
132	0.00526619
133	0.00521134
134	0.00515721
135	0.0051038
136	0.0050511
137	0.0049991
138	0.00494777
139	0.00489713
140	0.00484715
141	0.00479782
142	0.00474914
143	0.0047011
144	0.00465368
145	0.00460688
146	0.00456068
147	0.00451509
148	0.00447008
149	0.00442565
150	0.0043818
151	0.00433851
152	0.00429577
153	0.00425359
154	0.00421194
155	0.00417082
156	0.00413022
157	0.00409014
158	0.00405057
159	0.0040115
160	0.00397292
161	0.00393483
162	0.00389721
163	0.00386007
164	0.00382339
165	0.00378717
166	0.00375141
167	0.00371608
168	0.0036812
169	0.00364675
170	0.00361272
171	0.00357911
172	0.00354592
173	0.00351314
174	0.00348075
175	0.00344877
176	0.00341717
177	0.00338596
178	0.00335512
179	0.00332467
180	0.00329458
181	0.00326485
182	0.00323548
183	0.00320647
184	0.0031778
185	0.00314947
186	0.00312149
187	0.00309384
188	0.00306651
189	0.00303952
190	0.00301284
191	0.00298647
192	0.00296042
193	0.00293467
194	0.00290923
195	0.00288409
196	0.00285923
197	0.00283467
198	0.0028104
199	0.0027864
200	0.00276268
201	0.00273924
202	0.00271607
203	0.00269317
204	0.00267052
205	0.00264814
206	0.00262601
207	0.00260414
208	0.00258251
209	0.00256113
210	0.00254
211	0.0025191
212	0.00249843
213	0.002478
214	0.0024578
215	0.00243783
216	0.00241807
217	0.00239854
218	0.00237923
219	0.00236013
220	0.00234124
221	0.00232256
222	0.00230409
223	0.00228581
224	0.00226774
225	0.00224987
226	0.00223219
227	0.00221471
228	0.00219742
229	0.00218031
230	0.00216339
231	0.00214665
232	0.00213009
233	0.00211371
234	0.0020975
235	0.00208147
236	0.00206561
237	0.00204992
238	0.00203439
239	0.00201903
240	0.00200383
241	0.00198879
242	0.00197391
243	0.00195919
244	0.00194462
245	0.0019302
246	0.00191593
247	0.00190181
248	0.00188784
249	0.00187401
250	0.00186033
251	0.00184678
252	0.00183338
253	0.00182011
254	0.00180698
255	0.00179398
256	0.00178111
257	0.00176838
258	0.00175577
259	0.00174329
260	0.00173094
261	0.00171871
262	0.0017066
263	0.00169462
264	0.00168275
265	0.00167101
266	0.00165938
267	0.00164786
268	0.00163646
269	0.00162517
270	0.00161399
271	0.00160293
272	0.00159197
273	0.00158111
274	0.00157037
275	0.00155972
276	0.00154919
277	0.00153875
278	0.00152841
279	0.00151818
280	0.00150804
281	0.001498
282	0.00148805
283	0.0014782
284	0.00146845
285	0.00145878
286	0.00144921
287	0.00143973
288	0.00143034
289	0.00142103
290	0.00141182
291	0.00140269
292	0.00139364
293	0.00138468
294	0.0013758
295	0.00136701
296	0.00135829
297	0.00134966
298	0.0013411
299	0.00133263
300	0.00132423
301	0.00131591
302	0.00130766
303	0.00129949
304	0.0012914
305	0.00128337
306	0.00127542
307	0.00126754
308	0.00125973
309	0.00125199
310	0.00124433
311	0.00123672
312	0.00122919
313	0.00122172
314	0.00121432
315	0.00120699
316	0.00119972
317	0.00119251
318	0.00118537
319	0.00117829
320	0.00117127
321	0.00116431
322	0.00115741
323	0.00115058
324	0.0011438
325	0.00113708
326	0.00113041
327	0.00112381
328	0.00111726
329	0.00111077
330	0.00110433
331	0.00109795
332	0.00109162
333	0.00108534
334	0.00107912
335	0.00107295
336	0.00106683
337	0.00106077
338	0.00105475
339	0.00104879
340	0.00104287
341	0.001037
342	0.00103118
343	0.00102541
344	0.00101969
345	0.00101402
346	0.00100839
347	0.0010028
348	0.000997266
349	0.000991774
350	0.000986326
351	0.000980923
352	0.000975563
353	0.000970246
354	0.000964972
355	0.000959741
356	0.000954551
357	0.000949403
358	0.000944296
359	0.000939229
360	0.000934203
361	0.000929217
362	0.00092427
363	0.000919362
364	0.000914492
365	0.000909661
366	0.000904868
367	0.000900112
368	0.000895393
369	0.000890711
370	0.000886065
371	0.000881455
372	0.00087688
373	0.000872341
374	0.000867837
375	0.000863367
376	0.000858931
377	0.00085453
378	0.000850161
379	0.000845826
380	0.000841524
381	0.000837254
382	0.000833017
383	0.000828811
384	0.000824637
385	0.000820494
386	0.000816383
387	0.000812302
388	0.000808251
389	0.00080423
390	0.000800239
391	0.000796278
392	0.000792346
393	0.000788442
394	0.000784568
395	0.000780722
396	0.000776903
397	0.000773113
398	0.00076935
399	0.000765615
400	0.000761907
401	0.000758225
402	0.00075457
403	0.000750941
404	0.000747339
405	0.000743762
406	0.00074021
407	0.000736684
408	0.000733183
409	0.000729707
410	0.000726256
411	0.000722829
412	0.000719426
413	0.000716047
414	0.000712692
415	0.00070936
416	0.000706052
417	0.000702766
418	0.000699504
419	0.000696264
420	0.000693046
421	0.000689851
422	0.000686678
423	0.000683527
424	0.000680397
425	0.000677289
426	0.000674202
427	0.000671136
428	0.000668091
429	0.000665067
430	0.000662063
431	0.00065908
432	0.000656116
433	0.000653173
434	0.000650249
435	0.000647345
436	0.000644461
437	0.000641595
438	0.000638749
439	0.000635922
440	0.000633113
441	0.000630323
442	0.000627552
443	0.000624799
444	0.000622064
445	0.000619346
446	0.000616647
447	0.000613965
448	0.000611301
449	0.000608654
450	0.000606025
451	0.000603412
452	0.000600817
453	0.000598238
454	0.000595675
455	0.000593129
456	0.0005906
457	0.000588087
458	0.000585589
459	0.000583108
460	0.000580643
461	0.000578193
462	0.000575758
463	0.00057334
464	0.000570936
465	0.000568547
466	0.000566174
467	0.000563815
468	0.000561471
469	0.000559142
470	0.000556827
471	0.000554527
472	0.000552241
473	0.000549969
474	0.000547711
475	0.000545468
476	0.000543238
477	0.000541021
478	0.000538818
479	0.000536629
480	0.000534453
481	0.000532291
482	0.000530141
483	0.000528005
484	0.000525882
485	0.000523771
486	0.000521673
487	0.000519588
488	0.000517515
489	0.000515455
490	0.000513407
491	0.000511372
492	0.000509348
493	0.000507337
494	0.000505337
495	0.00050335
496	0.000501374
497	0.000499409
498	0.000497457
499	0.000495516
500	0.000493586
501	0.000491668
502	0.000489761
503	0.000487865
504	0.00048598
505	0.000484106
506	0.000482242
507	0.00048039
508	0.000478548
509	0.000476717
510	0.000474897
511	0.000473087
512	0.000471288
513	0.000469498
514	0.000467719
515	0.00046595
516	0.000464192
517	0.000462443
518	0.000460704
519	0.000458975
520	0.000457256
521	0.000455546
522	0.000453846
523	0.000452156
524	0.000450475
525	0.000448804
526	0.000447142
527	0.000445489
528	0.000443845
529	0.000442211
530	0.000440585
531	0.000438969
532	0.000437361
533	0.000435763
534	0.000434173
535	0.000432592
536	0.00043102
537	0.000429456
538	0.000427901
539	0.000426354
540	0.000424816
541	0.000423286
542	0.000421764
543	0.000420251
544	0.000418746
545	0.000417249
546	0.00041576
547	0.000414279
548	0.000412806
549	0.000411341
550	0.000409883
551	0.000408434
552	0.000406992
553	0.000405558
554	0.000404132
555	0.000402713
556	0.000401301
557	0.000399898
558	0.000398501
559	0.000397112
560	0.00039573
561	0.000394355
562	0.000392988
563	0.000391628
564	0.000390275
565	0.000388929
566	0.00038759
567	0.000386257
568	0.000384932
569	0.000383614
570	0.000382302
571	0.000380998
572	0.000379699
573	0.000378408
574	0.000377123
575	0.000375845
576	0.000374573
577	0.000373308
578	0.00037205
579	0.000370797
580	0.000369551
581	0.000368312
582	0.000367078
583	0.000365851
584	0.00036463
585	0.000363415
586	0.000362207
587	0.000361004
588	0.000359808
589	0.000358617
590	0.000357432
591	0.000356254
592	0.000355081
593	0.000353914
594	0.000352752
595	0.000351597
596	0.000350447
597	0.000349303
598	0.000348164
599	0.000347032
600	0.000345904
601	0.000344782
602	0.000343666
603	0.000342555
604	0.00034145
605	0.00034035
606	0.000339255
607	0.000338166
608	0.000337081
609	0.000336003
610	0.000334929
611	0.00033386
612	0.000332797
613	0.000331739
614	0.000330686
615	0.000329638
616	0.000328595
617	0.000327557
618	0.000326523
619	0.000325495
620	0.000324472
621	0.000323453
622	0.00032244
623	0.000321431
624	0.000320427
625	0.000319427
626	0.000318433
627	0.000317443
628	0.000316457
629	0.000315477
630	0.000314501
631	0.000313529
632	0.000312562
633	0.000311599
634	0.000310641
635	0.000309688
636	0.000308739
637	0.000307794
638	0.000306853
639	0.000305917
640	0.000304985
641	0.000304058
642	0.000303135
643	0.000302216
644	0.000301301
645	0.00030039
646	0.000299484
647	0.000298581
648	0.000297683
649	0.000296789
650	0.000295899
651	0.000295013
652	0.000294131
653	0.000293253
654	0.000292379
655	0.000291508
656	0.000290642
657	0.00028978
658	0.000288921
659	0.000288067
660	0.000287216
661	0.000286369
662	0.000285525
663	0.000284686
664	0.00028385
665	0.000283018
666	0.000282189
667	0.000281365
668	0.000280544
669	0.000279726
670	0.000278912
671	0.000278102
672	0.000277295
673	0.000276492
674	0.000275692
675	0.000274896
676	0.000274103
677	0.000273314
678	0.000272528
679	0.000271745
680	0.000270966
681	0.000270191
682	0.000269418
683	0.000268649
684	0.000267883
685	0.000267121
686	0.000266362
687	0.000265606
688	0.000264853
689	0.000264104
690	0.000263358
691	0.000262615
692	0.000261875
693	0.000261138
694	0.000260405
695	0.000259674
696	0.000258947
697	0.000258222
698	0.000257501
699	0.000256783
700	0.000256068
701	0.000255356
702	0.000254646
703	0.00025394
704	0.000253237
705	0.000252537
706	0.000251839
707	0.000251145
708	0.000250453
709	0.000249765
710	0.000249079
711	0.000248396
712	0.000247716
713	0.000247038
714	0.000246364
715	0.000245692
716	0.000245023
717	0.000244357
718	0.000243693
719	0.000243032
720	0.000242374
721	0.000241719
722	0.000241066
723	0.000240416
724	0.000239769
725	0.000239124
726	0.000238482
727	0.000237842
728	0.000237205
729	0.000236571
730	0.000235939
731	0.00023531
732	0.000234683
733	0.000234059
734	0.000233437
735	0.000232818
736	0.000232201
737	0.000231587
738	0.000230975
739	0.000230366
740	0.000229759
741	0.000229154
742	0.000228552
743	0.000227952
744	0.000227355
745	0.00022676
746	0.000226167
747	0.000225577
748	0.000224989
749	0.000224403
750	0.00022382
751	0.000223239
752	0.00022266
753	0.000222084
754	0.000221509
755	0.000220937
756	0.000220368
757	0.0002198
758	0.000219235
759	0.000218671
760	0.00021811
761	0.000217552
762	0.000216995
763	0.00021644
764	0.000215888
765	0.000215338
766	0.00021479
767	0.000214244
768	0.0002137
769	0.000213158
770	0.000212618
771	0.000212081
772	0.000211545
773	0.000211011
774	0.00021048
775	0.00020995
776	0.000209423
777	0.000208897
778	0.000208374
779	0.000207852
780	0.000207333
781	0.000206815
782	0.000206299
783	0.000205786
784	0.000205274
785	0.000204764
786	0.000204256
787	0.00020375
788	0.000203246
789	0.000202744
790	0.000202243
791	0.000201745
792	0.000201248
793	0.000200753
794	0.00020026
795	0.000199769
796	0.00019928
797	0.000198792
798	0.000198307
799	0.000197823
800	0.000197341
801	0.00019686
802	0.000196382
803	0.000195905
804	0.00019543
805	0.000194956
806	0.000194485
807	0.000194015
808	0.000193547
809	0.00019308
810	0.000192615
811	0.000192152
812	0.000191691
813	0.000191231
814	0.000190773
815	0.000190317
816	0.000189862
817	0.000189409
818	0.000188957
819	0.000188507
820	0.000188059
821	0.000187613
822	0.000187168
823	0.000186724
824	0.000186282
825	0.000185842
826	0.000185403
827	0.000184966
828	0.000184531
829	0.000184097
830	0.000183664
831	0.000183233
832	0.000182804
833	0.000182376
834	0.000181949
835	0.000181525
836	0.000181101
837	0.000180679
838	0.000180259
839	0.00017984
840	0.000179423
841	0.000179007
842	0.000178592
843	0.000178179
844	0.000177767
845	0.000177357
846	0.000176948
847	0.000176541
848	0.000176135
849	0.000175731
850	0.000175327
851	0.000174926
852	0.000174525
853	0.000174126
854	0.000173729
855	0.000173333
856	0.000172938
857	0.000172544
858	0.000172152
859	0.000171761
860	0.000171372
861	0.000170984
862	0.000170597
863	0.000170212
864	0.000169828
865	0.000169445
866	0.000169063
867	0.000168683
868	0.000168304
869	0.000167926
870	0.00016755
871	0.000167175
872	0.000166801
873	0.000166429
874	0.000166057
875	0.000165687
876	0.000165318
877	0.000164951
878	0.000164585
879	0.000164219
880	0.000163856
881	0.000163493
882	0.000163131
883	0.000162771
884	0.000162412
885	0.000162054
886	0.000161698
887	0.000161342
888	0.000160988
889	0.000160635
890	0.000160283
891	0.000159932
892	0.000159583
893	0.000159234
894	0.000158887
895	0.000158541
896	0.000158196
897	0.000157852
898	0.000157509
899	0.000157167
900	0.000156827
901	0.000156487
902	0.000156149
903	0.000155812
904	0.000155476
905	0.000155141
906	0.000154807
907	0.000154474
908	0.000154142
909	0.000153812
910	0.000153482
911	0.000153154
912	0.000152826
913	0.0001525
914	0.000152174
915	0.00015185
916	0.000151527
917	0.000151205
918	0.000150883
919	0.000150563
920	0.000150244
921	0.000149926
922	0.000149609
923	0.000149293
924	0.000148978
925	0.000148664
926	0.000148351
927	0.000148039
928	0.000147728
929	0.000147418
930	0.000147108
931	0.0001468
932	0.000146493
933	0.000146187
934	0.000145882
935	0.000145578
936	0.000145274
937	0.000144972
938	0.000144671
939	0.00014437
940	0.000144071
941	0.000143772
942	0.000143475
943	0.000143178
944	0.000142882
945	0.000142587
946	0.000142293
947	0.000142
948	0.000141708
949	0.000141417
950	0.000141127
951	0.000140837
952	0.000140549
953	0.000140261
954	0.000139975
955	0.000139689
956	0.000139404
957	0.00013912
958	0.000138837
959	0.000138554
960	0.000138273
961	0.000137992
962	0.000137713
963	0.000137434
964	0.000137156
965	0.000136879
966	0.000136602
967	0.000136327
968	0.000136052
969	0.000135778
970	0.000135506
971	0.000135233
972	0.000134962
973	0.000134692
974	0.000134422
975	0.000134153
976	0.000133885
977	0.000133618
978	0.000133351
979	0.000133086
980	0.000132821
981	0.000132557
982	0.000132294
983	0.000132031
984	0.00013177
985	0.000131509
986	0.000131249
987	0.000130989
988	0.000130731
989	0.000130473
990	0.000130216
991	0.00012996
992	0.000129704
993	0.00012945
994	0.000129196
995	0.000128943
996	0.00012869
997	0.000128438
998	0.000128187
999	0.000127937
1000	0.000127688
